# Supplementary material for: A Novel Algorithm for Movement Artifact Removal in ECG Signals Acquired from Wearable Systems Applied to Horses
Source: PLoS One. 2015 Oct 20;10(10):e0140783. doi: 10.1371/journal.pone.0140783 (PMC4618928; doi:10.1371/journal.pone.0140783)
Supplement: S1 Supporting Information — Electrocardiographic and Accellerometric data. (ZIP) [file pone.0140783.s001.zip]

Archive with 118 entries (115 files):
- Available Data/
- Available Data/Elicona_1_AccX.txt
- __MACOSX/
- __MACOSX/Available Data/
- __MACOSX/Available Data/._Elicona_1_AccX.txt
- Available Data/Elicona_1_AccY.txt
- __MACOSX/Available Data/._Elicona_1_AccY.txt
- Available Data/Elicona_1_AccZ.txt
- __MACOSX/Available Data/._Elicona_1_AccZ.txt
- Available Data/Elicona_1_ECG.txt
- __MACOSX/Available Data/._Elicona_1_ECG.txt
- Available Data/Elicona_AccX.txt
- __MACOSX/Available Data/._Elicona_AccX.txt
- Available Data/Elicona_AccY.txt
- __MACOSX/Available Data/._Elicona_AccY.txt
- Available Data/Elicona_AccZ.txt
- __MACOSX/Available Data/._Elicona_AccZ.txt
- Available Data/Elicona_ECG.txt
- __MACOSX/Available Data/._Elicona_ECG.txt
- Available Data/Galera_1_AccX.txt
- __MACOSX/Available Data/._Galera_1_AccX.txt
- Available Data/Galera_1_AccY.txt
- __MACOSX/Available Data/._Galera_1_AccY.txt
- Available Data/Galera_1_AccZ.txt
- __MACOSX/Available Data/._Galera_1_AccZ.txt
- Available Data/Galera_1_ECG.txt
- __MACOSX/Available Data/._Galera_1_ECG.txt
- Available Data/Galera_AccX.txt
- __MACOSX/Available Data/._Galera_AccX.txt
- Available Data/Galera_AccY.txt
- __MACOSX/Available Data/._Galera_AccY.txt
- Available Data/Galera_AccZ.txt
- __MACOSX/Available Data/._Galera_AccZ.txt
- Available Data/Galera_ECG.txt
- __MACOSX/Available Data/._Galera_ECG.txt
- Available Data/InsiemeATe_1_AccX.txt
- __MACOSX/Available Data/._InsiemeATe_1_AccX.txt
- Available Data/InsiemeATe_1_AccY.txt
- __MACOSX/Available Data/._InsiemeATe_1_AccY.txt
- Available Data/InsiemeATe_1_AccZ.txt
- __MACOSX/Available Data/._InsiemeATe_1_AccZ.txt
- Available Data/InsiemeATe_1_ECG.txt
- __MACOSX/Available Data/._InsiemeATe_1_ECG.txt
- Available Data/InsiemeATe_2_AccX.txt
- __MACOSX/Available Data/._InsiemeATe_2_AccX.txt
- Available Data/InsiemeATe_2_AccY.txt
- __MACOSX/Available Data/._InsiemeATe_2_AccY.txt
- Available Data/InsiemeATe_2_AccZ.txt
- __MACOSX/Available Data/._InsiemeATe_2_AccZ.txt
- Available Data/InsiemeATe_2_ECG.txt
- __MACOSX/Available Data/._InsiemeATe_2_ECG.txt
- Available Data/Irli_1_AccX.txt
- __MACOSX/Available Data/._Irli_1_AccX.txt
- Available Data/Irli_1_AccY.txt
- __MACOSX/Available Data/._Irli_1_AccY.txt
- Available Data/Irli_1_AccZ.txt
- __MACOSX/Available Data/._Irli_1_AccZ.txt
- Available Data/Irli_1_ECG.txt
- __MACOSX/Available Data/._Irli_1_ECG.txt
- Available Data/Irli_2_AccX.txt
- __MACOSX/Available Data/._Irli_2_AccX.txt
- Available Data/Irli_2_AccY.txt
- __MACOSX/Available Data/._Irli_2_AccY.txt
- Available Data/Irli_2_AccZ.txt
- __MACOSX/Available Data/._Irli_2_AccZ.txt
- Available Data/Irli_2_ECG.txt
- __MACOSX/Available Data/._Irli_2_ECG.txt
- Available Data/Isotta_1_AccX.txt
- __MACOSX/Available Data/._Isotta_1_AccX.txt
- Available Data/Isotta_1_AccY.txt
- __MACOSX/Available Data/._Isotta_1_AccY.txt
- Available Data/Isotta_1_AccZ.txt
- __MACOSX/Available Data/._Isotta_1_AccZ.txt
- Available Data/Isotta_1_ECG.txt
- __MACOSX/Available Data/._Isotta_1_ECG.txt
- Available Data/Isotta_2_AccX.txt
- __MACOSX/Available Data/._Isotta_2_AccX.txt
- Available Data/Isotta_2_AccY.txt
- __MACOSX/Available Data/._Isotta_2_AccY.txt
- Available Data/Isotta_2_AccZ.txt
- __MACOSX/Available Data/._Isotta_2_AccZ.txt
- Available Data/Isotta_2_ECG.txt
- __MACOSX/Available Data/._Isotta_2_ECG.txt
- Available Data/LadyEva_1_AccX.txt
- __MACOSX/Available Data/._LadyEva_1_AccX.txt
- Available Data/LadyEva_1_AccY.txt
- __MACOSX/Available Data/._LadyEva_1_AccY.txt
- Available Data/LadyEva_1_AccZ.txt
- __MACOSX/Available Data/._LadyEva_1_AccZ.txt
- Available Data/LadyEva_1_ECG.txt
- __MACOSX/Available Data/._LadyEva_1_ECG.txt
- Available Data/LadyEva_2_AccX.txt
- __MACOSX/Available Data/._LadyEva_2_AccX.txt
- Available Data/LadyEva_2_AccY.txt
- __MACOSX/Available Data/._LadyEva_2_AccY.txt
- Available Data/LadyEva_2_AccZ.txt
- __MACOSX/Available Data/._LadyEva_2_AccZ.txt
- Available Data/LadyEva_2_ECG.txt
- __MACOSX/Available Data/._LadyEva_2_ECG.txt
- Available Data/Lampreda_1_AccX.txt
- __MACOSX/Available Data/._Lampreda_1_AccX.txt
- Available Data/Lampreda_1_AccY.txt
- __MACOSX/Available Data/._Lampreda_1_AccY.txt
- Available Data/Lampreda_1_AccZ.txt
- __MACOSX/Available Data/._Lampreda_1_AccZ.txt
- Available Data/Lampreda_1_ECG.txt
- __MACOSX/Available Data/._Lampreda_1_ECG.txt
- Available Data/Lampreda_2_AccX.txt
- __MACOSX/Available Data/._Lampreda_2_AccX.txt
- Available Data/Lampreda_2_AccY.txt
- __MACOSX/Available Data/._Lampreda_2_AccY.txt
- Available Data/Lampreda_2_AccZ.txt
- __MACOSX/Available Data/._Lampreda_2_AccZ.txt
- Available Data/Lampreda_2_ECG.txt
- __MACOSX/Available Data/._Lampreda_2_ECG.txt
- Available Data/Legends and details of uploaded data.docx
- __MACOSX/Available Data/._Legends and details of uploaded data.docx
- __MACOSX/._Available Data
