# Supplementary material for: A Novel Algorithm for Movement Artifact Removal in ECG Signals Acquired from Wearable Systems Applied to Horses
Source: PLoS One. 2015 Oct 20;10(10):e0140783. doi: 10.1371/journal.pone.0140783 (PMC4618928; doi:10.1371/journal.pone.0140783)
Supplement: S1 Supporting Information — Electrocardiographic and Accellerometric data. (ZIP) [file pone.0140783.s001.zip › Available Data/Elicona_1_AccX.txt]

40487.004	613
40487.044	631
40487.084	646
40487.124	588
40487.164	506
40487.204	502
40487.244	569
40487.284	529
40487.324	450
40487.364	453
40487.404	483
40487.444	448
40487.484	383
40487.524	370
40487.564	331
40487.604	365
40487.644	408
40487.684	551
40487.724	554
40487.764	452
40487.804	421
40487.844	445
40487.884	377
40487.924	331
40487.964	315
40488.004	444
40488.044	490
40488.084	346
40488.124	210
40488.164	57
40488.204	349
40488.244	834
40488.284	731
40488.324	483
40488.364	235
40488.404	274
40488.444	421
40488.484	655
40488.524	652
40488.564	469
40488.604	382
40488.644	235
40488.684	148
40488.724	239
40488.764	705
40488.804	696
40488.844	301
40488.884	223
40488.924	272
40488.964	385
40489.004	356
40489.044	308
40489.084	275
40489.124	255
40489.164	250
40489.204	335
40489.244	378
40489.284	427
40489.324	409
40489.364	450
40489.404	467
40489.444	468
40489.484	546
40489.524	533
40489.564	426
40489.604	482
40489.644	497
40489.684	474
40489.724	365
40489.764	370
40489.804	453
40489.844	487
40489.884	453
40489.924	480
40489.964	494
40490.004	465
40490.044	431
40490.084	374
40490.124	324
40490.164	352
40490.204	403
40490.244	451
40490.284	488
40490.324	478
40490.364	432
40490.404	414
40490.444	416
40490.484	398
40490.524	408
40490.564	454
40490.604	450
40490.644	456
40490.684	437
40490.724	448
40490.764	444
40490.804	108
40490.844	1053
40490.884	130
40490.924	778
40490.964	451
40491.004	352
40491.044	362
40491.084	427
40491.124	468
40491.164	456
40491.204	484
40491.244	477
40491.284	487
40491.324	465
40491.364	440
40491.404	452
40491.444	474
40491.484	462
40491.524	251
40491.564	656
40491.604	768
40491.644	295
40491.684	799
40491.724	548
40491.764	422
40491.804	444
40491.844	524
40491.884	480
40491.924	472
40491.964	491
40492.004	523
40492.044	538
40492.084	533
40492.124	474
40492.164	491
40492.204	546
40492.244	598
40492.284	546
40492.324	474
40492.364	462
40492.404	508
40492.444	126
40492.484	744
40492.524	787
40492.564	434
40492.604	624
40492.644	518
40492.684	449
40492.724	420
40492.764	517
40492.804	541
40492.844	522
40492.884	501
40492.924	518
40492.964	546
40493.004	586
40493.044	521
40493.084	495
40493.124	507
40493.164	540
40493.204	569
40493.244	535
40493.284	504
40493.324	511
40493.364	520
40493.404	520
40493.444	516
40493.484	525
40493.524	521
40493.564	515
40493.604	521
40493.644	513
40493.684	523
40493.724	527
40493.764	519
40493.804	517
40493.844	521
40493.884	515
40493.924	529
40493.964	522
40494.004	574
40494.044	201
40494.084	629
40494.124	624
40494.164	714
40494.204	582
40494.244	540
40494.284	471
40494.324	484
40494.364	542
40494.404	519
40494.444	508
40494.484	520
40494.524	515
40494.564	511
40494.604	516
40494.644	515
40494.684	581
40494.724	551
40494.764	796
40494.804	331
40494.844	426
40494.884	383
40494.924	556
40494.964	547
40495.004	343
40495.044	571
40495.084	365
40495.124	376
40495.164	361
40495.204	441
40495.244	356
40495.284	381
40495.324	373
40495.364	338
40495.404	444
40495.444	520
40495.484	610
40495.524	589
40495.564	510
40495.604	411
40495.644	345
40495.684	357
40495.724	472
40495.764	616
40495.804	765
40495.844	308
40495.884	219
40495.924	385
40495.964	608
40496.004	604
40496.044	450
40496.084	393
40496.124	361
40496.164	476
40496.204	584
40496.244	571
40496.284	456
40496.324	291
40496.364	291
40496.404	478
40496.444	396
40496.484	371
40496.524	438
40496.564	450
40496.604	420
40496.644	273
40496.684	237
40496.724	312
40496.764	470
40496.804	669
40496.844	826
40496.884	693
40496.924	474
40496.964	360
40497.004	406
40497.044	504
40497.084	442
40497.124	396
40497.164	391
40497.204	325
40497.244	359
40497.284	444
40497.324	500
40497.364	414
40497.404	420
40497.444	447
40497.484	568
40497.524	474
40497.564	474
40497.604	533
40497.644	332
40497.684	385
40497.724	693
40497.764	634
40497.804	296
40497.844	236
40497.884	380
40497.924	295
40497.964	219
40498.004	259
40498.044	298
40498.084	311
40498.124	382
40498.164	676
40498.204	865
40498.244	835
40498.284	507
40498.324	295
40498.364	373
40498.404	577
40498.444	568
40498.484	444
40498.524	380
40498.564	312
40498.604	346
40498.644	505
40498.684	619
40498.724	688
40498.764	625
40498.804	406
40498.844	288
40498.884	297
40498.924	532
40498.964	573
40499.004	553
40499.044	539
40499.084	385
40499.124	545
40499.164	717
40499.204	438
40499.244	159
40499.284	317
40499.324	277
40499.364	153
40499.404	171
40499.444	314
40499.484	324
40499.524	349
40499.564	295
40499.604	462
40499.644	679
40499.684	814
40499.724	612
40499.764	472
40499.804	467
40499.844	468
40499.884	365
40499.924	314
40499.964	348
40500.004	412
40500.044	541
40500.084	574
40500.124	691
40500.164	574
40500.204	397
40500.244	376
40500.284	245
40500.324	266
40500.364	399
40500.404	688
40500.444	469
40500.484	624
40500.524	390
40500.564	380
40500.604	408
40500.644	480
40500.684	244
40500.724	302
40500.764	589
40500.804	574
40500.844	253
40500.884	124
40500.924	235
40500.964	495
40501.004	444
40501.044	461
40501.084	685
40501.124	837
40501.164	556
40501.204	266
40501.244	337
40501.284	515
40501.324	647
40501.364	595
40501.404	463
40501.444	428
40501.484	441
40501.524	347
40501.564	225
40501.604	413
40501.644	505
40501.684	501
40501.724	213
40501.764	431
40501.804	421
40501.844	337
40501.884	716
40501.924	35
40501.964	441
40502.004	330
40502.044	189
40502.084	786
40502.124	742
40502.164	594
40502.204	471
40502.244	344
40502.284	276
40502.324	243
40502.364	300
40502.404	375
40502.444	326
40502.484	756
40502.524	723
40502.564	479
40502.604	339
40502.644	412
40502.684	538
40502.724	527
40502.764	565
40502.804	582
40502.844	602
40502.884	520
40502.924	460
40502.964	443
40503.004	499
40503.044	563
40503.084	554
40503.124	524
40503.164	508
40503.204	542
40503.244	547
40503.284	518
40503.324	440
40503.364	432
40503.404	497
40503.444	520
40503.484	496
40503.524	444
40503.564	474
40503.604	509
40503.644	525
40503.684	468
40503.724	452
40503.764	435
40503.804	444
40503.844	513
40503.884	586
40503.924	609
40503.964	513
40504.004	470
40504.044	425
40504.084	421
40504.124	503
40504.164	580
40504.204	509
40504.244	456
40504.284	392
40504.324	343
40504.364	296
40504.404	313
40504.444	368
40504.484	424
40504.524	469
40504.564	426
40504.604	313
40504.644	501
40504.684	689
40504.724	602
40504.764	312
40504.804	159
40504.844	506
40504.884	656
40504.924	624
40504.964	338
40505.004	253
40505.044	264
40505.084	290
40505.124	369
40505.164	437
40505.204	432
40505.244	345
40505.284	438
40505.324	632
40505.364	659
40505.404	552
40505.444	448
40505.484	367
40505.524	461
40505.564	497
40505.604	455
40505.644	429
40505.684	351
40505.724	294
40505.764	315
40505.804	509
40505.844	638
40505.884	574
40505.924	367
40505.964	271
40506.004	254
40506.044	396
40506.084	309
40506.124	308
40506.164	280
40506.204	214
40506.244	624
40506.284	687
40506.324	450
40506.364	348
40506.404	399
40506.444	508
40506.484	275
40506.524	249
40506.564	265
40506.604	572
40506.644	535
40506.684	404
40506.724	437
40506.764	361
40506.804	427
40506.844	490
40506.884	409
40506.924	287
40506.964	392
40507.004	511
40507.044	442
40507.084	409
40507.124	650
40507.164	554
40507.204	449
40507.244	455
40507.284	547
40507.324	316
40507.364	88
40507.404	189
40507.444	548
40507.484	601
40507.524	228
40507.564	324
40507.604	222
40507.644	142
40507.684	164
40507.724	243
40507.764	474
40507.804	636
40507.844	565
40507.884	353
40507.924	226
40507.964	447
40508.004	564
40508.044	483
40508.084	297
40508.124	296
40508.164	449
40508.204	463
40508.244	691
40508.284	658
40508.324	453
40508.364	393
40508.404	331
40508.444	354
40508.484	456
40508.524	425
40508.564	417
40508.604	450
40508.644	458
40508.684	409
40508.724	468
40508.764	416
40508.804	368
40508.844	493
40508.884	636
40508.924	586
40508.964	508
40509.004	494
40509.044	495
40509.084	523
40509.124	502
40509.164	413
40509.204	451
40509.244	494
40509.284	282
40509.324	432
40509.364	403
40509.404	378
40509.444	388
40509.484	353
40509.524	355
40509.564	330
40509.604	283
40509.644	258
40509.684	326
40509.724	402
40509.764	440
40509.804	411
40509.844	450
40509.884	403
40509.924	421
40509.964	586
40510.004	697
40510.044	647
40510.084	409
40510.124	373
40510.164	397
40510.204	478
40510.244	433
40510.284	366
40510.324	434
40510.364	527
40510.404	502
40510.444	569
40510.484	438
40510.524	296
40510.564	266
40510.604	432
40510.644	400
40510.684	385
40510.724	460
40510.764	612
40510.804	639
40510.844	337
40510.884	212
40510.924	104
40510.964	152
40511.004	414
40511.044	497
40511.084	444
40511.124	408
40511.164	491
40511.204	553
40511.244	437
40511.284	314
40511.324	324
40511.364	407
40511.404	342
40511.444	320
40511.484	402
40511.524	434
40511.564	393
40511.604	338
40511.644	361
40511.684	345
40511.724	308
40511.764	287
40511.804	377
40511.844	458
40511.884	417
40511.924	479
40511.964	427
40512.004	262
40512.044	446
40512.084	588
40512.124	621
40512.164	360
40512.204	477
40512.244	609
40512.284	458
40512.324	423
40512.364	339
40512.404	248
40512.444	91
40512.484	210
40512.524	441
40512.564	406
40512.604	562
40512.644	706
40512.684	1023
40512.724	693
40512.764	607
40512.804	573
40512.844	162
40512.884	4
40512.924	255
40512.964	545
40513.004	693
40513.044	589
40513.084	652
40513.124	652
40513.164	528
40513.204	507
40513.244	400
40513.284	260
40513.324	330
40513.364	551
40513.404	509
40513.444	422
40513.484	423
40513.524	640
40513.564	683
40513.604	366
40513.644	316
40513.684	497
40513.724	555
40513.764	477
40513.804	452
40513.844	403
40513.884	554
40513.924	818
40513.964	793
40514.004	592
40514.044	525
40514.084	524
40514.124	455
40514.164	384
40514.204	397
40514.244	489
40514.284	570
40514.324	604
40514.364	548
40514.404	351
40514.444	337
40514.484	423
40514.524	409
40514.564	477
40514.604	458
40514.644	502
40514.684	561
40514.724	649
40514.764	480
40514.804	291
40514.844	343
40514.884	441
40514.924	456
40514.964	462
40515.004	418
40515.044	419
40515.084	438
40515.124	427
40515.164	398
40515.204	390
40515.244	419
40515.284	471
40515.324	505
40515.364	473
40515.404	445
40515.444	445
40515.484	457
40515.524	455
40515.564	432
40515.604	436
40515.644	455
40515.684	481
40515.724	491
40515.764	490
40515.804	463
40515.844	431
40515.884	438
40515.924	467
40515.964	543
40516.004	373
40516.044	515
40516.084	498
40516.124	435
40516.164	493
40516.204	470
40516.244	444
40516.284	432
40516.324	456
40516.364	474
40516.404	488
40516.444	497
40516.484	485
40516.524	465
40516.564	490
40516.604	515
40516.644	503
40516.684	354
40516.724	556
40516.764	421
40516.804	269
40516.844	507
40516.884	591
40516.924	276
40516.964	126
40517.004	296
40517.044	296
40517.084	284
40517.124	349
40517.164	490
40517.204	469
40517.244	339
40517.284	369
40517.324	381
40517.364	361
40517.404	292
40517.444	361
40517.484	503
40517.524	506
40517.564	524
40517.604	553
40517.644	505
40517.684	321
40517.724	159
40517.764	324
40517.804	543
40517.844	598
40517.884	361
40517.924	241
40517.964	351
40518.004	495
40518.044	533
40518.084	396
40518.124	328
40518.164	427
40518.204	491
40518.244	583
40518.284	641
40518.324	469
40518.364	138
40518.404	598
40518.444	783
40518.484	426
40518.524	243
40518.564	339
40518.604	446
40518.644	140
40518.684	195
40518.724	346
40518.764	399
40518.804	320
40518.844	311
40518.884	540
40518.924	852
40518.964	815
40519.004	567
40519.044	354
40519.084	335
40519.124	460
40519.164	604
40519.204	553
40519.244	350
40519.284	258
40519.324	343
40519.364	582
40519.404	640
40519.444	526
40519.484	462
40519.524	376
40519.564	462
40519.604	430
40519.644	450
40519.684	488
40519.724	437
40519.764	396
40519.804	473
40519.844	500
40519.884	373
40519.924	328
40519.964	534
40520.004	830
40520.044	768
40520.084	491
40520.124	322
40520.164	346
40520.204	334
40520.244	370
40520.284	473
40520.324	543
40520.364	515
40520.404	442
40520.444	593
40520.484	644
40520.524	656
40520.564	669
40520.604	595
40520.644	524
40520.684	639
40520.724	480
40520.764	454
40520.804	504
40520.844	450
40520.884	533
40520.924	487
40520.964	513
40521.004	553
40521.044	545
40521.084	535
40521.124	522
40521.164	520
40521.204	545
40521.244	531
40521.284	476
40521.324	453
40521.364	505
40521.404	573
40521.444	555
40521.484	527
40521.524	492
40521.564	500
40521.604	491
40521.644	460
40521.684	377
40521.724	440
40521.764	507
40521.804	493
40521.844	497
40521.884	693
40521.924	531
40521.964	400
40522.004	386
40522.044	474
40522.084	397
40522.124	314
40522.164	401
40522.204	636
40522.244	487
40522.284	309
40522.324	397
40522.364	468
40522.404	379
40522.444	277
40522.484	294
40522.524	369
40522.564	456
40522.604	384
40522.644	432
40522.684	635
40522.724	669
40522.764	512
40522.804	359
40522.844	274
40522.884	385
40522.924	562
40522.964	643
40523.004	557
40523.044	509
40523.084	567
40523.124	534
40523.164	472
40523.204	384
40523.244	339
40523.284	414
40523.324	472
40523.364	507
40523.404	427
40523.444	400
40523.484	447
40523.524	289
40523.564	414
40523.604	478
40523.644	243
40523.684	565
40523.724	442
40523.764	413
40523.804	481
40523.844	439
40523.884	425
40523.924	360
40523.964	342
40524.004	375
40524.044	430
40524.084	502
40524.124	523
40524.164	462
40524.204	423
40524.244	438
40524.284	461
40524.324	496
40524.364	377
40524.404	815
40524.444	654
40524.484	541
40524.524	313
40524.564	323
40524.604	420
40524.644	582
40524.684	652
40524.724	547
40524.764	493
40524.804	485
40524.844	509
40524.884	440
40524.924	439
40524.964	512
40525.004	544
40525.044	556
40525.084	516
40525.124	475
40525.164	511
40525.204	440
40525.244	331
40525.284	278
40525.324	306
40525.364	420
40525.404	494
40525.444	553
40525.484	516
40525.524	492
40525.564	460
40525.604	475
40525.644	525
40525.684	540
40525.724	527
40525.764	498
40525.804	518
40525.844	532
40525.884	556
40525.924	525
40525.964	497
40526.004	489
40526.044	503
40526.084	516
40526.124	553
40526.164	589
40526.204	185
40526.244	706
40526.284	680
40526.324	623
40526.364	454
40526.404	388
40526.444	510
40526.484	557
40526.524	538
40526.564	495
40526.604	498
40526.644	515
40526.684	522
40526.724	533
40526.764	536
40526.804	536
40526.844	520
40526.884	529
40526.924	432
40526.964	614
40527.004	454
40527.044	505
40527.084	511
40527.124	385
40527.164	363
40527.204	590
40527.244	471
40527.284	430
40527.324	543
40527.364	415
40527.404	461
40527.444	507
40527.484	528
40527.524	486
40527.564	417
40527.604	289
40527.644	298
40527.684	296
40527.724	324
40527.764	148
40527.804	375
40527.844	577
40527.884	461
40527.924	332
40527.964	293
40528.004	264
40528.044	420
40528.084	474
40528.124	454
40528.164	462
40528.204	414
40528.244	327
40528.284	433
40528.324	486
40528.364	436
40528.404	326
40528.444	349
40528.484	414
40528.524	471
40528.564	396
40528.604	372
40528.644	345
40528.684	511
40528.724	504
40528.764	460
40528.804	213
40528.844	148
40528.884	562
40528.924	814
40528.964	432
40529.004	171
40529.044	201
40529.084	243
40529.124	298
40529.164	367
40529.204	382
40529.244	260
40529.284	521
40529.324	976
40529.364	994
40529.404	575
40529.444	196
40529.484	331
40529.524	548
40529.564	637
40529.604	551
40529.644	379
40529.684	355
40529.724	425
40529.764	481
40529.804	592
40529.844	612
40529.884	521
40529.924	405
40529.964	372
40530.004	521
40530.044	507
40530.084	428
40530.124	353
40530.164	375
40530.204	347
40530.244	424
40530.284	539
40530.324	553
40530.364	496
40530.404	392
40530.444	317
40530.484	367
40530.524	473
40530.564	456
40530.604	380
40530.644	290
40530.684	353
40530.724	496
40530.764	574
40530.804	559
40530.844	409
40530.884	518
40530.924	533
40530.964	473
40531.004	511
40531.044	438
40531.084	410
40531.124	520
40531.164	491
40531.204	652
40531.244	528
40531.284	420
40531.324	542
40531.364	488
40531.404	481
40531.444	542
40531.484	547
40531.524	511
40531.564	523
40531.604	587
40531.644	588
40531.684	489
40531.724	494
40531.764	460
40531.804	535
40531.844	609
40531.884	201
40531.924	599
40531.964	667
40532.004	299
40532.044	413
40532.084	254
40532.124	326
40532.164	550
40532.204	503
40532.244	360
40532.284	332
40532.324	351
40532.364	398
40532.404	480
40532.444	450
40532.484	483
40532.524	207
40532.564	349
40532.604	522
40532.644	514
40532.684	463
40532.724	473
40532.764	494
40532.804	599
40532.844	701
40532.884	668
40532.924	533
40532.964	364
40533.004	312
40533.044	367
40533.084	369
40533.124	506
40533.164	331
40533.204	282
40533.244	391
40533.284	580
40533.324	681
40533.364	535
40533.404	292
40533.444	229
40533.484	275
40533.524	308
40533.564	267
40533.604	456
40533.644	677
40533.684	690
40533.724	552
40533.764	410
40533.804	451
40533.844	454
40533.884	477
40533.924	585
40533.964	620
40534.004	563
40534.044	628
40534.084	532
40534.124	583
40534.164	530
40534.204	503
40534.244	542
40534.284	577
40534.324	570
40534.364	564
40534.404	560
40534.444	586
40534.484	633
40534.524	356
40534.564	438
40534.604	788
40534.644	530
40534.684	501
40534.724	562
40534.764	534
40534.804	523
40534.844	522
40534.884	531
40534.924	527
40534.964	533
40535.004	561
40535.044	559
40535.084	572
40535.124	586
40535.164	546
40535.204	532
40535.244	532
40535.284	531
40535.324	538
40535.364	549
40535.404	547
40535.444	545
40535.484	529
40535.524	533
40535.564	541
40535.604	559
40535.644	542
40535.684	525
40535.724	515
40535.764	512
40535.804	532
40535.844	546
40535.884	523
40535.924	520
40535.964	507
40536.004	517
40536.044	544
40536.084	560
40536.124	551
40536.164	521
40536.204	530
40536.244	532
40536.284	546
40536.324	526
40536.364	523
40536.404	540
40536.444	540
40536.484	547
40536.524	536
40536.564	518
40536.604	513
40536.644	507
40536.684	515
40536.724	544
40536.764	856
40536.804	381
40536.844	324
40536.884	743
40536.924	560
40536.964	456
40537.004	409
40537.044	565
40537.084	740
40537.124	625
40537.164	468
40537.204	414
40537.244	458
40537.284	479
40537.324	507
40537.364	539
40537.404	554
40537.444	525
40537.484	495
40537.524	491
40537.564	489
40537.604	502
40537.644	510
40537.684	521
40537.724	525
40537.764	512
40537.804	493
40537.844	490
40537.884	509
40537.924	526
40537.964	559
40538.004	411
40538.044	371
40538.084	774
40538.124	518
40538.164	481
40538.204	551
40538.244	524
40538.284	495
40538.324	557
40538.364	539
40538.404	550
40538.444	544
40538.484	511
40538.524	487
40538.564	500
40538.604	522
40538.644	527
40538.684	530
40538.724	535
40538.764	529
40538.804	598
40538.844	439
40538.884	497
40538.924	598
40538.964	508
40539.004	477
40539.044	541
40539.084	489
40539.124	436
40539.164	474
40539.204	510
40539.244	545
40539.284	574
40539.324	574
40539.364	599
40539.404	481
40539.444	438
40539.484	439
40539.524	440
40539.564	451
40539.604	548
40539.644	545
40539.684	486
40539.724	337
40539.764	301
40539.804	335
40539.844	313
40539.884	361
40539.924	471
40539.964	282
40540.004	129
40540.044	307
40540.084	550
40540.124	440
40540.164	358
40540.204	302
40540.244	321
40540.284	268
40540.324	252
40540.364	285
40540.404	367
40540.444	443
40540.484	520
40540.524	496
40540.564	520
40540.604	530
40540.644	425
40540.684	240
40540.724	296
40540.764	454
40540.804	527
40540.844	472
40540.884	411
40540.924	356
40540.964	352
40541.004	411
40541.044	380
40541.084	424
40541.124	604
40541.164	491
40541.204	409
40541.244	452
40541.284	485
40541.324	409
40541.364	273
40541.404	520
40541.444	713
40541.484	553
40541.524	196
40541.564	96
40541.604	148
40541.644	140
40541.684	312
40541.724	354
40541.764	318
40541.804	262
40541.844	564
40541.884	709
40541.924	725
40541.964	578
40542.004	404
40542.044	254
40542.084	372
40542.124	674
40542.164	659
40542.204	509
40542.244	398
40542.284	331
40542.324	313
40542.364	359
40542.404	545
40542.444	612
40542.484	456
40542.524	280
40542.564	237
40542.604	320
40542.644	585
40542.684	580
40542.724	512
40542.764	419
40542.804	325
40542.844	448
40542.884	479
40542.924	367
40542.964	440
40543.004	661
40543.044	572
40543.084	480
40543.124	425
40543.164	279
40543.204	220
40543.244	298
40543.284	379
40543.324	473
40543.364	391
40543.404	302
40543.444	578
40543.484	694
40543.524	661
40543.564	519
40543.604	427
40543.644	414
40543.684	503
40543.724	551
40543.764	462
40543.804	414
40543.844	518
40543.884	483
40543.924	349
40543.964	327
40544.004	441
40544.044	476
40544.084	444
40544.124	429
40544.164	358
40544.204	380
40544.244	523
40544.284	477
40544.324	385
40544.364	421
40544.404	420
40544.444	410
40544.484	426
40544.524	467
40544.564	426
40544.604	392
40544.644	415
40544.684	533
40544.724	574
40544.764	485
40544.804	437
40544.844	420
40544.884	422
40544.924	436
40544.964	474
40545.004	449
40545.044	462
40545.084	362
40545.124	464
40545.164	557
40545.204	598
40545.244	539
40545.284	489
40545.324	454
40545.364	451
40545.404	478
40545.444	498
40545.484	485
40545.524	456
40545.564	462
40545.604	474
40545.644	462
40545.684	438
40545.724	451
40545.764	506
40545.804	515
40545.844	451
40545.884	410
40545.924	385
40545.964	383
40546.004	446
40546.044	487
40546.084	534
40546.124	550
40546.164	521
40546.204	482
40546.244	476
40546.284	494
40546.324	500
40546.364	499
40546.404	501
40546.444	494
40546.484	491
40546.524	462
40546.564	448
40546.604	486
40546.644	531
40546.684	524
40546.724	505
40546.764	504
40546.804	510
40546.844	520
40546.884	527
40546.924	503
40546.964	493
40547.004	483
40547.044	497
40547.084	507
40547.124	501
40547.164	454
40547.204	78
40547.244	531
40547.284	810
40547.324	698
40547.364	569
40547.404	401
40547.444	524
40547.484	546
40547.524	470
40547.564	369
40547.604	410
40547.644	429
40547.684	398
40547.724	432
40547.764	509
40547.804	545
40547.844	562
40547.884	558
40547.924	567
40547.964	499
40548.004	446
40548.044	447
40548.084	458
40548.124	457
40548.164	457
40548.204	504
40548.244	554
40548.284	499
40548.324	438
40548.364	479
40548.404	503
40548.444	497
40548.484	481
40548.524	480
40548.564	492
40548.604	468
40548.644	347
40548.684	553
40548.724	666
40548.764	411
40548.804	622
40548.844	628
40548.884	584
40548.924	379
40548.964	395
40549.004	529
40549.044	586
40549.084	569
40549.124	534
40549.164	521
40549.204	525
40549.244	537
40549.284	530
40549.324	534
40549.364	540
40549.404	536
40549.444	527
40549.484	543
40549.524	551
40549.564	549
40549.604	621
40549.644	132
40549.684	654
40549.724	732
40549.764	664
40549.804	407
40549.844	397
40549.884	523
40549.924	620
40549.964	559
40550.004	505
40550.044	520
40550.084	557
40550.124	590
40550.164	574
40550.204	573
40550.244	574
40550.284	450
40550.324	361
40550.364	723
40550.404	550
40550.444	496
40550.484	552
40550.524	642
40550.564	557
40550.604	539
40550.644	561
40550.684	563
40550.724	546
40550.764	533
40550.804	536
40550.844	548
40550.884	549
40550.924	545
40550.964	567
40551.004	565
40551.044	557
40551.084	547
40551.124	542
40551.164	583
40551.204	528
40551.244	484
40551.284	450
40551.324	460
40551.364	393
40551.404	527
40551.444	672
40551.484	418
40551.524	626
40551.564	343
40551.604	324
40551.644	456
40551.684	597
40551.724	520
40551.764	447
40551.804	382
40551.844	330
40551.884	322
40551.924	376
40551.964	653
40552.004	636
40552.044	520
40552.084	393
40552.124	348
40552.164	358
40552.204	438
40552.244	343
40552.284	364
40552.324	446
40552.364	624
40552.404	626
40552.444	431
40552.484	429
40552.524	407
40552.564	440
40552.604	442
40552.644	403
40552.684	604
40552.724	529
40552.764	672
40552.804	415
40552.844	313
40552.884	435
40552.924	284
40552.964	580
40553.004	299
40553.044	551
40553.084	581
40553.124	406
40553.164	413
40553.204	478
40553.244	397
40553.284	305
40553.324	547
40553.364	702
40553.404	580
40553.444	149
40553.484	140
40553.524	360
40553.564	496
40553.604	270
40553.644	141
40553.684	230
40553.724	343
40553.764	441
40553.804	434
40553.844	344
40553.884	338
40553.924	503
40553.964	460
40554.004	457
40554.044	503
40554.084	472
40554.124	449
40554.164	548
40554.204	564
40554.244	510
40554.284	368
40554.324	250
40554.364	358
40554.404	421
40554.444	487
40554.484	477
40554.524	407
40554.564	391
40554.604	424
40554.644	539
40554.684	442
40554.724	319
40554.764	314
40554.804	355
40554.844	399
40554.884	380
40554.924	332
40554.964	308
40555.004	575
40555.044	769
40555.084	528
40555.124	383
40555.164	316
40555.204	343
40555.244	378
40555.284	409
40555.324	432
40555.364	420
40555.404	363
40555.444	403
40555.484	458
40555.524	560
40555.564	501
40555.604	490
40555.644	548
40555.684	594
40555.724	662
40555.764	614
40555.804	448
40555.844	355
40555.884	392
40555.924	479
40555.964	604
40556.004	623
40556.044	497
40556.084	483
40556.124	487
40556.164	513
40556.204	509
40556.244	474
40556.284	480
40556.324	538
40556.364	445
40556.404	384
40556.444	413
40556.484	397
40556.524	377
40556.564	472
40556.604	601
40556.644	637
40556.684	567
40556.724	441
40556.764	392
40556.804	412
40556.844	456
40556.884	489
40556.924	512
40556.964	492
40557.004	467
40557.044	465
40557.084	317
40557.124	612
40557.164	659
40557.204	416
40557.244	363
40557.284	449
40557.324	513
40557.364	493
40557.404	493
40557.444	508
40557.484	478
40557.524	464
40557.564	467
40557.604	478
40557.644	484
40557.684	478
40557.724	474
40557.764	470
40557.804	471
40557.844	484
40557.884	498
40557.924	500
40557.964	512
40558.004	462
40558.044	504
40558.084	564
40558.124	557
40558.164	529
40558.204	512
40558.244	490
40558.284	511
40558.324	530
40558.364	520
40558.404	488
40558.444	439
40558.484	447
40558.524	498
40558.564	515
40558.604	476
40558.644	447
40558.684	445
40558.724	397
40558.764	347
40558.804	302
40558.844	206
40558.884	195
40558.924	481
40558.964	644
40559.004	523
40559.044	369
40559.084	288
40559.124	398
40559.164	422
40559.204	437
40559.244	481
40559.284	342
40559.324	431
40559.364	533
40559.404	507
40559.444	460
40559.484	374
40559.524	316
40559.564	395
40559.604	517
40559.644	495
40559.684	391
40559.724	372
40559.764	398
40559.804	444
40559.844	396
40559.884	391
40559.924	509
40559.964	607
40560.004	478
40560.044	444
40560.084	456
40560.124	340
40560.164	245
40560.204	776
40560.244	605
40560.284	322
40560.324	329
40560.364	358
40560.404	243
40560.444	100
40560.484	148
40560.524	372
40560.564	423
40560.604	387
40560.644	241
40560.684	444
40560.724	591
40560.764	616
40560.804	638
40560.844	484
40560.884	337
40560.924	442
40560.964	529
40561.004	642
40561.044	514
40561.084	374
40561.124	195
40561.164	343
40561.204	642
40561.244	575
40561.284	477
40561.324	361
40561.364	229
40561.404	293
40561.444	616
40561.484	634
40561.524	361
40561.564	323
40561.604	456
40561.644	591
40561.684	366
40561.724	349
40561.764	278
40561.804	352
40561.844	525
40561.884	705
40561.924	463
40561.964	178
40562.004	73
40562.044	162
40562.084	334
40562.124	437
40562.164	340
40562.204	387
40562.244	711
40562.284	759
40562.324	521
40562.364	501
40562.404	423
40562.444	562
40562.484	601
40562.524	470
40562.564	313
40562.604	353
40562.644	438
40562.684	471
40562.724	464
40562.764	521
40562.804	595
40562.844	532
40562.884	456
40562.924	400
40562.964	310
40563.004	349
40563.044	482
40563.084	458
40563.124	333
40563.164	298
40563.204	557
40563.244	736
40563.284	694
40563.324	588
40563.364	405
40563.404	298
40563.444	304
40563.484	347
40563.524	375
40563.564	432
40563.604	516
40563.644	552
40563.684	622
40563.724	608
40563.764	561
40563.804	459
40563.844	459
40563.884	514
40563.924	538
40563.964	475
40564.004	440
40564.044	533
40564.084	608
40564.124	572
40564.164	500
40564.204	542
40564.244	495
40564.284	495
40564.324	484
40564.364	567
40564.404	557
40564.444	493
40564.484	479
40564.524	504
40564.564	496
40564.604	503
40564.644	557
40564.684	568
40564.724	569
40564.764	499
40564.804	426
40564.844	449
40564.884	435
40564.924	497
40564.964	472
40565.004	443
40565.044	429
40565.084	426
40565.124	430
40565.164	474
40565.204	496
40565.244	496
40565.284	515
40565.324	503
40565.364	429
40565.404	230
40565.444	494
40565.484	604
40565.524	561
40565.564	428
40565.604	397
40565.644	458
40565.684	471
40565.724	456
40565.764	449
40565.804	465
40565.844	480
40565.884	495
40565.924	491
40565.964	472
40566.004	440
40566.044	448
40566.084	451
40566.124	454
40566.164	468
40566.204	490
40566.244	493
40566.284	462
40566.324	461
40566.364	474
40566.404	466
40566.444	440
40566.484	451
40566.524	480
40566.564	486
40566.604	474
40566.644	464
40566.684	456
40566.724	469
40566.764	497
40566.804	498
40566.844	499
40566.884	480
40566.924	470
40566.964	487
[truncated: 113,038 more rows]
