# Supplementary material for: A Novel Algorithm for Movement Artifact Removal in ECG Signals Acquired from Wearable Systems Applied to Horses
Source: PLoS One. 2015 Oct 20;10(10):e0140783. doi: 10.1371/journal.pone.0140783 (PMC4618928; doi:10.1371/journal.pone.0140783)
Supplement: S1 Supporting Information — Electrocardiographic and Accellerometric data. (ZIP) [file pone.0140783.s001.zip › Available Data/Elicona_1_AccY.txt]

40487.004	-534
40487.044	-599
40487.084	-698
40487.124	-730
40487.164	-694
40487.204	-777
40487.244	-717
40487.284	-685
40487.324	-671
40487.364	-724
40487.404	-786
40487.444	-829
40487.484	-778
40487.524	-737
40487.564	-741
40487.604	-706
40487.644	-684
40487.684	-714
40487.724	-718
40487.764	-719
40487.804	-774
40487.844	-836
40487.884	-848
40487.924	-851
40487.964	-723
40488.004	-688
40488.044	-645
40488.084	-697
40488.124	-998
40488.164	-800
40488.204	-696
40488.244	-731
40488.284	-741
40488.324	-801
40488.364	-862
40488.404	-664
40488.444	-630
40488.484	-584
40488.524	-705
40488.564	-911
40488.604	-825
40488.644	-747
40488.684	-711
40488.724	-659
40488.764	-798
40488.804	-731
40488.844	-773
40488.884	-795
40488.924	-762
40488.964	-824
40489.004	-833
40489.044	-869
40489.084	-834
40489.124	-838
40489.164	-851
40489.204	-697
40489.244	-665
40489.284	-785
40489.324	-857
40489.364	-813
40489.404	-734
40489.444	-655
40489.484	-622
40489.524	-648
40489.564	-656
40489.604	-682
40489.644	-740
40489.684	-745
40489.724	-789
40489.764	-815
40489.804	-709
40489.844	-745
40489.884	-725
40489.924	-725
40489.964	-700
40490.004	-715
40490.044	-743
40490.084	-756
40490.124	-753
40490.164	-763
40490.204	-777
40490.244	-747
40490.284	-736
40490.324	-723
40490.364	-738
40490.404	-744
40490.444	-773
40490.484	-796
40490.524	-771
40490.564	-717
40490.604	-700
40490.644	-721
40490.684	-735
40490.724	-728
40490.764	-722
40490.804	-751
40490.844	-758
40490.884	-757
40490.924	-724
40490.964	-749
40491.004	-692
40491.044	-717
40491.084	-739
40491.124	-735
40491.164	-727
40491.204	-721
40491.244	-718
40491.284	-717
40491.324	-728
40491.364	-725
40491.404	-707
40491.444	-705
40491.484	-719
40491.524	-674
40491.564	-767
40491.604	-724
40491.644	-738
40491.684	-721
40491.724	-663
40491.764	-624
40491.804	-697
40491.844	-714
40491.884	-693
40491.924	-675
40491.964	-663
40492.004	-680
40492.044	-683
40492.084	-694
40492.124	-691
40492.164	-673
40492.204	-679
40492.244	-660
40492.284	-668
40492.324	-663
40492.364	-684
40492.404	-683
40492.444	-661
40492.484	-741
40492.524	-694
40492.564	-662
40492.604	-696
40492.644	-674
40492.684	-718
40492.724	-667
40492.764	-688
40492.804	-649
40492.844	-681
40492.884	-646
40492.924	-687
40492.964	-680
40493.004	-638
40493.044	-665
40493.084	-693
40493.124	-680
40493.164	-653
40493.204	-659
40493.244	-676
40493.284	-692
40493.324	-676
40493.364	-676
40493.404	-668
40493.444	-680
40493.484	-682
40493.524	-679
40493.564	-674
40493.604	-667
40493.644	-682
40493.684	-674
40493.724	-688
40493.764	-690
40493.804	-694
40493.844	-686
40493.884	-668
40493.924	-684
40493.964	-697
40494.004	-718
40494.044	-688
40494.084	-669
40494.124	-636
40494.164	-666
40494.204	-696
40494.244	-676
40494.284	-655
40494.324	-687
40494.364	-689
40494.404	-683
40494.444	-688
40494.484	-688
40494.524	-687
40494.564	-670
40494.604	-669
40494.644	-669
40494.684	-672
40494.724	-697
40494.764	-687
40494.804	-605
40494.844	-653
40494.884	-747
40494.924	-783
40494.964	-700
40495.004	-752
40495.044	-739
40495.084	-741
40495.124	-762
40495.164	-798
40495.204	-782
40495.244	-759
40495.284	-724
40495.324	-738
40495.364	-753
40495.404	-730
40495.444	-696
40495.484	-716
40495.524	-720
40495.564	-735
40495.604	-752
40495.644	-759
40495.684	-627
40495.724	-625
40495.764	-558
40495.804	-683
40495.844	-878
40495.884	-906
40495.924	-765
40495.964	-642
40496.004	-596
40496.044	-670
40496.084	-805
40496.124	-824
40496.164	-838
40496.204	-758
40496.244	-745
40496.284	-703
40496.324	-619
40496.364	-706
40496.404	-822
40496.444	-835
40496.484	-793
40496.524	-760
40496.564	-681
40496.604	-771
40496.644	-759
40496.684	-695
40496.724	-695
40496.764	-800
40496.804	-753
40496.844	-829
40496.884	-823
40496.924	-864
40496.964	-653
40497.004	-677
40497.044	-723
40497.084	-694
40497.124	-628
40497.164	-569
40497.204	-528
40497.244	-710
40497.284	-910
40497.324	-899
40497.364	-836
40497.404	-712
40497.444	-632
40497.484	-783
40497.524	-838
40497.564	-874
40497.604	-668
40497.644	-599
40497.684	-650
40497.724	-885
40497.764	-813
40497.804	-820
40497.844	-611
40497.884	-721
40497.924	-828
40497.964	-849
40498.004	-857
40498.044	-718
40498.084	-695
40498.124	-694
40498.164	-607
40498.204	-742
40498.244	-818
40498.284	-884
40498.324	-810
40498.364	-715
40498.404	-683
40498.444	-651
40498.484	-641
40498.524	-477
40498.564	-500
40498.604	-647
40498.644	-767
40498.684	-865
40498.724	-782
40498.764	-698
40498.804	-639
40498.844	-620
40498.884	-615
40498.924	-790
40498.964	-890
40499.004	-842
40499.044	-740
40499.084	-632
40499.124	-722
40499.164	-894
40499.204	-743
40499.244	-683
40499.284	-626
40499.324	-756
40499.364	-938
40499.404	-871
40499.444	-854
40499.484	-765
40499.524	-587
40499.564	-682
40499.604	-608
40499.644	-759
40499.684	-895
40499.724	-957
40499.764	-870
40499.804	-751
40499.844	-679
40499.884	-649
40499.924	-604
40499.964	-434
40500.004	-570
40500.044	-798
40500.084	-833
40500.124	-900
40500.164	-872
40500.204	-645
40500.244	-607
40500.284	-823
40500.324	-762
40500.364	-729
40500.404	-798
40500.444	-727
40500.484	-746
40500.524	-665
40500.564	-747
40500.604	-782
40500.644	-775
40500.684	-676
40500.724	-624
40500.764	-660
40500.804	-777
40500.844	-855
40500.884	-764
40500.924	-789
40500.964	-714
40501.004	-653
40501.044	-741
40501.084	-682
40501.124	-845
40501.164	-912
40501.204	-886
40501.244	-728
40501.284	-635
40501.324	-630
40501.364	-662
40501.404	-677
40501.444	-591
40501.484	-533
40501.524	-634
40501.564	-878
40501.604	-955
40501.644	-933
40501.684	-848
40501.724	-731
40501.764	-688
40501.804	-649
40501.844	-861
40501.884	-853
40501.924	-710
40501.964	-670
40502.004	-611
40502.044	-652
40502.084	-726
40502.124	-798
40502.164	-939
40502.204	-862
40502.244	-854
40502.284	-698
40502.324	-734
40502.364	-641
40502.404	-675
40502.444	-793
40502.484	-773
40502.524	-800
40502.564	-753
40502.604	-682
40502.644	-641
40502.684	-633
40502.724	-629
40502.764	-681
40502.804	-616
40502.844	-586
40502.884	-658
40502.924	-765
40502.964	-743
40503.004	-673
40503.044	-620
40503.084	-591
40503.124	-644
40503.164	-665
40503.204	-690
40503.244	-675
40503.284	-733
40503.324	-747
40503.364	-739
40503.404	-712
40503.444	-679
40503.484	-705
40503.524	-691
40503.564	-700
40503.604	-707
40503.644	-723
40503.684	-720
40503.724	-712
40503.764	-730
40503.804	-694
40503.844	-664
40503.884	-669
40503.924	-699
40503.964	-692
40504.004	-729
40504.044	-728
40504.084	-711
40504.124	-646
40504.164	-662
40504.204	-696
40504.244	-721
40504.284	-747
40504.324	-734
40504.364	-765
40504.404	-822
40504.444	-791
40504.484	-761
40504.524	-723
40504.564	-728
40504.604	-761
40504.644	-799
40504.684	-860
40504.724	-791
40504.764	-576
40504.804	-579
40504.844	-679
40504.884	-876
40504.924	-934
40504.964	-777
40505.004	-733
40505.044	-789
40505.084	-780
40505.124	-747
40505.164	-667
40505.204	-691
40505.244	-760
40505.284	-803
40505.324	-754
40505.364	-872
40505.404	-791
40505.444	-765
40505.484	-764
40505.524	-664
40505.564	-634
40505.604	-673
40505.644	-635
40505.684	-623
40505.724	-764
40505.764	-959
40505.804	-943
40505.844	-876
40505.884	-741
40505.924	-725
40505.964	-811
40506.004	-764
40506.044	-705
40506.084	-629
40506.124	-649
40506.164	-537
40506.204	-593
40506.244	-866
40506.284	-923
40506.324	-926
40506.364	-819
40506.404	-723
40506.444	-708
40506.484	-691
40506.524	-722
40506.564	-992
40506.604	-975
40506.644	-817
40506.684	-581
40506.724	-510
40506.764	-591
40506.804	-699
40506.844	-831
40506.884	-940
40506.924	-840
40506.964	-680
40507.004	-690
40507.044	-678
40507.084	-697
40507.124	-825
40507.164	-777
40507.204	-695
40507.244	-740
40507.284	-698
40507.324	-660
40507.364	-665
40507.404	-687
40507.444	-813
40507.484	-922
40507.524	-1044
40507.564	-962
40507.604	-911
40507.644	-688
40507.684	-670
40507.724	-781
40507.764	-808
40507.804	-921
40507.844	-874
40507.884	-817
40507.924	-770
40507.964	-617
40508.004	-658
40508.044	-651
40508.084	-534
40508.124	-558
40508.164	-797
40508.204	-937
40508.244	-955
40508.284	-825
40508.324	-689
40508.364	-686
40508.404	-705
40508.444	-713
40508.484	-744
40508.524	-695
40508.564	-728
40508.604	-626
40508.644	-738
40508.684	-784
40508.724	-795
40508.764	-693
40508.804	-616
40508.844	-691
40508.884	-765
40508.924	-749
40508.964	-719
40509.004	-618
40509.044	-658
40509.084	-696
40509.124	-701
40509.164	-745
40509.204	-813
40509.244	-773
40509.284	-785
40509.324	-770
40509.364	-739
40509.404	-759
40509.444	-757
40509.484	-739
40509.524	-808
40509.564	-907
40509.604	-890
40509.644	-839
40509.684	-743
40509.724	-700
40509.764	-725
40509.804	-759
40509.844	-758
40509.884	-674
40509.924	-610
40509.964	-562
40510.004	-625
40510.044	-770
40510.084	-783
40510.124	-769
40510.164	-707
40510.204	-719
40510.244	-698
40510.284	-724
40510.324	-795
40510.364	-748
40510.404	-689
40510.444	-729
40510.484	-801
40510.524	-828
40510.564	-833
40510.604	-777
40510.644	-663
40510.684	-587
40510.724	-695
40510.764	-889
40510.804	-857
40510.844	-871
40510.884	-811
40510.924	-767
40510.964	-713
40511.004	-682
40511.044	-720
40511.084	-761
40511.124	-750
40511.164	-741
40511.204	-796
40511.244	-860
40511.284	-849
40511.324	-804
40511.364	-798
40511.404	-738
40511.444	-703
40511.484	-689
40511.524	-747
40511.564	-779
40511.604	-777
40511.644	-801
40511.684	-818
40511.724	-832
40511.764	-816
40511.804	-748
40511.844	-698
40511.884	-663
40511.924	-676
40511.964	-698
40512.004	-707
40512.044	-838
40512.084	-944
40512.124	-847
40512.164	-611
40512.204	-561
40512.244	-656
40512.284	-811
40512.324	-773
40512.364	-782
40512.404	-777
40512.444	-666
40512.484	-670
40512.524	-736
40512.564	-676
40512.604	-701
40512.644	-690
40512.684	-894
40512.724	-858
40512.764	-672
40512.804	-847
40512.844	-599
40512.884	-617
40512.924	-590
40512.964	-552
40513.004	-616
40513.044	-719
40513.084	-764
40513.124	-758
40513.164	-628
40513.204	-460
40513.244	-711
40513.284	-723
40513.324	-936
40513.364	-937
40513.404	-808
40513.444	-796
40513.484	-812
40513.524	-879
40513.564	-819
40513.604	-425
40513.644	-447
40513.684	-643
40513.724	-747
40513.764	-759
40513.804	-723
40513.844	-670
40513.884	-647
40513.924	-605
40513.964	-639
40514.004	-667
40514.044	-622
40514.084	-706
40514.124	-744
40514.164	-764
40514.204	-751
40514.244	-657
40514.284	-497
40514.324	-587
40514.364	-776
40514.404	-906
40514.444	-830
40514.484	-730
40514.524	-682
40514.564	-651
40514.604	-673
40514.644	-720
40514.684	-712
40514.724	-817
40514.764	-847
40514.804	-682
40514.844	-700
40514.884	-685
40514.924	-718
40514.964	-721
40515.004	-719
40515.044	-728
40515.084	-765
40515.124	-790
40515.164	-805
40515.204	-772
40515.244	-727
40515.284	-701
40515.324	-692
40515.364	-702
40515.404	-710
40515.444	-730
40515.484	-734
40515.524	-736
40515.564	-741
40515.604	-724
40515.644	-711
40515.684	-724
40515.724	-711
40515.764	-724
40515.804	-730
40515.844	-722
40515.884	-741
40515.924	-729
40515.964	-716
40516.004	-712
40516.044	-729
40516.084	-711
40516.124	-692
40516.164	-702
40516.204	-724
40516.244	-727
40516.284	-729
40516.324	-730
40516.364	-722
40516.404	-713
40516.444	-698
40516.484	-712
40516.524	-711
40516.564	-715
40516.604	-712
40516.644	-694
40516.684	-701
40516.724	-735
40516.764	-712
40516.804	-753
40516.844	-780
40516.884	-764
40516.924	-735
40516.964	-763
40517.004	-783
40517.044	-780
40517.084	-800
40517.124	-802
40517.164	-811
40517.204	-795
40517.244	-791
40517.284	-798
40517.324	-818
40517.364	-693
40517.404	-742
40517.444	-740
40517.484	-771
40517.524	-776
40517.564	-759
40517.604	-783
40517.644	-767
40517.684	-794
40517.724	-817
40517.764	-647
40517.804	-567
40517.844	-688
40517.884	-864
40517.924	-874
40517.964	-744
40518.004	-677
40518.044	-660
40518.084	-694
40518.124	-689
40518.164	-725
40518.204	-808
40518.244	-878
40518.284	-858
40518.324	-664
40518.364	-686
40518.404	-629
40518.444	-922
40518.484	-835
40518.524	-807
40518.564	-743
40518.604	-670
40518.644	-665
40518.684	-785
40518.724	-779
40518.764	-781
40518.804	-752
40518.844	-798
40518.884	-727
40518.924	-714
40518.964	-809
40519.004	-854
40519.044	-828
40519.084	-715
40519.124	-642
40519.164	-630
40519.204	-623
40519.244	-496
40519.284	-578
40519.324	-763
40519.364	-838
40519.404	-895
40519.444	-824
40519.484	-728
40519.524	-597
40519.564	-599
40519.604	-740
40519.644	-714
40519.684	-731
40519.724	-818
40519.764	-735
40519.804	-742
40519.844	-703
40519.884	-609
40519.924	-650
40519.964	-700
40520.004	-810
40520.044	-840
40520.084	-808
40520.124	-752
40520.164	-688
40520.204	-665
40520.244	-620
40520.284	-653
40520.324	-706
40520.364	-720
40520.404	-716
40520.444	-681
40520.484	-593
40520.524	-577
40520.564	-626
40520.604	-654
40520.644	-620
40520.684	-617
40520.724	-599
40520.764	-655
40520.804	-637
40520.844	-708
40520.884	-694
40520.924	-738
40520.964	-711
40521.004	-688
40521.044	-673
40521.084	-700
40521.124	-676
40521.164	-649
40521.204	-658
40521.244	-680
40521.284	-723
40521.324	-732
40521.364	-672
40521.404	-530
40521.444	-593
40521.484	-728
40521.524	-806
40521.564	-783
40521.604	-714
40521.644	-654
40521.684	-658
40521.724	-632
40521.764	-687
40521.804	-727
40521.844	-708
40521.884	-798
40521.924	-807
40521.964	-804
40522.004	-888
40522.044	-819
40522.084	-636
40522.124	-621
40522.164	-581
40522.204	-797
40522.244	-834
40522.284	-694
40522.324	-670
40522.364	-777
40522.404	-836
40522.444	-870
40522.484	-842
40522.524	-739
40522.564	-644
40522.604	-682
40522.644	-735
40522.684	-772
40522.724	-815
40522.764	-830
40522.804	-800
40522.844	-780
40522.884	-730
40522.924	-736
40522.964	-648
40523.004	-623
40523.044	-596
40523.084	-542
40523.124	-574
40523.164	-713
40523.204	-807
40523.244	-812
40523.284	-792
40523.324	-741
40523.364	-704
40523.404	-765
40523.444	-781
40523.484	-754
40523.524	-833
40523.564	-843
40523.604	-842
40523.644	-722
40523.684	-715
40523.724	-729
40523.764	-655
40523.804	-745
40523.844	-739
40523.884	-783
40523.924	-744
40523.964	-724
40524.004	-724
40524.044	-766
40524.084	-763
40524.124	-766
40524.164	-709
40524.204	-708
40524.244	-712
40524.284	-663
40524.324	-685
40524.364	-818
40524.404	-656
40524.444	-644
40524.484	-667
40524.524	-699
40524.564	-717
40524.604	-646
40524.644	-682
40524.684	-719
40524.724	-682
40524.764	-664
40524.804	-640
40524.844	-670
40524.884	-736
40524.924	-777
40524.964	-779
40525.004	-754
40525.044	-712
40525.084	-637
40525.124	-647
40525.164	-706
40525.204	-810
40525.244	-821
40525.284	-777
40525.324	-753
40525.364	-789
40525.404	-738
40525.444	-700
40525.484	-724
40525.524	-692
40525.564	-672
40525.604	-652
40525.644	-641
40525.684	-664
40525.724	-673
40525.764	-689
40525.804	-690
40525.844	-686
40525.884	-689
40525.924	-692
40525.964	-691
40526.004	-678
40526.044	-672
40526.084	-666
40526.124	-682
40526.164	-670
40526.204	-627
40526.244	-655
40526.284	-696
40526.324	-661
40526.364	-670
40526.404	-688
40526.444	-681
40526.484	-670
40526.524	-682
40526.564	-679
40526.604	-682
40526.644	-693
40526.684	-685
40526.724	-678
40526.764	-673
40526.804	-669
40526.844	-682
40526.884	-678
40526.924	-691
40526.964	-710
40527.004	-678
40527.044	-704
40527.084	-741
40527.124	-723
40527.164	-720
40527.204	-729
40527.244	-675
40527.284	-695
40527.324	-741
40527.364	-742
40527.404	-723
40527.444	-715
40527.484	-685
40527.524	-688
40527.564	-745
40527.604	-769
40527.644	-771
40527.684	-756
40527.724	-834
40527.764	-857
40527.804	-841
40527.844	-793
40527.884	-749
40527.924	-733
40527.964	-744
40528.004	-704
40528.044	-789
40528.084	-861
40528.124	-866
40528.164	-830
40528.204	-701
40528.244	-699
40528.284	-679
40528.324	-716
40528.364	-774
40528.404	-824
40528.444	-795
40528.484	-713
40528.524	-692
40528.564	-673
40528.604	-686
40528.644	-774
40528.684	-860
40528.724	-939
40528.764	-731
40528.804	-600
40528.844	-622
40528.884	-700
40528.924	-831
40528.964	-905
40529.004	-918
40529.044	-832
40529.084	-771
40529.124	-719
40529.164	-711
40529.204	-683
40529.244	-647
40529.284	-648
40529.324	-699
40529.364	-862
40529.404	-903
40529.444	-779
40529.484	-673
40529.524	-630
40529.564	-664
40529.604	-656
40529.644	-560
40529.684	-613
40529.724	-779
40529.764	-776
40529.804	-714
40529.844	-691
40529.884	-704
40529.924	-728
40529.964	-657
40530.004	-736
40530.044	-813
40530.084	-737
40530.124	-753
40530.164	-761
40530.204	-733
40530.244	-701
40530.284	-694
40530.324	-727
40530.364	-739
40530.404	-781
40530.444	-824
40530.484	-752
40530.524	-771
40530.564	-724
40530.604	-720
40530.644	-683
40530.684	-718
40530.724	-736
40530.764	-755
40530.804	-775
40530.844	-730
40530.884	-755
40530.924	-722
40530.964	-704
40531.004	-697
40531.044	-769
40531.084	-696
40531.124	-658
40531.164	-682
40531.204	-648
40531.244	-654
40531.284	-682
40531.324	-685
40531.364	-699
40531.404	-696
40531.444	-721
40531.484	-743
40531.524	-657
40531.564	-631
40531.604	-629
40531.644	-682
40531.684	-668
40531.724	-667
40531.764	-641
40531.804	-683
40531.844	-693
40531.884	-703
40531.924	-700
40531.964	-697
40532.004	-629
40532.044	-743
40532.084	-769
40532.124	-843
40532.164	-878
40532.204	-873
40532.244	-795
40532.284	-754
40532.324	-726
40532.364	-757
40532.404	-782
40532.444	-777
40532.484	-726
40532.524	-788
40532.564	-740
40532.604	-719
40532.644	-712
40532.684	-712
40532.724	-664
40532.764	-540
40532.804	-611
40532.844	-630
40532.884	-669
40532.924	-798
40532.964	-904
40533.004	-860
40533.044	-802
40533.084	-619
40533.124	-749
40533.164	-791
40533.204	-676
40533.244	-644
40533.284	-691
40533.324	-764
40533.364	-759
40533.404	-715
40533.444	-870
40533.484	-813
40533.524	-604
40533.564	-732
40533.604	-801
40533.644	-759
40533.684	-763
40533.724	-775
40533.764	-655
40533.804	-694
40533.844	-661
40533.884	-688
40533.924	-636
40533.964	-641
40534.004	-655
40534.044	-644
40534.084	-690
40534.124	-691
40534.164	-664
40534.204	-617
40534.244	-588
40534.284	-624
40534.324	-637
40534.364	-656
40534.404	-658
40534.444	-676
40534.484	-682
40534.524	-519
40534.564	-642
40534.604	-741
40534.644	-669
40534.684	-658
40534.724	-642
40534.764	-633
40534.804	-668
40534.844	-677
40534.884	-673
40534.924	-667
40534.964	-663
40535.004	-660
40535.044	-655
40535.084	-655
40535.124	-658
40535.164	-653
40535.204	-648
40535.244	-651
40535.284	-657
40535.324	-659
40535.364	-666
40535.404	-676
40535.444	-693
40535.484	-664
40535.524	-679
40535.564	-676
40535.604	-666
40535.644	-658
40535.684	-656
40535.724	-669
40535.764	-680
40535.804	-682
40535.844	-675
40535.884	-688
40535.924	-684
40535.964	-693
40536.004	-689
40536.044	-680
40536.084	-656
40536.124	-646
40536.164	-656
40536.204	-667
40536.244	-673
40536.284	-699
40536.324	-687
40536.364	-687
40536.404	-676
40536.444	-666
40536.484	-666
40536.524	-651
40536.564	-646
40536.604	-650
40536.644	-655
40536.684	-664
40536.724	-687
40536.764	-771
40536.804	-636
40536.844	-676
40536.884	-718
40536.924	-783
40536.964	-766
40537.004	-728
40537.044	-607
40537.084	-664
40537.124	-646
40537.164	-694
40537.204	-705
40537.244	-703
40537.284	-690
40537.324	-679
40537.364	-679
40537.404	-704
40537.444	-712
40537.484	-706
40537.524	-703
40537.564	-697
40537.604	-694
40537.644	-692
40537.684	-688
40537.724	-682
40537.764	-687
40537.804	-688
40537.844	-693
40537.884	-694
40537.924	-699
40537.964	-728
40538.004	-605
40538.044	-696
40538.084	-817
40538.124	-676
40538.164	-720
40538.204	-662
40538.244	-670
40538.284	-663
40538.324	-676
40538.364	-682
40538.404	-705
40538.444	-668
40538.484	-670
40538.524	-671
40538.564	-668
40538.604	-670
40538.644	-667
40538.684	-681
40538.724	-683
40538.764	-689
40538.804	-718
40538.844	-696
40538.884	-753
40538.924	-712
40538.964	-664
40539.004	-684
40539.044	-671
40539.084	-675
40539.124	-675
40539.164	-681
40539.204	-673
40539.244	-636
40539.284	-638
40539.324	-662
40539.364	-710
40539.404	-722
40539.444	-703
40539.484	-753
40539.524	-754
40539.564	-760
40539.604	-875
40539.644	-760
40539.684	-789
40539.724	-713
40539.764	-763
40539.804	-722
40539.844	-711
40539.884	-691
40539.924	-745
40539.964	-724
40540.004	-698
40540.044	-852
40540.084	-896
40540.124	-825
40540.164	-824
40540.204	-815
40540.244	-804
40540.284	-811
40540.324	-888
40540.364	-864
40540.404	-820
40540.444	-848
40540.484	-789
40540.524	-647
40540.564	-551
40540.604	-549
40540.644	-737
40540.684	-818
40540.724	-825
40540.764	-775
40540.804	-740
40540.844	-731
40540.884	-731
40540.924	-698
40540.964	-740
40541.004	-780
40541.044	-782
40541.084	-737
40541.124	-805
40541.164	-817
40541.204	-819
40541.244	-705
40541.284	-700
40541.324	-557
40541.364	-571
40541.404	-752
40541.444	-901
40541.484	-945
40541.524	-898
40541.564	-864
40541.604	-831
40541.644	-733
40541.684	-754
40541.724	-751
40541.764	-667
40541.804	-672
40541.844	-785
40541.884	-750
40541.924	-771
40541.964	-804
40542.004	-819
40542.044	-799
40542.084	-748
40542.124	-663
40542.164	-659
40542.204	-663
40542.244	-471
40542.284	-536
40542.324	-737
40542.364	-961
40542.404	-959
40542.444	-861
40542.484	-786
40542.524	-711
40542.564	-677
40542.604	-637
40542.644	-722
40542.684	-747
40542.724	-749
40542.764	-699
40542.804	-700
40542.844	-745
40542.884	-639
40542.924	-594
40542.964	-638
40543.004	-886
40543.044	-893
40543.084	-864
40543.124	-804
40543.164	-730
40543.204	-658
40543.244	-731
40543.284	-749
40543.324	-712
40543.364	-724
40543.404	-741
40543.444	-749
40543.484	-780
40543.524	-710
40543.564	-691
40543.604	-736
40543.644	-780
40543.684	-767
40543.724	-763
40543.764	-743
40543.804	-608
40543.844	-442
40543.884	-556
40543.924	-842
40543.964	-884
40544.004	-860
40544.044	-803
40544.084	-723
40544.124	-734
40544.164	-737
40544.204	-728
40544.244	-736
40544.284	-804
40544.324	-756
40544.364	-747
40544.404	-738
40544.444	-712
40544.484	-703
40544.524	-770
40544.564	-805
40544.604	-759
40544.644	-677
40544.684	-706
40544.724	-724
40544.764	-658
40544.804	-676
40544.844	-730
40544.884	-744
40544.924	-733
40544.964	-719
40545.004	-690
40545.044	-676
40545.084	-692
40545.124	-737
40545.164	-784
40545.204	-781
40545.244	-784
40545.284	-735
40545.324	-619
40545.364	-661
40545.404	-669
40545.444	-733
40545.484	-735
40545.524	-743
40545.564	-767
40545.604	-797
40545.644	-793
40545.684	-759
40545.724	-693
40545.764	-637
40545.804	-631
40545.844	-724
40545.884	-780
40545.924	-776
40545.964	-733
40546.004	-700
40546.044	-688
40546.084	-692
40546.124	-690
40546.164	-699
40546.204	-705
40546.244	-702
40546.284	-690
40546.324	-684
40546.364	-692
40546.404	-700
40546.444	-706
40546.484	-712
40546.524	-712
40546.564	-717
40546.604	-697
40546.644	-682
40546.684	-688
40546.724	-697
40546.764	-688
40546.804	-690
40546.844	-682
40546.884	-688
40546.924	-711
40546.964	-704
40547.004	-706
40547.044	-696
40547.084	-701
40547.124	-696
40547.164	-700
40547.204	-690
40547.244	-733
40547.284	-664
40547.324	-587
40547.364	-567
40547.404	-656
40547.444	-776
40547.484	-819
40547.524	-810
40547.564	-759
40547.604	-690
40547.644	-716
40547.684	-757
40547.724	-727
40547.764	-737
40547.804	-635
40547.844	-637
40547.884	-639
40547.924	-690
40547.964	-700
40548.004	-719
40548.044	-703
40548.084	-701
40548.124	-705
40548.164	-711
40548.204	-734
40548.244	-712
40548.284	-691
40548.324	-714
40548.364	-718
40548.404	-699
40548.444	-715
40548.484	-705
40548.524	-698
40548.564	-693
40548.604	-701
40548.644	-684
40548.684	-728
40548.724	-711
40548.764	-664
40548.804	-699
40548.844	-673
40548.884	-666
40548.924	-687
40548.964	-682
40549.004	-680
40549.044	-666
40549.084	-665
40549.124	-667
40549.164	-670
40549.204	-675
40549.244	-671
40549.284	-676
40549.324	-663
40549.364	-669
40549.404	-672
40549.444	-679
40549.484	-676
40549.524	-674
40549.564	-673
40549.604	-676
40549.644	-628
40549.684	-691
40549.724	-670
40549.764	-629
40549.804	-664
40549.844	-615
40549.884	-676
40549.924	-680
40549.964	-669
40550.004	-664
40550.044	-655
40550.084	-649
40550.124	-653
40550.164	-644
40550.204	-662
40550.244	-670
40550.284	-673
40550.324	-645
40550.364	-698
40550.404	-654
40550.444	-639
40550.484	-653
40550.524	-649
40550.564	-638
40550.604	-646
40550.644	-649
40550.684	-657
40550.724	-665
40550.764	-662
40550.804	-652
40550.844	-655
40550.884	-656
40550.924	-669
40550.964	-655
40551.004	-652
40551.044	-668
40551.084	-676
40551.124	-656
40551.164	-670
40551.204	-706
40551.244	-704
40551.284	-716
40551.324	-720
40551.364	-686
40551.404	-677
40551.444	-655
40551.484	-663
40551.524	-706
40551.564	-718
40551.604	-705
40551.644	-698
40551.684	-759
40551.724	-706
40551.764	-694
40551.804	-687
40551.844	-647
40551.884	-665
40551.924	-690
40551.964	-813
40552.004	-859
40552.044	-833
40552.084	-801
40552.124	-764
40552.164	-718
40552.204	-665
40552.244	-783
40552.284	-745
40552.324	-720
40552.364	-775
40552.404	-757
40552.444	-724
40552.484	-693
40552.524	-715
40552.564	-751
40552.604	-715
40552.644	-621
40552.684	-611
40552.724	-801
40552.764	-639
40552.804	-718
40552.844	-686
40552.884	-670
40552.924	-718
40552.964	-740
40553.004	-744
40553.044	-755
40553.084	-784
40553.124	-847
40553.164	-824
40553.204	-753
40553.244	-670
40553.284	-632
40553.324	-624
40553.364	-827
40553.404	-872
40553.444	-854
40553.484	-810
40553.524	-829
40553.564	-793
40553.604	-818
40553.644	-774
40553.684	-747
40553.724	-731
40553.764	-746
40553.804	-741
40553.844	-783
40553.884	-830
40553.924	-824
40553.964	-763
40554.004	-754
40554.044	-757
40554.084	-755
40554.124	-727
40554.164	-676
40554.204	-558
40554.244	-580
40554.284	-827
40554.324	-921
40554.364	-866
40554.404	-787
40554.444	-723
40554.484	-655
40554.524	-686
40554.564	-685
40554.604	-690
40554.644	-803
40554.684	-878
40554.724	-813
40554.764	-774
40554.804	-697
40554.844	-741
40554.884	-740
40554.924	-682
40554.964	-653
40555.004	-706
40555.044	-954
40555.084	-907
40555.124	-847
40555.164	-741
40555.204	-707
40555.244	-652
40555.284	-724
40555.324	-712
40555.364	-669
40555.404	-751
40555.444	-843
40555.484	-758
40555.524	-762
40555.564	-741
40555.604	-698
40555.644	-674
40555.684	-688
40555.724	-694
40555.764	-602
40555.804	-617
40555.844	-741
40555.884	-819
40555.924	-730
40555.964	-587
40556.004	-627
40556.044	-681
40556.084	-718
40556.124	-704
40556.164	-694
40556.204	-703
40556.244	-689
40556.284	-696
40556.324	-778
40556.364	-808
40556.404	-759
40556.444	-697
40556.484	-661
40556.524	-644
40556.564	-639
40556.604	-664
40556.644	-677
40556.684	-722
40556.724	-722
40556.764	-740
40556.804	-749
40556.844	-728
40556.884	-718
40556.924	-724
40556.964	-712
40557.004	-693
40557.044	-683
40557.084	-685
40557.124	-720
40557.164	-712
40557.204	-725
40557.244	-738
40557.284	-733
40557.324	-712
40557.364	-706
40557.404	-700
40557.444	-713
40557.484	-700
40557.524	-722
40557.564	-725
40557.604	-714
40557.644	-694
40557.684	-700
40557.724	-705
40557.764	-718
40557.804	-729
40557.844	-730
40557.884	-719
40557.924	-700
40557.964	-704
40558.004	-721
40558.044	-693
40558.084	-698
40558.124	-681
40558.164	-663
40558.204	-663
40558.244	-676
40558.284	-676
40558.324	-682
40558.364	-675
40558.404	-691
40558.444	-722
40558.484	-724
40558.524	-727
40558.564	-730
40558.604	-730
40558.644	-722
40558.684	-742
40558.724	-758
40558.764	-751
40558.804	-746
40558.844	-698
40558.884	-664
40558.924	-801
40558.964	-860
40559.004	-902
40559.044	-789
40559.084	-759
40559.124	-725
40559.164	-765
40559.204	-887
40559.244	-819
40559.284	-801
40559.324	-775
40559.364	-668
40559.404	-691
40559.444	-589
40559.484	-659
40559.524	-786
40559.564	-848
40559.604	-773
40559.644	-760
40559.684	-728
40559.724	-669
40559.764	-664
40559.804	-718
40559.844	-737
40559.884	-724
40559.924	-768
40559.964	-816
40560.004	-846
40560.044	-819
40560.084	-694
40560.124	-708
40560.164	-688
40560.204	-750
40560.244	-802
40560.284	-867
40560.324	-866
40560.364	-732
40560.404	-773
40560.444	-752
40560.484	-736
40560.524	-784
40560.564	-784
40560.604	-718
40560.644	-825
40560.684	-810
40560.724	-791
40560.764	-768
40560.804	-787
40560.844	-780
40560.884	-765
40560.924	-773
40560.964	-616
40561.004	-462
40561.044	-496
40561.084	-691
40561.124	-933
40561.164	-959
40561.204	-809
40561.244	-704
40561.284	-704
40561.324	-740
40561.364	-684
40561.404	-571
40561.444	-636
40561.484	-806
40561.524	-864
40561.564	-801
40561.604	-769
40561.644	-879
40561.684	-609
40561.724	-663
40561.764	-685
40561.804	-731
40561.844	-777
40561.884	-783
40561.924	-821
40561.964	-829
40562.004	-796
40562.044	-743
40562.084	-821
40562.124	-783
40562.164	-666
40562.204	-734
40562.244	-760
40562.284	-741
40562.324	-800
40562.364	-791
40562.404	-797
40562.444	-737
40562.484	-637
40562.524	-633
40562.564	-642
40562.604	-549
40562.644	-515
40562.684	-786
40562.724	-802
40562.764	-862
40562.804	-848
40562.844	-713
40562.884	-682
40562.924	-913
40562.964	-807
40563.004	-807
40563.044	-739
40563.084	-679
40563.124	-570
40563.164	-546
40563.204	-553
40563.244	-798
40563.284	-849
40563.324	-897
40563.364	-836
40563.404	-785
40563.444	-712
40563.484	-743
40563.524	-697
40563.564	-575
40563.604	-634
40563.644	-683
40563.684	-690
40563.724	-726
40563.764	-738
40563.804	-705
40563.844	-730
40563.884	-713
40563.924	-709
40563.964	-682
40564.004	-586
40564.044	-587
40564.084	-612
40564.124	-695
40564.164	-728
40564.204	-712
40564.244	-708
40564.284	-655
40564.324	-653
40564.364	-686
40564.404	-707
40564.444	-709
40564.484	-697
40564.524	-706
40564.564	-694
40564.604	-635
40564.644	-605
40564.684	-616
40564.724	-714
40564.764	-810
40564.804	-812
40564.844	-755
40564.884	-733
40564.924	-680
40564.964	-700
40565.004	-749
40565.044	-754
40565.084	-766
40565.124	-693
40565.164	-680
40565.204	-703
40565.244	-710
40565.284	-736
40565.324	-721
40565.364	-730
40565.404	-686
40565.444	-738
40565.484	-710
40565.524	-697
40565.564	-724
40565.604	-740
40565.644	-735
40565.684	-724
40565.724	-729
40565.764	-724
40565.804	-714
40565.844	-717
40565.884	-716
40565.924	-710
40565.964	-717
40566.004	-720
40566.044	-740
40566.084	-749
40566.124	-738
40566.164	-728
40566.204	-724
40566.244	-713
40566.284	-717
40566.324	-705
40566.364	-709
40566.404	-706
40566.444	-712
40566.484	-712
40566.524	-719
40566.564	-724
40566.604	-727
40566.644	-721
40566.684	-728
40566.724	-714
40566.764	-704
40566.804	-706
40566.844	-706
40566.884	-718
40566.924	-717
40566.964	-694
[truncated: 113,038 more rows]
