# Supplementary material for: A Novel Algorithm for Movement Artifact Removal in ECG Signals Acquired from Wearable Systems Applied to Horses
Source: PLoS One. 2015 Oct 20;10(10):e0140783. doi: 10.1371/journal.pone.0140783 (PMC4618928; doi:10.1371/journal.pone.0140783)
Supplement: S1 Supporting Information — Electrocardiographic and Accellerometric data. (ZIP) [file pone.0140783.s001.zip › Available Data/Elicona_1_AccZ.txt]

40487.004	53
40487.044	160
40487.084	196
40487.124	152
40487.164	149
40487.204	67
40487.244	42
40487.284	99
40487.324	-54
40487.364	-131
40487.404	20
40487.444	71
40487.484	-35
40487.524	-114
40487.564	-63
40487.604	1
40487.644	30
40487.684	118
40487.724	211
40487.764	101
40487.804	140
40487.844	41
40487.884	125
40487.924	27
40487.964	49
40488.004	25
40488.044	-56
40488.084	47
40488.124	61
40488.164	222
40488.204	-76
40488.244	-190
40488.284	106
40488.324	98
40488.364	101
40488.404	165
40488.444	91
40488.484	51
40488.524	77
40488.564	-31
40488.604	318
40488.644	178
40488.684	135
40488.724	63
40488.764	-214
40488.804	42
40488.844	96
40488.884	57
40488.924	-12
40488.964	19
40489.004	59
40489.044	23
40489.084	4
40489.124	35
40489.164	17
40489.204	-54
40489.244	-37
40489.284	112
40489.324	151
40489.364	85
40489.404	124
40489.444	-6
40489.484	65
40489.524	169
40489.564	68
40489.604	33
40489.644	142
40489.684	127
40489.724	158
40489.764	142
40489.804	147
40489.844	99
40489.884	66
40489.924	45
40489.964	126
40490.004	138
40490.044	84
40490.084	47
40490.124	9
40490.164	-4
40490.204	30
40490.244	87
40490.284	100
40490.324	109
40490.364	81
40490.404	71
40490.444	36
40490.484	46
40490.524	77
40490.564	89
40490.604	59
40490.644	57
40490.684	57
40490.724	-8
40490.764	-56
40490.804	-467
40490.844	693
40490.884	615
40490.924	10
40490.964	77
40491.004	6
40491.044	94
40491.084	140
40491.124	35
40491.164	97
40491.204	99
40491.244	93
40491.284	76
40491.324	97
40491.364	96
40491.404	94
40491.444	87
40491.484	142
40491.524	108
40491.564	-436
40491.604	223
40491.644	-335
40491.684	604
40491.724	376
40491.764	-245
40491.804	99
40491.844	108
40491.884	20
40491.924	78
40491.964	93
40492.004	82
40492.044	84
40492.084	59
40492.124	115
40492.164	84
40492.204	86
40492.244	110
40492.284	95
40492.324	94
40492.364	121
40492.404	224
40492.444	662
40492.484	-1233
40492.524	151
40492.564	310
40492.604	22
40492.644	397
40492.684	-39
40492.724	155
40492.764	82
40492.804	101
40492.844	87
40492.884	108
40492.924	69
40492.964	107
40493.004	119
40493.044	72
40493.084	41
40493.124	101
40493.164	111
40493.204	81
40493.244	81
40493.284	86
40493.324	103
40493.364	77
40493.404	76
40493.444	63
40493.484	69
40493.524	81
40493.564	71
40493.604	71
40493.644	84
40493.684	101
40493.724	86
40493.764	90
40493.804	88
40493.844	85
40493.884	80
40493.924	64
40493.964	85
40494.004	53
40494.044	521
40494.084	-316
40494.124	187
40494.164	-1095
40494.204	686
40494.244	316
40494.284	-241
40494.324	189
40494.364	92
40494.404	52
40494.444	93
40494.484	87
40494.524	81
40494.564	77
40494.604	59
40494.644	65
40494.684	192
40494.724	53
40494.764	488
40494.804	-366
40494.844	-19
40494.884	187
40494.924	-32
40494.964	199
40495.004	-486
40495.044	573
40495.084	362
40495.124	-238
40495.164	289
40495.204	147
40495.244	88
40495.284	41
40495.324	20
40495.364	71
40495.404	23
40495.444	148
40495.484	149
40495.524	145
40495.564	75
40495.604	18
40495.644	59
40495.684	76
40495.724	74
40495.764	-63
40495.804	411
40495.844	-145
40495.884	-51
40495.924	129
40495.964	-121
40496.004	62
40496.044	105
40496.084	-27
40496.124	-119
40496.164	67
40496.204	17
40496.244	52
40496.284	8
40496.324	11
40496.364	-128
40496.404	79
40496.444	76
40496.484	42
40496.524	38
40496.564	50
40496.604	120
40496.644	12
40496.684	-48
40496.724	56
40496.764	-138
40496.804	-82
40496.844	46
40496.884	11
40496.924	-37
40496.964	-75
40497.004	94
40497.044	127
40497.084	84
40497.124	20
40497.164	-56
40497.204	-98
40497.244	-42
40497.284	50
40497.324	62
40497.364	53
40497.404	3
40497.444	159
40497.484	-19
40497.524	-261
40497.564	-60
40497.604	-108
40497.644	-40
40497.684	-118
40497.724	129
40497.764	215
40497.804	-80
40497.844	27
40497.884	6
40497.924	250
40497.964	72
40498.004	0
40498.044	17
40498.084	125
40498.124	37
40498.164	-219
40498.204	-214
40498.244	18
40498.284	37
40498.324	66
40498.364	67
40498.404	51
40498.444	71
40498.484	29
40498.524	-18
40498.564	-39
40498.604	2
40498.644	124
40498.684	59
40498.724	18
40498.764	97
40498.804	77
40498.844	90
40498.884	162
40498.924	-332
40498.964	-194
40499.004	-84
40499.044	67
40499.084	-154
40499.124	63
40499.164	231
40499.204	260
40499.244	-112
40499.284	-5
40499.324	201
40499.364	142
40499.404	86
40499.444	-122
40499.484	34
40499.524	168
40499.564	81
40499.604	-110
40499.644	-184
40499.684	-53
40499.724	-18
40499.764	67
40499.804	92
40499.844	125
40499.884	180
40499.924	-30
40499.964	-84
40500.004	-60
40500.044	-16
40500.084	191
40500.124	53
40500.164	35
40500.204	50
40500.244	123
40500.284	-332
40500.324	-121
40500.364	50
40500.404	78
40500.444	65
40500.484	-238
40500.524	199
40500.564	-78
40500.604	55
40500.644	125
40500.684	92
40500.724	87
40500.764	169
40500.804	131
40500.844	11
40500.884	-99
40500.924	-6
40500.964	105
40501.004	184
40501.044	-127
40501.084	-40
40501.124	-57
40501.164	-59
40501.204	55
40501.244	-37
40501.284	-8
40501.324	89
40501.364	94
40501.404	62
40501.444	-37
40501.484	-81
40501.524	-18
40501.564	4
40501.604	24
40501.644	-20
40501.684	-189
40501.724	-23
40501.764	114
40501.804	213
40501.844	-1057
40501.884	386
40501.924	-155
40501.964	-119
40502.004	-18
40502.044	-278
40502.084	35
40502.124	-9
40502.164	-89
40502.204	-107
40502.244	-195
40502.284	-113
40502.324	27
40502.364	-35
40502.404	-127
40502.444	-119
40502.484	-4
40502.524	-15
40502.564	-46
40502.604	-168
40502.644	-112
40502.684	-7
40502.724	81
40502.764	-115
40502.804	-133
40502.844	-78
40502.884	-56
40502.924	-78
40502.964	-81
40503.004	-64
40503.044	-48
40503.084	-49
40503.124	-95
40503.164	-89
40503.204	-66
40503.244	-36
40503.284	-52
40503.324	-70
40503.364	-103
40503.404	-65
40503.444	-22
40503.484	-19
40503.524	-41
40503.564	-53
40503.604	-57
40503.644	-66
40503.684	-80
40503.724	-68
40503.764	-56
40503.804	-12
40503.844	-63
40503.884	-24
40503.924	-22
40503.964	-40
40504.004	-103
40504.044	-89
40504.084	-66
40504.124	-36
40504.164	-6
40504.204	-6
40504.244	-64
40504.284	-72
40504.324	-95
40504.364	-98
40504.404	-95
40504.444	-60
40504.484	-12
40504.524	94
40504.564	85
40504.604	130
40504.644	16
40504.684	-287
40504.724	77
40504.764	8
40504.804	-29
40504.844	141
40504.884	-33
40504.924	47
40504.964	-7
40505.004	-47
40505.044	-72
40505.084	-34
40505.124	-31
40505.164	39
40505.204	0
40505.244	71
40505.284	-26
40505.324	21
40505.364	8
40505.404	2
40505.444	-85
40505.484	-72
40505.524	0
40505.564	-15
40505.604	-77
40505.644	-155
40505.684	-150
40505.724	-57
40505.764	-86
40505.804	-119
40505.844	-107
40505.884	-39
40505.924	-20
40505.964	-214
40506.004	-96
40506.044	5
40506.084	-37
40506.124	-141
40506.164	-65
40506.204	-149
40506.244	-12
40506.284	-148
40506.324	-251
40506.364	-131
40506.404	-25
40506.444	130
40506.484	177
40506.524	-117
40506.564	-111
40506.604	-78
40506.644	-163
40506.684	-97
40506.724	-145
40506.764	-34
40506.804	101
40506.844	41
40506.884	-86
40506.924	-189
40506.964	-137
40507.004	-38
40507.044	75
40507.084	206
40507.124	85
40507.164	117
40507.204	-64
40507.244	44
40507.284	159
40507.324	107
40507.364	-60
40507.404	-177
40507.444	71
40507.484	189
40507.524	94
40507.564	-104
40507.604	88
40507.644	94
40507.684	-34
40507.724	-60
40507.764	-40
40507.804	-24
40507.844	-143
40507.884	-181
40507.924	-44
40507.964	-34
40508.004	17
40508.044	-107
40508.084	-273
40508.124	-81
40508.164	-4
40508.204	147
40508.244	50
40508.284	-32
40508.324	-10
40508.364	17
40508.404	7
40508.444	38
40508.484	-8
40508.524	64
40508.564	85
40508.604	83
40508.644	-51
40508.684	8
40508.724	-33
40508.764	-21
40508.804	-42
40508.844	-113
40508.884	77
40508.924	35
40508.964	-66
40509.004	-33
40509.044	29
40509.084	60
40509.124	-5
40509.164	17
40509.204	-416
40509.244	538
40509.284	71
40509.324	-258
40509.364	126
40509.404	45
40509.444	-10
40509.484	4
40509.524	0
40509.564	90
40509.604	106
40509.644	-23
40509.684	-54
40509.724	28
40509.764	72
40509.804	100
40509.844	45
40509.884	-12
40509.924	31
40509.964	35
40510.004	43
40510.044	18
40510.084	90
40510.124	77
40510.164	83
40510.204	-9
40510.244	85
40510.284	120
40510.324	-10
40510.364	225
40510.404	318
40510.444	125
40510.484	-9
40510.524	0
40510.564	61
40510.604	130
40510.644	144
40510.684	-42
40510.724	-134
40510.764	-20
40510.804	285
40510.844	201
40510.884	36
40510.924	-144
40510.964	-78
40511.004	86
40511.044	30
40511.084	48
40511.124	68
40511.164	82
40511.204	72
40511.244	108
40511.284	113
40511.324	100
40511.364	136
40511.404	187
40511.444	91
40511.484	-2
40511.524	-88
40511.564	-109
40511.604	-15
40511.644	-35
40511.684	-101
40511.724	-137
40511.764	-98
40511.804	-145
40511.844	-56
40511.884	20
40511.924	29
40511.964	103
40512.004	124
40512.044	-193
40512.084	-279
40512.124	116
40512.164	-115
40512.204	53
40512.244	115
40512.284	202
40512.324	139
40512.364	14
40512.404	-51
40512.444	-64
40512.484	-35
40512.524	142
40512.564	173
40512.604	-66
40512.644	-310
40512.684	-142
40512.724	355
40512.764	249
40512.804	39
40512.844	334
40512.884	-44
40512.924	-186
40512.964	90
40513.004	113
40513.044	149
40513.084	126
40513.124	76
40513.164	121
40513.204	201
40513.244	-89
40513.284	-423
40513.324	-412
40513.364	-149
40513.404	-6
40513.444	68
40513.484	327
40513.524	372
40513.564	242
40513.604	64
40513.644	-281
40513.684	-134
40513.724	278
40513.764	81
40513.804	15
40513.844	145
40513.884	39
40513.924	8
40513.964	-12
40514.004	47
40514.044	19
40514.084	-30
40514.124	32
40514.164	19
40514.204	39
40514.244	-9
40514.284	8
40514.324	-100
40514.364	-98
40514.404	88
40514.444	65
40514.484	-52
40514.524	-27
40514.564	-15
40514.604	7
40514.644	47
40514.684	189
40514.724	147
40514.764	89
40514.804	112
40514.844	-69
40514.884	19
40514.924	64
40514.964	65
40515.004	117
40515.044	101
40515.084	64
40515.124	51
40515.164	56
40515.204	50
40515.244	57
40515.284	58
40515.324	72
40515.364	87
40515.404	69
40515.444	62
40515.484	67
40515.524	63
40515.564	79
40515.604	99
40515.644	88
40515.684	71
40515.724	87
40515.764	97
40515.804	113
40515.844	82
40515.884	50
40515.924	82
40515.964	148
40516.004	-83
40516.044	165
40516.084	139
40516.124	22
40516.164	71
40516.204	53
40516.244	54
40516.284	85
40516.324	76
40516.364	79
40516.404	87
40516.444	90
40516.484	69
40516.524	77
40516.564	74
40516.604	95
40516.644	80
40516.684	-56
40516.724	198
40516.764	57
40516.804	230
40516.844	-8
40516.884	161
40516.924	63
40516.964	128
40517.004	9
40517.044	47
40517.084	99
40517.124	85
40517.164	160
40517.204	115
40517.244	56
40517.284	111
40517.324	106
40517.364	14
40517.404	-15
40517.444	39
40517.484	101
40517.524	174
40517.564	186
40517.604	150
40517.644	118
40517.684	-109
40517.724	-55
40517.764	-100
40517.804	-7
40517.844	86
40517.884	-2
40517.924	-43
40517.964	-132
40518.004	-129
40518.044	71
40518.084	81
40518.124	53
40518.164	254
40518.204	-331
40518.244	-72
40518.284	53
40518.324	-34
40518.364	-232
40518.404	111
40518.444	128
40518.484	9
40518.524	-67
40518.564	26
40518.604	-9
40518.644	241
40518.684	5
40518.724	-84
40518.764	-23
40518.804	12
40518.844	-113
40518.884	-61
40518.924	33
40518.964	-24
40519.004	-30
40519.044	88
40519.084	23
40519.124	-19
40519.164	-19
40519.204	-61
40519.244	-78
40519.284	-36
40519.324	22
40519.364	133
40519.404	-39
40519.444	-48
40519.484	-30
40519.524	78
40519.564	126
40519.604	-294
40519.644	-45
40519.684	-59
40519.724	-105
40519.764	23
40519.804	16
40519.844	46
40519.884	-30
40519.924	-190
40519.964	-170
40520.004	-8
40520.044	35
40520.084	-90
40520.124	-94
40520.164	-1
40520.204	-7
40520.244	-86
40520.284	-183
40520.324	-18
40520.364	-67
40520.404	-117
40520.444	-53
40520.484	110
40520.524	-60
40520.564	56
40520.604	-8
40520.644	-72
40520.684	14
40520.724	-20
40520.764	-47
40520.804	91
40520.844	-60
40520.884	118
40520.924	4
40520.964	28
40521.004	35
40521.044	11
40521.084	29
40521.124	66
40521.164	53
40521.204	47
40521.244	66
40521.284	5
40521.324	44
40521.364	58
40521.404	-19
40521.444	-39
40521.484	15
40521.524	70
40521.564	66
40521.604	-102
40521.644	-78
40521.684	3
40521.724	41
40521.764	92
40521.804	107
40521.844	113
40521.884	2
40521.924	-128
40521.964	-26
40522.004	-33
40522.044	-20
40522.084	80
40522.124	-34
40522.164	36
40522.204	-11
40522.244	87
40522.284	-78
40522.324	11
40522.364	136
40522.404	219
40522.444	-47
40522.484	-153
40522.524	-36
40522.564	117
40522.604	-41
40522.644	-37
40522.684	-43
40522.724	70
40522.764	-49
40522.804	35
40522.844	77
40522.884	-88
40522.924	1
40522.964	104
40523.004	18
40523.044	-36
40523.084	-82
40523.124	-30
40523.164	11
40523.204	55
40523.244	45
40523.284	9
40523.324	17
40523.364	34
40523.404	71
40523.444	-98
40523.484	96
40523.524	29
40523.564	-254
40523.604	48
40523.644	239
40523.684	6
40523.724	168
40523.764	195
40523.804	-86
40523.844	-111
40523.884	-24
40523.924	110
40523.964	148
40524.004	18
40524.044	26
40524.084	45
40524.124	38
40524.164	30
40524.204	33
40524.244	23
40524.284	29
40524.324	-91
40524.364	-554
40524.404	568
40524.444	198
40524.484	-92
40524.524	157
40524.564	53
40524.604	-190
40524.644	-119
40524.684	197
40524.724	101
40524.764	0
40524.804	88
40524.844	-15
40524.884	41
40524.924	130
40524.964	134
40525.004	90
40525.044	47
40525.084	47
40525.124	44
40525.164	106
40525.204	151
40525.244	101
40525.284	66
40525.324	29
40525.364	25
40525.404	128
40525.444	105
40525.484	87
40525.524	65
40525.564	65
40525.604	50
40525.644	50
40525.684	65
40525.724	71
40525.764	80
40525.804	64
40525.844	74
40525.884	77
40525.924	65
40525.964	77
40526.004	74
40526.044	74
40526.084	52
40526.124	198
40526.164	92
40526.204	669
40526.244	-996
40526.284	210
40526.324	329
40526.364	-40
40526.404	105
40526.444	53
40526.484	71
40526.524	94
40526.564	97
40526.604	68
40526.644	72
40526.684	91
40526.724	86
40526.764	79
40526.804	77
40526.844	67
40526.884	64
40526.924	-46
40526.964	290
40527.004	88
40527.044	0
40527.084	70
40527.124	25
40527.164	-50
40527.204	252
40527.244	39
40527.284	-32
40527.324	114
40527.364	39
40527.404	78
40527.444	14
40527.484	70
40527.524	28
40527.564	-10
40527.604	47
40527.644	13
40527.684	130
40527.724	67
40527.764	-24
40527.804	324
40527.844	70
40527.884	-24
40527.924	43
40527.964	35
40528.004	82
40528.044	-7
40528.084	26
40528.124	7
40528.164	117
40528.204	41
40528.244	-29
40528.284	-89
40528.324	-83
40528.364	-90
40528.404	-42
40528.444	-32
40528.484	38
40528.524	78
40528.564	80
40528.604	139
40528.644	122
40528.684	-178
40528.724	0
40528.764	104
40528.804	82
40528.844	-142
40528.884	77
40528.924	203
40528.964	145
40529.004	47
40529.044	-122
40529.084	115
40529.124	67
40529.164	65
40529.204	71
40529.244	148
40529.284	-96
40529.324	-99
40529.364	104
40529.404	-105
40529.444	275
40529.484	96
40529.524	43
40529.564	-3
40529.604	-83
40529.644	6
40529.684	11
40529.724	-37
40529.764	49
40529.804	7
40529.844	35
40529.884	23
40529.924	27
40529.964	170
40530.004	119
40530.044	1
40530.084	57
40530.124	-73
40530.164	-18
40530.204	77
40530.244	110
40530.284	67
40530.324	64
40530.364	94
40530.404	26
40530.444	-6
40530.484	23
40530.524	11
40530.564	66
40530.604	-13
40530.644	-19
40530.684	-17
40530.724	61
40530.764	78
40530.804	40
40530.844	0
40530.884	41
40530.924	176
40530.964	-8
40531.004	-15
40531.044	90
40531.084	102
40531.124	4
40531.164	146
40531.204	-122
40531.244	204
40531.284	-36
40531.324	101
40531.364	67
40531.404	82
40531.444	29
40531.484	35
40531.524	23
40531.564	22
40531.604	74
40531.644	91
40531.684	77
40531.724	53
40531.764	14
40531.804	-2
40531.844	47
40531.884	426
40531.924	-171
40531.964	13
40532.004	74
40532.044	182
40532.084	136
40532.124	-95
40532.164	97
40532.204	156
40532.244	21
40532.284	1
40532.324	82
40532.364	33
40532.404	-24
40532.444	90
40532.484	121
40532.524	279
40532.564	29
40532.604	-16
40532.644	52
40532.684	53
40532.724	26
40532.764	135
40532.804	51
40532.844	72
40532.884	29
40532.924	-103
40532.964	8
40533.004	81
40533.044	71
40533.084	113
40533.124	-15
40533.164	23
40533.204	124
40533.244	226
40533.284	114
40533.324	176
40533.364	129
40533.404	94
40533.444	-54
40533.484	3
40533.524	43
40533.564	32
40533.604	-26
40533.644	-128
40533.684	-156
40533.724	-89
40533.764	-29
40533.804	-73
40533.844	-39
40533.884	-13
40533.924	42
40533.964	1
40534.004	-8
40534.044	-112
40534.084	99
40534.124	-10
40534.164	-19
40534.204	-46
40534.244	-95
40534.284	-63
40534.324	-62
40534.364	-39
40534.404	-8
40534.444	47
40534.484	207
40534.524	-494
40534.564	-234
40534.604	454
40534.644	-174
40534.684	-2
40534.724	24
40534.764	-89
40534.804	-22
40534.844	-23
40534.884	-33
40534.924	-14
40534.964	-15
40535.004	-18
40535.044	-24
40535.084	-15
40535.124	-33
40535.164	-21
40535.204	-4
40535.244	-8
40535.284	-9
40535.324	-13
40535.364	-12
40535.404	-14
40535.444	29
40535.484	32
40535.524	-5
40535.564	1
40535.604	-12
40535.644	0
40535.684	11
40535.724	18
40535.764	5
40535.804	1
40535.844	-3
40535.884	-9
40535.924	4
40535.964	5
40536.004	7
40536.044	11
40536.084	-2
40536.124	0
40536.164	27
40536.204	29
40536.244	15
40536.284	14
40536.324	17
40536.364	-6
40536.404	10
40536.444	-16
40536.484	-8
40536.524	11
40536.564	-6
40536.604	5
40536.644	-10
40536.684	-18
40536.724	48
40536.764	782
40536.804	-507
40536.844	-321
40536.884	829
40536.924	-140
40536.964	-126
40537.004	337
40537.044	148
40537.084	-151
40537.124	-1
40537.164	48
40537.204	33
40537.244	5
40537.284	21
40537.324	29
40537.364	17
40537.404	1
40537.444	12
40537.484	23
40537.524	29
40537.564	9
40537.604	10
40537.644	11
40537.684	2
40537.724	2
40537.764	-5
40537.804	0
40537.844	13
40537.884	6
40537.924	-20
40537.964	44
40538.004	-353
40538.044	-178
40538.084	884
40538.124	-303
40538.164	-122
40538.204	243
40538.244	-59
40538.284	-38
40538.324	16
40538.364	-12
40538.404	-18
40538.444	23
40538.484	-2
40538.524	10
40538.564	34
40538.604	4
40538.644	-7
40538.684	-4
40538.724	-11
40538.764	-2
40538.804	167
40538.844	-188
40538.884	15
40538.924	343
40538.964	-242
40539.004	50
40539.044	86
40539.084	5
40539.124	-50
40539.164	24
40539.204	42
40539.244	53
40539.284	6
40539.324	-66
40539.364	-30
40539.404	130
40539.444	106
40539.484	41
40539.524	38
40539.564	140
40539.604	31
40539.644	102
40539.684	117
40539.724	128
40539.764	159
40539.804	175
40539.844	82
40539.884	-11
40539.924	-62
40539.964	-42
40540.004	-14
40540.044	37
40540.084	88
40540.124	-84
40540.164	-2
40540.204	134
40540.244	97
40540.284	26
40540.324	24
40540.364	-27
40540.404	6
40540.444	-6
40540.484	11
40540.524	48
40540.564	-148
40540.604	-99
40540.644	34
40540.684	-12
40540.724	-192
40540.764	-189
40540.804	7
40540.844	-20
40540.884	-34
40540.924	-53
40540.964	-11
40541.004	-3
40541.044	34
40541.084	151
40541.124	6
40541.164	-27
40541.204	57
40541.244	94
40541.284	81
40541.324	82
40541.364	-43
40541.404	-72
40541.444	34
40541.484	213
40541.524	47
40541.564	-17
40541.604	-4
40541.644	41
40541.684	23
40541.724	-31
40541.764	68
40541.804	0
40541.844	-245
40541.884	37
40541.924	144
40541.964	5
40542.004	177
40542.044	17
40542.084	-68
40542.124	-36
40542.164	143
40542.204	66
40542.244	-101
40542.284	-130
40542.324	-34
40542.364	154
40542.404	71
40542.444	26
40542.484	-104
40542.524	-89
40542.564	8
40542.604	23
40542.644	17
40542.684	-165
40542.724	-32
40542.764	-3
40542.804	-38
40542.844	2
40542.884	108
40542.924	-17
40542.964	-167
40543.004	41
40543.044	73
40543.084	-25
40543.124	89
40543.164	69
40543.204	29
40543.244	49
40543.284	0
40543.324	18
40543.364	24
40543.404	-14
40543.444	-7
40543.484	160
40543.524	59
40543.564	79
40543.604	101
40543.644	-4
40543.684	1
40543.724	39
40543.764	46
40543.804	-27
40543.844	-92
40543.884	-5
40543.924	47
40543.964	144
40544.004	-49
40544.044	-143
40544.084	-123
40544.124	-21
40544.164	44
40544.204	89
40544.244	99
40544.284	-28
40544.324	3
40544.364	19
40544.404	62
40544.444	30
40544.484	62
40544.524	32
40544.564	55
40544.604	36
40544.644	15
40544.684	-11
40544.724	13
40544.764	25
40544.804	-77
40544.844	-77
40544.884	-33
40544.924	56
40544.964	36
40545.004	35
40545.044	-63
40545.084	-30
40545.124	-45
40545.164	97
40545.204	106
40545.244	33
40545.284	-35
40545.324	32
40545.364	-19
40545.404	27
40545.444	106
40545.484	82
40545.524	58
40545.564	71
40545.604	76
40545.644	68
40545.684	51
40545.724	50
40545.764	50
40545.804	77
40545.844	96
40545.884	88
40545.924	73
40545.964	55
40546.004	0
40546.044	20
40546.084	47
40546.124	67
40546.164	92
40546.204	77
40546.244	88
40546.284	87
40546.324	50
40546.364	29
40546.404	24
40546.444	62
40546.484	57
40546.524	61
40546.564	59
40546.604	61
40546.644	47
40546.684	41
40546.724	53
40546.764	82
40546.804	76
40546.844	60
40546.884	37
40546.924	50
40546.964	65
40547.004	71
40547.044	69
40547.084	74
40547.124	103
40547.164	160
40547.204	690
40547.244	-841
40547.284	84
40547.324	369
40547.364	-95
40547.404	116
40547.444	-38
40547.484	47
40547.524	80
40547.564	83
40547.604	30
40547.644	71
40547.684	10
40547.724	50
40547.764	65
40547.804	146
40547.844	97
40547.884	44
40547.924	26
40547.964	47
40548.004	49
40548.044	59
40548.084	77
40548.124	33
40548.164	21
40548.204	72
40548.244	92
40548.284	104
40548.324	43
40548.364	42
40548.404	58
40548.444	4
40548.484	36
40548.524	69
40548.564	87
40548.604	87
40548.644	80
40548.684	-492
40548.724	11
40548.764	462
40548.804	-55
40548.844	318
40548.884	29
40548.924	50
40548.964	35
40549.004	25
40549.044	67
40549.084	79
40549.124	77
40549.164	68
40549.204	68
40549.244	54
40549.284	50
40549.324	59
40549.364	70
40549.404	79
40549.444	59
40549.484	46
40549.524	45
40549.564	63
40549.604	-11
40549.644	892
40549.684	-546
40549.724	127
40549.764	89
40549.804	72
40549.844	71
40549.884	-42
40549.924	27
40549.964	98
40550.004	100
40550.044	72
40550.084	40
40550.124	47
40550.164	86
40550.204	95
40550.244	91
40550.284	-1
40550.324	-48
40550.364	601
40550.404	-344
40550.444	-2
40550.484	160
40550.524	54
40550.564	47
40550.604	53
40550.644	50
40550.684	43
40550.724	39
40550.764	71
40550.804	66
40550.844	41
40550.884	39
40550.924	40
40550.964	55
40551.004	71
40551.044	29
40551.084	54
40551.124	73
40551.164	21
40551.204	59
40551.244	5
40551.284	54
40551.324	75
40551.364	42
40551.404	-89
40551.444	-38
40551.484	106
40551.524	848
40551.564	-529
40551.604	-72
40551.644	-166
40551.684	276
40551.724	-44
40551.764	15
40551.804	54
40551.844	67
40551.884	-44
40551.924	37
40551.964	44
40552.004	212
40552.044	47
40552.084	37
40552.124	107
40552.164	23
40552.204	-275
40552.244	403
40552.284	30
40552.324	-74
40552.364	60
40552.404	284
40552.444	186
40552.484	-25
40552.524	60
40552.564	118
40552.604	-225
40552.644	75
40552.684	-249
40552.724	497
40552.764	29
40552.804	82
40552.844	-237
40552.884	-308
40552.924	421
40552.964	17
40553.004	1
40553.044	281
40553.084	-189
40553.124	-129
40553.164	-8
40553.204	-81
40553.244	-46
40553.284	-43
40553.324	39
40553.364	29
40553.404	37
40553.444	-2
40553.484	-51
40553.524	43
40553.564	107
40553.604	77
40553.644	-17
40553.684	-196
40553.724	-112
40553.764	41
40553.804	48
40553.844	31
40553.884	-16
40553.924	55
40553.964	134
40554.004	78
40554.044	53
40554.084	38
40554.124	24
40554.164	-126
40554.204	-57
40554.244	-106
40554.284	-24
40554.324	-20
40554.364	-115
40554.404	-201
40554.444	-86
40554.484	9
40554.524	77
40554.564	90
40554.604	165
40554.644	5
40554.684	-173
40554.724	37
40554.764	47
40554.804	41
40554.844	94
40554.884	17
40554.924	-21
40554.964	-125
40555.004	-126
40555.044	-23
40555.084	35
40555.124	15
40555.164	-27
40555.204	-25
40555.244	-15
40555.284	40
40555.324	17
40555.364	11
40555.404	5
40555.444	-75
40555.484	7
40555.524	66
40555.564	161
40555.604	73
40555.644	58
40555.684	85
40555.724	-9
40555.764	-23
40555.804	-57
40555.844	-83
40555.884	-27
40555.924	-42
40555.964	-106
40556.004	-129
40556.044	-205
40556.084	-161
40556.124	-42
40556.164	16
40556.204	5
40556.244	7
40556.284	51
40556.324	-55
40556.364	-117
40556.404	-89
40556.444	11
40556.484	12
40556.524	-32
40556.564	-77
40556.604	-73
40556.644	-52
40556.684	-78
40556.724	-72
40556.764	-72
40556.804	-45
40556.844	17
40556.884	-19
40556.924	-13
40556.964	-29
40557.004	-47
40557.044	-36
40557.084	9
40557.124	-299
40557.164	85
40557.204	16
40557.244	-138
40557.284	-8
40557.324	-9
40557.364	-55
40557.404	-30
40557.444	15
40557.484	-2
40557.524	-19
40557.564	-23
40557.604	-30
40557.644	-20
40557.684	-12
40557.724	-6
40557.764	-19
40557.804	-18
40557.844	-11
40557.884	-2
40557.924	-13
40557.964	-2
40558.004	1
40558.044	13
40558.084	-18
40558.124	5
40558.164	10
40558.204	16
40558.244	3
40558.284	11
40558.324	9
40558.364	45
40558.404	32
40558.444	43
40558.484	49
40558.524	39
40558.564	27
40558.604	15
40558.644	23
40558.684	27
40558.724	0
40558.764	-32
40558.804	-64
40558.844	9
40558.884	23
40558.924	-33
40558.964	101
40559.004	-30
40559.044	74
40559.084	125
40559.124	71
40559.164	133
40559.204	-30
40559.244	100
40559.284	-6
40559.324	77
40559.364	106
40559.404	8
40559.444	-115
40559.484	-78
40559.524	13
40559.564	-62
40559.604	-66
40559.644	-79
40559.684	-50
40559.724	-47
40559.764	-33
40559.804	-9
40559.844	51
40559.884	92
40559.924	163
40559.964	-202
40560.004	-14
40560.044	-48
40560.084	12
40560.124	29
40560.164	-254
40560.204	296
40560.244	34
40560.284	-25
40560.324	0
40560.364	-47
40560.404	137
40560.444	127
40560.484	-29
40560.524	-65
40560.564	18
40560.604	77
40560.644	63
40560.684	22
40560.724	-9
40560.764	51
40560.804	45
40560.844	51
40560.884	-6
40560.924	-13
40560.964	-5
40561.004	-104
40561.044	-103
40561.084	-54
40561.124	165
40561.164	154
40561.204	1
40561.244	-96
40561.284	-48
40561.324	-63
40561.364	-26
40561.404	38
40561.444	90
40561.484	-78
40561.524	-10
40561.564	-66
40561.604	254
40561.644	-99
40561.684	178
40561.724	-6
40561.764	-77
40561.804	-54
40561.844	-25
40561.884	100
40561.924	132
40561.964	60
40562.004	-6
40562.044	0
40562.084	46
40562.124	109
40562.164	85
40562.204	-67
40562.244	-27
40562.284	56
40562.324	-54
40562.364	-48
40562.404	25
40562.444	-12
40562.484	153
40562.524	79
40562.564	1
40562.604	-142
40562.644	-57
40562.684	-107
40562.724	72
40562.764	168
40562.804	71
40562.844	47
40562.884	106
40562.924	-201
40562.964	-41
40563.004	-113
40563.044	-119
40563.084	-10
40563.124	16
40563.164	-102
40563.204	-125
40563.244	-51
40563.284	112
40563.324	3
40563.364	62
40563.404	46
40563.444	-5
40563.484	29
40563.524	14
40563.564	-45
40563.604	41
40563.644	41
40563.684	-48
40563.724	127
40563.764	137
40563.804	112
40563.844	58
40563.884	59
40563.924	111
40563.964	53
40564.004	17
40564.044	-19
40564.084	46
40564.124	68
40564.164	76
40564.204	-220
40564.244	245
40564.284	112
40564.324	0
40564.364	22
40564.404	34
40564.444	88
40564.484	95
40564.524	18
40564.564	30
40564.604	74
40564.644	43
40564.684	59
40564.724	29
40564.764	-3
40564.804	87
40564.844	49
40564.884	56
40564.924	55
40564.964	75
40565.004	17
40565.044	-33
40565.084	77
40565.124	161
40565.164	76
40565.204	48
40565.244	54
40565.284	22
40565.324	70
40565.364	65
40565.404	87
40565.444	-221
40565.484	177
40565.524	77
40565.564	15
40565.604	35
40565.644	64
40565.684	71
40565.724	59
40565.764	59
40565.804	50
40565.844	51
40565.884	65
40565.924	69
40565.964	55
40566.004	58
40566.044	56
40566.084	61
40566.124	65
40566.164	73
40566.204	56
40566.244	62
40566.284	61
40566.324	69
40566.364	48
40566.404	56
40566.444	48
40566.484	57
40566.524	58
40566.564	55
40566.604	74
40566.644	72
40566.684	64
40566.724	70
40566.764	67
40566.804	75
40566.844	83
40566.884	65
40566.924	70
40566.964	66
[truncated: 113,038 more rows]
