# Supplementary material for: A Novel Algorithm for Movement Artifact Removal in ECG Signals Acquired from Wearable Systems Applied to Horses
Source: PLoS One. 2015 Oct 20;10(10):e0140783. doi: 10.1371/journal.pone.0140783 (PMC4618928; doi:10.1371/journal.pone.0140783)
Supplement: S1 Supporting Information — Electrocardiographic and Accellerometric data. (ZIP) [file pone.0140783.s001.zip › Available Data/Elicona_1_ECG.txt]

40486.970	5
40486.974	6
40486.978	11
40486.982	17
40486.986	20
40486.990	19
40486.994	16
40486.998	14
40487.002	13
40487.006	15
40487.010	19
40487.014	22
40487.018	23
40487.022	24
40487.026	29
40487.030	47
40487.034	68
40487.038	57
40487.042	-26
40487.046	-184
40487.050	-365
40487.054	-485
40487.058	-482
40487.062	-361
40487.066	-191
40487.070	-51
40487.074	21
40487.078	42
40487.082	60
40487.086	101
40487.090	161
40487.094	210
40487.098	221
40487.102	188
40487.106	129
40487.110	71
40487.114	35
40487.118	21
40487.122	22
40487.126	27
40487.130	32
40487.134	35
40487.138	39
40487.142	41
40487.146	42
40487.150	42
40487.154	43
40487.158	43
40487.162	42
40487.166	41
40487.170	40
40487.174	41
40487.178	44
40487.182	49
40487.186	54
40487.190	60
40487.194	64
40487.198	69
40487.202	72
40487.206	75
40487.210	76
40487.214	76
40487.218	76
40487.222	77
40487.226	79
40487.230	83
40487.234	89
40487.238	95
40487.242	99
40487.246	102
40487.250	104
40487.254	105
40487.258	106
40487.262	108
40487.266	109
40487.270	111
40487.274	114
40487.278	118
40487.282	123
40487.286	128
40487.290	132
40487.294	135
40487.298	136
40487.302	135
40487.306	134
40487.310	134
40487.314	135
40487.318	139
40487.322	146
40487.326	155
40487.330	166
40487.334	178
40487.338	191
40487.342	203
40487.346	215
40487.350	223
40487.354	229
40487.358	233
40487.362	242
40487.366	259
40487.370	281
40487.374	296
40487.378	291
40487.382	263
40487.386	219
40487.390	177
40487.394	146
40487.398	131
40487.402	126
40487.406	126
40487.410	126
40487.414	127
40487.418	128
40487.422	129
40487.426	131
40487.430	132
40487.434	133
40487.438	134
40487.442	134
40487.446	136
40487.450	137
40487.454	139
40487.458	139
40487.462	139
40487.466	138
40487.470	138
40487.474	138
40487.478	140
40487.482	142
40487.486	143
40487.490	144
40487.494	144
40487.498	145
40487.502	146
40487.506	147
40487.510	149
40487.514	151
40487.518	152
40487.522	152
40487.526	152
40487.530	153
40487.534	154
40487.538	156
40487.542	161
40487.546	174
40487.550	195
40487.554	198
40487.558	136
40487.562	-23
40487.566	-254
40487.570	-463
40487.574	-547
40487.578	-455
40487.582	-232
40487.586	18
40487.590	197
40487.594	272
40487.598	268
40487.602	234
40487.606	200
40487.610	178
40487.614	166
40487.618	161
40487.622	161
40487.626	163
40487.630	167
40487.634	171
40487.638	177
40487.642	183
40487.646	188
40487.650	193
40487.654	197
40487.658	201
40487.662	204
40487.666	207
40487.670	209
40487.674	212
40487.678	214
40487.682	215
40487.686	216
40487.690	216
40487.694	216
40487.698	219
40487.702	220
40487.706	210
40487.710	175
40487.714	112
40487.718	40
40487.722	8
40487.726	55
40487.730	181
40487.734	336
40487.738	445
40487.742	463
40487.746	398
40487.750	301
40487.754	222
40487.758	184
40487.762	176
40487.766	179
40487.770	181
40487.774	181
40487.778	179
40487.782	177
40487.786	176
40487.790	174
40487.794	173
40487.798	172
40487.802	170
40487.806	167
40487.810	164
40487.814	161
40487.818	160
40487.822	160
40487.826	160
40487.830	161
40487.834	160
40487.838	157
40487.842	156
40487.846	155
40487.850	157
40487.854	161
40487.858	165
40487.862	165
40487.866	160
40487.870	151
40487.874	155
40487.878	196
40487.882	286
40487.886	405
40487.890	504
40487.894	535
40487.898	484
40487.902	380
40487.906	275
40487.910	207
40487.914	182
40487.918	184
40487.922	190
40487.926	195
40487.930	197
40487.934	198
40487.938	197
40487.942	195
40487.946	190
40487.950	185
40487.954	180
40487.958	176
40487.962	173
40487.966	172
40487.970	174
40487.974	177
40487.978	181
40487.982	181
40487.986	177
40487.990	169
40487.994	162
40487.998	158
40488.002	158
40488.006	160
40488.010	163
40488.014	166
40488.018	169
40488.022	172
40488.026	176
40488.030	180
40488.034	182
40488.038	182
40488.042	180
40488.046	178
40488.050	176
40488.054	173
40488.058	171
40488.062	170
40488.066	169
40488.070	168
40488.074	169
40488.078	171
40488.082	173
40488.086	176
40488.090	176
40488.094	175
40488.098	173
40488.102	172
40488.106	175
40488.110	181
40488.114	190
40488.118	198
40488.122	205
40488.126	207
40488.130	204
40488.134	197
40488.138	189
40488.142	183
40488.146	183
40488.150	189
40488.154	198
40488.158	206
40488.162	209
40488.166	209
40488.170	207
40488.174	205
40488.178	202
40488.182	199
40488.186	192
40488.190	183
40488.194	174
40488.198	167
40488.202	163
40488.206	160
40488.210	157
40488.214	155
40488.218	154
40488.222	159
40488.226	168
40488.230	178
40488.234	184
40488.238	184
40488.242	177
40488.246	167
40488.250	157
40488.254	151
40488.258	154
40488.262	169
40488.266	192
40488.270	210
40488.274	214
40488.278	199
40488.282	173
40488.286	148
40488.290	133
40488.294	127
40488.298	127
40488.302	128
40488.306	129
40488.310	130
40488.314	131
40488.318	132
40488.322	132
40488.326	131
40488.330	129
40488.334	127
40488.338	125
40488.342	126
40488.346	128
40488.350	132
40488.354	136
40488.358	142
40488.362	150
40488.366	161
40488.370	174
40488.374	188
40488.378	200
40488.382	209
40488.386	216
40488.390	221
40488.394	225
40488.398	226
40488.402	224
40488.406	219
40488.410	211
40488.414	201
40488.418	189
40488.422	177
40488.426	163
40488.430	149
40488.434	136
40488.438	126
40488.442	121
40488.446	121
40488.450	123
40488.454	124
40488.458	122
40488.462	117
40488.466	112
40488.470	110
40488.474	112
40488.478	114
40488.482	117
40488.486	117
40488.490	116
40488.494	114
40488.498	113
40488.502	112
40488.506	111
40488.510	108
40488.514	100
40488.518	87
40488.522	71
40488.526	70
40488.530	109
40488.534	206
40488.538	356
40488.542	543
40488.546	747
40488.550	953
40488.554	1137
40488.558	1255
40488.562	1255
40488.566	1109
40488.570	843
40488.574	533
40488.578	267
40488.582	96
40488.586	20
40488.590	5
40488.594	10
40488.598	17
40488.602	19
40488.606	23
40488.610	32
40488.614	46
40488.618	63
40488.622	79
40488.626	86
40488.630	81
40488.634	65
40488.638	42
40488.642	19
40488.646	1
40488.650	-11
40488.654	-17
40488.658	-17
40488.662	-15
40488.666	-9
40488.670	-3
40488.674	6
40488.678	15
40488.682	25
40488.686	34
40488.690	43
40488.694	52
40488.698	59
40488.702	65
40488.706	69
40488.710	73
40488.714	77
40488.718	81
40488.722	84
40488.726	87
40488.730	89
40488.734	91
40488.738	92
40488.742	93
40488.746	93
40488.750	93
40488.754	93
40488.758	93
40488.762	93
40488.766	93
40488.770	93
40488.774	93
40488.778	92
40488.782	92
40488.786	91
40488.790	92
40488.794	92
40488.798	92
40488.802	93
40488.806	93
40488.810	92
40488.814	92
40488.818	92
40488.822	92
40488.826	91
40488.830	91
40488.834	91
40488.838	91
40488.842	91
40488.846	91
40488.850	91
40488.854	91
40488.858	91
40488.862	91
40488.866	90
40488.870	88
40488.874	87
40488.878	85
40488.882	83
40488.886	81
40488.890	80
40488.894	80
40488.898	79
40488.902	78
40488.906	77
40488.910	75
40488.914	73
40488.918	72
40488.922	71
40488.926	70
40488.930	68
40488.934	66
40488.938	63
40488.942	60
40488.946	57
40488.950	53
40488.954	50
40488.958	47
40488.962	44
40488.966	42
40488.970	40
40488.974	37
40488.978	34
40488.982	29
40488.986	22
40488.990	15
40488.994	9
40488.998	7
40489.002	9
40489.006	13
40489.010	14
40489.014	9
40489.018	1
40489.022	-6
40489.026	-10
40489.030	-8
40489.034	-2
40489.038	5
40489.042	9
40489.046	12
40489.050	13
40489.054	15
40489.058	19
40489.062	23
40489.066	27
40489.070	29
40489.074	30
40489.078	30
40489.082	29
40489.086	27
40489.090	26
40489.094	23
40489.098	20
40489.102	16
40489.106	13
40489.110	11
40489.114	10
40489.118	8
40489.122	4
40489.126	0
40489.130	-5
40489.134	-8
40489.138	-10
40489.142	-11
40489.146	-12
40489.150	-11
40489.154	-9
40489.158	-7
40489.162	-6
40489.166	-9
40489.170	-16
40489.174	-26
40489.178	-35
40489.182	-42
40489.186	-45
40489.190	-47
40489.194	-47
40489.198	-46
40489.202	-45
40489.206	-44
40489.210	-44
40489.214	-45
40489.218	-47
40489.222	-48
40489.226	-49
40489.230	-44
40489.234	-29
40489.238	-8
40489.242	-8
40489.246	-70
40489.250	-223
40489.254	-439
40489.258	-633
40489.262	-713
40489.266	-641
40489.270	-457
40489.274	-251
40489.278	-103
40489.282	-39
40489.286	-33
40489.290	-46
40489.294	-56
40489.298	-57
40489.302	-54
40489.306	-48
40489.310	-42
40489.314	-37
40489.318	-33
40489.322	-30
40489.326	-28
40489.330	-26
40489.334	-25
40489.338	-24
40489.342	-20
40489.346	-15
40489.350	-9
40489.354	-1
40489.358	9
40489.362	19
40489.366	30
40489.370	41
40489.374	50
40489.378	57
40489.382	61
40489.386	62
40489.390	60
40489.394	56
40489.398	48
40489.402	37
40489.406	23
40489.410	7
40489.414	-8
40489.418	-21
40489.422	-30
40489.426	-33
40489.430	-33
40489.434	-31
40489.438	-29
40489.442	-29
40489.446	-32
40489.450	-35
40489.454	-37
40489.458	-37
40489.462	-36
40489.466	-34
40489.470	-31
40489.474	-29
40489.478	-28
40489.482	-26
40489.486	-25
40489.490	-25
40489.494	-25
40489.498	-26
40489.502	-27
40489.506	-29
40489.510	-29
40489.514	-26
40489.518	-16
40489.522	2
40489.526	10
40489.530	-29
40489.534	-149
40489.538	-338
40489.542	-523
40489.546	-596
40489.550	-483
40489.554	-205
40489.558	124
40489.562	364
40489.566	435
40489.570	354
40489.574	204
40489.578	68
40489.582	-9
40489.586	-31
40489.590	-22
40489.594	-1
40489.598	22
40489.602	41
40489.606	51
40489.610	49
40489.614	34
40489.618	10
40489.622	-15
40489.626	-38
40489.630	-53
40489.634	-62
40489.638	-66
40489.642	-66
40489.646	-64
40489.650	-59
40489.654	-53
40489.658	-46
40489.662	-37
40489.666	-29
40489.670	-22
40489.674	-16
40489.678	-12
40489.682	-9
40489.686	-6
40489.690	-4
40489.694	-3
40489.698	-2
40489.702	0
40489.706	1
40489.710	3
40489.714	5
40489.718	6
40489.722	8
40489.726	9
40489.730	10
40489.734	10
40489.738	11
40489.742	12
40489.746	12
40489.750	11
40489.754	9
40489.758	6
40489.762	4
40489.766	3
40489.770	4
40489.774	7
40489.778	12
40489.782	17
40489.786	23
40489.790	29
40489.794	32
40489.798	33
40489.802	31
40489.806	28
40489.810	25
40489.814	23
40489.818	22
40489.822	22
40489.826	22
40489.830	21
40489.834	20
40489.838	19
40489.842	19
40489.846	21
40489.850	22
40489.854	23
40489.858	23
40489.862	23
40489.866	22
40489.870	22
40489.874	23
40489.878	24
40489.882	24
40489.886	23
40489.890	22
40489.894	22
40489.898	22
40489.902	22
40489.906	22
40489.910	21
40489.914	19
40489.918	17
40489.922	15
40489.926	14
40489.930	14
40489.934	15
40489.938	17
40489.942	18
40489.946	18
40489.950	17
40489.954	16
40489.958	13
40489.962	11
40489.966	9
40489.970	8
40489.974	6
40489.978	5
40489.982	4
40489.986	3
40489.990	2
40489.994	0
40489.998	-3
40490.002	-5
40490.006	-7
40490.010	-7
40490.014	-6
40490.018	-3
40490.022	1
40490.026	6
40490.030	11
40490.034	16
40490.038	20
40490.042	22
40490.046	23
40490.050	23
40490.054	21
40490.058	19
40490.062	16
40490.066	12
40490.070	8
40490.074	7
40490.078	10
40490.082	13
40490.086	15
40490.090	13
40490.094	8
40490.098	2
40490.102	-1
40490.106	-2
40490.110	1
40490.114	4
40490.118	6
40490.122	7
40490.126	7
40490.130	6
40490.134	4
40490.138	2
40490.142	2
40490.146	4
40490.150	7
40490.154	11
40490.158	15
40490.162	19
40490.166	21
40490.170	23
40490.174	25
40490.178	26
40490.182	26
40490.186	26
40490.190	27
40490.194	28
40490.198	29
40490.202	31
40490.206	32
40490.210	34
40490.214	36
40490.218	37
40490.222	39
40490.226	41
40490.230	43
40490.234	46
40490.238	48
40490.242	50
40490.246	51
40490.250	52
40490.254	53
40490.258	54
40490.262	56
40490.266	57
40490.270	59
40490.274	62
40490.278	67
40490.282	74
40490.286	83
40490.290	95
40490.294	108
40490.298	121
40490.302	133
40490.306	142
40490.310	149
40490.314	152
40490.318	152
40490.322	150
40490.326	145
40490.330	138
40490.334	130
40490.338	120
40490.342	110
40490.346	99
40490.350	89
40490.354	80
40490.358	73
40490.362	69
40490.366	70
40490.370	74
40490.374	81
40490.378	88
40490.382	91
40490.386	91
40490.390	89
40490.394	86
40490.398	85
40490.402	85
40490.406	86
40490.410	87
40490.414	87
40490.418	88
40490.422	88
40490.426	89
40490.430	90
40490.434	92
40490.438	94
40490.442	95
40490.446	95
40490.450	94
40490.454	92
40490.458	88
40490.462	85
40490.466	83
40490.470	86
40490.474	92
40490.478	100
40490.482	108
40490.486	112
40490.490	113
40490.494	111
40490.498	107
40490.502	103
40490.506	99
40490.510	100
40490.514	106
40490.518	119
40490.522	137
40490.526	154
40490.530	166
40490.534	167
40490.538	156
40490.542	136
40490.546	112
40490.550	89
40490.554	70
40490.558	56
40490.562	47
40490.566	44
40490.570	46
40490.574	51
40490.578	57
40490.582	63
40490.586	65
40490.590	62
40490.594	58
40490.598	52
40490.602	44
40490.606	33
40490.610	18
40490.614	-1
40490.618	-18
40490.622	-28
40490.626	-29
40490.630	-22
40490.634	-9
40490.638	5
40490.642	17
40490.646	27
40490.650	34
40490.654	39
40490.658	43
40490.662	47
40490.666	52
40490.670	58
40490.674	62
40490.678	65
40490.682	63
40490.686	58
40490.690	51
40490.694	44
40490.698	37
40490.702	30
40490.706	23
40490.710	17
40490.714	12
40490.718	12
40490.722	16
40490.726	24
40490.730	33
40490.734	43
40490.738	51
40490.742	59
40490.746	64
40490.750	69
40490.754	72
40490.758	74
40490.762	75
40490.766	75
40490.770	75
40490.774	74
40490.778	73
40490.782	72
40490.786	71
40490.790	71
40490.794	71
40490.798	71
40490.802	72
40490.806	73
40490.810	75
40490.814	77
40490.818	79
40490.822	80
40490.826	80
40490.830	80
40490.834	80
40490.838	79
40490.842	79
40490.846	78
40490.850	78
40490.854	79
40490.858	80
40490.862	83
40490.866	87
40490.870	90
40490.874	91
40490.878	92
40490.882	91
40490.886	89
40490.890	88
40490.894	87
40490.898	86
40490.902	85
40490.906	84
40490.910	84
40490.914	85
40490.918	85
40490.922	85
40490.926	84
40490.930	84
40490.934	84
40490.938	87
40490.942	90
40490.946	95
40490.950	101
40490.954	105
40490.958	108
40490.962	108
40490.966	108
40490.970	105
40490.974	103
40490.978	101
40490.982	100
40490.986	99
40490.990	97
40490.994	93
40490.998	85
40491.002	76
40491.006	67
40491.010	62
40491.014	65
40491.018	73
40491.022	84
40491.026	94
40491.030	98
40491.034	97
40491.038	92
40491.042	86
40491.046	81
40491.050	77
40491.054	74
40491.058	71
40491.062	68
40491.066	64
40491.070	60
40491.074	57
40491.078	57
40491.082	58
40491.086	58
40491.090	57
40491.094	54
40491.098	51
40491.102	48
40491.106	49
40491.110	51
40491.114	55
40491.118	59
40491.122	59
40491.126	56
40491.130	50
40491.134	43
40491.138	37
40491.142	34
40491.146	34
40491.150	36
40491.154	40
40491.158	45
40491.162	49
40491.166	53
40491.170	56
40491.174	59
40491.178	61
40491.182	60
40491.186	56
40491.190	51
40491.194	48
40491.198	48
40491.202	49
40491.206	50
40491.210	50
40491.214	48
40491.218	46
40491.222	46
40491.226	49
40491.230	56
40491.234	66
40491.238	77
40491.242	87
40491.246	95
40491.250	100
40491.254	101
40491.258	99
40491.262	98
40491.266	99
40491.270	102
40491.274	103
40491.278	100
40491.282	92
40491.286	78
40491.290	63
40491.294	48
40491.298	36
40491.302	26
40491.306	19
40491.310	14
40491.314	10
40491.318	9
40491.322	9
40491.326	9
40491.330	8
40491.334	6
40491.338	4
40491.342	1
40491.346	-1
40491.350	-3
40491.354	-6
40491.358	-10
40491.362	-14
40491.366	-18
40491.370	-20
40491.374	-20
40491.378	-17
40491.382	-14
40491.386	-11
40491.390	-8
40491.394	-7
40491.398	-8
40491.402	-9
40491.406	-10
40491.410	-8
40491.414	-4
40491.418	3
40491.422	10
40491.426	14
40491.430	12
40491.434	6
40491.438	-3
40491.442	-15
40491.446	-28
40491.450	-41
40491.454	-51
40491.458	-55
40491.462	-50
40491.466	-36
40491.470	-16
40491.474	4
40491.478	17
40491.482	19
40491.486	11
40491.490	-5
40491.494	-25
40491.498	-42
40491.502	-53
40491.506	-58
40491.510	-56
40491.514	-53
40491.518	-48
40491.522	-45
40491.526	-41
40491.530	-37
40491.534	-32
40491.538	-27
40491.542	-21
40491.546	-16
40491.550	-11
40491.554	-6
40491.558	-2
40491.562	1
40491.566	2
40491.570	1
40491.574	1
40491.578	0
40491.582	1
40491.586	1
40491.590	1
40491.594	-2
40491.598	-5
40491.602	-7
40491.606	-7
40491.610	-6
40491.614	-4
40491.618	-2
40491.622	-1
40491.626	1
40491.630	3
40491.634	6
40491.638	9
40491.642	12
40491.646	12
40491.650	11
40491.654	9
40491.658	7
40491.662	6
40491.666	7
40491.670	8
40491.674	10
40491.678	11
40491.682	11
40491.686	11
40491.690	10
40491.694	10
40491.698	10
40491.702	12
40491.706	13
40491.710	13
40491.714	13
40491.718	11
40491.722	10
40491.726	9
40491.730	10
40491.734	11
40491.738	12
40491.742	13
40491.746	14
40491.750	13
40491.754	12
40491.758	10
40491.762	8
40491.766	7
40491.770	7
40491.774	6
40491.778	5
40491.782	6
40491.786	7
40491.790	9
40491.794	11
40491.798	11
40491.802	9
40491.806	7
40491.810	5
40491.814	4
40491.818	4
40491.822	4
40491.826	3
40491.830	2
40491.834	1
40491.838	1
40491.842	1
40491.846	1
40491.850	0
40491.854	-2
40491.858	-4
40491.862	-6
40491.866	-7
40491.870	-8
40491.874	-7
40491.878	-6
40491.882	-4
40491.886	-1
40491.890	2
40491.894	6
40491.898	12
40491.902	19
40491.906	25
40491.910	31
40491.914	34
40491.918	35
40491.922	34
40491.926	32
40491.930	31
40491.934	30
40491.938	30
40491.942	30
40491.946	29
40491.950	26
40491.954	22
40491.958	17
40491.962	12
40491.966	10
40491.970	11
40491.974	13
40491.978	16
40491.982	19
40491.986	20
40491.990	21
40491.994	22
40491.998	24
40492.002	25
40492.006	26
40492.010	25
40492.014	23
40492.018	21
40492.022	20
40492.026	20
40492.030	20
40492.034	21
40492.038	22
40492.042	21
40492.046	19
40492.050	18
40492.054	18
40492.058	20
40492.062	22
40492.066	26
40492.070	28
40492.074	30
40492.078	30
40492.082	28
40492.086	27
40492.090	26
40492.094	26
40492.098	28
40492.102	31
40492.106	34
40492.110	35
40492.114	36
40492.118	35
40492.122	34
40492.126	33
40492.130	33
40492.134	34
40492.138	36
40492.142	37
40492.146	39
40492.150	42
40492.154	45
40492.158	51
40492.162	58
40492.166	68
40492.170	79
40492.174	89
40492.178	97
40492.182	103
40492.186	104
40492.190	103
40492.194	100
40492.198	96
40492.202	89
40492.206	80
40492.210	69
40492.214	56
40492.218	42
40492.222	30
40492.226	20
40492.230	13
40492.234	11
40492.238	12
40492.242	10
40492.246	3
40492.250	-3
40492.254	14
40492.258	68
40492.262	145
40492.266	206
40492.270	219
40492.274	185
40492.278	137
40492.282	107
40492.286	102
40492.290	101
40492.294	78
40492.298	34
40492.302	-11
40492.306	-35
40492.310	-41
40492.314	-34
40492.318	-28
40492.322	-24
40492.326	-24
40492.330	-30
40492.334	-35
40492.338	-16
40492.342	52
40492.346	171
40492.350	305
40492.354	394
40492.358	391
40492.362	292
40492.366	142
40492.370	9
40492.374	-38
40492.378	41
40492.382	234
40492.386	472
40492.390	654
40492.394	694
40492.398	576
40492.402	357
40492.406	134
40492.410	-21
40492.414	-93
40492.418	-111
40492.422	-109
40492.426	-104
40492.430	-100
40492.434	-95
40492.438	-89
40492.442	-83
40492.446	-76
40492.450	-67
40492.454	-58
40492.458	-49
40492.462	-40
40492.466	-31
40492.470	-24
40492.474	-17
40492.478	-11
40492.482	-7
40492.486	-4
40492.490	-3
40492.494	-2
40492.498	-1
40492.502	-1
40492.506	-1
40492.510	-1
40492.514	-1
40492.518	-1
40492.522	-1
40492.526	-1
40492.530	-1
40492.534	-1
40492.538	0
40492.542	0
40492.546	1
40492.550	2
40492.554	3
40492.558	4
40492.562	5
40492.566	5
40492.570	4
40492.574	3
40492.578	3
40492.582	3
40492.586	3
40492.590	3
40492.594	4
40492.598	3
40492.602	3
40492.606	2
40492.610	1
40492.614	0
40492.618	-1
40492.622	-1
40492.626	-2
40492.630	-1
40492.634	0
40492.638	2
40492.642	2
40492.646	1
40492.650	-2
40492.654	-5
40492.658	-8
40492.662	-10
40492.666	-11
40492.670	-12
40492.674	-12
40492.678	-14
40492.682	-15
40492.686	-17
40492.690	-18
40492.694	-17
40492.698	-15
40492.702	-12
40492.706	-8
40492.710	-6
40492.714	-6
40492.718	-6
40492.722	-7
40492.726	-8
40492.730	-9
40492.734	-9
40492.738	-10
40492.742	-11
40492.746	-13
40492.750	-14
40492.754	-16
40492.758	-17
40492.762	-17
40492.766	-16
40492.770	-15
40492.774	-15
40492.778	-17
40492.782	-19
40492.786	-22
40492.790	-24
40492.794	-24
40492.798	-23
40492.802	-19
40492.806	-14
40492.810	-7
40492.814	-1
40492.818	6
40492.822	11
40492.826	15
40492.830	17
40492.834	17
40492.838	15
40492.842	13
40492.846	10
40492.850	7
40492.854	3
40492.858	0
40492.862	-3
40492.866	-5
40492.870	-7
40492.874	-9
40492.878	-11
40492.882	-13
40492.886	-15
40492.890	-17
40492.894	-16
40492.898	-15
40492.902	-12
40492.906	-9
40492.910	-7
40492.914	-6
40492.918	-6
40492.922	-6
40492.926	-8
40492.930	-8
40492.934	-9
40492.938	-9
40492.942	-10
40492.946	-11
40492.950	-11
40492.954	-11
40492.958	-9
40492.962	-6
40492.966	-4
40492.970	-2
40492.974	-2
40492.978	-3
40492.982	-5
40492.986	-8
40492.990	-8
40492.994	-7
40492.998	-4
40493.002	-1
40493.006	1
40493.010	1
40493.014	0
40493.018	-2
40493.022	-3
40493.026	-5
40493.030	-6
40493.034	-7
40493.038	-8
40493.042	-8
40493.046	-7
40493.050	-2
40493.054	7
40493.058	17
40493.062	26
40493.066	31
40493.070	31
40493.074	29
40493.078	26
40493.082	25
40493.086	25
40493.090	25
40493.094	24
40493.098	23
40493.102	24
40493.106	28
40493.110	36
40493.114	49
40493.118	65
40493.122	82
40493.126	96
40493.130	103
40493.134	103
40493.138	98
40493.142	90
40493.146	81
40493.150	72
40493.154	62
40493.158	51
40493.162	40
40493.166	30
40493.170	20
40493.174	13
40493.178	7
40493.182	3
40493.186	1
40493.190	1
40493.194	1
40493.198	2
40493.202	3
40493.206	5
40493.210	6
40493.214	8
40493.218	9
40493.222	9
40493.226	9
40493.230	8
40493.234	7
40493.238	6
40493.242	5
40493.246	5
40493.250	5
40493.254	5
40493.258	6
40493.262	6
40493.266	6
40493.270	5
40493.274	3
40493.278	0
40493.282	-2
40493.286	-3
40493.290	-2
40493.294	2
40493.298	7
40493.302	9
40493.306	7
40493.310	2
40493.314	-5
40493.318	-10
40493.322	-11
40493.326	-6
40493.330	4
40493.334	20
40493.338	37
40493.342	51
40493.346	56
40493.350	49
40493.354	30
40493.358	4
40493.362	-23
40493.366	-46
40493.370	-62
40493.374	-71
40493.378	-74
40493.382	-74
40493.386	-70
40493.390	-64
40493.394	-56
40493.398	-48
40493.402	-41
40493.406	-36
40493.410	-33
40493.414	-31
40493.418	-30
40493.422	-27
40493.426	-21
40493.430	-11
40493.434	0
40493.438	11
40493.442	17
40493.446	19
40493.450	17
40493.454	15
40493.458	15
40493.462	18
40493.466	23
40493.470	26
40493.474	26
40493.478	24
40493.482	20
40493.486	18
40493.490	17
40493.494	16
40493.498	16
40493.502	15
40493.506	13
40493.510	11
40493.514	9
40493.518	9
40493.522	10
40493.526	11
40493.530	12
40493.534	12
40493.538	12
40493.542	12
40493.546	14
40493.550	17
40493.554	21
40493.558	24
40493.562	25
40493.566	25
40493.570	24
40493.574	23
40493.578	24
40493.582	26
40493.586	29
40493.590	31
40493.594	33
40493.598	34
40493.602	35
40493.606	34
40493.610	33
40493.614	31
40493.618	30
40493.622	30
40493.626	32
40493.630	34
40493.634	34
40493.638	31
40493.642	26
40493.646	21
40493.650	19
40493.654	21
40493.658	27
40493.662	36
40493.666	45
40493.670	51
40493.674	53
40493.678	52
40493.682	48
40493.686	44
40493.690	40
40493.694	36
40493.698	32
40493.702	30
40493.706	29
40493.710	29
40493.714	30
40493.718	31
40493.722	32
40493.726	33
40493.730	35
40493.734	37
40493.738	39
40493.742	40
40493.746	40
40493.750	42
40493.754	45
40493.758	49
40493.762	55
40493.766	61
40493.770	66
40493.774	69
40493.778	70
40493.782	69
40493.786	69
40493.790	68
40493.794	67
40493.798	66
40493.802	64
40493.806	60
40493.810	56
40493.814	52
40493.818	50
40493.822	49
40493.826	49
40493.830	49
40493.834	46
40493.838	41
40493.842	34
40493.846	28
40493.850	22
40493.854	19
40493.858	18
40493.862	19
40493.866	20
40493.870	21
40493.874	22
40493.878	25
40493.882	29
40493.886	34
40493.890	40
40493.894	46
40493.898	51
40493.902	55
40493.906	58
40493.910	59
40493.914	60
40493.918	62
40493.922	66
40493.926	72
40493.930	77
40493.934	79
40493.938	75
40493.942	68
40493.946	58
40493.950	49
40493.954	43
40493.958	41
40493.962	40
40493.966	40
40493.970	40
40493.974	39
40493.978	39
40493.982	38
40493.986	39
40493.990	41
40493.994	44
40493.998	47
40494.002	50
40494.006	53
40494.010	56
40494.014	58
40494.018	60
40494.022	63
40494.026	66
40494.030	69
40494.034	70
40494.038	71
40494.042	71
40494.046	72
40494.050	76
40494.054	82
40494.058	87
40494.062	90
40494.066	91
40494.070	90
40494.074	88
40494.078	86
40494.082	84
40494.086	83
40494.090	83
40494.094	85
40494.098	91
40494.102	101
40494.106	116
40494.110	132
40494.114	147
40494.118	160
40494.122	167
40494.126	168
40494.130	164
40494.134	154
40494.138	142
40494.142	130
40494.146	121
40494.150	114
40494.154	108
40494.158	101
40494.162	92
40494.166	83
40494.170	73
40494.174	66
40494.178	61
40494.182	59
40494.186	58
40494.190	59
40494.194	60
40494.198	61
40494.202	60
40494.206	58
40494.210	57
40494.214	56
40494.218	56
40494.222	56
40494.226	56
40494.230	54
40494.234	52
40494.238	49
40494.242	46
40494.246	44
40494.250	42
40494.254	42
40494.258	42
40494.262	42
40494.266	43
40494.270	43
40494.274	42
40494.278	41
40494.282	40
40494.286	38
40494.290	36
40494.294	35
40494.298	33
40494.302	31
40494.306	30
40494.310	32
40494.314	38
40494.318	50
40494.322	66
40494.326	82
40494.330	92
40494.334	91
40494.338	76
40494.342	51
40494.346	21
40494.350	-7
40494.354	-27
40494.358	-38
40494.362	-43
40494.366	-41
40494.370	-37
40494.374	-31
40494.378	-24
40494.382	-16
40494.386	-8
40494.390	0
40494.394	7
40494.398	13
40494.402	18
40494.406	21
40494.410	23
40494.414	24
40494.418	26
40494.422	29
40494.426	31
40494.430	32
40494.434	30
40494.438	26
40494.442	22
40494.446	21
40494.450	26
40494.454	34
40494.458	41
40494.462	46
40494.466	48
40494.470	48
40494.474	48
40494.478	47
40494.482	46
40494.486	45
40494.490	44
40494.494	43
40494.498	42
40494.502	40
40494.506	39
40494.510	39
40494.514	39
40494.518	39
40494.522	40
40494.526	42
40494.530	42
40494.534	36
40494.538	22
40494.542	0
40494.546	-19
40494.550	-25
40494.554	-12
40494.558	17
40494.562	50
40494.566	72
40494.570	80
40494.574	76
40494.578	68
40494.582	60
40494.586	55
40494.590	51
40494.594	48
40494.598	45
40494.602	41
40494.606	39
40494.610	37
40494.614	36
40494.618	35
40494.622	34
40494.626	34
40494.630	33
40494.634	33
40494.638	32
40494.642	31
40494.646	31
40494.650	30
40494.654	31
40494.658	32
40494.662	34
40494.666	36
40494.670	38
40494.674	41
40494.678	43
40494.682	45
40494.686	46
40494.690	47
40494.694	46
40494.698	44
40494.702	42
40494.706	39
40494.710	37
40494.714	35
40494.718	35
40494.722	36
40494.726	37
40494.730	40
40494.734	43
40494.738	47
40494.742	53
40494.746	62
40494.750	77
40494.754	95
40494.758	96
40494.762	48
40494.766	-62
40494.770	-200
40494.774	-300
40494.778	-304
40494.782	-207
40494.786	-62
40494.790	59
40494.794	113
40494.798	107
40494.802	77
40494.806	54
40494.810	48
40494.814	58
40494.818	68
40494.822	53
40494.826	-8
40494.830	-106
40494.834	-177
40494.838	-129
40494.842	90
40494.846	432
40494.850	742
40494.854	837
40494.858	633
40494.862	213
40494.866	-221
40494.870	-479
40494.874	-489
40494.878	-324
40494.882	-115
40494.886	31
40494.890	87
40494.894	87
40494.898	72
40494.902	62
40494.906	58
40494.910	57
40494.914	56
40494.918	56
40494.922	54
40494.926	52
40494.930	49
40494.934	47
40494.938	47
40494.942	48
40494.946	50
40494.950	52
40494.954	54
40494.958	54
40494.962	54
40494.966	54
[truncated: 998,000+ more rows]
