# Supplementary material for: A Novel Algorithm for Movement Artifact Removal in ECG Signals Acquired from Wearable Systems Applied to Horses
Source: PLoS One. 2015 Oct 20;10(10):e0140783. doi: 10.1371/journal.pone.0140783 (PMC4618928; doi:10.1371/journal.pone.0140783)
Supplement: S1 Supporting Information — Electrocardiographic and Accellerometric data. (ZIP) [file pone.0140783.s001.zip › Available Data/Elicona_AccX.txt]

769.996	-353
770.036	-332
770.076	-343
770.116	-378
770.156	-475
770.196	-551
770.236	-577
770.276	-537
770.316	-472
770.356	-469
770.396	-552
770.436	-544
770.476	-578
770.516	-607
770.556	-675
770.596	-658
770.636	-609
770.676	-517
770.716	-498
770.756	-380
770.796	-459
770.836	-576
770.876	-563
770.916	-575
770.956	-671
770.996	-676
771.036	-494
771.076	-445
771.116	-528
771.156	-772
771.196	-938
771.236	-703
771.276	-412
771.316	-290
771.356	-486
771.396	-675
771.436	-627
771.476	-508
771.516	-291
771.556	-246
771.596	-618
771.636	-578
771.676	-598
771.716	-542
771.756	-688
771.796	-417
771.836	-380
771.876	-570
771.916	-673
771.956	-647
771.996	-582
772.036	-595
772.076	-668
772.116	-696
772.156	-723
772.196	-696
772.236	-645
772.276	-520
772.316	-556
772.356	-649
772.396	-726
772.436	-498
772.476	-500
772.516	-388
772.556	-348
772.596	-445
772.636	-504
772.676	-490
772.716	-493
772.756	-570
772.796	-605
772.836	-563
772.876	-528
772.916	-560
772.956	-552
772.996	-504
773.036	-515
773.076	-553
773.116	-617
773.156	-667
773.196	-688
773.236	-647
773.276	-613
773.316	-546
773.356	-523
773.396	-562
773.436	-601
773.476	-623
773.516	-660
773.556	-637
773.596	-598
773.636	-558
773.676	-558
773.716	-568
773.756	-582
773.796	-573
773.836	-1104
773.876	-184
773.916	-657
773.956	-693
773.996	-360
774.036	-613
774.076	-663
774.116	-613
774.156	-563
774.196	-590
774.236	-565
774.276	-555
774.316	-564
774.356	-564
774.396	-588
774.436	-602
774.476	-575
774.516	-548
774.556	-540
774.596	-703
774.636	-299
774.676	-813
774.716	-549
774.756	-449
774.796	-618
774.836	-680
774.876	-570
774.916	-568
774.956	-601
774.996	-577
775.036	-573
775.076	-537
775.116	-561
775.156	-581
775.196	-593
775.236	-566
775.276	-523
775.316	-516
775.356	-537
775.396	-618
775.436	-572
775.476	-561
775.516	-559
775.556	-178
775.596	-699
775.636	-606
775.676	-474
775.716	-584
775.756	-668
775.796	-558
775.836	-529
775.876	-504
775.916	-536
775.956	-557
775.996	-552
776.036	-508
776.076	-501
776.116	-566
776.156	-601
776.196	-534
776.236	-485
776.276	-520
776.316	-558
776.356	-560
776.396	-543
776.436	-542
776.476	-546
776.516	-568
776.556	-570
776.596	-553
776.636	-542
776.676	-554
776.716	-543
776.756	-546
776.796	-558
776.836	-565
776.876	-558
776.916	-549
776.956	-545
776.996	-579
777.036	-612
777.076	-824
777.116	-422
777.156	-283
777.196	-676
777.236	-552
777.276	-452
777.316	-649
777.356	-593
777.396	-528
777.436	-555
777.476	-571
777.516	-558
777.556	-557
777.596	-544
777.636	-543
777.676	-532
777.716	-362
777.756	-695
777.796	-512
777.836	-861
777.876	-428
777.916	-538
777.956	-651
777.996	-386
778.036	-869
778.076	-478
778.116	-437
778.156	-684
778.196	-653
778.236	-529
778.276	-565
778.316	-566
778.356	-549
778.396	-603
778.436	-561
778.476	-434
778.516	-391
778.556	-362
778.596	-433
778.636	-557
778.676	-632
778.716	-556
778.756	-406
778.796	-273
778.836	79
778.876	-1046
778.916	-937
778.956	-719
778.996	-454
779.036	-324
779.076	-398
779.116	-693
779.156	-712
779.196	-628
779.236	-496
779.276	-457
779.316	-487
779.356	-492
779.396	-597
779.436	-557
779.476	-540
779.516	-552
779.556	-532
779.596	-456
779.636	-448
779.676	-623
779.716	-650
779.756	-519
779.796	-583
779.836	-590
779.876	-445
779.916	-451
779.956	-604
779.996	-680
780.036	-552
780.076	-496
780.116	-430
780.156	-445
780.196	-428
780.236	-486
780.276	-590
780.316	-676
780.356	-606
780.396	-628
780.436	-529
780.476	-362
780.516	-558
780.556	-682
780.596	-718
780.636	-571
780.676	-491
780.716	-546
780.756	-441
780.796	-332
780.836	-550
780.876	-559
780.916	-482
780.956	-569
780.996	-739
781.036	-718
781.076	-623
781.116	-485
781.156	-461
781.196	-542
781.236	-457
781.276	-336
781.316	-605
781.356	-772
781.396	-635
781.436	-438
781.476	-367
781.516	-429
781.556	-448
781.596	-356
781.636	-440
781.676	-592
781.716	-539
781.756	-435
781.796	-328
781.836	-421
781.876	-467
781.916	-495
781.956	-637
781.996	-668
782.036	-718
782.076	-408
782.116	-517
782.156	-540
782.196	-412
782.236	-333
782.276	-598
782.316	-426
782.356	-552
782.396	-743
782.436	-777
782.476	-718
782.516	-621
782.556	-438
782.596	-408
782.636	-491
782.676	-533
782.716	-461
782.756	-679
782.796	-702
782.836	-565
782.876	-449
782.916	-443
782.956	-504
782.996	-374
783.036	-396
783.076	-598
783.116	-612
783.156	-504
783.196	-492
783.236	-492
783.276	-398
783.316	-624
783.356	-866
783.396	-709
783.436	-432
783.476	-396
783.516	-355
783.556	-424
783.596	-592
783.636	-658
783.676	-495
783.716	-497
783.756	-544
783.796	-348
783.836	-380
783.876	-638
783.916	-772
783.956	-732
783.996	-501
784.036	-315
784.076	-538
784.116	-515
784.156	-415
784.196	-612
784.236	-768
784.276	-747
784.316	-524
784.356	-332
784.396	-359
784.436	-418
784.476	-452
784.516	-360
784.556	-453
784.596	-730
784.636	-826
784.676	-730
784.716	-742
784.756	-721
784.796	-314
784.836	-178
784.876	-1091
784.916	-486
784.956	-522
784.996	-593
785.036	-437
785.076	-751
785.116	-313
785.156	-386
785.196	-533
785.236	-634
785.276	-682
785.316	-658
785.356	-668
785.396	-580
785.436	-466
785.476	-650
785.516	-534
785.556	-382
785.596	-565
785.636	-653
785.676	-578
785.716	-481
785.756	-423
785.796	-458
785.836	-463
785.876	-397
785.916	-475
785.956	-587
785.996	-639
786.036	-554
786.076	-452
786.116	-396
786.156	-435
786.196	-516
786.236	-504
786.276	-477
786.316	-491
786.356	-582
786.396	-633
786.436	-583
786.476	-481
786.516	-496
786.556	-525
786.596	-531
786.636	-528
786.676	-521
786.716	-548
786.756	-556
786.796	-565
786.836	-554
786.876	-508
786.916	-443
786.956	-420
786.996	-469
787.036	-513
787.076	-581
787.116	-598
787.156	-485
787.196	-404
787.236	-452
787.276	-534
787.316	-586
787.356	-613
787.396	-640
787.436	-708
787.476	-698
787.516	-599
787.556	-470
787.596	-462
787.636	-481
787.676	-626
787.716	-589
787.756	-467
787.796	-437
787.836	-576
787.876	-483
787.916	-382
787.956	-401
787.996	-623
788.036	-691
788.076	-664
788.116	-736
788.156	-586
788.196	-516
788.236	-484
788.276	-469
788.316	-575
788.356	-508
788.396	-600
788.436	-552
788.476	-558
788.516	-673
788.556	-572
788.596	-443
788.636	-479
788.676	-539
788.716	-548
788.756	-662
788.796	-911
788.836	-872
788.876	-604
788.916	-418
788.956	-572
788.996	-723
789.036	-736
789.076	-528
789.116	-519
789.156	-559
789.196	-482
789.236	-581
789.276	-549
789.316	-463
789.356	-734
789.396	-679
789.436	-540
789.476	-352
789.516	-451
789.556	-577
789.596	-905
789.636	-830
789.676	-508
789.716	-500
789.756	-445
789.796	-473
789.836	-566
789.876	-612
789.916	-725
789.956	-814
789.996	-671
790.036	-538
790.076	-456
790.116	-479
790.156	-510
790.196	-426
790.236	-498
790.276	-556
790.316	-381
790.356	-411
790.396	-632
790.436	-668
790.476	-436
790.516	-496
790.556	-751
790.596	-846
790.636	-688
790.676	-622
790.716	-542
790.756	-528
790.796	-680
790.836	-540
790.876	-591
790.916	-741
790.956	-795
790.996	-593
791.036	-403
791.076	-463
791.116	-561
791.156	-577
791.196	-647
791.236	-739
791.276	-634
791.316	-504
791.356	-528
791.396	-530
791.436	-564
791.476	-555
791.516	-528
791.556	-530
791.596	-501
791.636	-516
791.676	-540
791.716	-629
791.756	-597
791.796	-587
791.836	-494
791.876	-547
791.916	-506
791.956	-494
791.996	-543
792.036	-485
792.076	-474
792.116	-466
792.156	-484
792.196	-501
792.236	-621
792.276	-541
792.316	-670
792.356	-674
792.396	-544
792.436	-546
792.476	-579
792.516	-593
792.556	-633
792.596	-746
792.636	-716
792.676	-756
792.716	-653
792.756	-590
792.796	-516
792.836	-549
792.876	-533
792.916	-505
792.956	-518
792.996	-382
793.036	-318
793.076	-387
793.116	-552
793.156	-672
793.196	-564
793.236	-520
793.276	-481
793.316	-508
793.356	-602
793.396	-543
793.436	-386
793.476	-433
793.516	-457
793.556	-637
793.596	-747
793.636	-590
793.676	-416
793.716	-394
793.756	-498
793.796	-452
793.836	-437
793.876	-648
793.916	-676
793.956	-747
793.996	-770
794.036	-582
794.076	-439
794.116	-534
794.156	-575
794.196	-509
794.236	-478
794.276	-532
794.316	-676
794.356	-681
794.396	-572
794.436	-517
794.476	-540
794.516	-521
794.556	-520
794.596	-623
794.636	-674
794.676	-635
794.716	-752
794.756	-727
794.796	-746
794.836	-732
794.876	-558
794.916	-516
794.956	-466
794.996	-371
795.036	-433
795.076	-672
795.116	-743
795.156	-572
795.196	-590
795.236	-469
795.276	-249
795.316	-359
795.356	-433
795.396	-548
795.436	-701
795.476	-696
795.516	-679
795.556	-457
795.596	-351
795.636	-456
795.676	-467
795.716	-460
795.756	-408
795.796	-387
795.836	-373
795.876	-481
795.916	-744
795.956	-802
795.996	-349
796.036	-154
796.076	-392
796.116	-423
796.156	-344
796.196	-352
796.236	-229
796.276	-513
796.316	-878
796.356	-907
796.396	-773
796.436	-559
796.476	-589
796.516	-636
796.556	-443
796.596	-383
796.636	-234
796.676	-393
796.716	-504
796.756	-506
796.796	-562
796.836	-581
796.876	-504
796.916	-535
796.956	-290
796.996	-284
797.036	-436
797.076	-530
797.116	-494
797.156	-566
797.196	-685
797.236	-676
797.276	-580
797.316	-332
797.356	-292
797.396	-510
797.436	-736
797.476	-789
797.516	-650
797.556	-565
797.596	-470
797.636	-505
797.676	-538
797.716	-476
797.756	-431
797.796	-541
797.836	-575
797.876	-618
797.916	-536
797.956	-510
797.996	-527
798.036	-540
798.076	-548
798.116	-584
798.156	-615
798.196	-657
798.236	-670
798.276	-633
798.316	-564
798.356	-530
798.396	-521
798.436	-572
798.476	-602
798.516	-603
798.556	-603
798.596	-615
798.636	-610
798.676	-575
798.716	-559
798.756	-548
798.796	-543
798.836	-551
798.876	-570
798.916	-594
798.956	-584
798.996	-523
799.036	-643
799.076	-475
799.116	-506
799.156	-567
799.196	-525
799.236	-516
799.276	-570
799.316	-568
799.356	-564
799.396	-540
799.436	-526
799.476	-506
799.516	-510
799.556	-528
799.596	-523
799.636	-511
799.676	-502
799.716	-556
799.756	-367
799.796	-572
799.836	-814
799.876	-522
799.916	-307
799.956	-570
799.996	-801
800.036	-700
800.076	-613
800.116	-627
800.156	-637
800.196	-554
800.236	-485
800.276	-578
800.316	-581
800.356	-567
800.396	-577
800.436	-566
800.476	-570
800.516	-484
800.556	-402
800.596	-429
800.636	-464
800.676	-454
800.716	-624
800.756	-849
800.796	-732
800.836	-417
800.876	-302
800.916	-584
800.956	-818
800.996	-724
801.036	-558
801.076	-415
801.116	-474
801.156	-564
801.196	-395
801.236	-650
801.276	-685
801.316	-492
801.356	-586
801.396	-716
801.436	-605
801.476	-241
801.516	-445
801.556	-638
801.596	-598
801.636	-425
801.676	-526
801.716	-720
801.756	-588
801.796	-548
801.836	-494
801.876	-623
801.916	-639
801.956	-450
801.996	-347
802.036	-538
802.076	-728
802.116	-670
802.156	-543
802.196	-393
802.236	-379
802.276	-410
802.316	-546
802.356	-648
802.396	-550
802.436	-503
802.476	-601
802.516	-572
802.556	-479
802.596	-395
802.636	-567
802.676	-602
802.716	-535
802.756	-601
802.796	-625
802.836	-594
802.876	-508
802.916	-452
802.956	-534
802.996	-551
803.036	-452
803.076	-411
803.116	-564
803.156	-670
803.196	-625
803.236	-541
803.276	-559
803.316	-492
803.356	-500
803.396	-515
803.436	-576
803.476	-576
803.516	-322
803.556	-337
803.596	-376
803.636	-416
803.676	-467
803.716	-383
803.756	-450
803.796	-543
803.836	-435
803.876	-520
803.916	-498
803.956	-518
803.996	-561
804.036	-476
804.076	-477
804.116	-491
804.156	-487
804.196	-454
804.236	-444
804.276	-432
804.316	-485
804.356	-567
804.396	-534
804.436	-374
804.476	-371
804.516	-510
804.556	-627
804.596	-586
804.636	-519
804.676	-510
804.716	-557
804.756	-481
804.796	-478
804.836	-449
804.876	-410
804.916	-521
804.956	-634
804.996	-685
805.036	-643
805.076	-628
805.116	-496
805.156	-538
805.196	-483
805.236	-487
805.276	-490
805.316	-486
805.356	-461
805.396	-474
805.436	-595
805.476	-755
805.516	-720
805.556	-624
805.596	-445
805.636	-415
805.676	-565
805.716	-611
805.756	-411
805.796	-576
805.836	-656
805.876	-731
805.916	-681
805.956	-557
805.996	-381
806.036	-350
806.076	-432
806.116	-386
806.156	-350
806.196	-516
806.236	-647
806.276	-698
806.316	-672
806.356	-572
806.396	-481
806.436	-510
806.476	-621
806.516	-516
806.556	-689
806.596	-769
806.636	-513
806.676	-662
806.716	-528
806.756	-319
806.796	-498
806.836	-540
806.876	-531
806.916	-572
806.956	-598
806.996	-554
807.036	-587
807.076	-577
807.116	-538
807.156	-516
807.196	-519
807.236	-552
807.276	-547
807.316	-495
807.356	-453
807.396	-808
807.436	-477
807.476	-269
807.516	-445
807.556	-701
807.596	-575
807.636	-605
807.676	-523
807.716	-425
807.756	-421
807.796	-511
807.836	-427
807.876	-456
807.916	-496
807.956	-603
807.996	-558
808.036	-514
808.076	-457
808.116	-437
808.156	-432
808.196	-457
808.236	-543
808.276	-635
808.316	-691
808.356	-658
808.396	-653
808.436	-539
808.476	-535
808.516	-495
808.556	-523
808.596	-538
808.636	-530
808.676	-492
808.716	-481
808.756	-503
808.796	-531
808.836	-537
808.876	-528
808.916	-503
808.956	-516
808.996	-535
809.036	-537
809.076	-522
809.116	-509
809.156	-545
809.196	-484
809.236	-545
809.276	-445
809.316	-365
809.356	-368
809.396	-512
809.436	-632
809.476	-554
809.516	-477
809.556	-472
809.596	-516
809.636	-522
809.676	-517
809.716	-504
809.756	-495
809.796	-483
809.836	-483
809.876	-501
809.916	-510
809.956	-516
809.996	-380
810.036	-510
810.076	-691
810.116	-423
810.156	-593
810.196	-620
810.236	-449
810.276	-558
810.316	-604
810.356	-449
810.396	-605
810.436	-581
810.476	-538
810.516	-477
810.556	-453
810.596	-521
810.636	-610
810.676	-672
810.716	-592
810.756	-600
810.796	-693
810.836	-713
810.876	-459
810.916	-363
810.956	-533
810.996	-531
811.036	-550
811.076	-658
811.116	-625
811.156	-581
811.196	-550
811.236	-528
811.276	-580
811.316	-563
811.356	-538
811.396	-570
811.436	-665
811.476	-689
811.516	-595
811.556	-421
811.596	-474
811.636	-449
811.676	-548
811.716	-581
811.756	-578
811.796	-528
811.836	-429
811.876	-573
811.916	-478
811.956	-270
811.996	-468
812.036	-830
812.076	-838
812.116	-641
812.156	-587
812.196	-537
812.236	-501
812.276	-449
812.316	-602
812.356	-368
812.396	-181
812.436	-519
812.476	-823
812.516	-707
812.556	-486
812.596	-313
812.636	-398
812.676	-457
812.716	-546
812.756	-589
812.796	-647
812.836	-515
812.876	-404
812.916	-438
812.956	-514
812.996	-535
813.036	-498
813.076	-534
813.116	-576
813.156	-621
813.196	-620
813.236	-629
813.276	-540
813.316	-455
813.356	-415
813.396	-484
813.436	-558
813.476	-653
813.516	-634
813.556	-563
813.596	-524
813.636	-502
813.676	-609
813.716	-621
813.756	-542
813.796	-465
813.836	-493
813.876	-563
813.916	-598
813.956	-462
813.996	-458
814.036	-505
814.076	-512
814.116	-497
814.156	-575
814.196	-408
814.236	-491
814.276	-382
814.316	-516
814.356	-489
814.396	-481
814.436	-513
814.476	-500
814.516	-478
814.556	-482
814.596	-457
814.636	-434
814.676	-410
814.716	-464
814.756	-429
814.796	-498
814.836	-510
814.876	-510
814.916	-710
814.956	-546
814.996	-239
815.036	-394
815.076	-617
815.116	-678
815.156	-725
815.196	-560
815.236	-526
815.276	-581
815.316	-613
815.356	-564
815.396	-557
815.436	-576
815.476	-543
815.516	-518
815.556	-709
815.596	-599
815.636	-438
815.676	-466
815.716	-504
815.756	-510
815.796	-375
815.836	-301
815.876	-353
815.916	-360
815.956	-524
815.996	-771
816.036	-791
816.076	-649
816.116	-545
816.156	-448
816.196	-622
816.236	-621
816.276	-493
816.316	-410
816.356	-329
816.396	-392
816.436	-516
816.476	-697
816.516	-745
816.556	-448
816.596	-574
816.636	-700
816.676	-484
816.716	-428
816.756	-510
816.796	-542
816.836	-507
816.876	-496
816.916	-541
816.956	-432
816.996	-376
817.036	-415
817.076	-413
817.116	-511
817.156	-464
817.196	-449
817.236	-454
817.276	-441
817.316	-442
817.356	-467
817.396	-478
817.436	-498
817.476	-484
817.516	-540
817.556	-504
817.596	-428
817.636	-424
817.676	-657
817.716	-515
817.756	-437
817.796	-443
817.836	-489
817.876	-511
817.916	-512
817.956	-503
817.996	-494
818.036	-475
818.076	-459
818.116	-469
818.156	-461
818.196	-481
818.236	-476
818.276	-475
818.316	-478
818.356	-481
818.396	-483
818.436	-493
818.476	-504
818.516	-484
818.556	-498
818.596	-501
818.636	-493
818.676	-478
818.716	-475
818.756	-491
818.796	-492
818.836	-506
818.876	-492
818.916	-508
818.956	-511
818.996	-521
819.036	-509
819.076	-492
819.116	-481
819.156	-457
819.196	-472
819.236	-477
819.276	-489
819.316	-497
819.356	-502
819.396	-510
819.436	-505
819.476	-488
819.516	-482
819.556	-465
819.596	-464
819.636	-469
819.676	-463
819.716	-450
819.756	-416
819.796	-131
819.836	-979
819.876	-629
819.916	-88
819.956	-737
819.996	-654
820.036	-622
820.076	-398
820.116	-369
820.156	-340
820.196	-474
820.236	-569
820.276	-543
820.316	-516
820.356	-507
820.396	-468
820.436	-456
820.476	-487
820.516	-506
820.556	-511
820.596	-514
820.636	-503
820.676	-487
820.716	-480
820.756	-473
820.796	-475
820.836	-498
820.876	-504
820.916	-511
820.956	-512
820.996	-558
821.036	-227
821.076	-540
821.116	-419
821.156	-733
821.196	-599
821.236	-459
821.276	-471
821.316	-541
821.356	-478
821.396	-479
821.436	-504
821.476	-487
821.516	-486
821.556	-503
821.596	-497
821.636	-475
821.676	-473
821.716	-485
821.756	-488
821.796	-482
821.836	-439
821.876	-593
821.916	-570
821.956	-433
821.996	-595
822.036	-526
822.076	-451
822.116	-489
822.156	-514
822.196	-482
822.236	-475
822.276	-421
822.316	-387
822.356	-449
822.396	-454
822.436	-503
822.476	-515
822.516	-527
822.556	-593
822.596	-540
822.636	-546
822.676	-493
822.716	-427
822.756	-521
822.796	-574
822.836	-540
822.876	-496
822.916	-498
822.956	-518
822.996	-489
823.036	-641
823.076	-776
823.116	-501
823.156	-510
823.196	-594
823.236	-546
823.276	-540
823.316	-601
823.356	-651
823.396	-765
823.436	-731
823.476	-573
823.516	-581
823.556	-477
823.596	-411
823.636	-385
823.676	-489
823.716	-719
823.756	-865
823.796	-726
823.836	-504
823.876	-493
823.916	-561
823.956	-568
823.996	-573
824.036	-618
824.076	-583
824.116	-499
824.156	-522
824.196	-594
824.236	-626
824.276	-512
824.316	-371
824.356	-382
824.396	-436
824.436	-555
824.476	-424
824.516	-435
824.556	-697
824.596	-830
824.636	-734
824.676	-691
824.716	-593
824.756	-544
824.796	-502
824.836	-519
824.876	-611
824.916	-540
824.956	-369
824.996	-480
825.036	-546
825.076	-718
825.116	-758
825.156	-487
825.196	-273
825.236	-369
825.276	-433
825.316	-422
825.356	-570
825.396	-814
825.436	-702
825.476	-564
825.516	-576
825.556	-635
825.596	-629
825.636	-532
825.676	-467
825.716	-554
825.756	-528
825.796	-498
825.836	-600
825.876	-571
825.916	-468
825.956	-427
825.996	-513
826.036	-490
826.076	-501
826.116	-528
826.156	-619
826.196	-611
826.236	-579
826.276	-605
826.316	-571
826.356	-529
826.396	-472
826.436	-587
826.476	-673
826.516	-376
826.556	-415
826.596	-460
826.636	-540
826.676	-605
826.716	-631
826.756	-540
826.796	-502
826.836	-552
826.876	-341
826.916	-339
826.956	-581
826.996	-791
827.036	-720
827.076	-641
827.116	-608
827.156	-560
827.196	-590
827.236	-580
827.276	-511
827.316	-519
827.356	-617
827.396	-638
827.436	-539
827.476	-564
827.516	-543
827.556	-557
827.596	-581
827.636	-611
827.676	-530
827.716	-469
827.756	-450
827.796	-455
827.836	-516
827.876	-566
827.916	-570
827.956	-561
827.996	-516
828.036	-492
828.076	-493
828.116	-531
828.156	-557
828.196	-492
828.236	-468
828.276	-498
828.316	-547
828.356	-485
828.396	-494
828.436	-477
828.476	-462
828.516	-493
828.556	-512
828.596	-536
828.636	-565
828.676	-583
828.716	-564
828.756	-523
828.796	-466
828.836	-415
828.876	-474
828.916	-599
828.956	-624
828.996	-597
829.036	-556
829.076	-511
829.116	-486
829.156	-481
829.196	-460
829.236	-502
829.276	-507
829.316	-483
829.356	-484
829.396	-491
829.436	-526
829.476	-522
829.516	-535
829.556	-550
829.596	-572
829.636	-558
829.676	-510
829.716	-511
829.756	-535
829.796	-522
829.836	-518
829.876	-522
829.916	-519
829.956	-540
829.996	-550
830.036	-550
830.076	-552
830.116	-534
830.156	-547
830.196	-552
830.236	-617
830.276	-675
830.316	-244
830.356	-210
830.396	-368
830.436	-615
830.476	-623
830.516	-586
830.556	-599
830.596	-645
830.636	-589
830.676	-533
830.716	-616
830.756	-619
830.796	-550
830.836	-455
830.876	-415
830.916	-397
830.956	-455
830.996	-522
831.036	-535
831.076	-555
831.116	-514
831.156	-551
831.196	-552
831.236	-561
831.276	-493
831.316	-473
831.356	-552
831.396	-549
831.436	-518
831.476	-522
831.516	-542
831.556	-520
831.596	-499
831.636	-522
831.676	-518
831.716	-566
831.756	-495
831.796	-696
831.836	-528
831.876	-423
831.916	-386
831.956	-597
831.996	-660
832.036	-544
832.076	-480
832.116	-472
832.156	-498
832.196	-516
832.236	-519
832.276	-504
832.316	-514
832.356	-516
832.396	-505
832.436	-504
832.476	-516
832.516	-515
832.556	-505
832.596	-521
832.636	-545
832.676	-689
832.716	-528
832.756	-295
832.796	-273
832.836	-498
832.876	-661
832.916	-565
832.956	-469
832.996	-474
833.036	-529
833.076	-538
833.116	-499
833.156	-463
833.196	-476
833.236	-505
833.276	-577
833.316	-496
833.356	-497
833.396	7
833.436	-975
833.476	-558
833.516	-503
833.556	-427
833.596	-489
833.636	-504
833.676	-510
833.716	-504
833.756	-520
833.796	-522
833.836	-514
833.876	-513
833.916	-512
833.956	-523
833.996	-513
834.036	-478
834.076	-501
834.116	-497
834.156	-516
834.196	-500
834.236	-479
834.276	-546
834.316	-583
834.356	-580
834.396	-549
834.436	-534
834.476	-363
834.516	-587
834.556	146
834.596	-857
834.636	-777
834.676	-459
834.716	-589
834.756	-492
834.796	-495
834.836	-569
834.876	-570
834.916	-531
834.956	-553
834.996	-571
835.036	-451
835.076	-525
835.116	-603
835.156	-580
835.196	-565
835.236	-429
835.276	-558
835.316	-553
835.356	-440
835.396	-457
835.436	-410
835.476	-366
835.516	-610
835.556	-530
835.596	-528
835.636	-473
835.676	-561
835.716	-380
835.756	-653
835.796	-425
835.836	-319
835.876	-567
835.916	-510
835.956	-733
835.996	-489
836.036	-492
836.076	-396
836.116	-470
836.156	-732
836.196	-738
836.236	-612
836.276	-471
836.316	-575
836.356	-521
836.396	-346
836.436	-462
836.476	-706
836.516	-734
836.556	-700
836.596	-436
836.636	-577
836.676	-767
836.716	-714
836.756	-631
836.796	-514
836.836	-480
836.876	-525
836.916	-656
836.956	-648
836.996	-546
837.036	-543
837.076	-546
837.116	-526
837.156	-545
837.196	-545
837.236	-427
837.276	-421
837.316	-561
837.356	-866
837.396	-793
837.436	-725
837.476	-539
837.516	-466
837.556	-474
837.596	-494
837.636	-432
837.676	-517
837.716	-664
837.756	-696
837.796	-655
837.836	-575
837.876	-526
837.916	-567
837.956	-530
837.996	-560
838.036	-555
838.076	-466
838.116	-569
838.156	-675
838.196	-623
838.236	-558
838.276	-495
838.316	-522
838.356	-528
838.396	-513
838.436	-535
838.476	-635
838.516	-570
838.556	-532
838.596	-493
838.636	-510
838.676	-481
838.716	-444
838.756	-457
838.796	-380
838.836	-457
838.876	-653
838.916	-717
838.956	-622
838.996	-433
839.036	-367
839.076	-500
839.116	-558
839.156	-544
839.196	-478
839.236	-457
839.276	-451
839.316	-517
839.356	-506
839.396	-613
839.436	-669
839.476	-579
839.516	-502
839.556	-515
839.596	-495
839.636	-424
839.676	-402
839.716	-481
839.756	-560
839.796	-622
839.836	-614
839.876	-570
839.916	-528
839.956	-528
839.996	-534
840.036	-541
840.076	-542
840.116	-507
840.156	-431
840.196	-423
840.236	-518
840.276	-667
840.316	-620
840.356	-511
840.396	-527
840.436	-531
840.476	-522
840.516	-504
840.556	-542
840.596	-564
840.636	-546
840.676	-537
840.716	-528
840.756	-523
840.796	-552
840.836	-553
840.876	-549
840.916	-534
840.956	-521
840.996	-511
841.036	-536
841.076	-528
841.116	-505
841.156	-481
841.196	-472
841.236	-463
841.276	-506
841.316	-495
841.356	-478
841.396	-464
841.436	-471
841.476	-528
841.516	-559
841.556	-517
841.596	-491
841.636	-510
841.676	-536
841.716	-536
841.756	-533
841.796	-583
841.836	-623
841.876	-611
841.916	-616
841.956	-595
841.996	-422
842.036	-503
842.076	-541
842.116	-551
842.156	-510
842.196	-465
842.236	-533
842.276	-633
842.316	-563
842.356	-664
842.396	-420
842.436	-356
842.476	-424
842.516	-482
842.556	-682
842.596	-789
842.636	-617
842.676	-507
842.716	-549
842.756	-575
842.796	-516
842.836	-480
842.876	-572
842.916	-528
842.956	-461
842.996	-576
843.036	-573
843.076	-617
843.116	-595
843.156	-444
843.196	-560
843.236	-346
843.276	-392
843.316	-562
843.356	-641
843.396	-599
843.436	-570
843.476	-647
843.516	-703
843.556	-614
843.596	-555
843.636	-411
843.676	-572
843.716	-666
843.756	-560
843.796	-508
843.836	-463
843.876	-552
843.916	-659
843.956	-700
843.996	-511
844.036	-330
844.076	-276
844.116	-469
844.156	-816
844.196	-874
844.236	-552
844.276	-478
844.316	-449
844.356	-607
844.396	-669
844.436	-548
844.476	-340
844.516	-463
844.556	-576
844.596	-799
844.636	-534
844.676	-524
844.716	-470
844.756	-499
844.796	-569
844.836	-625
844.876	-524
844.916	-367
844.956	-403
844.996	-709
845.036	-800
845.076	-708
845.116	-627
845.156	-519
845.196	-472
845.236	-566
845.276	-545
845.316	-381
845.356	-496
845.396	-617
845.436	-694
845.476	-576
845.516	-391
845.556	-383
845.596	-533
845.636	-552
845.676	-433
845.716	-602
845.756	-653
845.796	-593
845.836	-554
845.876	-450
845.916	-438
845.956	-648
845.996	-806
846.036	-746
846.076	-619
846.116	-532
846.156	-505
846.196	-537
846.236	-457
846.276	-446
846.316	-345
846.356	-508
846.396	-641
846.436	-673
846.476	-638
846.516	-617
846.556	-564
846.596	-548
846.636	-415
846.676	-442
846.716	-469
846.756	-484
846.796	-457
846.836	-525
846.876	-576
846.916	-555
846.956	-486
846.996	-496
847.036	-477
847.076	-437
847.116	-388
847.156	-453
847.196	-535
847.236	-635
847.276	-487
847.316	-494
847.356	-526
847.396	-463
847.436	-469
847.476	-520
847.516	-562
847.556	-528
847.596	-528
847.636	-483
847.676	-415
847.716	-390
847.756	-468
847.796	-605
847.836	-659
847.876	-609
847.916	-563
847.956	-492
847.996	-480
848.036	-562
848.076	-593
848.116	-625
848.156	-515
848.196	-481
848.236	-473
848.276	-495
848.316	-541
848.356	-496
848.396	-520
848.436	-545
848.476	-574
848.516	-421
848.556	-446
848.596	-542
848.636	-639
848.676	-535
848.716	-511
848.756	-524
848.796	-542
848.836	-544
848.876	-524
848.916	-509
848.956	-496
848.996	-521
849.036	-528
849.076	-552
849.116	-555
849.156	-549
849.196	-524
849.236	-519
849.276	-500
849.316	-522
849.356	-517
849.396	-516
849.436	-516
849.476	-528
849.516	-536
849.556	-520
849.596	-507
849.636	-523
849.676	-526
849.716	-530
849.756	-527
849.796	-504
849.836	-493
849.876	-494
849.916	-516
849.956	-538
[truncated: 113,038 more rows]
