# Supplementary material for: A Novel Algorithm for Movement Artifact Removal in ECG Signals Acquired from Wearable Systems Applied to Horses
Source: PLoS One. 2015 Oct 20;10(10):e0140783. doi: 10.1371/journal.pone.0140783 (PMC4618928; doi:10.1371/journal.pone.0140783)
Supplement: S1 Supporting Information — Electrocardiographic and Accellerometric data. (ZIP) [file pone.0140783.s001.zip › Available Data/Elicona_AccY.txt]

769.996	-596
770.036	-624
770.076	-687
770.116	-728
770.156	-794
770.196	-759
770.236	-753
770.276	-712
770.316	-599
770.356	-520
770.396	-528
770.436	-579
770.476	-556
770.516	-525
770.556	-528
770.596	-498
770.636	-540
770.676	-547
770.716	-601
770.756	-634
770.796	-614
770.836	-632
770.876	-667
770.916	-602
770.956	-585
770.996	-625
771.036	-514
771.076	-516
771.116	-493
771.156	-593
771.196	-569
771.236	-418
771.276	-673
771.316	-721
771.356	-701
771.396	-534
771.436	-571
771.476	-495
771.516	-634
771.556	-628
771.596	-844
771.636	-705
771.676	-554
771.716	-376
771.756	-412
771.796	-628
771.836	-684
771.876	-587
771.916	-570
771.956	-518
771.996	-535
772.036	-527
772.076	-535
772.116	-547
772.156	-555
772.196	-498
772.236	-504
772.276	-476
772.316	-597
772.356	-691
772.396	-707
772.436	-562
772.476	-595
772.516	-600
772.556	-570
772.596	-545
772.636	-647
772.676	-618
772.716	-624
772.756	-602
772.796	-577
772.836	-581
772.876	-600
772.916	-572
772.956	-593
772.996	-598
773.036	-592
773.076	-567
773.116	-557
773.156	-522
773.196	-522
773.236	-546
773.276	-580
773.316	-577
773.356	-569
773.396	-558
773.436	-546
773.476	-546
773.516	-548
773.556	-549
773.596	-569
773.636	-549
773.676	-559
773.716	-540
773.756	-546
773.796	-547
773.836	-618
773.876	-511
773.916	-659
773.956	-481
773.996	-626
774.036	-570
774.076	-589
774.116	-555
774.156	-563
774.196	-576
774.236	-587
774.276	-587
774.316	-582
774.356	-573
774.396	-570
774.436	-564
774.476	-575
774.516	-575
774.556	-570
774.596	-504
774.636	-522
774.676	-618
774.716	-537
774.756	-584
774.796	-617
774.836	-611
774.876	-559
774.916	-556
774.956	-565
774.996	-568
775.036	-571
775.076	-575
775.116	-573
775.156	-556
775.196	-585
775.236	-596
775.276	-600
775.316	-567
775.356	-536
775.396	-583
775.436	-604
775.476	-613
775.516	-493
775.556	-545
775.596	-647
775.636	-540
775.676	-623
775.716	-617
775.756	-634
775.796	-575
775.836	-568
775.876	-579
775.916	-569
775.956	-603
775.996	-613
776.036	-597
776.076	-566
776.116	-581
776.156	-609
776.196	-603
776.236	-595
776.276	-587
776.316	-592
776.356	-591
776.396	-581
776.436	-581
776.476	-580
776.516	-595
776.556	-608
776.596	-578
776.636	-583
776.676	-583
776.716	-591
776.756	-591
776.796	-599
776.836	-590
776.876	-584
776.916	-581
776.956	-581
776.996	-582
777.036	-593
777.076	-650
777.116	-521
777.156	-560
777.196	-562
777.236	-616
777.276	-563
777.316	-623
777.356	-601
777.396	-578
777.436	-595
777.476	-599
777.516	-594
777.556	-592
777.596	-592
777.636	-602
777.676	-598
777.716	-560
777.756	-670
777.796	-581
777.836	-693
777.876	-619
777.916	-560
777.956	-534
777.996	-551
778.036	-629
778.076	-605
778.116	-523
778.156	-629
778.196	-665
778.236	-601
778.276	-583
778.316	-581
778.356	-517
778.396	-530
778.436	-617
778.476	-602
778.516	-666
778.556	-669
778.596	-641
778.636	-617
778.676	-586
778.716	-580
778.756	-576
778.796	-605
778.836	-533
778.876	-774
778.916	-708
778.956	-595
778.996	-535
779.036	-663
779.076	-538
779.116	-690
779.156	-660
779.196	-601
779.236	-664
779.276	-700
779.316	-642
779.356	-513
779.396	-527
779.436	-595
779.476	-553
779.516	-545
779.556	-600
779.596	-601
779.636	-564
779.676	-555
779.716	-534
779.756	-439
779.796	-533
779.836	-830
779.876	-840
779.916	-792
779.956	-683
779.996	-651
780.036	-629
780.076	-697
780.116	-616
780.156	-559
780.196	-487
780.236	-438
780.276	-554
780.316	-684
780.356	-652
780.396	-631
780.436	-587
780.476	-498
780.516	-722
780.556	-634
780.596	-664
780.636	-698
780.676	-573
780.716	-504
780.756	-713
780.796	-686
780.836	-528
780.876	-496
780.916	-575
780.956	-551
780.996	-579
781.036	-547
781.076	-535
781.116	-452
781.156	-473
781.196	-698
781.236	-890
781.276	-809
781.316	-770
781.356	-720
781.396	-664
781.436	-641
781.476	-664
781.516	-607
781.556	-558
781.596	-395
781.636	-491
781.676	-713
781.716	-737
781.756	-709
781.796	-685
781.836	-621
781.876	-522
781.916	-443
781.956	-719
781.996	-792
782.036	-748
782.076	-648
782.116	-616
782.156	-594
782.196	-765
782.236	-632
782.276	-439
782.316	-432
782.356	-623
782.396	-549
782.436	-546
782.476	-575
782.516	-541
782.556	-531
782.596	-386
782.636	-572
782.676	-723
782.716	-841
782.756	-942
782.796	-785
782.836	-681
782.876	-625
782.916	-527
782.956	-482
782.996	-414
783.036	-475
783.076	-711
783.116	-772
783.156	-777
783.196	-672
783.236	-563
783.276	-451
783.316	-555
783.356	-605
783.396	-627
783.436	-655
783.476	-723
783.516	-598
783.556	-530
783.596	-562
783.636	-653
783.676	-634
783.716	-423
783.756	-421
783.796	-648
783.836	-657
783.876	-587
783.916	-521
783.956	-497
783.996	-572
784.036	-552
784.076	-566
784.116	-791
784.156	-824
784.196	-779
784.236	-694
784.276	-655
784.316	-615
784.356	-635
784.396	-649
784.436	-653
784.476	-551
784.516	-485
784.556	-459
784.596	-606
784.636	-694
784.676	-658
784.716	-694
784.756	-648
784.796	-444
784.836	-390
784.876	-631
784.916	-658
784.956	-532
784.996	-518
785.036	-442
785.076	-506
785.116	-592
785.156	-653
785.196	-736
785.236	-752
785.276	-628
785.316	-525
785.356	-479
785.396	-527
785.436	-447
785.476	-509
785.516	-807
785.556	-738
785.596	-652
785.636	-617
785.676	-571
785.716	-605
785.756	-587
785.796	-653
785.836	-650
785.876	-645
785.916	-634
785.956	-648
785.996	-661
786.036	-653
786.076	-641
786.116	-615
786.156	-605
786.196	-650
786.236	-647
786.276	-647
786.316	-624
786.356	-621
786.396	-638
786.436	-637
786.476	-624
786.516	-611
786.556	-596
786.596	-617
786.636	-632
786.676	-643
786.716	-629
786.756	-621
786.796	-604
786.836	-591
786.876	-639
786.916	-661
786.956	-676
786.996	-651
787.036	-604
787.076	-605
787.116	-604
787.156	-605
787.196	-629
787.236	-635
787.276	-635
787.316	-575
787.356	-554
787.396	-523
787.436	-556
787.476	-599
787.516	-600
787.556	-571
787.596	-578
787.636	-551
787.676	-654
787.716	-813
787.756	-724
787.796	-582
787.836	-511
787.876	-477
787.916	-630
787.956	-697
787.996	-655
788.036	-593
788.076	-548
788.116	-544
788.156	-539
788.196	-569
788.236	-590
788.276	-483
788.316	-492
788.356	-745
788.396	-817
788.436	-757
788.476	-629
788.516	-613
788.556	-607
788.596	-564
788.636	-550
788.676	-515
788.716	-446
788.756	-490
788.796	-638
788.836	-682
788.876	-715
788.916	-595
788.956	-538
788.996	-563
789.036	-510
789.076	-479
789.116	-518
789.156	-519
789.196	-421
789.236	-404
789.276	-492
789.316	-667
789.356	-754
789.396	-627
789.436	-528
789.476	-548
789.516	-504
789.556	-496
789.596	-497
789.636	-836
789.676	-724
789.716	-478
789.756	-478
789.796	-481
789.836	-622
789.876	-711
789.916	-665
789.956	-586
789.996	-575
790.036	-629
790.076	-579
790.116	-548
790.156	-787
790.196	-586
790.236	-614
790.276	-679
790.316	-631
790.356	-528
790.396	-491
790.436	-380
790.476	-510
790.516	-671
790.556	-727
790.596	-694
790.636	-537
790.676	-484
790.716	-366
790.756	-316
790.796	-622
790.836	-683
790.876	-728
790.916	-648
790.956	-570
790.996	-549
791.036	-558
791.076	-542
791.116	-378
791.156	-379
791.196	-618
791.236	-790
791.276	-763
791.316	-695
791.356	-601
791.396	-571
791.436	-551
791.476	-515
791.516	-569
791.556	-605
791.596	-572
791.636	-607
791.676	-589
791.716	-625
791.756	-578
791.796	-584
791.836	-478
791.876	-557
791.916	-626
791.956	-664
791.996	-653
792.036	-642
792.076	-599
792.116	-616
792.156	-627
792.196	-608
792.236	-635
792.276	-617
792.316	-600
792.356	-573
792.396	-544
792.436	-536
792.476	-521
792.516	-508
792.556	-550
792.596	-601
792.636	-588
792.676	-498
792.716	-492
792.756	-543
792.796	-571
792.836	-556
792.876	-569
792.916	-531
792.956	-552
792.996	-595
793.036	-691
793.076	-700
793.116	-664
793.156	-679
793.196	-608
793.236	-593
793.276	-641
793.316	-595
793.356	-722
793.396	-647
793.436	-623
793.476	-653
793.516	-598
793.556	-613
793.596	-637
793.636	-653
793.676	-553
793.716	-465
793.756	-502
793.796	-641
793.836	-741
793.876	-714
793.916	-581
793.956	-428
793.996	-484
794.036	-509
794.076	-575
794.116	-626
794.156	-623
794.196	-619
794.236	-658
794.276	-619
794.316	-617
794.356	-616
794.396	-569
794.436	-537
794.476	-509
794.516	-542
794.556	-526
794.596	-522
794.636	-572
794.676	-494
794.716	-573
794.756	-570
794.796	-495
794.836	-504
794.876	-562
794.916	-564
794.956	-534
794.996	-518
795.036	-384
795.076	-684
795.116	-760
795.156	-787
795.196	-615
795.236	-599
795.276	-623
795.316	-584
795.356	-596
795.396	-613
795.436	-629
795.476	-483
795.516	-407
795.556	-467
795.596	-429
795.636	-613
795.676	-851
795.716	-1033
795.756	-945
795.796	-786
795.836	-664
795.876	-433
795.916	-645
795.956	-593
795.996	-565
796.036	-586
796.076	-758
796.116	-746
796.156	-714
796.196	-624
796.236	-468
796.276	-613
796.316	-599
796.356	-636
796.396	-673
796.436	-611
796.476	-647
796.516	-739
796.556	-750
796.596	-787
796.636	-396
796.676	-383
796.716	-528
796.756	-706
796.796	-688
796.836	-694
796.876	-609
796.916	-642
796.956	-816
796.996	-713
797.036	-653
797.076	-708
797.116	-609
797.156	-568
797.196	-639
797.236	-611
797.276	-587
797.316	-528
797.356	-559
797.396	-651
797.436	-669
797.476	-650
797.516	-619
797.556	-553
797.596	-534
797.636	-557
797.676	-650
797.716	-674
797.756	-696
797.796	-586
797.836	-578
797.876	-552
797.916	-498
797.956	-557
797.996	-586
798.036	-572
798.076	-555
798.116	-563
798.156	-562
798.196	-558
798.236	-557
798.276	-549
798.316	-552
798.356	-560
798.396	-546
798.436	-546
798.476	-561
798.516	-565
798.556	-560
798.596	-562
798.636	-569
798.676	-559
798.716	-568
798.756	-582
798.796	-590
798.836	-577
798.876	-556
798.916	-569
798.956	-580
798.996	-572
799.036	-644
799.076	-577
799.116	-577
799.156	-601
799.196	-578
799.236	-579
799.276	-587
799.316	-586
799.356	-593
799.396	-605
799.436	-617
799.476	-615
799.516	-606
799.556	-602
799.596	-611
799.636	-625
799.676	-620
799.716	-607
799.756	-537
799.796	-597
799.836	-611
799.876	-609
799.916	-524
799.956	-557
799.996	-530
800.036	-505
800.076	-499
800.116	-520
800.156	-585
800.196	-623
800.236	-598
800.276	-582
800.316	-578
800.356	-549
800.396	-587
800.436	-479
800.476	-498
800.516	-539
800.556	-607
800.596	-663
800.636	-696
800.676	-626
800.716	-581
800.756	-581
800.796	-554
800.836	-593
800.876	-558
800.916	-655
800.956	-599
800.996	-557
801.036	-530
801.076	-560
801.116	-580
801.156	-591
801.196	-500
801.236	-709
801.276	-707
801.316	-724
801.356	-720
801.396	-617
801.436	-558
801.476	-729
801.516	-667
801.556	-508
801.596	-524
801.636	-611
801.676	-458
801.716	-465
801.756	-532
801.796	-521
801.836	-497
801.876	-507
801.916	-739
801.956	-842
801.996	-826
802.036	-777
802.076	-734
802.116	-614
802.156	-626
802.196	-637
802.236	-571
802.276	-475
802.316	-475
802.356	-605
802.396	-625
802.436	-736
802.476	-726
802.516	-664
802.556	-524
802.596	-512
802.636	-570
802.676	-659
802.716	-599
802.756	-603
802.796	-608
802.836	-689
802.876	-662
802.916	-518
802.956	-462
802.996	-544
803.036	-734
803.076	-799
803.116	-732
803.156	-647
803.196	-562
803.236	-533
803.276	-541
803.316	-540
803.356	-599
803.396	-663
803.436	-609
803.476	-741
803.516	-624
803.556	-707
803.596	-747
803.636	-696
803.676	-656
803.716	-626
803.756	-666
803.796	-620
803.836	-619
803.876	-618
803.916	-613
803.956	-618
803.996	-654
804.036	-648
804.076	-658
804.116	-674
804.156	-667
804.196	-658
804.236	-644
804.276	-634
804.316	-579
804.356	-647
804.396	-681
804.436	-577
804.476	-583
804.516	-731
804.556	-754
804.596	-664
804.636	-598
804.676	-600
804.716	-556
804.756	-547
804.796	-649
804.836	-635
804.876	-516
804.916	-820
804.956	-753
804.996	-653
805.036	-624
805.076	-669
805.116	-603
805.156	-593
805.196	-509
805.236	-650
805.276	-619
805.316	-456
805.356	-508
805.396	-629
805.436	-653
805.476	-627
805.516	-552
805.556	-554
805.596	-570
805.636	-498
805.676	-494
805.716	-820
805.756	-664
805.796	-703
805.836	-656
805.876	-611
805.916	-634
805.956	-657
805.996	-664
806.036	-624
806.076	-591
806.116	-585
806.156	-573
806.196	-626
806.236	-641
806.276	-592
806.316	-617
806.356	-621
806.396	-608
806.436	-613
806.476	-543
806.516	-564
806.556	-573
806.596	-575
806.636	-578
806.676	-626
806.716	-542
806.756	-579
806.796	-601
806.836	-612
806.876	-581
806.916	-587
806.956	-593
806.996	-543
807.036	-563
807.076	-579
807.116	-617
807.156	-628
807.196	-610
807.236	-591
807.276	-591
807.316	-607
807.356	-616
807.396	-657
807.436	-592
807.476	-574
807.516	-681
807.556	-657
807.596	-519
807.636	-594
807.676	-637
807.716	-616
807.756	-634
807.796	-638
807.836	-622
807.876	-599
807.916	-586
807.956	-619
807.996	-705
808.036	-703
808.076	-692
808.116	-629
808.156	-578
808.196	-604
808.236	-634
808.276	-587
808.316	-548
808.356	-506
808.396	-575
808.436	-555
808.476	-666
808.516	-597
808.556	-588
808.596	-569
808.636	-568
808.676	-582
808.716	-601
808.756	-610
808.796	-612
808.836	-617
808.876	-638
808.916	-631
808.956	-628
808.996	-615
809.036	-603
809.076	-609
809.116	-610
809.156	-620
809.196	-644
809.236	-664
809.276	-571
809.316	-606
809.356	-636
809.396	-634
809.436	-641
809.476	-613
809.516	-611
809.556	-624
809.596	-617
809.636	-619
809.676	-625
809.716	-629
809.756	-629
809.796	-631
809.836	-635
809.876	-631
809.916	-638
809.956	-630
809.996	-584
810.036	-611
810.076	-605
810.116	-597
810.156	-601
810.196	-586
810.236	-531
810.276	-605
810.316	-610
810.356	-581
810.396	-611
810.436	-609
810.476	-622
810.516	-612
810.556	-554
810.596	-551
810.636	-510
810.676	-556
810.716	-534
810.756	-556
810.796	-526
810.836	-570
810.876	-613
810.916	-580
810.956	-552
810.996	-489
811.036	-457
811.076	-577
811.116	-712
811.156	-641
811.196	-644
811.236	-615
811.276	-562
811.316	-582
811.356	-639
811.396	-608
811.436	-552
811.476	-607
811.516	-602
811.556	-572
811.596	-562
811.636	-555
811.676	-516
811.716	-639
811.756	-660
811.796	-675
811.836	-487
811.876	-457
811.916	-516
811.956	-788
811.996	-737
812.036	-647
812.076	-608
812.116	-522
812.156	-507
812.196	-499
812.236	-547
812.276	-424
812.316	-694
812.356	-925
812.396	-829
812.436	-787
812.476	-760
812.516	-666
812.556	-632
812.596	-590
812.636	-594
812.676	-574
812.716	-568
812.756	-605
812.796	-647
812.836	-653
812.876	-623
812.916	-604
812.956	-572
812.996	-571
813.036	-634
813.076	-589
813.116	-605
813.156	-551
813.196	-574
813.236	-572
813.276	-572
813.316	-610
813.356	-627
813.396	-639
813.436	-609
813.476	-544
813.516	-570
813.556	-598
813.596	-606
813.636	-537
813.676	-531
813.716	-540
813.756	-592
813.796	-645
813.836	-681
813.876	-695
813.916	-631
813.956	-660
813.996	-642
814.036	-644
814.076	-574
814.116	-557
814.156	-778
814.196	-581
814.236	-643
814.276	-643
814.316	-666
814.356	-635
814.396	-629
814.436	-640
814.476	-682
814.516	-659
814.556	-654
814.596	-643
814.636	-673
814.676	-676
814.716	-654
814.756	-615
814.796	-610
814.836	-643
814.876	-656
814.916	-684
814.956	-581
814.996	-590
815.036	-548
815.076	-559
815.116	-591
815.156	-630
815.196	-658
815.236	-672
815.276	-573
815.316	-553
815.356	-520
815.396	-531
815.436	-598
815.476	-618
815.516	-561
815.556	-552
815.596	-628
815.636	-585
815.676	-621
815.716	-635
815.756	-635
815.796	-552
815.836	-568
815.876	-692
815.916	-722
815.956	-699
815.996	-764
816.036	-712
816.076	-635
816.116	-525
816.156	-571
816.196	-579
816.236	-563
816.276	-583
816.316	-616
816.356	-680
816.396	-636
816.436	-557
816.476	-599
816.516	-602
816.556	-463
816.596	-481
816.636	-639
816.676	-701
816.716	-703
816.756	-720
816.796	-645
816.836	-618
816.876	-548
816.916	-645
816.956	-685
816.996	-702
817.036	-680
817.076	-690
817.116	-693
817.156	-678
817.196	-658
817.236	-631
817.276	-610
817.316	-647
817.356	-679
817.396	-685
817.436	-688
817.476	-661
817.516	-673
817.556	-640
817.596	-654
817.636	-656
817.676	-747
817.716	-663
817.756	-618
817.796	-639
817.836	-634
817.876	-652
817.916	-664
817.956	-658
817.996	-653
818.036	-652
818.076	-647
818.116	-664
818.156	-679
818.196	-669
818.236	-647
818.276	-641
818.316	-641
818.356	-643
818.396	-658
818.436	-654
818.476	-677
818.516	-639
818.556	-651
818.596	-655
818.636	-664
818.676	-647
818.716	-631
818.756	-634
818.796	-626
818.836	-641
818.876	-652
818.916	-652
818.956	-655
818.996	-641
819.036	-642
819.076	-641
819.116	-654
819.156	-647
819.196	-635
819.236	-637
819.276	-655
819.316	-670
819.356	-647
819.396	-655
819.436	-663
819.476	-653
819.516	-648
819.556	-641
819.596	-626
819.636	-630
819.676	-630
819.716	-639
819.756	-647
819.796	-620
819.836	-782
819.876	-669
819.916	-544
819.956	-735
819.996	-682
820.036	-666
820.076	-652
820.116	-681
820.156	-658
820.196	-647
820.236	-635
820.276	-637
820.316	-634
820.356	-656
820.396	-634
820.436	-645
820.476	-655
820.516	-652
820.556	-648
820.596	-647
820.636	-645
820.676	-635
820.716	-643
820.756	-645
820.796	-633
820.836	-643
820.876	-630
820.916	-637
820.956	-646
820.996	-657
821.036	-564
821.076	-668
821.116	-657
821.156	-747
821.196	-647
821.236	-603
821.276	-650
821.316	-661
821.356	-651
821.396	-648
821.436	-651
821.476	-664
821.516	-639
821.556	-629
821.596	-629
821.636	-625
821.676	-635
821.716	-640
821.756	-651
821.796	-652
821.836	-663
821.876	-636
821.916	-663
821.956	-597
821.996	-691
822.036	-671
822.076	-627
822.116	-626
822.156	-629
822.196	-614
822.236	-630
822.276	-627
822.316	-596
822.356	-647
822.396	-733
822.436	-684
822.476	-650
822.516	-628
822.556	-656
822.596	-634
822.636	-759
822.676	-700
822.716	-599
822.756	-588
822.796	-607
822.836	-567
822.876	-469
822.916	-492
822.956	-593
822.996	-550
823.036	-458
823.076	-489
823.116	-599
823.156	-623
823.196	-590
823.236	-546
823.276	-546
823.316	-539
823.356	-492
823.396	-572
823.436	-633
823.476	-574
823.516	-702
823.556	-641
823.596	-558
823.636	-534
823.676	-552
823.716	-571
823.756	-611
823.796	-659
823.836	-570
823.876	-566
823.916	-569
823.956	-525
823.996	-481
824.036	-578
824.076	-643
824.116	-513
824.156	-766
824.196	-653
824.236	-679
824.276	-664
824.316	-571
824.356	-575
824.396	-538
824.436	-410
824.476	-689
824.516	-735
824.556	-707
824.596	-565
824.636	-483
824.676	-460
824.716	-432
824.756	-516
824.796	-504
824.836	-449
824.876	-622
824.916	-793
824.956	-725
824.996	-783
825.036	-683
825.076	-623
825.116	-658
825.156	-688
825.196	-635
825.236	-584
825.276	-519
825.316	-420
825.356	-539
825.396	-723
825.436	-726
825.476	-670
825.516	-628
825.556	-559
825.596	-492
825.636	-397
825.676	-604
825.716	-665
825.756	-696
825.796	-587
825.836	-582
825.876	-614
825.916	-606
825.956	-573
825.996	-581
826.036	-639
826.076	-631
826.116	-671
826.156	-719
826.196	-618
826.236	-464
826.276	-463
826.316	-533
826.356	-606
826.396	-525
826.436	-482
826.476	-792
826.516	-611
826.556	-797
826.596	-700
826.636	-641
826.676	-621
826.716	-715
826.756	-689
826.796	-601
826.836	-564
826.876	-528
826.916	-504
826.956	-623
826.996	-651
827.036	-621
827.076	-581
827.116	-570
827.156	-564
827.196	-541
827.236	-528
827.276	-611
827.316	-587
827.356	-596
827.396	-594
827.436	-567
827.476	-578
827.516	-593
827.556	-640
827.596	-611
827.636	-580
827.676	-532
827.716	-576
827.756	-619
827.796	-635
827.836	-592
827.876	-591
827.916	-582
827.956	-607
827.996	-614
828.036	-611
828.076	-604
828.116	-571
828.156	-599
828.196	-658
828.236	-696
828.276	-707
828.316	-673
828.356	-629
828.396	-595
828.436	-593
828.476	-617
828.516	-625
828.556	-635
828.596	-634
828.636	-658
828.676	-645
828.716	-635
828.756	-598
828.796	-605
828.836	-608
828.876	-594
828.916	-627
828.956	-598
828.996	-576
829.036	-586
829.076	-587
829.116	-623
829.156	-667
829.196	-614
829.236	-628
829.276	-623
829.316	-617
829.356	-613
829.396	-610
829.436	-631
829.476	-623
829.516	-616
829.556	-601
829.596	-600
829.636	-600
829.676	-614
829.716	-606
829.756	-613
829.796	-588
829.836	-602
829.876	-607
829.916	-612
829.956	-601
829.996	-606
830.036	-599
830.076	-601
830.116	-605
830.156	-613
830.196	-609
830.236	-635
830.276	-569
830.316	-556
830.356	-558
830.396	-619
830.436	-652
830.476	-681
830.516	-680
830.556	-617
830.596	-596
830.636	-575
830.676	-567
830.716	-590
830.756	-614
830.796	-631
830.836	-620
830.876	-619
830.916	-617
830.956	-617
830.996	-605
831.036	-593
831.076	-593
831.116	-576
831.156	-594
831.196	-615
831.236	-609
831.276	-628
831.316	-605
831.356	-605
831.396	-606
831.436	-607
831.476	-615
831.516	-612
831.556	-594
831.596	-603
831.636	-602
831.676	-605
831.716	-582
831.756	-619
831.796	-637
831.836	-599
831.876	-641
831.916	-619
831.956	-633
831.996	-629
832.036	-589
832.076	-613
832.116	-629
832.156	-633
832.196	-625
832.236	-625
832.276	-624
832.316	-619
832.356	-628
832.396	-627
832.436	-623
832.476	-622
832.516	-627
832.556	-621
832.596	-620
832.636	-638
832.676	-668
832.716	-564
832.756	-638
832.796	-664
832.836	-566
832.876	-706
832.916	-617
832.956	-623
832.996	-610
833.036	-629
833.076	-639
833.116	-638
833.156	-634
833.196	-640
833.236	-640
833.276	-653
833.316	-636
833.356	-634
833.396	-463
833.436	-753
833.476	-657
833.516	-600
833.556	-620
833.596	-629
833.636	-624
833.676	-630
833.716	-631
833.756	-623
833.796	-627
833.836	-619
833.876	-623
833.916	-622
833.956	-626
833.996	-641
834.036	-631
834.076	-632
834.116	-631
834.156	-642
834.196	-662
834.236	-611
834.276	-601
834.316	-601
834.356	-607
834.396	-594
834.436	-653
834.476	-605
834.516	-627
834.556	-492
834.596	-699
834.636	-604
834.676	-536
834.716	-643
834.756	-552
834.796	-567
834.836	-591
834.876	-530
834.916	-475
834.956	-546
834.996	-672
835.036	-724
835.076	-693
835.116	-690
835.156	-605
835.196	-552
835.236	-498
835.276	-546
835.316	-540
835.356	-507
835.396	-686
835.436	-796
835.476	-556
835.516	-740
835.556	-622
835.596	-597
835.636	-600
835.676	-600
835.716	-647
835.756	-837
835.796	-684
835.836	-492
835.876	-498
835.916	-543
835.956	-585
835.996	-605
836.036	-580
836.076	-599
836.116	-718
836.156	-677
836.196	-660
836.236	-637
836.276	-536
836.316	-579
836.356	-537
836.396	-634
836.436	-694
836.476	-527
836.516	-410
836.556	-607
836.596	-635
836.636	-546
836.676	-536
836.716	-476
836.756	-465
836.796	-515
836.836	-554
836.876	-505
836.916	-586
836.956	-680
836.996	-630
837.036	-656
837.076	-669
837.116	-627
837.156	-582
837.196	-621
837.236	-607
837.276	-577
837.316	-575
837.356	-564
837.396	-593
837.436	-581
837.476	-573
837.516	-557
837.556	-520
837.596	-549
837.636	-503
837.676	-638
837.716	-647
837.756	-639
837.796	-552
837.836	-540
837.876	-563
837.916	-578
837.956	-483
837.996	-482
838.036	-596
838.076	-728
838.116	-759
838.156	-658
838.196	-599
838.236	-545
838.276	-548
838.316	-529
838.356	-576
838.396	-592
838.436	-550
838.476	-597
838.516	-604
838.556	-687
838.596	-630
838.636	-627
838.676	-662
838.716	-671
838.756	-741
838.796	-705
838.836	-579
838.876	-587
838.916	-651
838.956	-669
838.996	-616
839.036	-597
839.076	-661
839.116	-643
839.156	-644
839.196	-623
839.236	-614
839.276	-599
839.316	-654
839.356	-678
839.396	-639
839.436	-638
839.476	-609
839.516	-552
839.556	-532
839.596	-558
839.636	-594
839.676	-645
839.716	-665
839.756	-629
839.796	-599
839.836	-587
839.876	-600
839.916	-606
839.956	-638
839.996	-623
840.036	-616
840.076	-609
840.116	-599
840.156	-525
840.196	-625
840.236	-593
840.276	-594
840.316	-610
840.356	-601
840.396	-608
840.436	-623
840.476	-635
840.516	-597
840.556	-609
840.596	-607
840.636	-605
840.676	-611
840.716	-603
840.756	-595
840.796	-610
840.836	-617
840.876	-610
840.916	-614
840.956	-623
840.996	-640
841.036	-606
841.076	-629
841.116	-660
841.156	-670
841.196	-645
841.236	-632
841.276	-645
841.316	-637
841.356	-643
841.396	-636
841.436	-613
841.476	-608
841.516	-629
841.556	-629
841.596	-624
841.636	-617
841.676	-603
841.716	-604
841.756	-570
841.796	-566
841.836	-565
841.876	-521
841.916	-408
841.956	-558
841.996	-653
842.036	-687
842.076	-633
842.116	-527
842.156	-559
842.196	-560
842.236	-577
842.276	-766
842.316	-577
842.356	-696
842.396	-671
842.436	-584
842.476	-515
842.516	-525
842.556	-629
842.596	-724
842.636	-660
842.676	-580
842.716	-548
842.756	-550
842.796	-520
842.836	-534
842.876	-606
842.916	-552
842.956	-640
842.996	-788
843.036	-683
843.076	-676
843.116	-667
843.156	-538
843.196	-548
843.236	-619
843.276	-695
843.316	-546
843.356	-582
843.396	-647
843.436	-581
843.476	-461
843.516	-426
843.556	-492
843.596	-564
843.636	-528
843.676	-486
843.716	-647
843.756	-721
843.796	-754
843.836	-747
843.876	-698
843.916	-625
843.956	-682
843.996	-629
844.036	-532
844.076	-463
844.116	-539
844.156	-676
844.196	-702
844.236	-653
844.276	-634
844.316	-542
844.356	-589
844.396	-495
844.436	-485
844.476	-509
844.516	-691
844.556	-654
844.596	-665
844.636	-641
844.676	-664
844.716	-566
844.756	-518
844.796	-531
844.836	-451
844.876	-516
844.916	-682
844.956	-671
844.996	-589
845.036	-509
845.076	-457
845.116	-449
845.156	-545
845.196	-510
845.236	-540
845.276	-753
845.316	-749
845.356	-702
845.396	-751
845.436	-700
845.476	-715
845.516	-624
845.556	-568
845.596	-502
845.636	-512
845.676	-481
845.716	-571
845.756	-641
845.796	-686
845.836	-696
845.876	-631
845.916	-535
845.956	-614
845.996	-636
846.036	-569
846.076	-567
846.116	-557
846.156	-480
846.196	-580
846.236	-499
846.276	-641
846.316	-661
846.356	-755
846.396	-736
846.436	-618
846.476	-549
846.516	-548
846.556	-544
846.596	-583
846.636	-540
846.676	-582
846.716	-700
846.756	-718
846.796	-682
846.836	-647
846.876	-641
846.916	-655
846.956	-611
846.996	-608
847.036	-588
847.076	-580
847.116	-634
847.156	-647
847.196	-656
847.236	-653
847.276	-615
847.316	-600
847.356	-629
847.396	-617
847.436	-619
847.476	-628
847.516	-627
847.556	-615
847.596	-614
847.636	-596
847.676	-597
847.716	-611
847.756	-652
847.796	-688
847.836	-667
847.876	-645
847.916	-594
847.956	-597
847.996	-590
848.036	-573
848.076	-616
848.116	-629
848.156	-579
848.196	-574
848.236	-595
848.276	-603
848.316	-641
848.356	-627
848.396	-604
848.436	-589
848.476	-519
848.516	-564
848.556	-617
848.596	-615
848.636	-628
848.676	-593
848.716	-594
848.756	-594
848.796	-598
848.836	-608
848.876	-617
848.916	-614
848.956	-612
848.996	-624
849.036	-592
849.076	-607
849.116	-608
849.156	-606
849.196	-599
849.236	-616
849.276	-617
849.316	-600
849.356	-603
849.396	-605
849.436	-601
849.476	-597
849.516	-598
849.556	-607
849.596	-621
849.636	-616
849.676	-617
849.716	-605
849.756	-611
849.796	-623
849.836	-620
849.876	-631
849.916	-631
849.956	-621
[truncated: 113,038 more rows]
