# Supplementary material for: A Novel Algorithm for Movement Artifact Removal in ECG Signals Acquired from Wearable Systems Applied to Horses
Source: PLoS One. 2015 Oct 20;10(10):e0140783. doi: 10.1371/journal.pone.0140783 (PMC4618928; doi:10.1371/journal.pone.0140783)
Supplement: S1 Supporting Information — Electrocardiographic and Accellerometric data. (ZIP) [file pone.0140783.s001.zip › Available Data/Elicona_AccZ.txt]

769.996	54
770.036	84
770.076	126
770.116	178
770.156	99
770.196	240
770.236	186
770.276	114
770.316	161
770.356	46
770.396	-41
770.436	135
770.476	289
770.516	76
770.556	60
770.596	13
770.636	62
770.676	112
770.716	70
770.756	176
770.796	191
770.836	165
770.876	199
770.916	225
770.956	319
770.996	148
771.036	195
771.076	23
771.116	24
771.156	130
771.196	314
771.236	150
771.276	-349
771.316	-82
771.356	76
771.396	167
771.436	248
771.476	80
771.516	-26
771.556	40
771.596	112
771.636	369
771.676	213
771.716	266
771.756	283
771.796	-214
771.836	-144
771.876	150
771.916	168
771.956	93
771.996	68
772.036	96
772.076	136
772.116	136
772.156	144
772.196	165
772.236	70
772.276	15
772.316	-65
772.356	179
772.396	180
772.436	206
772.476	49
772.516	38
772.556	58
772.596	90
772.636	16
772.676	127
772.716	118
772.756	149
772.796	215
772.836	137
772.876	73
772.916	106
772.956	78
772.996	103
773.036	142
773.076	116
773.116	100
773.156	100
773.196	88
773.236	82
773.276	107
773.316	108
773.356	89
773.396	101
773.436	106
773.476	90
773.516	82
773.556	137
773.596	98
773.636	79
773.676	56
773.716	92
773.756	74
773.796	59
773.836	361
773.876	-145
773.916	112
773.956	-196
773.996	266
774.036	85
774.076	106
774.116	142
774.156	59
774.196	59
774.236	112
774.276	93
774.316	77
774.356	100
774.396	109
774.436	92
774.476	91
774.516	83
774.556	87
774.596	68
774.636	73
774.676	400
774.716	-344
774.756	163
774.796	138
774.836	81
774.876	175
774.916	34
774.956	77
774.996	106
775.036	77
775.076	99
775.116	79
775.156	109
775.196	119
775.236	84
775.276	79
775.316	79
775.356	111
775.396	112
775.436	134
775.476	109
775.516	277
775.556	-153
775.596	652
775.636	-420
775.676	201
775.716	294
775.756	112
775.796	171
775.836	63
775.876	117
775.916	120
775.956	107
775.996	119
776.036	109
776.076	116
776.116	75
776.156	117
776.196	140
776.236	84
776.276	72
776.316	115
776.356	133
776.396	108
776.436	81
776.476	94
776.516	90
776.556	102
776.596	106
776.636	96
776.676	112
776.716	126
776.756	118
776.796	121
776.836	124
776.876	127
776.916	113
776.956	109
776.996	124
777.036	127
777.076	278
777.116	-29
777.156	-7
777.196	424
777.236	-82
777.276	311
777.316	-31
777.356	195
777.396	157
777.436	54
777.476	112
777.516	118
777.556	107
777.596	117
777.636	101
777.676	135
777.716	401
777.756	-391
777.796	34
777.836	-587
777.876	144
777.916	428
777.956	229
777.996	-53
778.036	528
778.076	-173
778.116	241
778.156	117
778.196	253
778.236	250
778.276	172
778.316	138
778.356	107
778.396	67
778.436	108
778.476	196
778.516	175
778.556	196
778.596	226
778.636	180
778.676	167
778.716	191
778.756	167
778.796	27
778.836	551
778.876	-618
778.916	182
778.956	295
778.996	-83
779.036	-111
779.076	239
779.116	22
779.156	-57
779.196	96
779.236	89
779.276	24
779.316	80
779.356	109
779.396	68
779.436	59
779.476	110
779.516	128
779.556	141
779.596	103
779.636	76
779.676	100
779.716	110
779.756	42
779.796	87
779.836	-197
779.876	-155
779.916	-23
779.956	35
779.996	-9
780.036	41
780.076	85
780.116	207
780.156	189
780.196	115
780.236	-59
780.276	-99
780.316	114
780.356	161
780.396	193
780.436	75
780.476	137
780.516	33
780.556	-221
780.596	54
780.636	17
780.676	4
780.716	-20
780.756	-26
780.796	164
780.836	154
780.876	200
780.916	0
780.956	187
780.996	201
781.036	114
781.076	52
781.116	106
781.156	164
781.196	-59
781.236	-457
781.276	-184
781.316	124
781.356	237
781.396	124
781.436	10
781.476	29
781.516	88
781.556	99
781.596	42
781.636	-113
781.676	177
781.716	153
781.756	-9
781.796	94
781.836	121
781.876	148
781.916	292
781.956	-136
781.996	-215
782.036	-9
782.076	189
782.116	5
782.156	-107
782.196	117
782.236	355
782.276	152
782.316	103
782.356	130
782.396	301
782.436	213
782.476	120
782.516	-12
782.556	86
782.596	131
782.636	98
782.676	-221
782.716	-140
782.756	-8
782.796	134
782.836	65
782.876	47
782.916	167
782.956	178
782.996	29
783.036	-67
783.076	-60
783.116	230
783.156	160
783.196	116
783.236	41
783.276	163
783.316	-1
783.356	-118
783.396	25
783.436	134
783.476	0
783.516	-60
783.556	17
783.596	172
783.636	125
783.676	120
783.716	126
783.756	119
783.796	128
783.836	88
783.876	146
783.916	109
783.956	112
783.996	58
784.036	118
784.076	88
784.116	-154
784.156	-117
784.196	1
784.236	218
784.276	83
784.316	-127
784.356	-95
784.396	12
784.436	209
784.476	163
784.516	52
784.556	-50
784.596	33
784.636	170
784.676	131
784.716	-8
784.756	130
784.796	-194
784.836	101
784.876	222
784.916	-196
784.956	87
784.996	21
785.036	34
785.076	47
785.116	-107
785.156	-210
785.196	31
785.236	118
785.276	29
785.316	-68
785.356	73
785.396	71
785.436	-7
785.476	59
785.516	-34
785.556	-119
785.596	24
785.636	-2
785.676	-42
785.716	-66
785.756	-30
785.796	-60
785.836	-111
785.876	-131
785.916	-105
785.956	-30
785.996	-25
786.036	-59
786.076	-101
786.116	-94
786.156	-90
786.196	-78
786.236	-38
786.276	-67
786.316	-22
786.356	-24
786.396	-20
786.436	-47
786.476	-24
786.516	-6
786.556	41
786.596	-17
786.636	-18
786.676	-20
786.716	-15
786.756	-14
786.796	14
786.836	16
786.876	-14
786.916	-52
786.956	-21
786.996	5
787.036	20
787.076	-6
787.116	25
787.156	-58
787.196	-41
787.236	-17
787.276	27
787.316	21
787.356	31
787.396	35
787.436	31
787.476	14
787.516	40
787.556	99
787.596	138
787.636	227
787.676	166
787.716	-282
787.756	11
787.796	47
787.836	108
787.876	105
787.916	1
787.956	79
787.996	99
788.036	65
788.076	14
788.116	50
788.156	50
788.196	-3
788.236	7
788.276	112
788.316	195
788.356	-133
788.396	-118
788.436	6
788.476	76
788.516	-14
788.556	-6
788.596	-43
788.636	-12
788.676	42
788.716	-89
788.756	-122
788.796	45
788.836	68
788.876	-120
788.916	-96
788.956	-11
788.996	12
789.036	-2
789.076	-6
789.116	71
789.156	21
789.196	-13
789.236	43
789.276	-27
789.316	-185
789.356	-89
789.396	33
789.436	40
789.476	130
789.516	177
789.556	194
789.596	-18
789.636	73
789.676	8
789.716	-39
789.756	-120
789.796	-196
789.836	-11
789.876	24
789.916	43
789.956	93
789.996	-111
790.036	-61
790.076	91
790.116	174
790.156	21
790.196	85
790.236	69
790.276	72
790.316	109
790.356	112
790.396	177
790.436	170
790.476	-75
790.516	7
790.556	311
790.596	219
790.636	130
790.676	188
790.716	152
790.756	94
790.796	-56
790.836	-52
790.876	9
790.916	-74
790.956	32
790.996	26
791.036	-39
791.076	-10
791.116	-74
791.156	-255
791.196	-190
791.236	225
791.276	109
791.316	-48
791.356	-113
791.396	-19
791.436	65
791.476	66
791.516	21
791.556	88
791.596	124
791.636	65
791.676	-87
791.716	42
791.756	95
791.796	53
791.836	26
791.876	-123
791.916	-109
791.956	-62
791.996	-29
792.036	16
792.076	-8
792.116	53
792.156	39
792.196	59
792.236	167
792.276	-83
792.316	115
792.356	253
792.396	41
792.436	88
792.476	136
792.516	67
792.556	47
792.596	155
792.636	236
792.676	183
792.716	23
792.756	26
792.796	41
792.836	94
792.876	55
792.916	59
792.956	35
792.996	2
793.036	-119
793.076	-6
793.116	174
793.156	148
793.196	120
793.236	37
793.276	135
793.316	230
793.356	22
793.396	148
793.436	177
793.476	65
793.516	59
793.556	140
793.596	183
793.636	171
793.676	144
793.716	32
793.756	-78
793.796	17
793.836	139
793.876	130
793.916	201
793.956	160
793.996	52
794.036	60
794.076	12
794.116	23
794.156	134
794.196	145
794.236	96
794.276	168
794.316	177
794.356	208
794.396	160
794.436	195
794.476	227
794.516	105
794.556	33
794.596	8
794.636	29
794.676	66
794.716	-18
794.756	-43
794.796	75
794.836	-121
794.876	-76
794.916	44
794.956	96
794.996	130
795.036	284
795.076	-10
795.116	-303
795.156	51
795.196	-60
795.236	-2
795.276	-22
795.316	155
795.356	261
795.396	237
795.436	77
795.476	85
795.516	-2
795.556	63
795.596	88
795.636	100
795.676	-216
795.716	-319
795.756	78
795.796	277
795.836	87
795.876	285
795.916	452
795.956	-37
795.996	-23
796.036	-27
796.076	53
796.116	337
796.156	173
796.196	130
796.236	166
796.276	-41
796.316	-309
796.356	-168
796.396	103
796.436	57
796.476	14
796.516	171
796.556	371
796.596	290
796.636	154
796.676	-168
796.716	-261
796.756	176
796.796	240
796.836	47
796.876	112
796.916	116
796.956	-48
796.996	-23
797.036	5
797.076	-46
797.116	86
797.156	85
797.196	67
797.236	106
797.276	64
797.316	11
797.356	-119
797.396	-101
797.436	234
797.476	182
797.516	11
797.556	-79
797.596	-48
797.636	37
797.676	92
797.716	162
797.756	85
797.796	71
797.836	226
797.876	39
797.916	82
797.956	148
797.996	47
798.036	145
798.076	145
798.116	70
798.156	114
798.196	165
798.236	152
798.276	148
798.316	77
798.356	46
798.396	111
798.436	123
798.476	122
798.516	126
798.556	112
798.596	116
798.636	139
798.676	130
798.716	94
798.756	105
798.796	123
798.836	146
798.876	154
798.916	99
798.956	109
798.996	116
799.036	-48
799.076	199
799.116	234
799.156	39
799.196	83
799.236	138
799.276	90
799.316	114
799.356	123
799.396	118
799.436	111
799.476	108
799.516	94
799.556	106
799.596	98
799.636	98
799.676	111
799.716	104
799.756	130
799.796	9
799.836	242
799.876	145
799.916	116
799.956	105
799.996	259
800.036	189
800.076	117
800.116	189
800.156	208
800.196	120
800.236	176
800.276	164
800.316	189
800.356	200
800.396	142
800.436	77
800.476	158
800.516	129
800.556	199
800.596	245
800.636	216
800.676	239
800.716	74
800.756	139
800.796	84
800.836	-121
800.876	-136
800.916	188
800.956	295
800.996	0
801.036	-169
801.076	-58
801.116	143
801.156	163
801.196	356
801.236	-137
801.276	-143
801.316	90
801.356	-51
801.396	128
801.436	-25
801.476	-13
801.516	4
801.556	173
801.596	260
801.636	-9
801.676	186
801.716	165
801.756	17
801.796	-13
801.836	68
801.876	176
801.916	-97
801.956	-207
801.996	-94
802.036	-42
802.076	93
802.116	151
802.156	36
802.196	-38
802.236	62
802.276	-13
802.316	-88
802.356	64
802.396	219
802.436	65
802.476	0
802.516	-4
802.556	0
802.596	50
802.636	-61
802.676	-20
802.716	72
802.756	17
802.796	66
802.836	38
802.876	58
802.916	41
802.956	-83
802.996	-138
803.036	-97
803.076	-28
803.116	-31
803.156	11
803.196	38
803.236	35
803.276	-34
803.316	-79
803.356	-100
803.396	-25
803.436	33
803.476	-125
803.516	-5
803.556	-79
803.596	-76
803.636	65
803.676	16
803.716	-50
803.756	-15
803.796	-13
803.836	161
803.876	41
803.916	52
803.956	82
803.996	11
804.036	38
804.076	7
804.116	37
804.156	82
804.196	73
804.236	77
804.276	114
804.316	120
804.356	136
804.396	152
804.436	58
804.476	-92
804.516	-99
804.556	61
804.596	190
804.636	32
804.676	-63
804.716	-3
804.756	57
804.796	91
804.836	183
804.876	168
804.916	-103
804.956	-184
804.996	73
805.036	126
805.076	100
805.116	143
805.156	83
805.196	83
805.236	-39
805.276	71
805.316	116
805.356	15
805.396	91
805.436	207
805.476	122
805.516	16
805.556	-6
805.596	49
805.636	85
805.676	158
805.716	-152
805.756	-74
805.796	12
805.836	120
805.876	217
805.916	28
805.956	-85
805.996	20
806.036	34
806.076	-72
806.116	-48
806.156	-8
806.196	-46
806.236	98
806.276	144
806.316	65
806.356	39
806.396	26
806.436	23
806.476	149
806.516	189
806.556	-12
806.596	72
806.636	119
806.676	131
806.716	124
806.756	197
806.796	102
806.836	78
806.876	-4
806.916	60
806.956	139
806.996	202
807.036	79
807.076	89
807.116	111
807.156	84
807.196	81
807.236	75
807.276	82
807.316	49
807.356	6
807.396	354
807.436	-157
807.476	-119
807.516	42
807.556	154
807.596	269
807.636	39
807.676	-155
807.716	5
807.756	174
807.796	122
807.836	137
807.876	108
807.916	94
807.956	158
807.996	200
808.036	185
808.076	154
808.116	134
808.156	98
808.196	89
808.236	201
808.276	243
808.316	207
808.356	164
808.396	77
808.436	122
808.476	112
808.516	102
808.556	124
808.596	102
808.636	108
808.676	54
808.716	53
808.756	84
808.796	106
808.836	110
808.876	82
808.916	88
808.956	76
808.996	92
809.036	113
809.076	99
809.116	95
809.156	136
809.196	35
809.236	154
809.276	293
809.316	-190
809.356	130
809.396	51
809.436	225
809.476	161
809.516	47
809.556	72
809.596	125
809.636	112
809.676	100
809.716	115
809.756	115
809.796	111
809.836	100
809.876	102
809.916	114
809.956	137
809.996	83
810.036	78
810.076	-2
810.116	318
810.156	92
810.196	169
810.236	82
810.276	19
810.316	95
810.356	194
810.396	82
810.436	153
810.476	101
810.516	75
810.556	114
810.596	87
810.636	186
810.676	160
810.716	138
810.756	191
810.796	293
810.836	155
810.876	166
810.916	136
810.956	166
810.996	158
811.036	175
811.076	93
811.116	-48
811.156	96
811.196	172
811.236	84
811.276	45
811.316	-24
811.356	-66
811.396	-26
811.436	128
811.476	68
811.516	87
811.556	136
811.596	127
811.636	165
811.676	288
811.716	-107
811.756	98
811.796	175
811.836	108
811.876	126
811.916	-113
811.956	103
811.996	189
812.036	171
812.076	89
812.116	91
812.156	159
812.196	89
812.236	47
812.276	155
812.316	61
812.356	-296
812.396	-79
812.436	-42
812.476	285
812.516	260
812.556	-62
812.596	-72
812.636	41
812.676	160
812.716	13
812.756	27
812.796	82
812.836	-5
812.876	8
812.916	44
812.956	162
812.996	212
813.036	127
813.076	71
813.116	137
813.156	46
813.196	100
813.236	128
813.276	195
813.316	106
813.356	59
813.396	122
813.436	155
813.476	112
813.516	112
813.556	92
813.596	65
813.636	106
813.676	65
813.716	62
813.756	68
813.796	70
813.836	68
813.876	80
813.916	49
813.956	229
813.996	146
814.036	29
814.076	130
814.116	204
814.156	-39
814.196	75
814.236	-55
814.276	224
814.316	112
814.356	45
814.396	130
814.436	83
814.476	82
814.516	86
814.556	112
814.596	76
814.636	27
814.676	56
814.716	122
814.756	137
814.796	63
814.836	103
814.876	108
814.916	306
814.956	-50
814.996	136
815.036	105
815.076	190
815.116	266
815.156	137
815.196	116
815.236	195
815.276	191
815.316	88
815.356	144
815.396	143
815.436	90
815.476	59
815.516	229
815.556	307
815.596	250
815.636	47
815.676	-20
815.716	49
815.756	69
815.796	120
815.836	98
815.876	-81
815.916	18
815.956	36
815.996	124
816.036	176
816.076	144
816.116	144
816.156	60
816.196	161
816.236	168
816.276	202
816.316	134
816.356	22
816.396	82
816.436	137
816.476	203
816.516	125
816.556	118
816.596	77
816.636	30
816.676	-110
816.716	-142
816.756	-19
816.796	46
816.836	13
816.876	5
816.916	9
816.956	-7
816.996	-72
817.036	-37
817.076	-97
817.116	118
817.156	29
817.196	-31
817.236	9
817.276	-65
817.316	-88
817.356	-84
817.396	-69
817.436	-60
817.476	-48
817.516	-113
817.556	-155
817.596	196
817.636	149
817.676	-635
817.716	90
817.756	197
817.796	-121
817.836	0
817.876	23
817.916	-43
817.956	-13
817.996	-3
818.036	-23
818.076	-32
818.116	-26
818.156	-38
818.196	-36
818.236	-9
818.276	0
818.316	1
818.356	12
818.396	-2
818.436	-2
818.476	5
818.516	55
818.556	-10
818.596	7
818.636	-4
818.676	-5
818.716	17
818.756	38
818.796	47
818.836	27
818.876	5
818.916	8
818.956	24
818.996	31
819.036	35
819.076	32
819.116	-8
819.156	-12
819.196	24
819.236	39
819.276	29
819.316	32
819.356	58
819.396	13
819.436	18
819.476	7
819.516	5
819.556	24
819.596	16
819.636	24
819.676	47
819.716	72
819.756	88
819.796	453
819.836	-1012
819.876	0
819.916	916
819.956	-895
819.996	-101
820.036	364
820.076	116
820.116	-252
820.156	-82
820.196	118
820.236	195
820.276	106
820.316	33
820.356	24
820.396	34
820.436	37
820.476	65
820.516	94
820.556	71
820.596	21
820.636	18
820.676	42
820.716	33
820.756	34
820.796	39
820.836	24
820.876	49
820.916	23
820.956	5
820.996	-62
821.036	602
821.076	-78
821.116	280
821.156	-730
821.196	-148
821.236	308
821.276	-17
821.316	-95
821.356	68
821.396	23
821.436	0
821.476	23
821.516	29
821.556	47
821.596	65
821.636	38
821.676	27
821.716	46
821.756	36
821.796	49
821.836	113
821.876	-122
821.916	88
821.956	177
821.996	-315
822.036	68
822.076	175
822.116	-13
822.156	29
822.196	118
822.236	83
822.276	34
822.316	1
822.356	-89
822.396	-17
822.436	193
822.476	164
822.516	77
822.556	109
822.596	245
822.636	53
822.676	124
822.716	179
822.756	225
822.796	304
822.836	251
822.876	174
822.916	148
822.956	64
822.996	151
823.036	111
823.076	147
823.116	52
823.156	53
823.196	69
823.236	159
823.276	229
823.316	216
823.356	171
823.396	126
823.436	8
823.476	35
823.516	77
823.556	159
823.596	-48
823.636	-224
823.676	-83
823.716	154
823.756	-36
823.796	-142
823.836	5
823.876	31
823.916	-3
823.956	26
823.996	100
824.036	53
824.076	116
824.116	171
824.156	-1
824.196	1
824.236	129
824.276	182
824.316	55
824.356	123
824.396	95
824.436	-17
824.476	-135
824.516	188
824.556	248
824.596	224
824.636	146
824.676	138
824.716	115
824.756	33
824.796	54
824.836	104
824.876	77
824.916	-216
824.956	-53
824.996	24
825.036	228
825.076	261
825.116	3
825.156	-119
825.196	-29
825.236	25
825.276	15
825.316	-41
825.356	-11
825.396	192
825.436	189
825.476	13
825.516	-83
825.556	19
825.596	87
825.636	130
825.676	17
825.716	-178
825.756	-25
825.796	81
825.836	59
825.876	45
825.916	114
825.956	106
825.996	-42
826.036	-74
826.076	-7
826.116	133
826.156	169
826.196	165
826.236	117
826.276	71
826.316	78
826.356	7
826.396	47
826.436	154
826.476	-34
826.516	31
826.556	-24
826.596	-16
826.636	189
826.676	149
826.716	30
826.756	59
826.796	112
826.836	24
826.876	-44
826.916	-143
826.956	15
826.996	284
827.036	107
827.076	-79
827.116	-137
827.156	26
827.196	126
827.236	154
827.276	94
827.316	53
827.356	54
827.396	59
827.436	136
827.476	79
827.516	121
827.556	62
827.596	112
827.636	154
827.676	134
827.716	34
827.756	37
827.796	80
827.836	17
827.876	5
827.916	70
827.956	110
827.996	124
828.036	92
828.076	82
828.116	41
828.156	-6
828.196	42
828.236	94
828.276	94
828.316	88
828.356	63
828.396	41
828.436	82
828.476	102
828.516	176
828.556	176
828.596	136
828.636	138
828.676	171
828.716	143
828.756	131
828.796	103
828.836	26
828.876	25
828.916	148
828.956	152
828.996	143
829.036	47
829.076	46
829.116	55
829.156	13
829.196	77
829.236	87
829.276	123
829.316	118
829.356	94
829.396	75
829.436	59
829.476	77
829.516	77
829.556	90
829.596	100
829.636	118
829.676	76
829.716	69
829.756	85
829.796	114
829.836	99
829.876	94
829.916	66
829.956	82
829.996	97
830.036	112
830.076	100
830.116	109
830.156	102
830.196	109
830.236	152
830.276	285
830.316	-167
830.356	-48
830.396	103
830.436	141
830.476	143
830.516	70
830.556	136
830.596	160
830.636	136
830.676	189
830.716	83
830.756	107
830.796	88
830.836	123
830.876	106
830.916	65
830.956	114
830.996	112
831.036	154
831.076	135
831.116	153
831.156	83
831.196	76
831.236	181
831.276	66
831.316	124
831.356	165
831.396	136
831.436	95
831.476	79
831.516	95
831.556	140
831.596	130
831.636	113
831.676	94
831.716	157
831.756	0
831.796	444
831.836	-216
831.876	7
831.916	236
831.956	130
831.996	172
832.036	124
832.076	58
832.116	89
832.156	111
832.196	122
832.236	114
832.276	107
832.316	99
832.356	103
832.396	106
832.436	122
832.476	112
832.516	104
832.556	106
832.596	112
832.636	117
832.676	186
832.716	33
832.756	-18
832.796	90
832.836	150
832.876	233
832.916	88
832.956	35
832.996	34
833.036	110
833.076	118
833.116	79
833.156	66
833.196	58
833.236	82
833.276	17
833.316	375
833.356	59
833.396	1077
833.436	-962
833.476	15
833.516	325
833.556	32
833.596	-38
833.636	119
833.676	94
833.716	54
833.756	65
833.796	90
833.836	96
833.876	65
833.916	65
833.956	70
833.996	65
834.036	87
834.076	54
834.116	70
834.156	86
834.196	53
834.236	94
834.276	101
834.316	94
834.356	148
834.396	-155
834.436	294
834.476	78
834.516	-125
834.556	1001
834.596	-554
834.636	-140
834.676	-196
834.716	610
834.756	-19
834.796	8
834.836	38
834.876	220
834.916	104
834.956	90
834.996	8
835.036	100
835.076	204
835.116	165
835.156	172
835.196	124
835.236	-255
835.276	415
835.316	321
835.356	-20
835.396	43
835.436	237
835.476	462
835.516	104
835.556	118
835.596	255
835.636	-136
835.676	214
835.716	-424
835.756	354
835.796	166
835.836	35
835.876	88
835.916	-383
835.956	399
835.996	184
836.036	-160
836.076	438
836.116	-238
836.156	-102
836.196	195
836.236	-30
836.276	-3
836.316	40
836.356	23
836.396	-66
836.436	3
836.476	170
836.516	230
836.556	126
836.596	131
836.636	172
836.676	112
836.716	3
836.756	-57
836.796	6
836.836	149
836.876	125
836.916	137
836.956	50
836.996	45
837.036	130
837.076	98
837.116	141
837.156	111
837.196	-36
837.236	-225
837.276	-168
837.316	-55
837.356	134
837.396	125
837.436	-92
837.476	-83
837.516	5
837.556	77
837.596	120
837.636	207
837.676	52
837.716	-114
837.756	171
837.796	185
837.836	106
837.876	136
837.916	112
837.956	53
837.996	29
838.036	-60
838.076	-91
838.116	53
838.156	113
838.196	83
838.236	48
838.276	40
838.316	45
838.356	47
838.396	59
838.436	94
838.476	126
838.516	52
838.556	41
838.596	169
838.636	145
838.676	8
838.716	12
838.756	17
838.796	36
838.836	-28
838.876	-63
838.916	12
838.956	-35
838.996	-217
839.036	-134
839.076	-136
839.116	-74
839.156	-6
839.196	37
839.236	-14
839.276	40
839.316	55
839.356	23
839.396	-23
839.436	11
839.476	46
839.516	38
839.556	28
839.596	41
839.636	-41
839.676	-72
839.716	-14
839.756	41
839.796	46
839.836	53
839.876	77
839.916	65
839.956	18
839.996	42
840.036	11
840.076	10
840.116	-45
840.156	-323
840.196	-58
840.236	180
840.276	37
840.316	23
840.356	60
840.396	3
840.436	12
840.476	58
840.516	82
840.556	44
840.596	65
840.636	44
840.676	33
840.716	47
840.756	66
840.796	61
840.836	66
840.876	66
840.916	59
840.956	41
840.996	45
841.036	69
841.076	42
841.116	30
841.156	14
841.196	48
841.236	64
841.276	77
841.316	81
841.356	68
841.396	67
841.436	88
841.476	112
841.516	130
841.556	96
841.596	89
841.636	94
841.676	102
841.716	120
841.756	154
841.796	130
841.836	128
841.876	187
841.916	142
841.956	77
841.996	29
842.036	89
842.076	159
842.116	245
842.156	219
842.196	158
842.236	218
842.276	58
842.316	218
842.356	29
842.396	170
842.436	191
842.476	-4
842.516	-58
842.556	42
842.596	58
842.636	-38
842.676	18
842.716	69
842.756	-12
842.796	22
842.836	46
842.876	88
842.916	181
842.956	140
842.996	-188
843.036	25
843.076	62
843.116	90
843.156	52
843.196	123
843.236	6
843.276	-68
843.316	135
843.356	271
843.396	108
843.436	82
843.476	213
843.516	129
843.556	9
843.596	-13
843.636	48
843.676	153
843.716	209
843.756	-22
843.796	-59
843.836	36
843.876	141
843.916	144
843.956	-3
843.996	38
844.036	-18
844.076	-294
844.116	-191
844.156	167
844.196	337
844.236	63
844.276	-149
844.316	-40
844.356	-19
844.396	48
844.436	112
844.476	136
844.516	-216
844.556	128
844.596	-49
844.636	531
844.676	-208
844.716	144
844.756	150
844.796	83
844.836	70
844.876	-78
844.916	45
844.956	240
844.996	199
845.036	195
845.076	165
845.116	86
845.156	122
845.196	88
845.236	70
845.276	-119
845.316	-41
845.356	33
845.396	57
845.436	20
845.476	-24
845.516	17
845.556	130
845.596	127
845.636	138
845.676	-57
845.716	-172
845.756	65
845.796	326
845.836	81
845.876	21
845.916	118
845.956	29
845.996	-24
846.036	115
846.076	-15
846.116	-28
846.156	67
846.196	0
846.236	-107
846.276	-130
846.316	-8
846.356	106
846.396	189
846.436	243
846.476	113
846.516	36
846.556	101
846.596	47
846.636	-55
846.676	47
846.716	77
846.756	-1
846.796	183
846.836	159
846.876	139
846.916	77
846.956	106
846.996	97
847.036	59
847.076	41
847.116	-12
847.156	28
847.196	86
847.236	100
847.276	117
847.316	11
847.356	21
847.396	41
847.436	64
847.476	83
847.516	112
847.556	81
847.596	45
847.636	78
847.676	56
847.716	10
847.756	46
847.796	47
847.836	202
847.876	136
847.916	93
847.956	94
847.996	169
848.036	119
848.076	19
848.116	102
848.156	195
848.196	110
848.236	87
848.276	128
848.316	75
848.356	128
848.396	130
848.436	205
848.476	176
848.516	-123
848.556	41
848.596	154
848.636	157
848.676	164
848.716	124
848.756	112
848.796	123
848.836	118
848.876	108
848.916	110
848.956	138
848.996	117
849.036	136
849.076	124
849.116	140
849.156	142
849.196	136
849.236	106
849.276	106
849.316	105
849.356	121
849.396	95
849.436	99
849.476	106
849.516	114
849.556	118
849.596	110
849.636	119
849.676	124
849.716	123
849.756	120
849.796	98
849.836	99
849.876	108
849.916	112
849.956	109
[truncated: 113,038 more rows]
