# Supplementary material for: A Novel Algorithm for Movement Artifact Removal in ECG Signals Acquired from Wearable Systems Applied to Horses
Source: PLoS One. 2015 Oct 20;10(10):e0140783. doi: 10.1371/journal.pone.0140783 (PMC4618928; doi:10.1371/journal.pone.0140783)
Supplement: S1 Supporting Information — Electrocardiographic and Accellerometric data. (ZIP) [file pone.0140783.s001.zip › Available Data/Elicona_ECG.txt]

769.970	146
769.974	179
769.978	206
769.982	226
769.986	238
769.990	244
769.994	244
769.998	238
770.002	230
770.006	219
770.010	209
770.014	198
770.018	190
770.022	182
770.026	176
770.030	170
770.034	163
770.038	154
770.042	143
770.046	132
770.050	123
770.054	118
770.058	116
770.062	116
770.066	118
770.070	121
770.074	123
770.078	124
770.082	125
770.086	123
770.090	120
770.094	116
770.098	111
770.102	108
770.106	105
770.110	103
770.114	101
770.118	100
770.122	98
770.126	97
770.130	96
770.134	97
770.138	97
770.142	99
770.146	99
770.150	99
770.154	98
770.158	96
770.162	93
770.166	89
770.170	84
770.174	79
770.178	75
770.182	75
770.186	78
770.190	84
770.194	89
770.198	93
770.202	94
770.206	93
770.210	92
770.214	89
770.218	87
770.222	86
770.226	85
770.230	85
770.234	86
770.238	88
770.242	93
770.246	99
770.250	107
770.254	116
770.258	123
770.262	129
770.266	133
770.270	134
770.274	134
770.278	133
770.282	132
770.286	133
770.290	137
770.294	143
770.298	151
770.302	159
770.306	167
770.310	174
770.314	180
770.318	184
770.322	188
770.326	191
770.330	196
770.334	203
770.338	211
770.342	219
770.346	224
770.350	226
770.354	225
770.358	223
770.362	221
770.366	222
770.370	227
770.374	235
770.378	248
770.382	265
770.386	286
770.390	311
770.394	339
770.398	369
770.402	399
770.406	423
770.410	440
770.414	448
770.418	447
770.422	441
770.426	429
770.430	415
770.434	397
770.438	377
770.442	355
770.446	333
770.450	313
770.454	298
770.458	288
770.462	283
770.466	281
770.470	280
770.474	280
770.478	282
770.482	283
770.486	286
770.490	288
770.494	291
770.498	294
770.502	298
770.506	302
770.510	306
770.514	309
770.518	311
770.522	313
770.526	315
770.530	316
770.534	318
770.538	319
770.542	320
770.546	321
770.550	323
770.554	326
770.558	330
770.562	334
770.566	338
770.570	342
770.574	344
770.578	347
770.582	350
770.586	354
770.590	357
770.594	359
770.598	359
770.602	359
770.606	359
770.610	358
770.614	356
770.618	359
770.622	373
770.626	404
770.630	451
770.634	501
770.638	527
770.642	507
770.646	430
770.650	307
770.654	169
770.658	50
770.662	-26
770.666	-55
770.670	-44
770.674	-12
770.678	29
770.682	71
770.686	111
770.690	149
770.694	185
770.698	218
770.702	247
770.706	273
770.710	295
770.714	316
770.718	333
770.722	348
770.726	361
770.730	371
770.734	380
770.738	387
770.742	393
770.746	398
770.750	400
770.754	402
770.758	403
770.762	405
770.766	405
770.770	405
770.774	403
770.778	401
770.782	399
770.786	396
770.790	393
770.794	390
770.798	386
770.802	381
770.806	377
770.810	372
770.814	368
770.818	363
770.822	357
770.826	351
770.830	346
770.834	340
770.838	334
770.842	327
770.846	321
770.850	316
770.854	312
770.858	309
770.862	306
770.866	303
770.870	298
770.874	294
770.878	289
770.882	286
770.886	282
770.890	277
770.894	271
770.898	265
770.902	261
770.906	258
770.910	257
770.914	258
770.918	259
770.922	261
770.926	262
770.930	262
770.934	261
770.938	259
770.942	255
770.946	249
770.950	242
770.954	236
770.958	231
770.962	231
770.966	235
770.970	240
770.974	245
770.978	246
770.982	244
770.986	240
770.990	236
770.994	233
770.998	232
771.002	229
771.006	225
771.010	218
771.014	208
771.018	195
771.022	181
771.026	169
771.030	157
771.034	147
771.038	137
771.042	127
771.046	117
771.050	110
771.054	106
771.058	107
771.062	113
771.066	126
771.070	146
771.074	172
771.078	202
771.082	231
771.086	256
771.090	274
771.094	283
771.098	284
771.102	280
771.106	273
771.110	265
771.114	258
771.118	252
771.122	247
771.126	242
771.130	239
771.134	237
771.138	235
771.142	234
771.146	231
771.150	227
771.154	225
771.158	227
771.162	232
771.166	241
771.170	249
771.174	255
771.178	257
771.182	257
771.186	255
771.190	253
771.194	250
771.198	248
771.202	248
771.206	252
771.210	258
771.214	266
771.218	272
771.222	277
771.226	280
771.230	281
771.234	279
771.238	276
771.242	271
771.246	266
771.250	262
771.254	260
771.258	260
771.262	259
771.266	256
771.270	251
771.274	248
771.278	248
771.282	253
771.286	260
771.290	265
771.294	268
771.298	266
771.302	263
771.306	259
771.310	256
771.314	253
771.318	250
771.322	246
771.326	242
771.330	240
771.334	240
771.338	243
771.342	248
771.346	251
771.350	253
771.354	252
771.358	251
771.362	252
771.366	257
771.370	265
771.374	273
771.378	279
771.382	281
771.386	279
771.390	275
771.394	272
771.398	273
771.402	277
771.406	285
771.410	293
771.414	302
771.418	312
771.422	324
771.426	339
771.430	357
771.434	377
771.438	399
771.442	421
771.446	440
771.450	456
771.454	464
771.458	465
771.462	459
771.466	447
771.470	431
771.474	413
771.478	394
771.482	372
771.486	349
771.490	327
771.494	306
771.498	291
771.502	283
771.506	281
771.510	281
771.514	275
771.518	260
771.522	238
771.526	218
771.530	206
771.534	208
771.538	220
771.542	234
771.546	244
771.550	248
771.554	246
771.558	240
771.562	235
771.566	229
771.570	222
771.574	216
771.578	210
771.582	204
771.586	200
771.590	196
771.594	192
771.598	189
771.602	186
771.606	183
771.610	178
771.614	174
771.618	170
771.622	166
771.626	164
771.630	162
771.634	162
771.638	162
771.642	160
771.646	156
771.650	151
771.654	148
771.658	155
771.662	181
771.666	226
771.670	278
771.674	314
771.678	306
771.682	239
771.686	120
771.690	-21
771.694	-149
771.698	-235
771.702	-269
771.706	-261
771.710	-226
771.714	-182
771.718	-135
771.722	-91
771.726	-48
771.730	-7
771.734	32
771.738	68
771.742	100
771.746	129
771.750	153
771.754	174
771.758	191
771.762	205
771.766	218
771.770	228
771.774	238
771.778	245
771.782	251
771.786	257
771.790	261
771.794	265
771.798	268
771.802	270
771.806	271
771.810	273
771.814	274
771.818	275
771.822	276
771.826	277
771.830	277
771.834	277
771.838	277
771.842	278
771.846	279
771.850	280
771.854	281
771.858	281
771.862	280
771.866	279
771.870	278
771.874	277
771.878	276
771.882	275
771.886	275
771.890	274
771.894	273
771.898	273
771.902	272
771.906	272
771.910	270
771.914	269
771.918	267
771.922	265
771.926	263
771.930	261
771.934	259
771.938	256
771.942	254
771.946	252
771.950	250
771.954	248
771.958	244
771.962	240
771.966	236
771.970	233
771.974	231
771.978	230
771.982	228
771.986	225
771.990	221
771.994	217
771.998	212
772.002	208
772.006	206
772.010	204
772.014	204
772.018	204
772.022	205
772.026	204
772.030	201
772.034	194
772.038	185
772.042	173
772.046	162
772.050	152
772.054	145
772.058	138
772.062	131
772.066	122
772.070	111
772.074	99
772.078	88
772.082	80
772.086	76
772.090	76
772.094	80
772.098	90
772.102	106
772.106	127
772.110	154
772.114	182
772.118	211
772.122	235
772.126	254
772.130	265
772.134	269
772.138	266
772.142	258
772.146	247
772.150	234
772.154	221
772.158	209
772.162	198
772.166	189
772.170	182
772.174	177
772.178	173
772.182	171
772.186	168
772.190	166
772.194	163
772.198	159
772.202	154
772.206	149
772.210	144
772.214	141
772.218	139
772.222	138
772.226	137
772.230	133
772.234	127
772.238	120
772.242	114
772.246	111
772.250	110
772.254	111
772.258	110
772.262	108
772.266	104
772.270	99
772.274	94
772.278	91
772.282	91
772.286	95
772.290	101
772.294	106
772.298	106
772.302	100
772.306	90
772.310	81
772.314	77
772.318	78
772.322	82
772.326	85
772.330	85
772.334	82
772.338	76
772.342	71
772.346	69
772.350	73
772.354	81
772.358	91
772.362	101
772.366	109
772.370	114
772.374	115
772.378	115
772.382	114
772.386	113
772.390	114
772.394	117
772.398	123
772.402	134
772.406	149
772.410	170
772.414	195
772.418	224
772.422	253
772.426	280
772.430	300
772.434	312
772.438	317
772.442	316
772.446	310
772.450	301
772.454	289
772.458	275
772.462	257
772.466	235
772.470	209
772.474	182
772.478	158
772.482	141
772.486	133
772.490	130
772.494	130
772.498	128
772.502	124
772.506	118
772.510	113
772.514	111
772.518	113
772.522	116
772.526	120
772.530	124
772.534	127
772.538	130
772.542	132
772.546	134
772.550	135
772.554	133
772.558	131
772.562	128
772.566	126
772.570	126
772.574	129
772.578	134
772.582	140
772.586	144
772.590	146
772.594	142
772.598	134
772.602	125
772.606	119
772.610	119
772.614	125
772.618	134
772.622	140
772.626	140
772.630	134
772.634	128
772.638	134
772.642	161
772.646	211
772.650	269
772.654	308
772.658	299
772.662	228
772.666	102
772.670	-47
772.674	-182
772.678	-274
772.682	-315
772.686	-315
772.690	-288
772.694	-251
772.698	-210
772.702	-169
772.706	-130
772.710	-91
772.714	-53
772.718	-19
772.722	11
772.726	37
772.730	58
772.734	76
772.738	91
772.742	104
772.746	116
772.750	127
772.754	137
772.758	145
772.762	152
772.766	157
772.770	162
772.774	165
772.778	167
772.782	166
772.786	163
772.790	159
772.794	154
772.798	150
772.802	147
772.806	148
772.810	152
772.814	158
772.818	165
772.822	172
772.826	176
772.830	179
772.834	181
772.838	182
772.842	183
772.846	182
772.850	179
772.854	176
772.858	174
772.862	172
772.866	170
772.870	170
772.874	169
772.878	169
772.882	168
772.886	168
772.890	168
772.894	168
772.898	168
772.902	168
772.906	166
772.910	163
772.914	161
772.918	161
772.922	162
772.926	165
772.930	167
772.934	169
772.938	169
772.942	168
772.946	166
772.950	164
772.954	162
772.958	160
772.962	159
772.966	158
772.970	158
772.974	160
772.978	162
772.982	162
772.986	160
772.990	156
772.994	153
772.998	149
773.002	147
773.006	145
773.010	142
773.014	138
773.018	133
773.022	126
773.026	120
773.030	113
773.034	106
773.038	98
773.042	90
773.046	80
773.050	69
773.054	58
773.058	49
773.062	43
773.066	42
773.070	47
773.074	60
773.078	81
773.082	109
773.086	141
773.090	174
773.094	204
773.098	227
773.102	243
773.106	252
773.110	253
773.114	249
773.118	241
773.122	230
773.126	219
773.130	208
773.134	199
773.138	191
773.142	185
773.146	179
773.150	173
773.154	167
773.158	163
773.162	161
773.166	160
773.170	160
773.174	160
773.178	160
773.182	160
773.186	160
773.190	161
773.194	163
773.198	165
773.202	168
773.206	170
773.210	172
773.214	174
773.218	176
773.222	178
773.226	178
773.230	178
773.234	178
773.238	179
773.242	181
773.246	184
773.250	188
773.254	191
773.258	193
773.262	194
773.266	196
773.270	198
773.274	200
773.278	204
773.282	207
773.286	212
773.290	215
773.294	219
773.298	221
773.302	222
773.306	222
773.310	223
773.314	224
773.318	225
773.322	226
773.326	229
773.330	234
773.334	242
773.338	255
773.342	272
773.346	293
773.350	318
773.354	343
773.358	366
773.362	384
773.366	396
773.370	402
773.374	403
773.378	402
773.382	398
773.386	390
773.390	376
773.394	356
773.398	330
773.402	300
773.406	268
773.410	238
773.414	214
773.418	199
773.422	191
773.426	190
773.430	193
773.434	195
773.438	195
773.442	195
773.446	194
773.450	193
773.454	192
773.458	190
773.462	188
773.466	185
773.470	181
773.474	179
773.478	179
773.482	181
773.486	186
773.490	191
773.494	193
773.498	193
773.502	190
773.506	185
773.510	181
773.514	178
773.518	177
773.522	180
773.526	186
773.530	195
773.534	203
773.538	208
773.542	210
773.546	207
773.550	202
773.554	196
773.558	192
773.562	198
773.566	221
773.570	263
773.574	317
773.578	364
773.582	377
773.586	338
773.590	247
773.594	122
773.598	-4
773.602	-104
773.606	-163
773.610	-183
773.614	-174
773.618	-148
773.622	-115
773.626	-76
773.630	-35
773.634	6
773.638	46
773.642	81
773.646	112
773.650	139
773.654	163
773.658	186
773.662	206
773.666	224
773.670	240
773.674	252
773.678	264
773.682	273
773.686	280
773.690	284
773.694	283
773.698	279
773.702	273
773.706	266
773.710	260
773.714	254
773.718	252
773.722	252
773.726	257
773.730	263
773.734	269
773.738	274
773.742	278
773.746	281
773.750	283
773.754	284
773.758	285
773.762	284
773.766	283
773.770	281
773.774	279
773.778	277
773.782	275
773.786	271
773.790	268
773.794	264
773.798	261
773.802	261
773.806	262
773.810	264
773.814	268
773.818	271
773.822	274
773.826	275
773.830	276
773.834	276
773.838	275
773.842	273
773.846	271
773.850	270
773.854	269
773.858	269
773.862	269
773.866	268
773.870	267
773.874	266
773.878	268
773.882	271
773.886	276
773.890	279
773.894	279
773.898	277
773.902	274
773.906	272
773.910	272
773.914	274
773.918	277
773.922	279
773.926	278
773.930	275
773.934	270
773.938	264
773.942	259
773.946	253
773.950	247
773.954	241
773.958	234
773.962	227
773.966	219
773.970	212
773.974	206
773.978	201
773.982	197
773.986	198
773.990	203
773.994	215
773.998	234
774.002	258
774.006	286
774.010	313
774.014	338
774.018	356
774.022	367
774.026	370
774.030	366
774.034	358
774.038	348
774.042	339
774.046	331
774.050	324
774.054	318
774.058	312
774.062	304
774.066	297
774.070	290
774.074	285
774.078	280
774.082	275
774.086	270
774.090	267
774.094	265
774.098	265
774.102	267
774.106	269
774.110	270
774.114	270
774.118	268
774.122	264
774.126	260
774.130	257
774.134	257
774.138	258
774.142	261
774.146	262
774.150	263
774.154	264
774.158	265
774.162	267
774.166	268
774.170	269
774.174	268
774.178	266
774.182	264
774.186	262
774.190	260
774.194	257
774.198	255
774.202	255
774.206	257
774.210	260
774.214	263
774.218	265
774.222	265
774.226	264
774.230	264
774.234	265
774.238	264
774.242	262
774.246	259
774.250	258
774.254	257
774.258	258
774.262	258
774.266	256
774.270	253
774.274	250
774.278	252
774.282	259
774.286	271
774.290	288
774.294	306
774.298	325
774.302	343
774.306	358
774.310	369
774.314	377
774.318	383
774.322	386
774.326	386
774.330	379
774.334	365
774.338	344
774.342	318
774.346	290
774.350	264
774.354	240
774.358	220
774.362	203
774.366	191
774.370	183
774.374	181
774.378	182
774.382	183
774.386	183
774.390	182
774.394	181
774.398	181
774.402	180
774.406	177
774.410	170
774.414	159
774.418	148
774.422	139
774.426	134
774.430	131
774.434	129
774.438	127
774.442	123
774.446	116
774.450	108
774.454	98
774.458	88
774.462	82
774.466	80
774.470	83
774.474	91
774.478	100
774.482	109
774.486	115
774.490	119
774.494	119
774.498	116
774.502	108
774.506	99
774.510	96
774.514	107
774.518	137
774.522	178
774.526	209
774.530	205
774.534	149
774.538	45
774.542	-86
774.546	-210
774.550	-300
774.554	-345
774.558	-348
774.562	-322
774.566	-281
774.570	-236
774.574	-193
774.578	-152
774.582	-115
774.586	-79
774.590	-46
774.594	-16
774.598	12
774.602	37
774.606	59
774.610	80
774.614	98
774.618	112
774.622	123
774.626	131
774.630	138
774.634	144
774.638	149
774.642	152
774.646	153
774.650	153
774.654	153
774.658	153
774.662	155
774.666	159
774.670	164
774.674	170
774.678	175
774.682	176
774.686	174
774.690	170
774.694	168
774.698	167
774.702	170
774.706	173
774.710	175
774.714	175
774.718	174
774.722	173
774.726	171
774.730	170
774.734	170
774.738	169
774.742	170
774.746	170
774.750	172
774.754	175
774.758	178
774.762	180
774.766	180
774.770	177
774.774	174
774.778	171
774.782	170
774.786	172
774.790	175
774.794	178
774.798	180
774.802	180
774.806	178
774.810	175
774.814	172
774.818	170
774.822	170
774.826	171
774.830	171
774.834	171
774.838	171
774.842	173
774.846	176
774.850	177
774.854	175
774.858	171
774.862	166
774.866	163
774.870	162
774.874	163
774.878	163
774.882	163
774.886	162
774.890	159
774.894	154
774.898	147
774.902	139
774.906	130
774.910	123
774.914	116
774.918	111
774.922	107
774.926	103
774.930	102
774.934	104
774.938	112
774.942	126
774.946	148
774.950	177
774.954	209
774.958	240
774.962	266
774.966	284
774.970	293
774.974	294
774.978	290
774.982	283
774.986	276
774.990	269
774.994	262
774.998	253
775.002	243
775.006	232
775.010	221
775.014	212
775.018	206
775.022	205
775.026	206
775.030	207
775.034	208
775.038	206
775.042	205
775.046	204
775.050	206
775.054	209
775.058	211
775.062	211
775.066	208
775.070	205
775.074	203
775.078	203
775.082	205
775.086	206
775.090	207
775.094	205
775.098	202
775.102	199
775.106	198
775.110	200
775.114	205
775.118	210
775.122	214
775.126	217
775.130	218
775.134	218
775.138	216
775.142	214
775.146	214
775.150	216
775.154	221
775.158	226
775.162	231
775.166	235
775.170	236
775.174	237
775.178	236
775.182	237
775.186	239
775.190	242
775.194	245
775.198	248
775.202	251
775.206	257
775.210	265
775.214	278
775.218	296
775.222	317
775.226	340
775.230	362
775.234	379
775.238	389
775.242	394
775.246	394
775.250	392
775.254	387
775.258	378
775.262	364
775.266	344
775.270	321
775.274	297
775.278	275
775.282	257
775.286	246
775.290	241
775.294	241
775.298	242
775.302	242
775.306	239
775.310	235
775.314	230
775.318	226
775.322	221
775.326	215
775.330	206
775.334	196
775.338	187
775.342	179
775.346	173
775.350	168
775.354	163
775.358	159
775.362	157
775.366	156
775.370	157
775.374	158
775.378	159
775.382	158
775.386	158
775.390	158
775.394	161
775.398	164
775.402	168
775.406	172
775.410	178
775.414	184
775.418	189
775.422	192
775.426	194
775.430	197
775.434	209
775.438	229
775.442	253
775.446	262
775.450	240
775.454	174
775.458	71
775.462	-48
775.466	-155
775.470	-230
775.474	-264
775.478	-262
775.482	-236
775.486	-198
775.490	-155
775.494	-113
775.498	-73
775.502	-35
775.506	1
775.510	34
775.514	66
775.518	97
775.522	125
775.526	151
775.530	171
775.534	187
775.538	199
775.542	208
775.546	216
775.550	222
775.554	228
775.558	232
775.562	235
775.566	238
775.570	239
775.574	240
775.578	239
775.582	238
775.586	237
775.590	236
775.594	234
775.598	233
775.602	232
775.606	231
775.610	229
775.614	228
775.618	226
775.622	224
775.626	223
775.630	222
775.634	221
775.638	221
775.642	221
775.646	219
775.650	217
775.654	215
775.658	212
775.662	210
775.666	208
775.670	206
775.674	203
775.678	202
775.682	201
775.686	203
775.690	205
775.694	208
775.698	208
775.702	205
775.706	201
775.710	196
775.714	193
775.718	192
775.722	193
775.726	194
775.730	194
775.734	193
775.738	190
775.742	188
775.746	187
775.750	188
775.754	189
775.758	190
775.762	191
775.766	192
775.770	194
775.774	196
775.778	198
775.782	197
775.786	196
775.790	194
775.794	192
775.798	191
775.802	189
775.806	184
775.810	178
775.814	172
775.818	166
775.822	161
775.826	156
775.830	149
775.834	140
775.838	130
775.842	121
775.846	115
775.850	116
775.854	124
775.858	140
775.862	164
775.866	194
775.870	227
775.874	257
775.878	282
775.882	298
775.886	307
775.890	310
775.894	307
775.898	300
775.902	290
775.906	278
775.910	265
775.914	252
775.918	238
775.922	226
775.926	217
775.930	212
775.934	211
775.938	212
775.942	213
775.946	214
775.950	215
775.954	215
775.958	216
775.962	218
775.966	220
775.970	222
775.974	221
775.978	218
775.982	214
775.986	211
775.990	209
775.994	211
775.998	214
776.002	218
776.006	221
776.010	223
776.014	223
776.018	223
776.022	222
776.026	219
776.030	215
776.034	211
776.038	209
776.042	210
776.046	213
776.050	219
776.054	224
776.058	227
776.062	227
776.066	223
776.070	219
776.074	215
776.078	212
776.082	213
776.086	217
776.090	222
776.094	227
776.098	231
776.102	232
776.106	231
776.110	231
776.114	232
776.118	236
776.122	240
776.126	244
776.130	245
776.134	246
776.138	247
776.142	248
776.146	250
776.150	252
776.154	255
776.158	261
776.162	273
776.166	290
776.170	313
776.174	340
776.178	366
776.182	388
776.186	404
776.190	411
776.194	409
776.198	400
776.202	387
776.206	371
776.210	354
776.214	333
776.218	311
776.222	287
776.226	264
776.230	246
776.234	232
776.238	223
776.242	217
776.246	212
776.250	209
776.254	207
776.258	206
776.262	205
776.266	205
776.270	204
776.274	203
776.278	203
776.282	202
776.286	201
776.290	200
776.294	198
776.298	196
776.302	195
776.306	195
776.310	195
776.314	195
776.318	196
776.322	195
776.326	194
776.330	194
776.334	195
776.338	198
776.342	201
776.346	204
776.350	204
776.354	203
776.358	199
776.362	195
776.366	191
776.370	186
776.374	183
776.378	189
776.382	211
776.386	250
776.390	296
776.394	326
776.398	316
776.402	249
776.406	132
776.410	-10
776.414	-140
776.418	-230
776.422	-271
776.426	-269
776.430	-240
776.434	-197
776.438	-152
776.442	-107
776.446	-63
776.450	-21
776.454	20
776.458	56
776.462	88
776.466	115
776.470	137
776.474	155
776.478	170
776.482	181
776.486	190
776.490	198
776.494	204
776.498	211
776.502	217
776.506	222
776.510	227
776.514	231
776.518	234
776.522	235
776.526	237
776.530	238
776.534	238
776.538	238
776.542	238
776.546	238
776.550	238
776.554	238
776.558	237
776.562	236
776.566	235
776.570	235
776.574	236
776.578	237
776.582	239
776.586	240
776.590	240
776.594	239
776.598	237
776.602	235
776.606	233
776.610	231
776.614	229
776.618	228
776.622	227
776.626	226
776.630	225
776.634	224
776.638	225
776.642	225
776.646	225
776.650	224
776.654	224
776.658	224
776.662	224
776.666	223
776.670	221
776.674	219
776.678	217
776.682	217
776.686	217
776.690	218
776.694	220
776.698	222
776.702	225
776.706	228
776.710	230
776.714	230
776.718	228
776.722	225
776.726	220
776.730	216
776.734	213
776.738	209
776.742	206
776.746	205
776.750	205
776.754	206
776.758	208
776.762	209
776.766	206
776.770	201
776.774	194
776.778	187
776.782	182
776.786	177
776.790	174
776.794	174
776.798	177
776.802	186
776.806	200
776.810	221
776.814	246
776.818	276
776.822	306
776.826	334
776.830	356
776.834	368
776.838	370
776.842	364
776.846	351
776.850	337
776.854	324
776.858	313
776.862	304
776.866	295
776.870	287
776.874	282
776.878	278
776.882	277
776.886	276
776.890	274
776.894	270
776.898	267
776.902	264
776.906	262
776.910	262
776.914	263
776.918	264
776.922	265
776.926	265
776.930	265
776.934	263
776.938	260
776.942	257
776.946	256
776.950	256
776.954	257
776.958	258
776.962	257
776.966	256
776.970	255
776.974	255
776.978	256
776.982	259
776.986	261
776.990	262
776.994	262
776.998	261
777.002	262
777.006	265
777.010	270
777.014	276
777.018	280
777.022	281
777.026	279
777.030	275
777.034	268
777.038	262
777.042	257
777.046	253
777.050	250
777.054	248
777.058	247
777.062	247
777.066	248
777.070	251
777.074	256
777.078	261
777.082	264
777.086	266
777.090	266
777.094	266
777.098	268
777.102	271
777.106	274
777.110	278
777.114	281
777.118	283
777.122	286
777.126	289
777.130	291
777.134	293
777.138	294
777.142	295
777.146	299
777.150	308
777.154	323
777.158	344
777.162	370
777.166	397
777.170	421
777.174	438
777.178	447
777.182	448
777.186	446
777.190	440
777.194	432
777.198	419
777.202	401
777.206	378
777.210	354
777.214	329
777.218	308
777.222	292
777.226	280
777.230	273
777.234	269
777.238	266
777.242	263
777.246	260
777.250	257
777.254	255
777.258	254
777.262	253
777.266	252
777.270	252
777.274	251
777.278	250
777.282	248
777.286	245
777.290	243
777.294	240
777.298	238
777.302	237
777.306	237
777.310	238
777.314	238
777.318	239
777.322	239
777.326	240
777.330	240
777.334	239
777.338	238
777.342	236
777.346	232
777.350	228
777.354	223
777.358	221
777.362	226
777.366	245
777.370	279
777.374	323
777.378	359
777.382	362
777.386	313
777.390	211
777.394	76
777.398	-60
777.402	-166
777.406	-224
777.410	-237
777.414	-216
777.418	-177
777.422	-132
777.426	-88
777.430	-45
777.434	-5
777.438	33
777.442	67
777.446	98
777.450	126
777.454	149
777.458	169
777.462	184
777.466	196
777.470	205
777.474	213
777.478	221
777.482	227
777.486	229
777.490	225
777.494	216
777.498	208
777.502	207
777.506	215
777.510	228
777.514	241
777.518	249
777.522	250
777.526	248
777.530	244
777.534	241
777.538	239
777.542	236
777.546	234
777.550	231
777.554	228
777.558	225
777.562	223
777.566	220
777.570	219
777.574	219
777.578	220
777.582	221
777.586	220
777.590	210
777.594	188
777.598	158
777.602	133
777.606	124
777.610	139
777.614	169
777.618	199
777.622	217
777.626	218
777.630	210
777.634	200
777.638	192
777.642	187
777.646	182
777.650	178
777.654	174
777.658	171
777.662	170
777.666	170
777.670	171
777.674	171
777.678	170
777.682	169
777.686	168
777.690	168
777.694	168
777.698	168
777.702	169
777.706	171
777.710	173
777.714	174
777.718	175
777.722	174
777.726	172
777.730	170
777.734	169
777.738	170
777.742	171
777.746	170
777.750	167
777.754	160
777.758	151
777.762	140
777.766	129
777.770	118
777.774	110
777.778	104
777.782	102
777.786	105
777.790	115
777.794	132
777.798	157
777.802	187
777.806	219
777.810	249
777.814	273
777.818	290
777.822	300
777.826	304
777.830	303
777.834	299
777.838	292
777.842	283
777.846	272
777.850	262
777.854	252
777.858	243
777.862	235
777.866	226
777.870	216
777.874	205
777.878	196
777.882	189
777.886	186
777.890	184
777.894	183
777.898	181
777.902	179
777.906	177
777.910	176
777.914	176
777.918	177
777.922	180
777.926	183
777.930	187
777.934	190
777.938	193
777.942	195
777.946	197
777.950	198
777.954	199
777.958	200
777.962	201
777.966	202
[truncated: 998,000+ more rows]
