# Supplementary material for: A Novel Algorithm for Movement Artifact Removal in ECG Signals Acquired from Wearable Systems Applied to Horses
Source: PLoS One. 2015 Oct 20;10(10):e0140783. doi: 10.1371/journal.pone.0140783 (PMC4618928; doi:10.1371/journal.pone.0140783)
Supplement: S1 Supporting Information — Electrocardiographic and Accellerometric data. (ZIP) [file pone.0140783.s001.zip › Available Data/Galera_1_AccX.txt]

51868.007	-503
51868.047	-520
51868.087	-518
51868.127	-494
51868.167	-471
51868.207	-467
51868.247	-434
51868.287	-430
51868.327	-508
51868.367	-541
51868.407	-461
51868.447	-910
51868.487	-109
51868.527	-214
51868.567	-587
51868.607	-539
51868.647	-534
51868.687	-547
51868.727	-443
51868.767	-496
51868.807	-510
51868.847	-523
51868.887	-471
51868.927	-442
51868.967	-427
51869.007	-470
51869.047	-498
51869.087	-516
51869.127	-501
51869.167	-496
51869.207	-497
51869.247	-509
51869.287	-524
51869.327	-514
51869.367	-501
51869.407	-478
51869.447	-487
51869.487	-494
51869.527	-486
51869.567	-476
51869.607	-477
51869.647	-473
51869.687	-483
51869.727	-475
51869.767	-488
51869.807	-489
51869.847	-487
51869.887	-483
51869.927	-489
51869.967	-483
51870.007	-479
51870.047	-481
51870.087	-481
51870.127	-479
51870.167	-484
51870.207	-474
51870.247	-484
51870.287	-480
51870.327	-473
51870.367	-475
51870.407	-466
51870.447	-463
51870.487	-475
51870.527	-490
51870.567	-498
51870.607	-481
51870.647	-475
51870.687	-472
51870.727	-463
51870.767	-469
51870.807	-469
51870.847	-476
51870.887	-473
51870.927	-474
51870.967	-506
51871.007	-494
51871.047	-559
51871.087	-575
51871.127	-558
51871.167	-454
51871.207	-500
51871.247	-688
51871.287	-626
51871.327	-544
51871.367	-389
51871.407	-414
51871.447	-368
51871.487	-342
51871.527	-275
51871.567	-263
51871.607	-285
51871.647	-398
51871.687	-470
51871.727	-479
51871.767	-230
51871.807	-262
51871.847	-387
51871.887	-370
51871.927	-356
51871.967	-279
51872.007	-400
51872.047	-547
51872.087	-641
51872.127	-527
51872.167	-533
51872.207	-530
51872.247	-474
51872.287	-404
51872.327	-381
51872.367	-428
51872.407	-441
51872.447	-148
51872.487	-310
51872.527	-372
51872.567	-208
51872.607	-300
51872.647	-528
51872.687	-569
51872.727	-481
51872.767	-327
51872.807	-238
51872.847	-252
51872.887	-210
51872.927	-236
51872.967	-270
51873.007	-156
51873.047	-266
51873.087	-368
51873.127	-479
51873.167	-518
51873.207	-491
51873.247	-552
51873.287	-565
51873.327	-466
51873.367	-481
51873.407	-498
51873.447	-485
51873.487	-360
51873.527	-347
51873.567	-463
51873.607	-438
51873.647	-366
51873.687	-404
51873.727	-502
51873.767	-670
51873.807	-467
51873.847	-404
51873.887	-307
51873.927	-338
51873.967	-327
51874.007	-635
51874.047	-778
51874.087	-527
51874.127	-196
51874.167	-117
51874.207	-192
51874.247	-272
51874.287	-272
51874.327	-216
51874.367	-326
51874.407	-712
51874.447	-424
51874.487	-397
51874.527	-294
51874.567	-364
51874.607	-500
51874.647	-536
51874.687	-515
51874.727	-439
51874.767	-303
51874.807	-404
51874.847	-546
51874.887	-523
51874.927	-454
51874.967	-484
51875.007	-382
51875.047	-329
51875.087	-312
51875.127	-832
51875.167	-661
51875.207	-571
51875.247	-918
51875.287	-575
51875.327	-587
51875.367	-441
51875.407	-491
51875.447	-442
51875.487	-285
51875.527	-206
51875.567	-235
51875.607	-233
51875.647	-819
51875.687	-620
51875.727	-574
51875.767	-487
51875.807	-439
51875.847	-481
51875.887	-362
51875.927	-344
51875.967	-468
51876.007	-688
51876.047	-735
51876.087	-641
51876.127	-564
51876.167	-399
51876.207	-428
51876.247	-475
51876.287	-464
51876.327	-430
51876.367	-294
51876.407	-339
51876.447	-303
51876.487	-374
51876.527	-465
51876.567	-547
51876.607	-563
51876.647	-611
51876.687	-614
51876.727	-558
51876.767	-482
51876.807	-404
51876.847	-384
51876.887	-343
51876.927	-547
51876.967	-498
51877.007	-476
51877.047	-422
51877.087	-428
51877.127	-484
51877.167	-521
51877.207	-552
51877.247	-465
51877.287	-460
51877.327	-461
51877.367	-461
51877.407	-461
51877.447	-470
51877.487	-481
51877.527	-482
51877.567	-472
51877.607	-468
51877.647	-497
51877.687	-492
51877.727	-476
51877.767	-466
51877.807	-466
51877.847	-473
51877.887	-477
51877.927	-484
51877.967	-475
51878.007	-463
51878.047	-463
51878.087	-470
51878.127	-476
51878.167	-475
51878.207	-476
51878.247	-481
51878.287	-475
51878.327	-465
51878.367	-480
51878.407	-465
51878.447	-464
51878.487	-454
51878.527	-457
51878.567	-480
51878.607	-470
51878.647	-472
51878.687	-463
51878.727	-453
51878.767	-454
51878.807	-466
51878.847	-465
51878.887	-460
51878.927	-477
51878.967	-450
51879.007	-427
51879.047	-498
51879.087	-504
51879.127	-440
51879.167	-478
51879.207	-449
51879.247	-472
51879.287	-469
51879.327	-464
51879.367	-472
51879.407	-469
51879.447	-487
51879.487	-480
51879.527	-470
51879.567	-446
51879.607	-457
51879.647	-455
51879.687	-450
51879.727	-463
51879.767	-472
51879.807	-474
51879.847	-466
51879.887	-460
51879.927	-466
51879.967	-456
51880.007	-462
51880.047	-471
51880.087	-459
51880.127	-460
51880.167	-461
51880.207	-460
51880.247	-469
51880.287	-463
51880.327	-424
51880.367	-436
51880.407	-463
51880.447	-468
51880.487	-449
51880.527	-447
51880.567	-471
51880.607	-475
51880.647	-441
51880.687	-442
51880.727	-451
51880.767	-478
51880.807	-475
51880.847	-449
51880.887	-430
51880.927	-443
51880.967	-457
51881.007	-475
51881.047	-469
51881.087	-456
51881.127	-460
51881.167	-480
51881.207	-471
51881.247	-455
51881.287	-458
51881.327	-460
51881.367	-477
51881.407	-464
51881.447	-463
51881.487	-462
51881.527	-463
51881.567	-465
51881.607	-467
51881.647	-474
51881.687	-476
51881.727	-478
51881.767	-468
51881.807	-462
51881.847	-465
51881.887	-469
51881.927	-464
51881.967	-462
51882.007	-468
51882.047	-467
51882.087	-463
51882.127	-459
51882.167	-470
51882.207	-466
51882.247	-465
51882.287	-457
51882.327	-457
51882.367	-463
51882.407	-469
51882.447	-469
51882.487	-466
51882.527	-459
51882.567	-457
51882.607	-464
51882.647	-463
51882.687	-462
51882.727	-462
51882.767	-456
51882.807	-459
51882.847	-462
51882.887	-463
51882.927	-467
51882.967	-463
51883.007	-456
51883.047	-458
51883.087	-454
51883.127	-462
51883.167	-469
51883.207	-463
51883.247	-462
51883.287	-455
51883.327	-457
51883.367	-450
51883.407	-460
51883.447	-479
51883.487	-456
51883.527	-449
51883.567	-203
51883.607	-564
51883.647	-727
51883.687	-522
51883.727	-415
51883.767	-404
51883.807	-428
51883.847	-492
51883.887	-513
51883.927	-516
51883.967	-525
51884.007	-541
51884.047	-613
51884.087	-645
51884.127	-717
51884.167	-619
51884.207	-487
51884.247	-475
51884.287	-480
51884.327	-365
51884.367	-440
51884.407	-423
51884.447	-441
51884.487	-290
51884.527	-308
51884.567	-345
51884.607	-469
51884.647	-481
51884.687	-445
51884.727	-451
51884.767	-591
51884.807	-697
51884.847	-647
51884.887	-655
51884.927	-565
51884.967	-532
51885.007	-497
51885.047	-653
51885.087	-694
51885.127	-781
51885.167	-666
51885.207	-281
51885.247	-101
51885.287	-536
51885.327	-610
51885.367	-755
51885.407	-603
51885.447	-601
51885.487	-539
51885.527	-486
51885.567	-492
51885.607	-362
51885.647	-311
51885.687	-373
51885.727	-506
51885.767	-632
51885.807	-536
51885.847	-476
51885.887	-389
51885.927	-456
51885.967	-524
51886.007	-580
51886.047	-547
51886.087	-476
51886.127	-503
51886.167	-502
51886.207	-647
51886.247	-694
51886.287	-540
51886.327	-552
51886.367	-556
51886.407	-492
51886.447	-423
51886.487	-398
51886.527	-508
51886.567	-496
51886.607	-507
51886.647	-570
51886.687	-524
51886.727	-454
51886.767	-443
51886.807	-463
51886.847	-607
51886.887	-698
51886.927	-680
51886.967	-546
51887.007	-354
51887.047	-478
51887.087	-694
51887.127	-733
51887.167	-410
51887.207	-598
51887.247	-686
51887.287	-518
51887.327	-542
51887.367	-612
51887.407	-564
51887.447	-507
51887.487	-492
51887.527	-573
51887.567	-538
51887.607	-552
51887.647	-527
51887.687	-528
51887.727	-485
51887.767	-504
51887.807	-504
51887.847	-439
51887.887	-570
51887.927	-637
51887.967	-535
51888.007	-488
51888.047	-546
51888.087	-524
51888.127	-510
51888.167	-504
51888.207	-528
51888.247	-552
51888.287	-534
51888.327	-545
51888.367	-542
51888.407	-529
51888.447	-508
51888.487	-508
51888.527	-502
51888.567	-505
51888.607	-520
51888.647	-520
51888.687	-528
51888.727	-514
51888.767	-515
51888.807	-516
51888.847	-522
51888.887	-522
51888.927	-523
51888.967	-525
51889.007	-519
51889.047	-523
51889.087	-522
51889.127	-516
51889.167	-516
51889.207	-521
51889.247	-522
51889.287	-526
51889.327	-522
51889.367	-525
51889.407	-515
51889.447	-528
51889.487	-526
51889.527	-520
51889.567	-521
51889.607	-526
51889.647	-516
51889.687	-522
51889.727	-523
51889.767	-529
51889.807	-526
51889.847	-520
51889.887	-527
51889.927	-521
51889.967	-525
51890.007	-519
51890.047	-523
51890.087	-514
51890.127	-520
51890.167	-535
51890.207	-521
51890.247	-527
51890.287	-520
51890.327	-516
51890.367	-517
51890.407	-529
51890.447	-522
51890.487	-515
51890.527	-521
51890.567	-512
51890.607	-511
51890.647	-533
51890.687	-531
51890.727	-519
51890.767	-526
51890.807	-536
51890.847	-532
51890.887	-544
51890.927	-530
51890.967	-512
51891.007	-522
51891.047	-545
51891.087	-516
51891.127	-477
51891.167	-481
51891.207	-519
51891.247	-530
51891.287	-523
51891.327	-505
51891.367	-507
51891.407	-529
51891.447	-531
51891.487	-512
51891.527	-495
51891.567	-498
51891.607	-520
51891.647	-521
51891.687	-522
51891.727	-512
51891.767	-509
51891.807	-519
51891.847	-508
51891.887	-506
51891.927	-514
51891.967	-524
51892.007	-535
51892.047	-515
51892.087	-502
51892.127	-497
51892.167	-509
51892.207	-521
51892.247	-528
51892.287	-532
51892.327	-528
51892.367	-513
51892.407	-502
51892.447	-508
51892.487	-518
51892.527	-518
51892.567	-522
51892.607	-514
51892.647	-507
51892.687	-504
51892.727	-505
51892.767	-496
51892.807	-508
51892.847	-489
51892.887	-525
51892.927	-500
51892.967	-528
51893.007	-1113
51893.047	-348
51893.087	-97
51893.127	-697
51893.167	-1038
51893.207	-627
51893.247	-236
51893.287	-257
51893.327	-315
51893.367	-412
51893.407	-399
51893.447	-345
51893.487	-427
51893.527	-585
51893.567	-715
51893.607	-805
51893.647	-666
51893.687	-531
51893.727	-618
51893.767	-730
51893.807	-629
51893.847	-540
51893.887	-512
51893.927	-693
51893.967	-670
51894.007	-747
51894.047	-498
51894.087	-488
51894.127	-481
51894.167	-377
51894.207	-472
51894.247	-600
51894.287	-656
51894.327	-364
51894.367	-272
51894.407	-360
51894.447	-267
51894.487	-161
51894.527	-291
51894.567	-392
51894.607	-516
51894.647	-580
51894.687	-599
51894.727	-549
51894.767	-528
51894.807	-499
51894.847	-434
51894.887	-453
51894.927	-376
51894.967	-352
51895.007	-583
51895.047	-739
51895.087	-651
51895.127	-621
51895.167	-529
51895.207	-494
51895.247	-525
51895.287	-659
51895.327	-545
51895.367	-389
51895.407	-462
51895.447	-551
51895.487	-611
51895.527	-539
51895.567	-418
51895.607	-577
51895.647	-700
51895.687	-795
51895.727	-577
51895.767	-478
51895.807	-495
51895.847	-508
51895.887	-570
51895.927	-607
51895.967	-707
51896.007	-730
51896.047	-380
51896.087	-463
51896.127	-1189
51896.167	-160
51896.207	-236
51896.247	-524
51896.287	-635
51896.327	-581
51896.367	-520
51896.407	-491
51896.447	-560
51896.487	-587
51896.527	-542
51896.567	-499
51896.607	-469
51896.647	-461
51896.687	-463
51896.727	-472
51896.767	-470
51896.807	-497
51896.847	-528
51896.887	-516
51896.927	-510
51896.967	-509
51897.007	-510
51897.047	-505
51897.087	-481
51897.127	-497
51897.167	-509
51897.207	-508
51897.247	-503
51897.287	-491
51897.327	-508
51897.367	-512
51897.407	-509
51897.447	-495
51897.487	-496
51897.527	-510
51897.567	-504
51897.607	-510
51897.647	-498
51897.687	-494
51897.727	-508
51897.767	-507
51897.807	-504
51897.847	-499
51897.887	-502
51897.927	-516
51897.967	-505
51898.007	-508
51898.047	-498
51898.087	-504
51898.127	-501
51898.167	-504
51898.207	-512
51898.247	-510
51898.287	-494
51898.327	-500
51898.367	-493
51898.407	-493
51898.447	-504
51898.487	-504
51898.527	-510
51898.567	-507
51898.607	-500
51898.647	-510
51898.687	-499
51898.727	-484
51898.767	-498
51898.807	-504
51898.847	-507
51898.887	-503
51898.927	-507
51898.967	-525
51899.007	-529
51899.047	-526
51899.087	-510
51899.127	-511
51899.167	-510
51899.207	-503
51899.247	-506
51899.287	-510
51899.327	-528
51899.367	-526
51899.407	-518
51899.447	-513
51899.487	-512
51899.527	-506
51899.567	-498
51899.607	-494
51899.647	-493
51899.687	-510
51899.727	-508
51899.767	-514
51899.807	-510
51899.847	-498
51899.887	-512
51899.927	-522
51899.967	-518
51900.007	-512
51900.047	-503
51900.087	-503
51900.127	-499
51900.167	-492
51900.207	-480
51900.247	-493
51900.287	-525
51900.327	-546
51900.367	-542
51900.407	-528
51900.447	-510
51900.487	-485
51900.527	-492
51900.567	-500
51900.607	-504
51900.647	-499
51900.687	-534
51900.727	-540
51900.767	-543
51900.807	-516
51900.847	-487
51900.887	-487
51900.927	-483
51900.967	-493
51901.007	-502
51901.047	-495
51901.087	-500
51901.127	-511
51901.167	-504
51901.207	-491
51901.247	-496
51901.287	-510
51901.327	-509
51901.367	-500
51901.407	-485
51901.447	-482
51901.487	-486
51901.527	-493
51901.567	-501
51901.607	-498
51901.647	-492
51901.687	-501
51901.727	-502
51901.767	-516
51901.807	-519
51901.847	-504
51901.887	-489
51901.927	-488
51901.967	-492
51902.007	-504
51902.047	-504
51902.087	-503
51902.127	-508
51902.167	-504
51902.207	-504
51902.247	-493
51902.287	-501
51902.327	-510
51902.367	-506
51902.407	-496
51902.447	-498
51902.487	-490
51902.527	-503
51902.567	-507
51902.607	-498
51902.647	-497
51902.687	-502
51902.727	-503
51902.767	-487
51902.807	-504
51902.847	-500
51902.887	-498
51902.927	-489
51902.967	-493
51903.007	-499
51903.047	-493
51903.087	-486
51903.127	-497
51903.167	-493
51903.207	-487
51903.247	-503
51903.287	-510
51903.327	-490
51903.367	-476
51903.407	-477
51903.447	-493
51903.487	-484
51903.527	-490
51903.567	-483
51903.607	-487
51903.647	-483
51903.687	-492
51903.727	-487
51903.767	-482
51903.807	-492
51903.847	-498
51903.887	-487
51903.927	-490
51903.967	-481
51904.007	-487
51904.047	-470
51904.087	-473
51904.127	-484
51904.167	-475
51904.207	-456
51904.247	-454
51904.287	-490
51904.327	-493
51904.367	-463
51904.407	-482
51904.447	-504
51904.487	-459
51904.527	-456
51904.567	-492
51904.607	-513
51904.647	-493
51904.687	-458
51904.727	-488
51904.767	-547
51904.807	-587
51904.847	-501
51904.887	-432
51904.927	-451
51904.967	-575
51905.007	-650
51905.047	-701
51905.087	-653
51905.127	-561
51905.167	-504
51905.207	-559
51905.247	-668
51905.287	-683
51905.327	-601
51905.367	-397
51905.407	-487
51905.447	-427
51905.487	-449
51905.527	-429
51905.567	-703
51905.607	-834
51905.647	-738
51905.687	-712
51905.727	-618
51905.767	-558
51905.807	-532
51905.847	-519
51905.887	-471
51905.927	-611
51905.967	-702
51906.007	-695
51906.047	-581
51906.087	-457
51906.127	-375
51906.167	-404
51906.207	-369
51906.247	-588
51906.287	-736
51906.327	-658
51906.367	-778
51906.407	-766
51906.447	-631
51906.487	-660
51906.527	-655
51906.567	-611
51906.607	-634
51906.647	-713
51906.687	-547
51906.727	-467
51906.767	-522
51906.807	-645
51906.847	-740
51906.887	-583
51906.927	-592
51906.967	-625
51907.007	-537
51907.047	-434
51907.087	-234
51907.127	-385
51907.167	-474
51907.207	-605
51907.247	-670
51907.287	-581
51907.327	-597
51907.367	-639
51907.407	-637
51907.447	-604
51907.487	-578
51907.527	-582
51907.567	-546
51907.607	-501
51907.647	-514
51907.687	-546
51907.727	-516
51907.767	-469
51907.807	-507
51907.847	-512
51907.887	-419
51907.927	-563
51907.967	-642
51908.007	-554
51908.047	-705
51908.087	-643
51908.127	-426
51908.167	-276
51908.207	-369
51908.247	-487
51908.287	-605
51908.327	-660
51908.367	-614
51908.407	-586
51908.447	-581
51908.487	-645
51908.527	-562
51908.567	-406
51908.607	-516
51908.647	-752
51908.687	-993
51908.727	-656
51908.767	-420
51908.807	-326
51908.847	-465
51908.887	-400
51908.927	-457
51908.967	-436
51909.007	-561
51909.047	-697
51909.087	-585
51909.127	-787
51909.167	-882
51909.207	-809
51909.247	-874
51909.287	-795
51909.327	-941
51909.367	-676
51909.407	-486
51909.447	-484
51909.487	-674
51909.527	-559
51909.567	-528
51909.607	-380
51909.647	-594
51909.687	-706
51909.727	-798
51909.767	-575
51909.807	-590
51909.847	-628
51909.887	-564
51909.927	-504
51909.967	-546
51910.007	-766
51910.047	-724
51910.087	-441
51910.127	-415
51910.167	-447
51910.207	-509
51910.247	-523
51910.287	-509
51910.327	-498
51910.367	-381
51910.407	-509
51910.447	-498
51910.487	-516
51910.527	-502
51910.567	-705
51910.607	-391
51910.647	-346
51910.687	-312
51910.727	-199
51910.767	-243
51910.807	-221
51910.847	-285
51910.887	-670
51910.927	-1065
51910.967	-709
51911.007	-267
51911.047	-167
51911.087	-321
51911.127	-535
51911.167	-731
51911.207	-689
51911.247	-557
51911.287	-445
51911.327	-425
51911.367	-498
51911.407	-552
51911.447	-504
51911.487	-334
51911.527	-196
51911.567	-219
51911.607	-299
51911.647	-504
51911.687	-592
51911.727	-445
51911.767	-441
51911.807	-366
51911.847	-293
51911.887	-487
51911.927	-624
51911.967	-718
51912.007	-627
51912.047	-423
51912.087	-403
51912.127	-410
51912.167	-641
51912.207	-473
51912.247	-389
51912.287	-498
51912.327	-526
51912.367	-278
51912.407	-145
51912.447	-314
51912.487	-396
51912.527	-411
51912.567	-318
51912.607	-331
51912.647	-589
51912.687	-912
51912.727	-824
51912.767	-482
51912.807	-283
51912.847	-378
51912.887	-363
51912.927	-342
51912.967	-402
51913.007	-540
51913.047	-449
51913.087	-375
51913.127	-595
51913.167	-593
51913.207	-478
51913.247	-465
51913.287	-546
51913.327	-644
51913.367	-415
51913.407	-413
51913.447	-442
51913.487	-516
51913.527	-579
51913.567	-636
51913.607	-508
51913.647	-529
51913.687	-664
51913.727	-644
51913.767	-497
51913.807	-327
51913.847	-240
51913.887	-239
51913.927	-374
51913.967	-425
51914.007	-706
51914.047	-969
51914.087	-758
51914.127	-390
51914.167	-257
51914.207	-384
51914.247	-447
51914.287	-412
51914.327	-487
51914.367	-495
51914.407	-568
51914.447	-582
51914.487	-475
51914.527	-391
51914.567	-369
51914.607	-357
51914.647	-398
51914.687	-496
51914.727	-576
51914.767	-413
51914.807	-609
51914.847	-603
51914.887	-491
51914.927	-395
51914.967	-484
51915.007	-679
51915.047	-655
51915.087	-662
51915.127	-535
51915.167	-499
51915.207	-503
51915.247	-429
51915.287	-297
51915.327	-212
51915.367	-250
51915.407	-456
51915.447	-640
51915.487	-452
51915.527	-493
51915.567	-407
51915.607	-378
51915.647	-312
51915.687	-415
51915.727	-501
51915.767	-354
51915.807	-232
51915.847	-223
51915.887	-389
51915.927	-398
51915.967	-486
51916.007	-385
51916.047	-321
51916.087	-617
51916.127	-800
51916.167	-605
51916.207	-604
51916.247	-525
51916.287	-450
51916.327	-469
51916.367	-544
51916.407	-623
51916.447	-457
51916.487	-258
51916.527	-171
51916.567	-293
51916.607	-338
51916.647	-539
51916.687	-322
51916.727	-619
51916.767	-819
51916.807	-764
51916.847	-564
51916.887	-143
51916.927	-331
51916.967	-675
51917.007	-579
51917.047	-602
51917.087	-361
51917.127	-330
51917.167	-529
51917.207	-632
51917.247	-531
51917.287	-364
51917.327	-363
51917.367	-495
51917.407	-638
51917.447	-469
51917.487	-346
51917.527	-321
51917.567	-396
51917.607	-561
51917.647	-485
51917.687	-389
51917.727	-445
51917.767	-454
51917.807	-380
51917.847	-454
51917.887	-529
51917.927	-511
51917.967	-443
51918.007	-425
51918.047	-446
51918.087	-333
51918.127	-348
51918.167	-415
51918.207	-506
51918.247	-434
51918.287	-282
51918.327	-375
51918.367	-411
51918.407	-566
51918.447	-573
51918.487	-551
51918.527	-538
51918.567	-524
51918.607	-483
51918.647	-421
51918.687	-370
51918.727	-359
51918.767	-402
51918.807	-428
51918.847	-480
51918.887	-492
51918.927	-500
51918.967	-452
51919.007	-421
51919.047	-424
51919.087	-427
51919.127	-441
51919.167	-462
51919.207	-477
51919.247	-460
51919.287	-427
51919.327	-422
51919.367	-435
51919.407	-453
51919.447	-449
51919.487	-467
51919.527	-480
51919.567	-465
51919.607	-438
51919.647	-486
51919.687	-489
51919.727	-470
51919.767	-442
51919.807	-438
51919.847	-444
51919.887	-428
51919.927	-420
51919.967	-410
51920.007	-413
51920.047	-424
51920.087	-409
51920.127	-409
51920.167	-449
51920.207	-481
51920.247	-463
51920.287	-416
51920.327	-410
51920.367	-443
51920.407	-469
51920.447	-462
51920.487	-460
51920.527	-459
51920.567	-469
51920.607	-470
51920.647	-445
51920.687	-446
51920.727	-467
51920.767	-481
51920.807	-465
51920.847	-467
51920.887	-468
51920.927	-465
51920.967	-469
51921.007	-468
51921.047	-477
51921.087	-465
51921.127	-456
51921.167	-469
51921.207	-475
51921.247	-473
51921.287	-463
51921.327	-474
51921.367	-475
51921.407	-473
51921.447	-467
51921.487	-463
51921.527	-474
51921.567	-476
51921.607	-483
51921.647	-498
51921.687	-487
51921.727	-481
51921.767	-485
51921.807	-480
51921.847	-476
51921.887	-479
51921.927	-489
51921.967	-496
51922.007	-496
51922.047	-485
51922.087	-484
51922.127	-487
51922.167	-485
51922.207	-487
51922.247	-492
51922.287	-487
51922.327	-498
51922.367	-507
51922.407	-512
51922.447	-496
51922.487	-481
51922.527	-475
51922.567	-500
51922.607	-519
51922.647	-511
51922.687	-501
51922.727	-496
51922.767	-492
51922.807	-492
51922.847	-500
51922.887	-489
51922.927	-488
51922.967	-499
51923.007	-505
51923.047	-500
51923.087	-498
51923.127	-507
51923.167	-510
51923.207	-514
51923.247	-515
51923.287	-492
51923.327	-488
51923.367	-503
51923.407	-498
51923.447	-493
51923.487	-481
51923.527	-487
51923.567	-492
51923.607	-504
51923.647	-498
51923.687	-467
51923.727	-453
51923.767	-483
51923.807	-521
51923.847	-531
51923.887	-481
51923.927	-480
51923.967	-495
51924.007	-490
51924.047	-486
51924.087	-492
51924.127	-500
51924.167	-512
51924.207	-513
51924.247	-497
51924.287	-491
51924.327	-489
51924.367	-494
51924.407	-495
51924.447	-510
51924.487	-514
51924.527	-502
51924.567	-509
51924.607	-489
51924.647	-497
51924.687	-497
51924.727	-495
51924.767	-488
51924.807	-494
51924.847	-493
51924.887	-504
51924.927	-498
51924.967	-482
51925.007	-491
51925.047	-500
51925.087	-502
51925.127	-489
51925.167	-494
51925.207	-502
51925.247	-499
51925.287	-510
51925.327	-512
51925.367	-505
51925.407	-504
51925.447	-513
51925.487	-518
51925.527	-527
51925.567	-509
51925.607	-498
51925.647	-495
51925.687	-491
51925.727	-504
51925.767	-506
51925.807	-514
51925.847	-508
51925.887	-506
51925.927	-505
51925.967	-507
51926.007	-502
51926.047	-505
51926.087	-525
51926.127	-524
51926.167	-519
51926.207	-513
51926.247	-512
51926.287	-507
51926.327	-517
51926.367	-507
51926.407	-521
51926.447	-515
51926.487	-509
51926.527	-515
51926.567	-514
51926.607	-503
51926.647	-504
51926.687	-510
51926.727	-510
51926.767	-504
51926.807	-498
51926.847	-503
51926.887	-500
51926.927	-504
51926.967	-519
51927.007	-523
51927.047	-510
51927.087	-500
51927.127	-507
51927.167	-496
51927.207	-492
51927.247	-491
51927.287	-508
51927.327	-534
51927.367	-528
51927.407	-507
51927.447	-525
51927.487	-516
51927.527	-561
51927.567	-546
51927.607	-515
51927.647	-417
51927.687	-404
51927.727	-372
51927.767	-389
51927.807	-429
51927.847	-457
51927.887	-499
51927.927	-445
51927.967	-448
51928.007	-425
51928.047	-427
51928.087	-399
51928.127	-346
51928.167	-328
51928.207	-414
51928.247	-469
51928.287	-539
51928.327	-458
51928.367	-353
51928.407	-335
51928.447	-393
51928.487	-457
51928.527	-368
51928.567	-534
51928.607	-473
51928.647	-500
51928.687	-420
51928.727	-400
51928.767	-303
51928.807	-300
51928.847	-551
51928.887	-563
51928.927	-380
51928.967	-322
51929.007	-327
51929.047	-321
51929.087	-308
51929.127	-366
51929.167	-336
51929.207	-375
51929.247	-395
51929.287	-610
51929.327	-654
51929.367	-570
51929.407	-531
51929.447	-403
51929.487	-373
51929.527	-353
51929.567	-362
51929.607	-403
51929.647	-433
51929.687	-282
51929.727	-168
51929.767	-397
51929.807	-579
51929.847	-447
51929.887	-353
51929.927	-415
51929.967	-408
51930.007	-452
51930.047	-614
51930.087	-530
51930.127	-627
51930.167	-530
51930.207	-414
51930.247	-447
51930.287	-468
51930.327	-429
51930.367	-465
51930.407	-647
51930.447	-601
51930.487	-445
51930.527	-386
51930.567	-344
51930.607	-383
51930.647	-379
51930.687	-356
51930.727	-770
51930.767	-1050
51930.807	-880
51930.847	-458
51930.887	-196
51930.927	-101
51930.967	-370
51931.007	-613
51931.047	-605
51931.087	-534
51931.127	-465
51931.167	-324
51931.207	-439
51931.247	-495
51931.287	-503
51931.327	-390
51931.367	-427
51931.407	-488
51931.447	-392
51931.487	-390
51931.527	-704
51931.567	-406
51931.607	-350
51931.647	-363
51931.687	-318
51931.727	-600
51931.767	-1017
51931.807	-440
51931.847	-433
51931.887	-302
51931.927	-285
51931.967	-285
51932.007	-287
51932.047	-394
51932.087	-369
51932.127	-350
51932.167	-724
51932.207	-559
51932.247	-343
51932.287	-683
51932.327	-481
51932.367	-395
51932.407	-368
51932.447	-365
51932.487	-392
51932.527	-410
51932.567	-396
51932.607	-459
51932.647	-394
51932.687	-439
51932.727	-309
51932.767	-213
51932.807	-633
51932.847	-715
51932.887	-670
51932.927	-604
51932.967	-530
51933.007	-589
51933.047	-472
51933.087	-480
51933.127	-521
51933.167	-447
51933.207	-435
51933.247	-368
51933.287	-413
51933.327	-324
51933.367	-547
51933.407	-866
51933.447	-931
51933.487	-512
51933.527	-416
51933.567	-344
51933.607	-441
51933.647	-495
51933.687	-523
51933.727	-463
51933.767	-447
51933.807	-580
51933.847	-651
51933.887	-549
51933.927	-476
51933.967	-480
51934.007	-501
51934.047	-546
51934.087	-489
51934.127	-487
51934.167	-516
51934.207	-487
51934.247	-446
51934.287	-536
51934.327	-509
51934.367	-446
51934.407	-415
51934.447	-526
51934.487	-475
51934.527	-460
51934.567	-439
51934.607	-475
51934.647	-469
51934.687	-477
51934.727	-479
51934.767	-469
51934.807	-465
51934.847	-469
51934.887	-475
51934.927	-475
51934.967	-467
51935.007	-467
51935.047	-467
51935.087	-478
51935.127	-473
51935.167	-477
51935.207	-492
51935.247	-500
51935.287	-476
51935.327	-469
51935.367	-471
51935.407	-476
51935.447	-479
51935.487	-474
51935.527	-481
51935.567	-489
51935.607	-484
51935.647	-465
51935.687	-460
51935.727	-471
51935.767	-473
51935.807	-474
51935.847	-468
51935.887	-464
51935.927	-475
51935.967	-468
51936.007	-463
51936.047	-458
51936.087	-459
51936.127	-464
51936.167	-458
51936.207	-470
51936.247	-472
51936.287	-469
51936.327	-473
51936.367	-470
51936.407	-469
51936.447	-470
51936.487	-473
51936.527	-475
51936.567	-475
51936.607	-469
51936.647	-470
51936.687	-472
51936.727	-472
51936.767	-469
51936.807	-471
51936.847	-475
51936.887	-468
51936.927	-472
51936.967	-475
51937.007	-470
51937.047	-463
51937.087	-467
51937.127	-465
51937.167	-464
51937.207	-468
51937.247	-471
51937.287	-471
51937.327	-468
51937.367	-465
51937.407	-464
51937.447	-463
51937.487	-476
51937.527	-474
51937.567	-463
51937.607	-445
51937.647	-249
51937.687	-564
51937.727	-643
51937.767	-498
51937.807	-391
51937.847	-427
51937.887	-485
51937.927	-483
51937.967	-448
51938.007	-474
51938.047	-479
51938.087	-457
51938.127	-461
51938.167	-477
51938.207	-474
51938.247	-472
51938.287	-459
51938.327	-457
51938.367	-470
51938.407	-482
51938.447	-475
51938.487	-465
51938.527	-459
51938.567	-468
51938.607	-470
51938.647	-463
51938.687	-475
51938.727	-475
51938.767	-462
51938.807	-455
51938.847	-469
51938.887	-477
51938.927	-471
51938.967	-467
51939.007	-481
51939.047	-473
51939.087	-458
51939.127	-440
51939.167	-452
51939.207	-472
51939.247	-482
51939.287	-451
51939.327	-463
51939.367	-454
51939.407	-458
51939.447	-468
51939.487	-485
51939.527	-469
51939.567	-469
51939.607	-475
51939.647	-495
51939.687	-505
51939.727	-498
51939.767	-498
51939.807	-506
51939.847	-492
51939.887	-489
51939.927	-500
51939.967	-487
51940.007	-483
51940.047	-486
51940.087	-485
51940.127	-492
51940.167	-487
51940.207	-483
51940.247	-478
51940.287	-490
51940.327	-497
51940.367	-491
51940.407	-487
51940.447	-491
51940.487	-492
51940.527	-504
51940.567	-499
51940.607	-492
51940.647	-490
51940.687	-485
51940.727	-486
51940.767	-485
51940.807	-481
51940.847	-495
51940.887	-483
51940.927	-491
51940.967	-492
51941.007	-491
51941.047	-487
51941.087	-484
51941.127	-484
51941.167	-487
51941.207	-484
51941.247	-486
51941.287	-485
51941.327	-478
51941.367	-487
51941.407	-492
51941.447	-488
51941.487	-484
51941.527	-485
51941.567	-487
51941.607	-490
51941.647	-490
51941.687	-487
51941.727	-480
51941.767	-497
51941.807	-499
51941.847	-496
51941.887	-494
51941.927	-487
51941.967	-478
51942.007	-497
51942.047	-495
51942.087	-491
51942.127	-498
51942.167	-493
51942.207	-488
51942.247	-493
51942.287	-492
51942.327	-487
51942.367	-487
51942.407	-487
51942.447	-492
51942.487	-487
51942.527	-492
51942.567	-491
51942.607	-486
51942.647	-489
51942.687	-491
51942.727	-495
51942.767	-488
51942.807	-479
51942.847	-481
51942.887	-492
51942.927	-495
51942.967	-482
51943.007	-478
51943.047	-487
51943.087	-486
51943.127	-469
51943.167	-492
51943.207	-473
51943.247	-465
51943.287	-456
51943.327	-496
51943.367	-484
51943.407	-472
51943.447	-472
51943.487	-491
51943.527	-496
51943.567	-522
51943.607	-522
51943.647	-525
51943.687	-530
51943.727	-527
51943.767	-534
51943.807	-535
51943.847	-550
51943.887	-554
51943.927	-581
51943.967	-564
51944.007	-538
51944.047	-527
51944.087	-553
51944.127	-572
51944.167	-537
51944.207	-492
51944.247	-479
51944.287	-502
51944.327	-554
51944.367	-576
51944.407	-573
51944.447	-543
51944.487	-536
51944.527	-500
51944.567	-505
51944.607	-559
51944.647	-582
51944.687	-528
51944.727	-493
51944.767	-507
51944.807	-533
51944.847	-518
51944.887	-497
51944.927	-510
51944.967	-522
51945.007	-526
51945.047	-530
51945.087	-509
51945.127	-362
51945.167	-541
51945.207	-626
51945.247	-550
51945.287	-499
51945.327	-556
51945.367	-597
51945.407	-540
51945.447	-504
51945.487	-479
51945.527	-460
51945.567	-475
51945.607	-541
51945.647	-525
51945.687	-468
51945.727	-519
51945.767	-558
51945.807	-593
51945.847	-506
51945.887	-489
51945.927	-582
51945.967	-621
51946.007	-524
51946.047	-468
51946.087	-572
51946.127	-718
51946.167	-576
51946.207	-514
51946.247	-487
51946.287	-558
51946.327	-559
51946.367	-495
51946.407	-493
51946.447	-587
51946.487	-698
51946.527	-671
51946.567	-452
51946.607	-481
51946.647	-472
51946.687	-461
51946.727	-502
51946.767	-523
51946.807	-706
51946.847	-709
51946.887	-552
51946.927	-590
51946.967	-690
51947.007	-687
51947.047	-616
51947.087	-529
51947.127	-405
51947.167	-339
51947.207	-351
51947.247	-405
51947.287	-242
51947.327	-407
51947.367	-488
51947.407	-494
51947.447	-463
51947.487	-515
51947.527	-489
51947.567	-475
51947.607	-552
51947.647	-591
51947.687	-534
51947.727	-394
51947.767	-247
51947.807	-152
51947.847	-272
51947.887	-408
51947.927	-854
51947.967	-564
[truncated: 110,198 more rows]
