# Supplementary material for: A Novel Algorithm for Movement Artifact Removal in ECG Signals Acquired from Wearable Systems Applied to Horses
Source: PLoS One. 2015 Oct 20;10(10):e0140783. doi: 10.1371/journal.pone.0140783 (PMC4618928; doi:10.1371/journal.pone.0140783)
Supplement: S1 Supporting Information — Electrocardiographic and Accellerometric data. (ZIP) [file pone.0140783.s001.zip › Available Data/Galera_1_AccY.txt]

51868.007	-651
51868.047	-636
51868.087	-647
51868.127	-658
51868.167	-664
51868.207	-671
51868.247	-673
51868.287	-694
51868.327	-688
51868.367	-671
51868.407	-658
51868.447	-674
51868.487	-658
51868.527	-645
51868.567	-700
51868.607	-688
51868.647	-695
51868.687	-626
51868.727	-655
51868.767	-651
51868.807	-688
51868.847	-655
51868.887	-670
51868.927	-676
51868.967	-675
51869.007	-655
51869.047	-659
51869.087	-661
51869.127	-664
51869.167	-660
51869.207	-668
51869.247	-654
51869.287	-657
51869.327	-664
51869.367	-659
51869.407	-664
51869.447	-670
51869.487	-661
51869.527	-664
51869.567	-669
51869.607	-674
51869.647	-673
51869.687	-673
51869.727	-680
51869.767	-677
51869.807	-673
51869.847	-676
51869.887	-678
51869.927	-675
51869.967	-681
51870.007	-676
51870.047	-669
51870.087	-678
51870.127	-671
51870.167	-679
51870.207	-676
51870.247	-676
51870.287	-679
51870.327	-679
51870.367	-678
51870.407	-690
51870.447	-682
51870.487	-689
51870.527	-676
51870.567	-681
51870.607	-669
51870.647	-674
51870.687	-676
51870.727	-673
51870.767	-682
51870.807	-684
51870.847	-690
51870.887	-680
51870.927	-670
51870.967	-662
51871.007	-788
51871.047	-656
51871.087	-636
51871.127	-624
51871.167	-551
51871.207	-597
51871.247	-623
51871.287	-600
51871.327	-608
51871.367	-626
51871.407	-659
51871.447	-770
51871.487	-793
51871.527	-867
51871.567	-913
51871.607	-823
51871.647	-769
51871.687	-790
51871.727	-897
51871.767	-834
51871.807	-761
51871.847	-728
51871.887	-719
51871.927	-741
51871.967	-661
51872.007	-647
51872.047	-666
51872.087	-666
51872.127	-700
51872.167	-749
51872.207	-790
51872.247	-664
51872.287	-724
51872.327	-741
51872.367	-842
51872.407	-889
51872.447	-661
51872.487	-606
51872.527	-761
51872.567	-670
51872.607	-792
51872.647	-804
51872.687	-820
51872.727	-824
51872.767	-905
51872.807	-868
51872.847	-926
51872.887	-794
51872.927	-688
51872.967	-682
51873.007	-841
51873.047	-919
51873.087	-912
51873.127	-856
51873.167	-647
51873.207	-677
51873.247	-557
51873.287	-623
51873.327	-550
51873.367	-528
51873.407	-730
51873.447	-770
51873.487	-800
51873.527	-756
51873.567	-784
51873.607	-808
51873.647	-787
51873.687	-720
51873.727	-690
51873.767	-854
51873.807	-796
51873.847	-641
51873.887	-701
51873.927	-661
51873.967	-369
51874.007	-754
51874.047	-852
51874.087	-918
51874.127	-921
51874.167	-882
51874.207	-810
51874.247	-736
51874.287	-792
51874.327	-821
51874.367	-896
51874.407	-894
51874.447	-884
51874.487	-813
51874.527	-648
51874.567	-511
51874.607	-594
51874.647	-579
51874.687	-548
51874.727	-697
51874.767	-878
51874.807	-865
51874.847	-927
51874.887	-814
51874.927	-779
51874.967	-680
51875.007	-752
51875.047	-599
51875.087	-738
51875.127	-967
51875.167	-516
51875.207	-264
51875.247	-544
51875.287	-614
51875.327	-656
51875.367	-691
51875.407	-751
51875.447	-813
51875.487	-878
51875.527	-816
51875.567	-771
51875.607	-623
51875.647	-779
51875.687	-835
51875.727	-814
51875.767	-833
51875.807	-742
51875.847	-670
51875.887	-619
51875.927	-637
51875.967	-594
51876.007	-599
51876.047	-648
51876.087	-645
51876.127	-597
51876.167	-665
51876.207	-589
51876.247	-594
51876.287	-725
51876.327	-827
51876.367	-876
51876.407	-870
51876.447	-803
51876.487	-623
51876.527	-546
51876.567	-662
51876.607	-712
51876.647	-761
51876.687	-703
51876.727	-696
51876.767	-684
51876.807	-699
51876.847	-735
51876.887	-789
51876.927	-801
51876.967	-736
51877.007	-612
51877.047	-625
51877.087	-635
51877.127	-625
51877.167	-741
51877.207	-692
51877.247	-664
51877.287	-660
51877.327	-684
51877.367	-694
51877.407	-688
51877.447	-687
51877.487	-682
51877.527	-675
51877.567	-679
51877.607	-674
51877.647	-681
51877.687	-692
51877.727	-690
51877.767	-695
51877.807	-692
51877.847	-684
51877.887	-682
51877.927	-684
51877.967	-682
51878.007	-688
51878.047	-688
51878.087	-686
51878.127	-686
51878.167	-688
51878.207	-688
51878.247	-686
51878.287	-695
51878.327	-700
51878.367	-685
51878.407	-691
51878.447	-691
51878.487	-694
51878.527	-697
51878.567	-690
51878.607	-693
51878.647	-696
51878.687	-694
51878.727	-699
51878.767	-699
51878.807	-701
51878.847	-697
51878.887	-688
51878.927	-708
51878.967	-698
51879.007	-683
51879.047	-701
51879.087	-691
51879.127	-670
51879.167	-691
51879.207	-694
51879.247	-687
51879.287	-698
51879.327	-678
51879.367	-682
51879.407	-688
51879.447	-691
51879.487	-692
51879.527	-689
51879.567	-692
51879.607	-696
51879.647	-693
51879.687	-694
51879.727	-688
51879.767	-697
51879.807	-701
51879.847	-690
51879.887	-688
51879.927	-683
51879.967	-694
51880.007	-692
51880.047	-695
51880.087	-701
51880.127	-701
51880.167	-688
51880.207	-705
51880.247	-679
51880.287	-694
51880.327	-708
51880.367	-698
51880.407	-692
51880.447	-699
51880.487	-700
51880.527	-699
51880.567	-703
51880.607	-714
51880.647	-698
51880.687	-701
51880.727	-693
51880.767	-678
51880.807	-697
51880.847	-704
51880.887	-705
51880.927	-713
51880.967	-703
51881.007	-698
51881.047	-694
51881.087	-701
51881.127	-696
51881.167	-688
51881.207	-697
51881.247	-704
51881.287	-706
51881.327	-704
51881.367	-690
51881.407	-688
51881.447	-684
51881.487	-684
51881.527	-688
51881.567	-688
51881.607	-692
51881.647	-690
51881.687	-692
51881.727	-695
51881.767	-695
51881.807	-695
51881.847	-688
51881.887	-687
51881.927	-692
51881.967	-696
51882.007	-694
51882.047	-697
51882.087	-700
51882.127	-701
51882.167	-688
51882.207	-698
51882.247	-691
51882.287	-690
51882.327	-699
51882.367	-697
51882.407	-690
51882.447	-699
51882.487	-692
51882.527	-699
51882.567	-699
51882.607	-698
51882.647	-699
51882.687	-688
51882.727	-694
51882.767	-695
51882.807	-694
51882.847	-697
51882.887	-698
51882.927	-694
51882.967	-697
51883.007	-698
51883.047	-697
51883.087	-697
51883.127	-700
51883.167	-699
51883.207	-700
51883.247	-697
51883.287	-691
51883.327	-708
51883.367	-696
51883.407	-690
51883.447	-694
51883.487	-700
51883.527	-716
51883.567	-696
51883.607	-663
51883.647	-771
51883.687	-683
51883.727	-664
51883.767	-761
51883.807	-711
51883.847	-714
51883.887	-662
51883.927	-676
51883.967	-574
51884.007	-542
51884.047	-564
51884.087	-608
51884.127	-605
51884.167	-662
51884.207	-651
51884.247	-711
51884.287	-730
51884.327	-741
51884.367	-739
51884.407	-701
51884.447	-677
51884.487	-629
51884.527	-661
51884.567	-763
51884.607	-760
51884.647	-807
51884.687	-789
51884.727	-651
51884.767	-470
51884.807	-566
51884.847	-710
51884.887	-687
51884.927	-646
51884.967	-598
51885.007	-664
51885.047	-643
51885.087	-613
51885.127	-618
51885.167	-849
51885.207	-285
51885.247	-449
51885.287	-637
51885.327	-701
51885.367	-682
51885.407	-688
51885.447	-591
51885.487	-602
51885.527	-594
51885.567	-744
51885.607	-731
51885.647	-681
51885.687	-602
51885.727	-641
51885.767	-651
51885.807	-708
51885.847	-700
51885.887	-663
51885.927	-599
51885.967	-580
51886.007	-653
51886.047	-656
51886.087	-632
51886.127	-613
51886.167	-540
51886.207	-496
51886.247	-589
51886.287	-686
51886.327	-712
51886.367	-735
51886.407	-688
51886.447	-752
51886.487	-608
51886.527	-698
51886.567	-764
51886.607	-613
51886.647	-617
51886.687	-541
51886.727	-637
51886.767	-615
51886.807	-679
51886.847	-682
51886.887	-640
51886.927	-615
51886.967	-588
51887.007	-578
51887.047	-599
51887.087	-743
51887.127	-672
51887.167	-648
51887.207	-658
51887.247	-679
51887.287	-684
51887.327	-628
51887.367	-662
51887.407	-685
51887.447	-672
51887.487	-617
51887.527	-608
51887.567	-623
51887.607	-611
51887.647	-597
51887.687	-645
51887.727	-655
51887.767	-647
51887.807	-664
51887.847	-648
51887.887	-614
51887.927	-663
51887.967	-599
51888.007	-599
51888.047	-635
51888.087	-656
51888.127	-661
51888.167	-650
51888.207	-652
51888.247	-639
51888.287	-641
51888.327	-628
51888.367	-619
51888.407	-633
51888.447	-643
51888.487	-658
51888.527	-662
51888.567	-653
51888.607	-658
51888.647	-645
51888.687	-647
51888.727	-653
51888.767	-648
51888.807	-655
51888.847	-648
51888.887	-643
51888.927	-649
51888.967	-653
51889.007	-645
51889.047	-647
51889.087	-646
51889.127	-641
51889.167	-646
51889.207	-641
51889.247	-643
51889.287	-646
51889.327	-643
51889.367	-649
51889.407	-653
51889.447	-648
51889.487	-644
51889.527	-644
51889.567	-641
51889.607	-649
51889.647	-643
51889.687	-645
51889.727	-647
51889.767	-648
51889.807	-644
51889.847	-645
51889.887	-646
51889.927	-648
51889.967	-641
51890.007	-645
51890.047	-648
51890.087	-643
51890.127	-647
51890.167	-646
51890.207	-647
51890.247	-646
51890.287	-647
51890.327	-647
51890.367	-648
51890.407	-653
51890.447	-647
51890.487	-647
51890.527	-652
51890.567	-661
51890.607	-648
51890.647	-646
51890.687	-647
51890.727	-648
51890.767	-640
51890.807	-635
51890.847	-632
51890.887	-633
51890.927	-646
51890.967	-633
51891.007	-623
51891.047	-629
51891.087	-646
51891.127	-658
51891.167	-669
51891.207	-653
51891.247	-640
51891.287	-651
51891.327	-651
51891.367	-662
51891.407	-658
51891.447	-658
51891.487	-659
51891.527	-655
51891.567	-651
51891.607	-648
51891.647	-647
51891.687	-647
51891.727	-657
51891.767	-647
51891.807	-652
51891.847	-657
51891.887	-653
51891.927	-643
51891.967	-642
51892.007	-652
51892.047	-658
51892.087	-668
51892.127	-658
51892.167	-658
51892.207	-656
51892.247	-641
51892.287	-651
51892.327	-650
51892.367	-647
51892.407	-659
51892.447	-655
51892.487	-659
51892.527	-655
51892.567	-657
51892.607	-666
51892.647	-662
51892.687	-652
51892.727	-655
51892.767	-658
51892.807	-681
51892.847	-688
51892.887	-689
51892.927	-670
51892.967	-671
51893.007	-564
51893.047	-658
51893.087	-605
51893.127	-616
51893.167	-592
51893.207	-672
51893.247	-785
51893.287	-651
51893.327	-436
51893.367	-690
51893.407	-694
51893.447	-725
51893.487	-660
51893.527	-704
51893.567	-604
51893.607	-548
51893.647	-612
51893.687	-570
51893.727	-640
51893.767	-576
51893.807	-640
51893.847	-618
51893.887	-573
51893.927	-539
51893.967	-558
51894.007	-603
51894.047	-719
51894.087	-553
51894.127	-350
51894.167	-571
51894.207	-676
51894.247	-803
51894.287	-714
51894.327	-760
51894.367	-816
51894.407	-761
51894.447	-838
51894.487	-783
51894.527	-759
51894.567	-588
51894.607	-671
51894.647	-726
51894.687	-680
51894.727	-706
51894.767	-696
51894.807	-718
51894.847	-639
51894.887	-543
51894.927	-508
51894.967	-386
51895.007	-468
51895.047	-587
51895.087	-629
51895.127	-620
51895.167	-700
51895.207	-677
51895.247	-571
51895.287	-607
51895.327	-820
51895.367	-806
51895.407	-806
51895.447	-617
51895.487	-611
51895.527	-653
51895.567	-797
51895.607	-817
51895.647	-843
51895.687	-700
51895.727	-637
51895.767	-546
51895.807	-505
51895.847	-567
51895.887	-573
51895.927	-677
51895.967	-688
51896.007	-646
51896.047	-688
51896.087	-638
51896.127	-544
51896.167	-704
51896.207	-582
51896.247	-617
51896.287	-570
51896.327	-668
51896.367	-629
51896.407	-627
51896.447	-663
51896.487	-673
51896.527	-676
51896.567	-664
51896.607	-654
51896.647	-659
51896.687	-658
51896.727	-678
51896.767	-663
51896.807	-651
51896.847	-666
51896.887	-684
51896.927	-672
51896.967	-664
51897.007	-656
51897.047	-657
51897.087	-671
51897.127	-661
51897.167	-651
51897.207	-664
51897.247	-659
51897.287	-670
51897.327	-676
51897.367	-671
51897.407	-660
51897.447	-670
51897.487	-664
51897.527	-664
51897.567	-657
51897.607	-659
51897.647	-660
51897.687	-669
51897.727	-662
51897.767	-661
51897.807	-664
51897.847	-665
51897.887	-667
51897.927	-663
51897.967	-658
51898.007	-659
51898.047	-655
51898.087	-659
51898.127	-660
51898.167	-658
51898.207	-656
51898.247	-661
51898.287	-660
51898.327	-670
51898.367	-664
51898.407	-667
51898.447	-665
51898.487	-669
51898.527	-659
51898.567	-658
51898.607	-665
51898.647	-661
51898.687	-669
51898.727	-668
51898.767	-658
51898.807	-659
51898.847	-656
51898.887	-660
51898.927	-656
51898.967	-653
51899.007	-647
51899.047	-658
51899.087	-658
51899.127	-655
51899.167	-651
51899.207	-658
51899.247	-658
51899.287	-650
51899.327	-653
51899.367	-649
51899.407	-651
51899.447	-650
51899.487	-658
51899.527	-662
51899.567	-667
51899.607	-657
51899.647	-654
51899.687	-657
51899.727	-659
51899.767	-658
51899.807	-661
51899.847	-655
51899.887	-665
51899.927	-669
51899.967	-662
51900.007	-657
51900.047	-659
51900.087	-656
51900.127	-663
51900.167	-671
51900.207	-675
51900.247	-658
51900.287	-647
51900.327	-646
51900.367	-639
51900.407	-654
51900.447	-660
51900.487	-652
51900.527	-648
51900.567	-649
51900.607	-663
51900.647	-653
51900.687	-641
51900.727	-647
51900.767	-631
51900.807	-658
51900.847	-664
51900.887	-649
51900.927	-659
51900.967	-665
51901.007	-659
51901.047	-664
51901.087	-660
51901.127	-654
51901.167	-664
51901.207	-670
51901.247	-677
51901.287	-674
51901.327	-664
51901.367	-664
51901.407	-665
51901.447	-664
51901.487	-670
51901.527	-665
51901.567	-662
51901.607	-670
51901.647	-666
51901.687	-673
51901.727	-673
51901.767	-658
51901.807	-655
51901.847	-655
51901.887	-660
51901.927	-674
51901.967	-668
51902.007	-663
51902.047	-661
51902.087	-666
51902.127	-660
51902.167	-664
51902.207	-657
51902.247	-665
51902.287	-663
51902.327	-670
51902.367	-664
51902.407	-665
51902.447	-661
51902.487	-670
51902.527	-667
51902.567	-664
51902.607	-674
51902.647	-663
51902.687	-675
51902.727	-670
51902.767	-664
51902.807	-660
51902.847	-661
51902.887	-662
51902.927	-664
51902.967	-670
51903.007	-667
51903.047	-671
51903.087	-679
51903.127	-669
51903.167	-670
51903.207	-659
51903.247	-655
51903.287	-652
51903.327	-666
51903.367	-684
51903.407	-690
51903.447	-675
51903.487	-664
51903.527	-660
51903.567	-672
51903.607	-682
51903.647	-676
51903.687	-687
51903.727	-683
51903.767	-679
51903.807	-674
51903.847	-667
51903.887	-664
51903.927	-675
51903.967	-678
51904.007	-670
51904.047	-681
51904.087	-669
51904.127	-676
51904.167	-688
51904.207	-698
51904.247	-694
51904.287	-678
51904.327	-660
51904.367	-662
51904.407	-655
51904.447	-655
51904.487	-632
51904.527	-641
51904.567	-625
51904.607	-624
51904.647	-637
51904.687	-611
51904.727	-672
51904.767	-625
51904.807	-635
51904.847	-535
51904.887	-610
51904.927	-617
51904.967	-682
51905.007	-655
51905.047	-615
51905.087	-605
51905.127	-630
51905.167	-540
51905.207	-399
51905.247	-586
51905.287	-776
51905.327	-712
51905.367	-715
51905.407	-555
51905.447	-439
51905.487	-552
51905.527	-566
51905.567	-599
51905.607	-666
51905.647	-604
51905.687	-642
51905.727	-570
51905.767	-523
51905.807	-477
51905.847	-494
51905.887	-564
51905.927	-551
51905.967	-553
51906.007	-685
51906.047	-821
51906.087	-864
51906.127	-820
51906.167	-647
51906.207	-451
51906.247	-439
51906.287	-496
51906.327	-625
51906.367	-634
51906.407	-542
51906.447	-548
51906.487	-598
51906.527	-580
51906.567	-520
51906.607	-516
51906.647	-509
51906.687	-563
51906.727	-506
51906.767	-528
51906.807	-718
51906.847	-728
51906.887	-822
51906.927	-700
51906.967	-618
51907.007	-574
51907.047	-495
51907.087	-518
51907.127	-745
51907.167	-767
51907.207	-730
51907.247	-679
51907.287	-652
51907.327	-558
51907.367	-575
51907.407	-606
51907.447	-628
51907.487	-634
51907.527	-575
51907.567	-553
51907.607	-529
51907.647	-615
51907.687	-661
51907.727	-747
51907.767	-694
51907.807	-716
51907.847	-765
51907.887	-665
51907.927	-552
51907.967	-504
51908.007	-705
51908.047	-645
51908.087	-748
51908.127	-741
51908.167	-647
51908.207	-673
51908.247	-658
51908.287	-592
51908.327	-619
51908.367	-629
51908.407	-604
51908.447	-625
51908.487	-657
51908.527	-618
51908.567	-659
51908.607	-532
51908.647	-688
51908.687	-636
51908.727	-593
51908.767	-637
51908.807	-646
51908.847	-665
51908.887	-560
51908.927	-524
51908.967	-611
51909.007	-650
51909.047	-611
51909.087	-564
51909.127	-520
51909.167	-481
51909.207	-350
51909.247	-331
51909.287	-302
51909.327	-699
51909.367	-561
51909.407	-640
51909.447	-736
51909.487	-710
51909.527	-743
51909.567	-581
51909.607	-522
51909.647	-453
51909.687	-502
51909.727	-603
51909.767	-594
51909.807	-546
51909.847	-522
51909.887	-527
51909.927	-562
51909.967	-605
51910.007	-698
51910.047	-736
51910.087	-623
51910.127	-498
51910.167	-689
51910.207	-687
51910.247	-672
51910.287	-599
51910.327	-773
51910.367	-600
51910.407	-627
51910.447	-687
51910.487	-697
51910.527	-529
51910.567	-905
51910.607	-960
51910.647	-968
51910.687	-846
51910.727	-636
51910.767	-565
51910.807	-550
51910.847	-667
51910.887	-824
51910.927	-833
51910.967	-771
51911.007	-779
51911.047	-741
51911.087	-732
51911.127	-747
51911.167	-699
51911.207	-741
51911.247	-712
51911.287	-641
51911.327	-598
51911.367	-530
51911.407	-595
51911.447	-682
51911.487	-682
51911.527	-654
51911.567	-817
51911.607	-933
51911.647	-956
51911.687	-889
51911.727	-750
51911.767	-670
51911.807	-703
51911.847	-715
51911.887	-718
51911.927	-783
51911.967	-803
51912.007	-743
51912.047	-712
51912.087	-503
51912.127	-593
51912.167	-575
51912.207	-742
51912.247	-651
51912.287	-704
51912.327	-835
51912.367	-902
51912.407	-777
51912.447	-778
51912.487	-733
51912.527	-611
51912.567	-656
51912.607	-754
51912.647	-776
51912.687	-890
51912.727	-879
51912.767	-771
51912.807	-655
51912.847	-610
51912.887	-584
51912.927	-604
51912.967	-552
51913.007	-478
51913.047	-721
51913.087	-765
51913.127	-791
51913.167	-759
51913.207	-728
51913.247	-597
51913.287	-537
51913.327	-737
51913.367	-995
51913.407	-915
51913.447	-686
51913.487	-657
51913.527	-654
51913.567	-543
51913.607	-654
51913.647	-510
51913.687	-597
51913.727	-641
51913.767	-675
51913.807	-761
51913.847	-764
51913.887	-723
51913.927	-765
51913.967	-714
51914.007	-874
51914.047	-799
51914.087	-742
51914.127	-670
51914.167	-681
51914.207	-611
51914.247	-686
51914.287	-596
51914.327	-615
51914.367	-529
51914.407	-540
51914.447	-643
51914.487	-730
51914.527	-793
51914.567	-869
51914.607	-761
51914.647	-683
51914.687	-677
51914.727	-830
51914.767	-823
51914.807	-830
51914.847	-729
51914.887	-695
51914.927	-449
51914.967	-570
51915.007	-617
51915.047	-614
51915.087	-706
51915.127	-675
51915.167	-653
51915.207	-617
51915.247	-650
51915.287	-718
51915.327	-834
51915.367	-914
51915.407	-1022
51915.447	-848
51915.487	-817
51915.527	-661
51915.567	-644
51915.607	-623
51915.647	-718
51915.687	-730
51915.727	-691
51915.767	-783
51915.807	-714
51915.847	-724
51915.887	-709
51915.927	-742
51915.967	-754
51916.007	-719
51916.047	-704
51916.087	-747
51916.127	-951
51916.167	-866
51916.207	-751
51916.247	-653
51916.287	-407
51916.327	-630
51916.367	-611
51916.407	-660
51916.447	-720
51916.487	-735
51916.527	-776
51916.567	-767
51916.607	-627
51916.647	-748
51916.687	-681
51916.727	-791
51916.767	-720
51916.807	-785
51916.847	-653
51916.887	-601
51916.927	-593
51916.967	-724
51917.007	-603
51917.047	-593
51917.087	-770
51917.127	-751
51917.167	-695
51917.207	-653
51917.247	-664
51917.287	-691
51917.327	-594
51917.367	-605
51917.407	-722
51917.447	-813
51917.487	-810
51917.527	-854
51917.567	-653
51917.607	-711
51917.647	-712
51917.687	-753
51917.727	-645
51917.767	-590
51917.807	-760
51917.847	-800
51917.887	-852
51917.927	-834
51917.967	-826
51918.007	-789
51918.047	-720
51918.087	-753
51918.127	-704
51918.167	-712
51918.207	-644
51918.247	-735
51918.287	-718
51918.327	-641
51918.367	-770
51918.407	-679
51918.447	-693
51918.487	-606
51918.527	-617
51918.567	-667
51918.607	-719
51918.647	-765
51918.687	-774
51918.727	-711
51918.767	-694
51918.807	-713
51918.847	-732
51918.887	-720
51918.927	-724
51918.967	-717
51919.007	-701
51919.047	-715
51919.087	-714
51919.127	-737
51919.167	-728
51919.207	-718
51919.247	-719
51919.287	-707
51919.327	-706
51919.367	-723
51919.407	-715
51919.447	-712
51919.487	-694
51919.527	-703
51919.567	-706
51919.607	-714
51919.647	-700
51919.687	-710
51919.727	-707
51919.767	-710
51919.807	-717
51919.847	-703
51919.887	-727
51919.927	-731
51919.967	-733
51920.007	-741
51920.047	-751
51920.087	-760
51920.127	-747
51920.167	-732
51920.207	-728
51920.247	-723
51920.287	-732
51920.327	-721
51920.367	-706
51920.407	-705
51920.447	-694
51920.487	-712
51920.527	-719
51920.567	-723
51920.607	-723
51920.647	-701
51920.687	-700
51920.727	-694
51920.767	-706
51920.807	-710
51920.847	-695
51920.887	-700
51920.927	-712
51920.967	-704
51921.007	-718
51921.047	-709
51921.087	-717
51921.127	-705
51921.167	-696
51921.207	-702
51921.247	-700
51921.287	-707
51921.327	-713
51921.367	-723
51921.407	-717
51921.447	-718
51921.487	-700
51921.527	-691
51921.567	-694
51921.607	-691
51921.647	-691
51921.687	-697
51921.727	-700
51921.767	-691
51921.807	-693
51921.847	-692
51921.887	-698
51921.927	-691
51921.967	-688
51922.007	-696
51922.047	-700
51922.087	-701
51922.127	-697
51922.167	-686
51922.207	-684
51922.247	-695
51922.287	-679
51922.327	-675
51922.367	-690
51922.407	-684
51922.447	-696
51922.487	-681
51922.527	-679
51922.567	-681
51922.607	-682
51922.647	-684
51922.687	-688
51922.727	-690
51922.767	-688
51922.807	-691
51922.847	-684
51922.887	-682
51922.927	-684
51922.967	-685
51923.007	-681
51923.047	-685
51923.087	-678
51923.127	-670
51923.167	-665
51923.207	-676
51923.247	-682
51923.287	-691
51923.327	-686
51923.367	-685
51923.407	-687
51923.447	-706
51923.487	-671
51923.527	-677
51923.567	-682
51923.607	-685
51923.647	-694
51923.687	-696
51923.727	-714
51923.767	-682
51923.807	-695
51923.847	-687
51923.887	-685
51923.927	-687
51923.967	-672
51924.007	-682
51924.047	-690
51924.087	-694
51924.127	-676
51924.167	-669
51924.207	-675
51924.247	-682
51924.287	-683
51924.327	-678
51924.367	-676
51924.407	-677
51924.447	-680
51924.487	-684
51924.527	-683
51924.567	-679
51924.607	-676
51924.647	-676
51924.687	-672
51924.727	-679
51924.767	-677
51924.807	-678
51924.847	-688
51924.887	-687
51924.927	-686
51924.967	-687
51925.007	-679
51925.047	-680
51925.087	-676
51925.127	-689
51925.167	-683
51925.207	-668
51925.247	-676
51925.287	-669
51925.327	-673
51925.367	-670
51925.407	-670
51925.447	-665
51925.487	-652
51925.527	-668
51925.567	-672
51925.607	-676
51925.647	-684
51925.687	-671
51925.727	-679
51925.767	-665
51925.807	-674
51925.847	-676
51925.887	-681
51925.927	-673
51925.967	-667
51926.007	-662
51926.047	-668
51926.087	-674
51926.127	-676
51926.167	-667
51926.207	-663
51926.247	-662
51926.287	-664
51926.327	-659
51926.367	-664
51926.407	-670
51926.447	-665
51926.487	-668
51926.527	-672
51926.567	-665
51926.607	-669
51926.647	-670
51926.687	-668
51926.727	-670
51926.767	-670
51926.807	-673
51926.847	-682
51926.887	-676
51926.927	-667
51926.967	-666
51927.007	-661
51927.047	-670
51927.087	-676
51927.127	-667
51927.167	-673
51927.207	-671
51927.247	-680
51927.287	-670
51927.327	-676
51927.367	-668
51927.407	-663
51927.447	-645
51927.487	-675
51927.527	-682
51927.567	-688
51927.607	-670
51927.647	-682
51927.687	-737
51927.727	-762
51927.767	-699
51927.807	-658
51927.847	-673
51927.887	-676
51927.927	-707
51927.967	-676
51928.007	-701
51928.047	-718
51928.087	-758
51928.127	-735
51928.167	-724
51928.207	-676
51928.247	-684
51928.287	-759
51928.327	-807
51928.367	-795
51928.407	-763
51928.447	-692
51928.487	-741
51928.527	-805
51928.567	-704
51928.607	-888
51928.647	-720
51928.687	-734
51928.727	-636
51928.767	-622
51928.807	-551
51928.847	-877
51928.887	-783
51928.927	-893
51928.967	-836
51929.007	-853
51929.047	-780
51929.087	-723
51929.127	-628
51929.167	-637
51929.207	-735
51929.247	-753
51929.287	-867
51929.327	-833
51929.367	-739
51929.407	-694
51929.447	-650
51929.487	-700
51929.527	-747
51929.567	-639
51929.607	-503
51929.647	-641
51929.687	-891
51929.727	-927
51929.767	-917
51929.807	-848
51929.847	-796
51929.887	-762
51929.927	-606
51929.967	-678
51930.007	-672
51930.047	-868
51930.087	-880
51930.127	-669
51930.167	-711
51930.207	-475
51930.247	-746
51930.287	-762
51930.327	-755
51930.367	-610
51930.407	-547
51930.447	-657
51930.487	-641
51930.527	-652
51930.567	-761
51930.607	-659
51930.647	-765
51930.687	-716
51930.727	-829
51930.767	-777
51930.807	-760
51930.847	-694
51930.887	-659
51930.927	-599
51930.967	-680
51931.007	-608
51931.047	-567
51931.087	-564
51931.127	-657
51931.167	-817
51931.207	-949
51931.247	-938
51931.287	-872
51931.327	-745
51931.367	-658
51931.407	-610
51931.447	-650
51931.487	-646
51931.527	-890
51931.567	-852
51931.607	-708
51931.647	-617
51931.687	-577
51931.727	-564
51931.767	-728
51931.807	-740
51931.847	-819
51931.887	-861
51931.927	-748
51931.967	-853
51932.007	-905
51932.047	-866
51932.087	-831
51932.127	-688
51932.167	-759
51932.207	-718
51932.247	-472
51932.287	-568
51932.327	-831
51932.367	-802
51932.407	-724
51932.447	-668
51932.487	-736
51932.527	-747
51932.567	-776
51932.607	-793
51932.647	-807
51932.687	-679
51932.727	-736
51932.767	-674
51932.807	-725
51932.847	-792
51932.887	-587
51932.927	-515
51932.967	-858
51933.007	-736
51933.047	-693
51933.087	-713
51933.127	-701
51933.167	-700
51933.207	-649
51933.247	-629
51933.287	-587
51933.327	-705
51933.367	-798
51933.407	-721
51933.447	-724
51933.487	-640
51933.527	-570
51933.567	-580
51933.607	-618
51933.647	-665
51933.687	-676
51933.727	-673
51933.767	-709
51933.807	-704
51933.847	-689
51933.887	-644
51933.927	-642
51933.967	-670
51934.007	-697
51934.047	-689
51934.087	-707
51934.127	-688
51934.167	-679
51934.207	-660
51934.247	-673
51934.287	-736
51934.327	-741
51934.367	-636
51934.407	-612
51934.447	-664
51934.487	-653
51934.527	-658
51934.567	-687
51934.607	-679
51934.647	-679
51934.687	-689
51934.727	-716
51934.767	-727
51934.807	-708
51934.847	-693
51934.887	-685
51934.927	-670
51934.967	-667
51935.007	-668
51935.047	-670
51935.087	-682
51935.127	-702
51935.167	-695
51935.207	-692
51935.247	-682
51935.287	-678
51935.327	-673
51935.367	-682
51935.407	-671
51935.447	-671
51935.487	-676
51935.527	-683
51935.567	-679
51935.607	-687
51935.647	-687
51935.687	-688
51935.727	-689
51935.767	-688
51935.807	-691
51935.847	-691
51935.887	-688
51935.927	-694
51935.967	-695
51936.007	-696
51936.047	-689
51936.087	-693
51936.127	-689
51936.167	-693
51936.207	-686
51936.247	-689
51936.287	-688
51936.327	-689
51936.367	-694
51936.407	-690
51936.447	-688
51936.487	-688
51936.527	-689
51936.567	-683
51936.607	-678
51936.647	-684
51936.687	-689
51936.727	-682
51936.767	-688
51936.807	-685
51936.847	-688
51936.887	-691
51936.927	-688
51936.967	-689
51937.007	-681
51937.047	-684
51937.087	-688
51937.127	-695
51937.167	-694
51937.207	-697
51937.247	-688
51937.287	-678
51937.327	-688
51937.367	-688
51937.407	-696
51937.447	-696
51937.487	-693
51937.527	-694
51937.567	-683
51937.607	-685
51937.647	-692
51937.687	-681
51937.727	-716
51937.767	-662
51937.807	-669
51937.847	-696
51937.887	-696
51937.927	-686
51937.967	-686
51938.007	-699
51938.047	-692
51938.087	-686
51938.127	-692
51938.167	-687
51938.207	-682
51938.247	-681
51938.287	-693
51938.327	-697
51938.367	-689
51938.407	-689
51938.447	-687
51938.487	-684
51938.527	-692
51938.567	-702
51938.607	-691
51938.647	-693
51938.687	-689
51938.727	-687
51938.767	-691
51938.807	-689
51938.847	-690
51938.887	-689
51938.927	-688
51938.967	-688
51939.007	-665
51939.047	-682
51939.087	-697
51939.127	-719
51939.167	-712
51939.207	-711
51939.247	-688
51939.287	-699
51939.327	-696
51939.367	-700
51939.407	-693
51939.447	-694
51939.487	-687
51939.527	-681
51939.567	-681
51939.607	-677
51939.647	-665
51939.687	-664
51939.727	-664
51939.767	-664
51939.807	-664
51939.847	-665
51939.887	-654
51939.927	-670
51939.967	-672
51940.007	-680
51940.047	-676
51940.087	-674
51940.127	-669
51940.167	-670
51940.207	-670
51940.247	-676
51940.287	-675
51940.327	-673
51940.367	-676
51940.407	-664
51940.447	-656
51940.487	-664
51940.527	-664
51940.567	-675
51940.607	-672
51940.647	-664
51940.687	-671
51940.727	-677
51940.767	-671
51940.807	-673
51940.847	-668
51940.887	-670
51940.927	-668
51940.967	-674
51941.007	-676
51941.047	-670
51941.087	-670
51941.127	-669
51941.167	-664
51941.207	-673
51941.247	-673
51941.287	-674
51941.327	-681
51941.367	-676
51941.407	-671
51941.447	-670
51941.487	-661
51941.527	-670
51941.567	-671
51941.607	-673
51941.647	-668
51941.687	-671
51941.727	-668
51941.767	-672
51941.807	-667
51941.847	-671
51941.887	-669
51941.927	-666
51941.967	-667
51942.007	-668
51942.047	-672
51942.087	-670
51942.127	-662
51942.167	-673
51942.207	-669
51942.247	-673
51942.287	-668
51942.327	-668
51942.367	-668
51942.407	-667
51942.447	-673
51942.487	-666
51942.527	-670
51942.567	-668
51942.607	-671
51942.647	-668
51942.687	-665
51942.727	-672
51942.767	-672
51942.807	-667
51942.847	-668
51942.887	-675
51942.927	-677
51942.967	-673
51943.007	-673
51943.047	-666
51943.087	-675
51943.127	-662
51943.167	-670
51943.207	-679
51943.247	-676
51943.287	-698
51943.327	-667
51943.367	-675
51943.407	-679
51943.447	-665
51943.487	-646
51943.527	-673
51943.567	-657
51943.607	-654
51943.647	-642
51943.687	-625
51943.727	-627
51943.767	-607
51943.807	-623
51943.847	-612
51943.887	-598
51943.927	-598
51943.967	-613
51944.007	-614
51944.047	-604
51944.087	-588
51944.127	-589
51944.167	-603
51944.207	-627
51944.247	-643
51944.287	-629
51944.327	-607
51944.367	-622
51944.407	-629
51944.447	-617
51944.487	-634
51944.527	-645
51944.567	-647
51944.607	-630
51944.647	-612
51944.687	-618
51944.727	-624
51944.767	-625
51944.807	-628
51944.847	-632
51944.887	-641
51944.927	-654
51944.967	-627
51945.007	-640
51945.047	-652
51945.087	-653
51945.127	-653
51945.167	-652
51945.207	-694
51945.247	-602
51945.287	-618
51945.327	-640
51945.367	-651
51945.407	-623
51945.447	-631
51945.487	-608
51945.527	-605
51945.567	-564
51945.607	-575
51945.647	-610
51945.687	-630
51945.727	-594
51945.767	-522
51945.807	-603
51945.847	-741
51945.887	-694
51945.927	-629
51945.967	-575
51946.007	-544
51946.047	-459
51946.087	-464
51946.127	-595
51946.167	-733
51946.207	-730
51946.247	-873
51946.287	-770
51946.327	-697
51946.367	-587
51946.407	-703
51946.447	-670
51946.487	-706
51946.527	-623
51946.567	-685
51946.607	-608
51946.647	-575
51946.687	-555
51946.727	-512
51946.767	-580
51946.807	-545
51946.847	-563
51946.887	-592
51946.927	-573
51946.967	-660
51947.007	-660
51947.047	-662
51947.087	-685
51947.127	-718
51947.167	-624
51947.207	-581
51947.247	-720
51947.287	-829
51947.327	-877
51947.367	-847
51947.407	-788
51947.447	-647
51947.487	-674
51947.527	-701
51947.567	-598
51947.607	-673
51947.647	-798
51947.687	-764
51947.727	-782
51947.767	-763
51947.807	-765
51947.847	-682
51947.887	-526
51947.927	-653
51947.967	-759
[truncated: 110,198 more rows]
