# Supplementary material for: A Novel Algorithm for Movement Artifact Removal in ECG Signals Acquired from Wearable Systems Applied to Horses
Source: PLoS One. 2015 Oct 20;10(10):e0140783. doi: 10.1371/journal.pone.0140783 (PMC4618928; doi:10.1371/journal.pone.0140783)
Supplement: S1 Supporting Information — Electrocardiographic and Accellerometric data. (ZIP) [file pone.0140783.s001.zip › Available Data/Galera_1_AccZ.txt]

51868.007	202
51868.047	214
51868.087	197
51868.127	195
51868.167	183
51868.207	183
51868.247	165
51868.287	140
51868.327	177
51868.367	237
51868.407	240
51868.447	506
51868.487	-40
51868.527	101
51868.567	303
51868.607	177
51868.647	387
51868.687	296
51868.727	198
51868.767	190
51868.807	225
51868.847	213
51868.887	177
51868.927	166
51868.967	174
51869.007	184
51869.047	195
51869.087	190
51869.127	186
51869.167	186
51869.207	186
51869.247	193
51869.287	188
51869.327	177
51869.367	173
51869.407	180
51869.447	197
51869.487	199
51869.527	192
51869.567	195
51869.607	193
51869.647	189
51869.687	190
51869.727	191
51869.767	188
51869.807	196
51869.847	195
51869.887	190
51869.927	193
51869.967	200
51870.007	195
51870.047	189
51870.087	187
51870.127	190
51870.167	184
51870.207	187
51870.247	179
51870.287	188
51870.327	194
51870.367	189
51870.407	181
51870.447	183
51870.487	185
51870.527	198
51870.567	194
51870.607	199
51870.647	186
51870.687	180
51870.727	182
51870.767	171
51870.807	168
51870.847	177
51870.887	195
51870.927	192
51870.967	207
51871.007	201
51871.047	231
51871.087	235
51871.127	172
51871.167	167
51871.207	136
51871.247	266
51871.287	320
51871.327	122
51871.367	127
51871.407	64
51871.447	-11
51871.487	20
51871.527	97
51871.567	110
51871.607	140
51871.647	-69
51871.687	120
51871.727	215
51871.767	43
51871.807	-70
51871.847	154
51871.887	-54
51871.927	189
51871.967	78
51872.007	59
51872.047	187
51872.087	277
51872.127	269
51872.167	146
51872.207	255
51872.247	237
51872.287	7
51872.327	198
51872.367	171
51872.407	110
51872.447	65
51872.487	9
51872.527	20
51872.567	50
51872.607	89
51872.647	59
51872.687	106
51872.727	114
51872.767	121
51872.807	180
51872.847	160
51872.887	39
51872.927	-21
51872.967	-60
51873.007	-39
51873.047	37
51873.087	70
51873.127	-44
51873.167	23
51873.207	55
51873.247	148
51873.287	220
51873.327	123
51873.367	118
51873.407	175
51873.447	125
51873.487	81
51873.527	30
51873.567	92
51873.607	101
51873.647	128
51873.687	156
51873.727	216
51873.767	86
51873.807	22
51873.847	85
51873.887	53
51873.927	-158
51873.967	97
51874.007	206
51874.047	-24
51874.087	-117
51874.127	-39
51874.167	58
51874.207	-27
51874.247	-15
51874.287	97
51874.327	-20
51874.367	-85
51874.407	-83
51874.447	-79
51874.487	22
51874.527	100
51874.567	59
51874.607	14
51874.647	-193
51874.687	-133
51874.727	64
51874.767	-4
51874.807	-125
51874.847	-158
51874.887	-106
51874.927	59
51874.967	91
51875.007	-3
51875.047	29
51875.087	-66
51875.127	-611
51875.167	-95
51875.207	-12
51875.247	368
51875.287	108
51875.327	-345
51875.367	-271
51875.407	90
51875.447	83
51875.487	23
51875.527	-7
51875.567	-9
51875.607	-148
51875.647	-215
51875.687	-10
51875.727	-73
51875.767	100
51875.807	-48
51875.847	-20
51875.887	33
51875.927	-31
51875.967	-32
51876.007	139
51876.047	171
51876.087	112
51876.127	56
51876.167	85
51876.207	208
51876.247	228
51876.287	17
51876.327	-202
51876.367	-58
51876.407	170
51876.447	231
51876.487	214
51876.527	-12
51876.567	155
51876.607	247
51876.647	16
51876.687	-27
51876.727	109
51876.767	223
51876.807	147
51876.847	65
51876.887	130
51876.927	108
51876.967	210
51877.007	88
51877.047	121
51877.087	166
51877.127	151
51877.167	112
51877.207	195
51877.247	224
51877.287	132
51877.327	121
51877.367	157
51877.407	177
51877.447	180
51877.487	177
51877.527	175
51877.567	161
51877.607	188
51877.647	198
51877.687	179
51877.727	172
51877.767	167
51877.807	173
51877.847	175
51877.887	176
51877.927	177
51877.967	167
51878.007	166
51878.047	171
51878.087	170
51878.127	177
51878.167	174
51878.207	171
51878.247	177
51878.287	175
51878.327	170
51878.367	162
51878.407	169
51878.447	168
51878.487	166
51878.527	161
51878.567	168
51878.607	169
51878.647	164
51878.687	165
51878.727	160
51878.767	171
51878.807	174
51878.847	179
51878.887	188
51878.927	163
51878.967	191
51879.007	171
51879.047	79
51879.087	196
51879.127	262
51879.167	68
51879.207	167
51879.247	181
51879.287	161
51879.327	185
51879.367	189
51879.407	178
51879.447	175
51879.487	189
51879.527	177
51879.567	179
51879.607	172
51879.647	183
51879.687	183
51879.727	182
51879.767	182
51879.807	177
51879.847	192
51879.887	191
51879.927	183
51879.967	183
51880.007	183
51880.047	169
51880.087	181
51880.127	177
51880.167	183
51880.207	166
51880.247	184
51880.287	169
51880.327	153
51880.367	155
51880.407	178
51880.447	175
51880.487	156
51880.527	146
51880.567	170
51880.607	185
51880.647	177
51880.687	169
51880.727	184
51880.767	195
51880.807	183
51880.847	174
51880.887	154
51880.927	143
51880.967	155
51881.007	179
51881.047	179
51881.087	178
51881.127	189
51881.167	193
51881.207	195
51881.247	182
51881.287	171
51881.327	171
51881.367	168
51881.407	164
51881.447	165
51881.487	168
51881.527	160
51881.567	168
51881.607	167
51881.647	169
51881.687	167
51881.727	161
51881.767	160
51881.807	165
51881.847	166
51881.887	170
51881.927	169
51881.967	170
51882.007	174
51882.047	171
51882.087	170
51882.127	170
51882.167	175
51882.207	175
51882.247	171
51882.287	164
51882.327	162
51882.367	167
51882.407	171
51882.447	168
51882.487	166
51882.527	165
51882.567	167
51882.607	169
51882.647	167
51882.687	161
51882.727	160
51882.767	158
51882.807	156
51882.847	162
51882.887	161
51882.927	163
51882.967	171
51883.007	176
51883.047	175
51883.087	173
51883.127	171
51883.167	171
51883.207	177
51883.247	167
51883.287	167
51883.327	163
51883.367	174
51883.407	173
51883.447	180
51883.487	194
51883.527	172
51883.567	502
51883.607	-386
51883.647	125
51883.687	483
51883.727	82
51883.767	-25
51883.807	154
51883.847	178
51883.887	144
51883.927	77
51883.967	50
51884.007	94
51884.047	77
51884.087	88
51884.127	173
51884.167	154
51884.207	23
51884.247	0
51884.287	48
51884.327	92
51884.367	166
51884.407	133
51884.447	11
51884.487	-17
51884.527	112
51884.567	309
51884.607	224
51884.647	202
51884.687	149
51884.727	199
51884.767	243
51884.807	150
51884.847	222
51884.887	152
51884.927	142
51884.967	200
51885.007	280
51885.047	285
51885.087	229
51885.127	84
51885.167	-5
51885.207	444
51885.247	145
51885.287	85
51885.327	233
51885.367	273
51885.407	297
51885.447	254
51885.487	296
51885.527	294
51885.567	195
51885.607	292
51885.647	281
51885.687	224
51885.727	201
51885.767	228
51885.807	316
51885.847	274
51885.887	182
51885.927	225
51885.967	168
51886.007	121
51886.047	212
51886.087	239
51886.127	219
51886.167	158
51886.207	117
51886.247	140
51886.287	50
51886.327	134
51886.367	171
51886.407	278
51886.447	233
51886.487	274
51886.527	252
51886.567	138
51886.607	216
51886.647	205
51886.687	249
51886.727	205
51886.767	177
51886.807	139
51886.847	106
51886.887	100
51886.927	135
51886.967	-34
51887.007	-107
51887.047	52
51887.087	242
51887.127	212
51887.167	-88
51887.207	49
51887.247	177
51887.287	128
51887.327	110
51887.367	88
51887.407	126
51887.447	128
51887.487	125
51887.527	130
51887.567	160
51887.607	150
51887.647	113
51887.687	107
51887.727	163
51887.767	137
51887.807	187
51887.847	112
51887.887	171
51887.927	250
51887.967	200
51888.007	140
51888.047	124
51888.087	180
51888.127	191
51888.167	170
51888.207	194
51888.247	189
51888.287	185
51888.327	193
51888.367	181
51888.407	179
51888.447	177
51888.487	181
51888.527	171
51888.567	170
51888.607	179
51888.647	189
51888.687	178
51888.727	178
51888.767	183
51888.807	186
51888.847	182
51888.887	189
51888.927	183
51888.967	177
51889.007	183
51889.047	183
51889.087	176
51889.127	171
51889.167	171
51889.207	175
51889.247	183
51889.287	175
51889.327	177
51889.367	178
51889.407	183
51889.447	173
51889.487	180
51889.527	174
51889.567	177
51889.607	173
51889.647	175
51889.687	173
51889.727	180
51889.767	176
51889.807	182
51889.847	184
51889.887	183
51889.927	179
51889.967	173
51890.007	179
51890.047	174
51890.087	175
51890.127	167
51890.167	182
51890.207	183
51890.247	174
51890.287	181
51890.327	175
51890.367	185
51890.407	166
51890.447	190
51890.487	170
51890.527	168
51890.567	177
51890.607	171
51890.647	170
51890.687	172
51890.727	172
51890.767	171
51890.807	187
51890.847	188
51890.887	177
51890.927	195
51890.967	186
51891.007	186
51891.047	196
51891.087	200
51891.127	166
51891.167	148
51891.207	190
51891.247	214
51891.287	190
51891.327	191
51891.367	198
51891.407	198
51891.447	197
51891.487	189
51891.527	173
51891.567	170
51891.607	179
51891.647	186
51891.687	172
51891.727	172
51891.767	166
51891.807	169
51891.847	171
51891.887	170
51891.927	177
51891.967	183
51892.007	178
51892.047	181
51892.087	185
51892.127	188
51892.167	174
51892.207	175
51892.247	182
51892.287	175
51892.327	167
51892.367	166
51892.407	162
51892.447	158
51892.487	152
51892.527	154
51892.567	153
51892.607	161
51892.647	153
51892.687	157
51892.727	160
51892.767	160
51892.807	164
51892.847	150
51892.887	120
51892.927	99
51892.967	38
51893.007	203
51893.047	130
51893.087	-114
51893.127	-4
51893.167	243
51893.207	194
51893.247	107
51893.287	-165
51893.327	-16
51893.367	131
51893.407	329
51893.447	356
51893.487	122
51893.527	168
51893.567	330
51893.607	252
51893.647	99
51893.687	87
51893.727	162
51893.767	236
51893.807	389
51893.847	361
51893.887	248
51893.927	147
51893.967	127
51894.007	148
51894.047	294
51894.087	432
51894.127	411
51894.167	148
51894.207	-76
51894.247	363
51894.287	411
51894.327	155
51894.367	49
51894.407	61
51894.447	225
51894.487	87
51894.527	117
51894.567	330
51894.607	364
51894.647	279
51894.687	168
51894.727	106
51894.767	383
51894.807	291
51894.847	260
51894.887	318
51894.927	308
51894.967	113
51895.007	0
51895.047	142
51895.087	168
51895.127	286
51895.167	218
51895.207	241
51895.247	373
51895.287	339
51895.327	59
51895.367	51
51895.407	-106
51895.447	154
51895.487	56
51895.527	-37
51895.567	88
51895.607	63
51895.647	150
51895.687	31
51895.727	-11
51895.767	3
51895.807	27
51895.847	-18
51895.887	88
51895.927	88
51895.967	147
51896.007	148
51896.047	45
51896.087	88
51896.127	609
51896.167	-170
51896.207	-65
51896.247	174
51896.287	227
51896.327	248
51896.367	161
51896.407	118
51896.447	200
51896.487	229
51896.527	209
51896.567	196
51896.607	169
51896.647	144
51896.687	160
51896.727	178
51896.767	184
51896.807	173
51896.847	178
51896.887	188
51896.927	192
51896.967	194
51897.007	180
51897.047	156
51897.087	168
51897.127	176
51897.167	177
51897.207	172
51897.247	168
51897.287	168
51897.327	180
51897.367	195
51897.407	187
51897.447	176
51897.487	177
51897.527	173
51897.567	171
51897.607	170
51897.647	170
51897.687	160
51897.727	178
51897.767	179
51897.807	179
51897.847	177
51897.887	178
51897.927	167
51897.967	171
51898.007	165
51898.047	170
51898.087	161
51898.127	165
51898.167	171
51898.207	176
51898.247	178
51898.287	189
51898.327	178
51898.367	184
51898.407	174
51898.447	178
51898.487	189
51898.527	188
51898.567	188
51898.607	189
51898.647	190
51898.687	187
51898.727	192
51898.767	186
51898.807	180
51898.847	179
51898.887	179
51898.927	187
51898.967	191
51899.007	182
51899.047	169
51899.087	176
51899.127	171
51899.167	180
51899.207	171
51899.247	168
51899.287	180
51899.327	173
51899.367	177
51899.407	172
51899.447	170
51899.487	167
51899.527	163
51899.567	161
51899.607	163
51899.647	162
51899.687	165
51899.727	174
51899.767	177
51899.807	171
51899.847	181
51899.887	181
51899.927	182
51899.967	180
51900.007	177
51900.047	173
51900.087	175
51900.127	177
51900.167	171
51900.207	168
51900.247	180
51900.287	190
51900.327	184
51900.367	202
51900.407	195
51900.447	189
51900.487	189
51900.527	169
51900.567	177
51900.607	184
51900.647	185
51900.687	195
51900.727	203
51900.767	204
51900.807	189
51900.847	161
51900.887	172
51900.927	183
51900.967	179
51901.007	165
51901.047	176
51901.087	196
51901.127	210
51901.167	201
51901.207	187
51901.247	177
51901.287	179
51901.327	188
51901.367	188
51901.407	189
51901.447	177
51901.487	172
51901.527	185
51901.567	183
51901.607	179
51901.647	180
51901.687	175
51901.727	181
51901.767	190
51901.807	180
51901.847	175
51901.887	183
51901.927	173
51901.967	170
51902.007	171
51902.047	178
51902.087	165
51902.127	168
51902.167	173
51902.207	169
51902.247	166
51902.287	164
51902.327	171
51902.367	174
51902.407	183
51902.447	183
51902.487	188
51902.527	181
51902.567	193
51902.607	191
51902.647	185
51902.687	184
51902.727	197
51902.767	186
51902.807	176
51902.847	189
51902.887	182
51902.927	183
51902.967	183
51903.007	181
51903.047	168
51903.087	186
51903.127	187
51903.167	183
51903.207	181
51903.247	174
51903.287	167
51903.327	166
51903.367	161
51903.407	161
51903.447	179
51903.487	189
51903.527	183
51903.567	188
51903.607	188
51903.647	185
51903.687	183
51903.727	184
51903.767	183
51903.807	189
51903.847	189
51903.887	188
51903.927	183
51903.967	185
51904.007	171
51904.047	188
51904.087	195
51904.127	187
51904.167	192
51904.207	195
51904.247	219
51904.287	251
51904.327	257
51904.367	265
51904.407	271
51904.447	227
51904.487	242
51904.527	233
51904.567	233
51904.607	249
51904.647	213
51904.687	186
51904.727	205
51904.767	245
51904.807	184
51904.847	184
51904.887	100
51904.927	117
51904.967	298
51905.007	309
51905.047	231
51905.087	266
51905.127	334
51905.167	372
51905.207	308
51905.247	251
51905.287	-68
51905.327	246
51905.367	339
51905.407	256
51905.447	90
51905.487	-36
51905.527	125
51905.567	107
51905.607	155
51905.647	194
51905.687	153
51905.727	172
51905.767	171
51905.807	185
51905.847	165
51905.887	189
51905.927	314
51905.967	369
51906.007	208
51906.047	-52
51906.087	16
51906.127	188
51906.167	353
51906.207	184
51906.247	37
51906.287	-74
51906.327	21
51906.367	187
51906.407	254
51906.447	118
51906.487	-26
51906.527	47
51906.567	173
51906.607	181
51906.647	137
51906.687	67
51906.727	144
51906.767	208
51906.807	-10
51906.847	-45
51906.887	116
51906.927	194
51906.967	157
51907.007	152
51907.047	-56
51907.087	-20
51907.127	-12
51907.167	72
51907.207	47
51907.247	17
51907.287	159
51907.327	217
51907.367	292
51907.407	222
51907.447	158
51907.487	135
51907.527	179
51907.567	210
51907.607	201
51907.647	102
51907.687	39
51907.727	94
51907.767	123
51907.807	163
51907.847	185
51907.887	197
51907.927	-57
51907.967	-91
51908.007	9
51908.047	66
51908.087	8
51908.127	-58
51908.167	-44
51908.207	-12
51908.247	53
51908.287	74
51908.327	15
51908.367	107
51908.407	89
51908.447	154
51908.487	168
51908.527	184
51908.567	165
51908.607	301
51908.647	258
51908.687	44
51908.727	97
51908.767	56
51908.807	37
51908.847	-261
51908.887	-128
51908.927	30
51908.967	-1
51909.007	97
51909.047	219
51909.087	349
51909.127	307
51909.167	314
51909.207	249
51909.247	152
51909.287	106
51909.327	-128
51909.367	92
51909.407	-297
51909.447	-148
51909.487	-54
51909.527	187
51909.567	182
51909.607	126
51909.647	224
51909.687	201
51909.727	67
51909.767	112
51909.807	235
51909.847	214
51909.887	203
51909.927	303
51909.967	67
51910.007	28
51910.047	98
51910.087	207
51910.127	13
51910.167	-166
51910.207	150
51910.247	137
51910.287	148
51910.327	100
51910.367	243
51910.407	177
51910.447	170
51910.487	153
51910.527	287
51910.567	-87
51910.607	25
51910.647	65
51910.687	198
51910.727	237
51910.767	67
51910.807	-153
51910.847	142
51910.887	329
51910.927	239
51910.967	-5
51911.007	-23
51911.047	244
51911.087	175
51911.127	-27
51911.167	6
51911.207	65
51911.247	100
51911.287	165
51911.327	60
51911.367	82
51911.407	94
51911.447	139
51911.487	-57
51911.527	-54
51911.567	-125
51911.607	36
51911.647	34
51911.687	-78
51911.727	-21
51911.767	67
51911.807	204
51911.847	192
51911.887	-85
51911.927	-239
51911.967	-67
51912.007	-22
51912.047	-25
51912.087	-163
51912.127	381
51912.167	331
51912.207	84
51912.247	20
51912.287	154
51912.327	304
51912.367	188
51912.407	32
51912.447	-27
51912.487	118
51912.527	144
51912.567	243
51912.607	122
51912.647	-80
51912.687	79
51912.727	217
51912.767	314
51912.807	281
51912.847	-47
51912.887	85
51912.927	215
51912.967	57
51913.007	82
51913.047	217
51913.087	209
51913.127	38
51913.167	20
51913.207	76
51913.247	194
51913.287	342
51913.327	274
51913.367	-222
51913.407	-285
51913.447	-96
51913.487	23
51913.527	314
51913.567	263
51913.607	146
51913.647	158
51913.687	7
51913.727	77
51913.767	-96
51913.807	-56
51913.847	42
51913.887	11
51913.927	73
51913.967	126
51914.007	-78
51914.047	160
51914.087	215
51914.127	192
51914.167	132
51914.207	5
51914.247	50
51914.287	95
51914.327	36
51914.367	111
51914.407	145
51914.447	207
51914.487	252
51914.527	248
51914.567	71
51914.607	-21
51914.647	-103
51914.687	94
51914.727	19
51914.767	55
51914.807	11
51914.847	40
51914.887	-66
51914.927	-172
51914.967	82
51915.007	312
51915.047	26
51915.087	-212
51915.127	-178
51915.167	-54
51915.207	118
51915.247	108
51915.287	119
51915.327	78
51915.367	85
51915.407	0
51915.447	210
51915.487	46
51915.527	-22
51915.567	126
51915.607	50
51915.647	-16
51915.687	44
51915.727	95
51915.767	64
51915.807	44
51915.847	89
51915.887	36
51915.927	14
51915.967	22
51916.007	79
51916.047	115
51916.087	237
51916.127	-85
51916.167	40
51916.207	34
51916.247	29
51916.287	334
51916.327	106
51916.367	199
51916.407	198
51916.447	76
51916.487	6
51916.527	-5
51916.567	160
51916.607	184
51916.647	308
51916.687	369
51916.727	-29
51916.767	56
51916.807	201
51916.847	186
51916.887	368
51916.927	171
51916.967	53
51917.007	205
51917.047	157
51917.087	203
51917.127	162
51917.167	98
51917.207	87
51917.247	147
51917.287	128
51917.327	231
51917.367	266
51917.407	177
51917.447	72
51917.487	82
51917.527	130
51917.567	167
51917.607	30
51917.647	65
51917.687	-188
51917.727	-53
51917.767	-6
51917.807	57
51917.847	130
51917.887	86
51917.927	50
51917.967	39
51918.007	38
51918.047	101
51918.087	62
51918.127	47
51918.167	-31
51918.207	-20
51918.247	163
51918.287	181
51918.327	121
51918.367	104
51918.407	114
51918.447	133
51918.487	172
51918.527	231
51918.567	218
51918.607	187
51918.647	142
51918.687	99
51918.727	99
51918.767	110
51918.807	80
51918.847	98
51918.887	171
51918.927	163
51918.967	147
51919.007	123
51919.047	118
51919.087	117
51919.127	108
51919.167	128
51919.207	142
51919.247	143
51919.287	132
51919.327	130
51919.367	129
51919.407	120
51919.447	109
51919.487	119
51919.527	125
51919.567	130
51919.607	137
51919.647	133
51919.687	117
51919.727	104
51919.767	114
51919.807	114
51919.847	117
51919.887	118
51919.927	111
51919.967	118
51920.007	112
51920.047	125
51920.087	118
51920.127	132
51920.167	139
51920.207	132
51920.247	94
51920.287	98
51920.327	120
51920.367	136
51920.407	134
51920.447	127
51920.487	118
51920.527	124
51920.567	121
51920.607	111
51920.647	106
51920.687	107
51920.727	124
51920.767	115
51920.807	119
51920.847	111
51920.887	110
51920.927	115
51920.967	106
51921.007	94
51921.047	101
51921.087	104
51921.127	108
51921.167	107
51921.207	110
51921.247	112
51921.287	114
51921.327	124
51921.367	116
51921.407	116
51921.447	111
51921.487	116
51921.527	108
51921.567	109
51921.607	108
51921.647	106
51921.687	107
51921.727	107
51921.767	108
51921.807	110
51921.847	109
51921.887	104
51921.927	108
51921.967	102
51922.007	97
51922.047	92
51922.087	86
51922.127	91
51922.167	105
51922.207	99
51922.247	102
51922.287	117
51922.327	108
51922.367	97
51922.407	104
51922.447	100
51922.487	94
51922.527	94
51922.567	96
51922.607	105
51922.647	105
51922.687	99
51922.727	106
51922.767	112
51922.807	103
51922.847	99
51922.887	92
51922.927	88
51922.967	90
51923.007	95
51923.047	97
51923.087	101
51923.127	113
51923.167	115
51923.207	110
51923.247	111
51923.287	113
51923.327	113
51923.367	114
51923.407	109
51923.447	114
51923.487	130
51923.527	127
51923.567	119
51923.607	112
51923.647	119
51923.687	121
51923.727	115
51923.767	135
51923.807	142
51923.847	139
51923.887	128
51923.927	123
51923.967	141
51924.007	129
51924.047	121
51924.087	125
51924.127	129
51924.167	118
51924.207	116
51924.247	121
51924.287	123
51924.327	126
51924.367	132
51924.407	138
51924.447	137
51924.487	132
51924.527	130
51924.567	129
51924.607	135
51924.647	130
51924.687	139
51924.727	125
51924.767	124
51924.807	128
51924.847	118
51924.887	118
51924.927	129
51924.967	141
51925.007	136
51925.047	138
51925.087	130
51925.127	121
51925.167	129
51925.207	122
51925.247	138
51925.287	134
51925.327	124
51925.367	112
51925.407	136
51925.447	150
51925.487	153
51925.527	142
51925.567	146
51925.607	134
51925.647	128
51925.687	134
51925.727	136
51925.767	144
51925.807	126
51925.847	132
51925.887	136
51925.927	136
51925.967	145
51926.007	144
51926.047	138
51926.087	145
51926.127	142
51926.167	139
51926.207	138
51926.247	130
51926.287	128
51926.327	133
51926.367	132
51926.407	128
51926.447	140
51926.487	130
51926.527	133
51926.567	140
51926.607	134
51926.647	136
51926.687	139
51926.727	142
51926.767	151
51926.807	141
51926.847	136
51926.887	143
51926.927	137
51926.967	148
51927.007	151
51927.047	130
51927.087	140
51927.127	144
51927.167	140
51927.207	137
51927.247	128
51927.287	139
51927.327	150
51927.367	150
51927.407	145
51927.447	139
51927.487	169
51927.527	199
51927.567	183
51927.607	154
51927.647	158
51927.687	148
51927.727	114
51927.767	151
51927.807	162
51927.847	172
51927.887	134
51927.927	141
51927.967	148
51928.007	154
51928.047	171
51928.087	133
51928.127	138
51928.167	140
51928.207	160
51928.247	177
51928.287	165
51928.327	196
51928.367	142
51928.407	175
51928.447	256
51928.487	267
51928.527	208
51928.567	167
51928.607	9
51928.647	129
51928.687	214
51928.727	195
51928.767	36
51928.807	67
51928.847	134
51928.887	373
51928.927	155
51928.967	78
51929.007	10
51929.047	101
51929.087	155
51929.127	162
51929.167	173
51929.207	204
51929.247	47
51929.287	-58
51929.327	158
51929.367	224
51929.407	222
51929.447	274
51929.487	81
51929.527	-19
51929.567	109
51929.607	85
51929.647	67
51929.687	179
51929.727	144
51929.767	-29
51929.807	-139
51929.847	-53
51929.887	26
51929.927	96
51929.967	64
51930.007	249
51930.047	-392
51930.087	-54
51930.127	60
51930.167	8
51930.207	136
51930.247	196
51930.287	166
51930.327	31
51930.367	4
51930.407	-9
51930.447	45
51930.487	110
51930.527	129
51930.567	67
51930.607	125
51930.647	105
51930.687	118
51930.727	-5
51930.767	136
51930.807	251
51930.847	184
51930.887	175
51930.927	64
51930.967	-51
51931.007	-24
51931.047	118
51931.087	18
51931.127	-36
51931.167	91
51931.207	46
51931.247	36
51931.287	-6
51931.327	-57
51931.367	9
51931.407	94
51931.447	80
51931.487	195
51931.527	-319
51931.567	-101
51931.607	-127
51931.647	-238
51931.687	1
51931.727	193
51931.767	-72
51931.807	-174
51931.847	-124
51931.887	71
51931.927	-27
51931.967	5
51932.007	20
51932.047	-144
51932.087	-79
51932.127	18
51932.167	27
51932.207	-46
51932.247	-78
51932.287	-51
51932.327	30
51932.367	86
51932.407	65
51932.447	9
51932.487	-50
51932.527	-89
51932.567	-46
51932.607	-54
51932.647	-2
51932.687	-4
51932.727	99
51932.767	-6
51932.807	-85
51932.847	-181
51932.887	-159
51932.927	-238
51932.967	341
51933.007	352
51933.047	-20
51933.087	-78
51933.127	-58
51933.167	-16
51933.207	64
51933.247	82
51933.287	117
51933.327	260
51933.367	183
51933.407	270
51933.447	225
51933.487	16
51933.527	158
51933.567	247
51933.607	217
51933.647	91
51933.687	-16
51933.727	5
51933.767	91
51933.807	97
51933.847	107
51933.887	77
51933.927	53
51933.967	91
51934.007	165
51934.047	138
51934.087	107
51934.127	127
51934.167	162
51934.207	207
51934.247	209
51934.287	172
51934.327	176
51934.367	189
51934.407	189
51934.447	124
51934.487	149
51934.527	118
51934.567	189
51934.607	151
51934.647	179
51934.687	182
51934.727	195
51934.767	177
51934.807	168
51934.847	177
51934.887	184
51934.927	186
51934.967	171
51935.007	171
51935.047	171
51935.087	163
51935.127	172
51935.167	189
51935.207	195
51935.247	201
51935.287	195
51935.327	177
51935.367	183
51935.407	181
51935.447	171
51935.487	173
51935.527	175
51935.567	186
51935.607	191
51935.647	182
51935.687	176
51935.727	182
51935.767	189
51935.807	188
51935.847	191
51935.887	186
51935.927	192
51935.967	193
51936.007	182
51936.047	181
51936.087	179
51936.127	183
51936.167	174
51936.207	178
51936.247	183
51936.287	177
51936.327	180
51936.367	180
51936.407	177
51936.447	182
51936.487	181
51936.527	181
51936.567	178
51936.607	172
51936.647	173
51936.687	175
51936.727	173
51936.767	173
51936.807	174
51936.847	169
51936.887	175
51936.927	180
51936.967	188
51937.007	188
51937.047	180
51937.087	177
51937.127	177
51937.167	185
51937.207	183
51937.247	189
51937.287	184
51937.327	182
51937.367	181
51937.407	178
51937.447	187
51937.487	182
51937.527	188
51937.567	200
51937.607	219
51937.647	444
51937.687	-240
51937.727	206
51937.767	379
51937.807	106
51937.847	86
51937.887	209
51937.927	185
51937.967	162
51938.007	177
51938.047	195
51938.087	165
51938.127	164
51938.167	180
51938.207	176
51938.247	166
51938.287	162
51938.327	171
51938.367	184
51938.407	184
51938.447	190
51938.487	180
51938.527	166
51938.567	175
51938.607	189
51938.647	183
51938.687	177
51938.727	180
51938.767	174
51938.807	179
51938.847	181
51938.887	177
51938.927	175
51938.967	181
51939.007	194
51939.047	176
51939.087	160
51939.127	152
51939.167	172
51939.207	194
51939.247	177
51939.287	163
51939.327	161
51939.367	172
51939.407	180
51939.447	185
51939.487	184
51939.527	190
51939.567	185
51939.607	183
51939.647	180
51939.687	168
51939.727	175
51939.767	181
51939.807	193
51939.847	186
51939.887	180
51939.927	186
51939.967	191
51940.007	184
51940.047	193
51940.087	196
51940.127	192
51940.167	193
51940.207	192
51940.247	187
51940.287	189
51940.327	198
51940.367	196
51940.407	196
51940.447	193
51940.487	183
51940.527	194
51940.567	197
51940.607	192
51940.647	184
51940.687	188
51940.727	187
51940.767	191
51940.807	187
51940.847	193
51940.887	192
51940.927	183
51940.967	186
51941.007	181
51941.047	181
51941.087	182
51941.127	186
51941.167	191
51941.207	185
51941.247	196
51941.287	200
51941.327	195
51941.367	200
51941.407	205
51941.447	196
51941.487	193
51941.527	185
51941.567	194
51941.607	191
51941.647	194
51941.687	196
51941.727	199
51941.767	189
51941.807	199
51941.847	201
51941.887	192
51941.927	185
51941.967	190
51942.007	189
51942.047	192
51942.087	188
51942.127	192
51942.167	186
51942.207	189
51942.247	189
51942.287	192
51942.327	182
51942.367	180
51942.407	188
51942.447	186
51942.487	187
51942.527	182
51942.567	186
51942.607	177
51942.647	183
51942.687	195
51942.727	202
51942.767	199
51942.807	188
51942.847	190
51942.887	199
51942.927	201
51942.967	197
51943.007	191
51943.047	194
51943.087	191
51943.127	197
51943.167	192
51943.207	196
51943.247	188
51943.287	181
51943.327	185
51943.367	217
51943.407	209
51943.447	202
51943.487	203
51943.527	200
51943.567	212
51943.607	225
51943.647	237
51943.687	233
51943.727	219
51943.767	225
51943.807	224
51943.847	221
51943.887	243
51943.927	242
51943.967	218
51944.007	208
51944.047	217
51944.087	250
51944.127	253
51944.167	233
51944.207	209
51944.247	202
51944.287	225
51944.327	242
51944.367	243
51944.407	231
51944.447	247
51944.487	243
51944.527	212
51944.567	209
51944.607	218
51944.647	231
51944.687	209
51944.727	195
51944.767	195
51944.807	209
51944.847	190
51944.887	163
51944.927	177
51944.967	208
51945.007	218
51945.047	216
51945.087	248
51945.127	326
51945.167	-174
51945.207	231
51945.247	432
51945.287	195
51945.327	223
51945.367	284
51945.407	220
51945.447	211
51945.487	256
51945.527	243
51945.567	250
51945.607	215
51945.647	195
51945.687	225
51945.727	243
51945.767	278
51945.807	176
51945.847	171
51945.887	167
51945.927	100
51945.967	189
51946.007	226
51946.047	256
51946.087	326
51946.127	278
51946.167	112
51946.207	123
51946.247	122
51946.287	305
51946.327	288
51946.367	118
51946.407	-102
51946.447	-6
51946.487	114
51946.527	120
51946.567	59
51946.607	152
51946.647	217
51946.687	162
51946.727	165
51946.767	161
51946.807	159
51946.847	125
51946.887	202
51946.927	200
51946.967	173
51947.007	276
51947.047	129
51947.087	138
51947.127	154
51947.167	112
51947.207	15
51947.247	-85
51947.287	11
51947.327	53
51947.367	42
51947.407	40
51947.447	117
51947.487	188
51947.527	231
51947.567	292
51947.607	275
51947.647	128
51947.687	83
51947.727	122
51947.767	184
51947.807	133
51947.847	70
51947.887	238
51947.927	-79
51947.967	-76
[truncated: 110,198 more rows]
