# Supplementary material for: A Novel Algorithm for Movement Artifact Removal in ECG Signals Acquired from Wearable Systems Applied to Horses
Source: PLoS One. 2015 Oct 20;10(10):e0140783. doi: 10.1371/journal.pone.0140783 (PMC4618928; doi:10.1371/journal.pone.0140783)
Supplement: S1 Supporting Information — Electrocardiographic and Accellerometric data. (ZIP) [file pone.0140783.s001.zip › Available Data/Galera_1_ECG.txt]

51867.969	-61
51867.973	-63
51867.977	-65
51867.981	-66
51867.985	-68
51867.989	-69
51867.993	-69
51867.997	-69
51868.001	-69
51868.005	-68
51868.009	-67
51868.013	-67
51868.017	-66
51868.021	-66
51868.025	-67
51868.029	-67
51868.033	-68
51868.037	-69
51868.041	-71
51868.045	-72
51868.049	-73
51868.053	-74
51868.057	-74
51868.061	-73
51868.065	-72
51868.069	-71
51868.073	-71
51868.077	-71
51868.081	-70
51868.085	-70
51868.089	-70
51868.093	-69
51868.097	-69
51868.101	-68
51868.105	-68
51868.109	-68
51868.113	-68
51868.117	-68
51868.121	-68
51868.125	-67
51868.129	-67
51868.133	-67
51868.137	-67
51868.141	-68
51868.145	-67
51868.149	-67
51868.153	-65
51868.157	-63
51868.161	-61
51868.165	-60
51868.169	-59
51868.173	-59
51868.177	-59
51868.181	-59
51868.185	-60
51868.189	-62
51868.193	-64
51868.197	-68
51868.201	-74
51868.205	-82
51868.209	-91
51868.213	-98
51868.217	-102
51868.221	-103
51868.225	-102
51868.229	-101
51868.233	-106
51868.237	-120
51868.241	-145
51868.245	-177
51868.249	-214
51868.253	-254
51868.257	-298
51868.261	-348
51868.265	-402
51868.269	-454
51868.273	-495
51868.277	-522
51868.281	-535
51868.285	-538
51868.289	-534
51868.293	-527
51868.297	-515
51868.301	-499
51868.305	-479
51868.309	-457
51868.313	-435
51868.317	-414
51868.321	-396
51868.325	-378
51868.329	-360
51868.333	-339
51868.337	-313
51868.341	-286
51868.345	-261
51868.349	-243
51868.353	-237
51868.357	-242
51868.361	-253
51868.365	-265
51868.369	-274
51868.373	-277
51868.377	-274
51868.381	-265
51868.385	-251
51868.389	-234
51868.393	-214
51868.397	-193
51868.401	-172
51868.405	-153
51868.409	-134
51868.413	-117
51868.417	-101
51868.421	-90
51868.425	-83
51868.429	-79
51868.433	-71
51868.437	-51
51868.441	-9
51868.445	53
51868.449	125
51868.453	189
51868.457	229
51868.461	239
51868.465	224
51868.469	194
51868.473	161
51868.477	132
51868.481	108
51868.485	89
51868.489	73
51868.493	60
51868.497	48
51868.501	40
51868.505	33
51868.509	27
51868.513	22
51868.517	15
51868.521	8
51868.525	0
51868.529	-7
51868.533	-12
51868.537	-14
51868.541	-14
51868.545	-13
51868.549	-12
51868.553	-12
51868.557	-12
51868.561	-13
51868.565	-13
51868.569	-12
51868.573	-10
51868.577	-8
51868.581	-7
51868.585	-6
51868.589	-5
51868.593	-4
51868.597	-3
51868.601	-1
51868.605	1
51868.609	4
51868.613	7
51868.617	10
51868.621	13
51868.625	17
51868.629	20
51868.633	23
51868.637	25
51868.641	27
51868.645	28
51868.649	30
51868.653	30
51868.657	31
51868.661	30
51868.665	29
51868.669	29
51868.673	29
51868.677	30
51868.681	31
51868.685	31
51868.689	29
51868.693	28
51868.697	27
51868.701	26
51868.705	26
51868.709	25
51868.713	21
51868.717	14
51868.721	3
51868.725	-10
51868.729	-25
51868.733	-38
51868.737	-49
51868.741	-55
51868.745	-57
51868.749	-54
51868.753	-47
51868.757	-39
51868.761	-29
51868.765	-20
51868.769	-10
51868.773	0
51868.777	8
51868.781	16
51868.785	23
51868.789	28
51868.793	31
51868.797	35
51868.801	37
51868.805	39
51868.809	41
51868.813	42
51868.817	42
51868.821	44
51868.825	45
51868.829	46
51868.833	46
51868.837	47
51868.841	47
51868.845	48
51868.849	49
51868.853	51
51868.857	52
51868.861	54
51868.865	54
51868.869	55
51868.873	56
51868.877	57
51868.881	58
51868.885	60
51868.889	61
51868.893	61
51868.897	61
51868.901	60
51868.905	59
51868.909	59
51868.913	60
51868.917	61
51868.921	62
51868.925	62
51868.929	62
51868.933	61
51868.937	60
51868.941	59
51868.945	59
51868.949	60
51868.953	61
51868.957	61
51868.961	62
51868.965	63
51868.969	65
51868.973	67
51868.977	68
51868.981	70
51868.985	71
51868.989	72
51868.993	73
51868.997	74
51869.001	74
51869.005	74
51869.009	75
51869.013	75
51869.017	76
51869.021	76
51869.025	77
51869.029	77
51869.033	78
51869.037	78
51869.041	78
51869.045	77
51869.049	77
51869.053	77
51869.057	77
51869.061	78
51869.065	78
51869.069	78
51869.073	79
51869.077	79
51869.081	79
51869.085	79
51869.089	79
51869.093	79
51869.097	78
51869.101	75
51869.105	70
51869.109	61
51869.113	51
51869.117	41
51869.121	34
51869.125	31
51869.129	32
51869.133	36
51869.137	42
51869.141	49
51869.145	58
51869.149	67
51869.153	75
51869.157	82
51869.161	88
51869.165	93
51869.169	98
51869.173	102
51869.177	107
51869.181	111
51869.185	115
51869.189	118
51869.193	121
51869.197	123
51869.201	125
51869.205	127
51869.209	128
51869.213	129
51869.217	131
51869.221	132
51869.225	134
51869.229	136
51869.233	137
51869.237	139
51869.241	140
51869.245	141
51869.249	141
51869.253	142
51869.257	143
51869.261	144
51869.265	146
51869.269	147
51869.273	148
51869.277	149
51869.281	150
51869.285	151
51869.289	152
51869.293	153
51869.297	154
51869.301	155
51869.305	156
51869.309	158
51869.313	160
51869.317	163
51869.321	165
51869.325	165
51869.329	159
51869.333	146
51869.337	130
51869.341	121
51869.345	132
51869.349	171
51869.353	234
51869.357	307
51869.361	369
51869.365	405
51869.369	410
51869.373	390
51869.377	359
51869.381	326
51869.385	298
51869.389	276
51869.393	259
51869.397	245
51869.401	232
51869.405	221
51869.409	210
51869.413	202
51869.417	194
51869.421	188
51869.425	182
51869.429	177
51869.433	172
51869.437	168
51869.441	165
51869.445	162
51869.449	161
51869.453	160
51869.457	159
51869.461	159
51869.465	160
51869.469	160
51869.473	161
51869.477	162
51869.481	163
51869.485	165
51869.489	166
51869.493	167
51869.497	167
51869.501	167
51869.505	167
51869.509	167
51869.513	168
51869.517	169
51869.521	170
51869.525	171
51869.529	172
51869.533	172
51869.537	172
51869.541	173
51869.545	173
51869.549	172
51869.553	172
51869.557	172
51869.561	172
51869.565	172
51869.569	172
51869.573	172
51869.577	171
51869.581	171
51869.585	170
51869.589	169
51869.593	168
51869.597	167
51869.601	167
51869.605	168
51869.609	169
51869.613	169
51869.617	167
51869.621	164
51869.625	158
51869.629	150
51869.633	139
51869.637	127
51869.641	115
51869.645	106
51869.649	100
51869.653	99
51869.657	101
51869.661	106
51869.665	114
51869.669	122
51869.673	131
51869.677	139
51869.681	146
51869.685	151
51869.689	156
51869.693	160
51869.697	164
51869.701	167
51869.705	170
51869.709	172
51869.713	174
51869.717	175
51869.721	176
51869.725	176
51869.729	176
51869.733	176
51869.737	176
51869.741	175
51869.745	173
51869.749	171
51869.753	169
51869.757	168
51869.761	169
51869.765	170
51869.769	172
51869.773	172
51869.777	171
51869.781	169
51869.785	165
51869.789	162
51869.793	159
51869.797	158
51869.801	158
51869.805	159
51869.809	160
51869.813	160
51869.817	159
51869.821	157
51869.825	155
51869.829	151
51869.833	149
51869.837	147
51869.841	147
51869.845	147
51869.849	146
51869.853	146
51869.857	144
51869.861	143
51869.865	141
51869.869	140
51869.873	139
51869.877	138
51869.881	137
51869.885	135
51869.889	133
51869.893	131
51869.897	128
51869.901	126
51869.905	125
51869.909	124
51869.913	123
51869.917	122
51869.921	120
51869.925	118
51869.929	116
51869.933	114
51869.937	112
51869.941	111
51869.945	109
51869.949	108
51869.953	107
51869.957	105
51869.961	104
51869.965	102
51869.969	101
51869.973	100
51869.977	97
51869.981	91
51869.985	83
51869.989	71
51869.993	59
51869.997	48
51870.001	39
51870.005	33
51870.009	31
51870.013	30
51870.017	32
51870.021	35
51870.025	40
51870.029	47
51870.033	56
51870.037	64
51870.041	70
51870.045	75
51870.049	78
51870.053	81
51870.057	84
51870.061	86
51870.065	89
51870.069	90
51870.073	91
51870.077	90
51870.081	89
51870.085	87
51870.089	85
51870.093	84
51870.097	84
51870.101	83
51870.105	82
51870.109	82
51870.113	81
51870.117	80
51870.121	80
51870.125	80
51870.129	79
51870.133	79
51870.137	77
51870.141	75
51870.145	73
51870.149	71
51870.153	71
51870.157	71
51870.161	72
51870.165	73
51870.169	74
51870.173	74
51870.177	73
51870.181	71
51870.185	70
51870.189	69
51870.193	68
51870.197	69
51870.201	70
51870.205	69
51870.209	64
51870.213	53
51870.217	36
51870.221	21
51870.225	20
51870.229	42
51870.233	92
51870.237	161
51870.241	231
51870.245	282
51870.249	302
51870.253	295
51870.257	268
51870.261	234
51870.265	203
51870.269	176
51870.273	154
51870.277	136
51870.281	119
51870.285	105
51870.289	92
51870.293	81
51870.297	71
51870.301	62
51870.305	54
51870.309	48
51870.313	42
51870.317	38
51870.321	35
51870.325	32
51870.329	29
51870.333	27
51870.337	26
51870.341	25
51870.345	24
51870.349	23
51870.353	22
51870.357	21
51870.361	20
51870.365	20
51870.369	19
51870.373	19
51870.377	19
51870.381	18
51870.385	18
51870.389	17
51870.393	17
51870.397	16
51870.401	16
51870.405	16
51870.409	17
51870.413	16
51870.417	16
51870.421	15
51870.425	13
51870.429	12
51870.433	11
51870.437	11
51870.441	10
51870.445	9
51870.449	9
51870.453	8
51870.457	7
51870.461	6
51870.465	5
51870.469	5
51870.473	4
51870.477	3
51870.481	3
51870.485	2
51870.489	1
51870.493	-1
51870.497	-2
51870.501	-5
51870.505	-10
51870.509	-18
51870.513	-29
51870.517	-42
51870.521	-55
51870.525	-67
51870.529	-76
51870.533	-79
51870.537	-78
51870.541	-72
51870.545	-64
51870.549	-55
51870.553	-46
51870.557	-37
51870.561	-30
51870.565	-23
51870.569	-17
51870.573	-11
51870.577	-7
51870.581	-3
51870.585	-1
51870.589	1
51870.593	3
51870.597	4
51870.601	5
51870.605	6
51870.609	7
51870.613	7
51870.617	8
51870.621	8
51870.625	9
51870.629	10
51870.633	10
51870.637	11
51870.641	11
51870.645	11
51870.649	12
51870.653	13
51870.657	14
51870.661	15
51870.665	15
51870.669	16
51870.673	16
51870.677	17
51870.681	18
51870.685	19
51870.689	21
51870.693	21
51870.697	21
51870.701	21
51870.705	20
51870.709	20
51870.713	20
51870.717	21
51870.721	23
51870.725	24
51870.729	23
51870.733	19
51870.737	13
51870.741	6
51870.745	2
51870.749	2
51870.753	8
51870.757	17
51870.761	26
51870.765	32
51870.769	32
51870.773	29
51870.777	23
51870.781	16
51870.785	12
51870.789	10
51870.793	12
51870.797	16
51870.801	20
51870.805	24
51870.809	28
51870.813	32
51870.817	37
51870.821	39
51870.825	39
51870.829	35
51870.833	29
51870.837	23
51870.841	17
51870.845	14
51870.849	12
51870.853	12
51870.857	10
51870.861	6
51870.865	-2
51870.869	-11
51870.873	-21
51870.877	-29
51870.881	-34
51870.885	-36
51870.889	-34
51870.893	-30
51870.897	-25
51870.901	-17
51870.905	-9
51870.909	1
51870.913	12
51870.917	23
51870.921	34
51870.925	43
51870.929	51
51870.933	56
51870.937	59
51870.941	60
51870.945	61
51870.949	62
51870.953	63
51870.957	65
51870.961	68
51870.965	71
51870.969	75
51870.973	78
51870.977	79
51870.981	79
51870.985	78
51870.989	79
51870.993	81
51870.997	83
51871.001	86
51871.005	88
51871.009	88
51871.013	88
51871.017	88
51871.021	88
51871.025	88
51871.029	90
51871.033	92
51871.037	94
51871.041	96
51871.045	99
51871.049	103
51871.053	108
51871.057	113
51871.061	118
51871.065	120
51871.069	120
51871.073	119
51871.077	119
51871.081	122
51871.085	126
51871.089	127
51871.093	120
51871.097	108
51871.101	98
51871.105	104
51871.109	134
51871.113	187
51871.117	252
51871.121	308
51871.125	342
51871.129	348
51871.133	332
51871.137	306
51871.141	279
51871.145	256
51871.149	237
51871.153	222
51871.157	210
51871.161	200
51871.165	192
51871.169	184
51871.173	175
51871.177	164
51871.181	154
51871.185	146
51871.189	140
51871.193	137
51871.197	136
51871.201	134
51871.205	132
51871.209	128
51871.213	126
51871.217	125
51871.221	125
51871.225	125
51871.229	123
51871.233	121
51871.237	120
51871.241	123
51871.245	130
51871.249	137
51871.253	142
51871.257	145
51871.261	144
51871.265	141
51871.269	138
51871.273	136
51871.277	134
51871.281	130
51871.285	126
51871.289	123
51871.293	124
51871.297	130
51871.301	138
51871.305	145
51871.309	150
51871.313	151
51871.317	150
51871.321	151
51871.325	155
51871.329	161
51871.333	167
51871.337	173
51871.341	177
51871.345	180
51871.349	183
51871.353	187
51871.357	191
51871.361	193
51871.365	192
51871.369	191
51871.373	191
51871.377	195
51871.381	198
51871.385	198
51871.389	190
51871.393	173
51871.397	154
51871.401	142
51871.405	141
51871.409	153
51871.413	173
51871.417	192
51871.421	206
51871.425	213
51871.429	216
51871.433	216
51871.437	216
51871.441	218
51871.445	222
51871.449	229
51871.453	239
51871.457	250
51871.461	258
51871.465	262
51871.469	261
51871.473	257
51871.477	253
51871.481	250
51871.485	251
51871.489	254
51871.493	257
51871.497	257
51871.501	255
51871.505	252
51871.509	250
51871.513	251
51871.517	252
51871.521	254
51871.525	253
51871.529	251
51871.533	247
51871.537	242
51871.541	239
51871.545	238
51871.549	239
51871.553	241
51871.557	245
51871.561	249
51871.565	252
51871.569	254
51871.573	255
51871.577	253
51871.581	247
51871.585	240
51871.589	233
51871.593	226
51871.597	222
51871.601	219
51871.605	217
51871.609	217
51871.613	219
51871.617	222
51871.621	227
51871.625	233
51871.629	238
51871.633	240
51871.637	240
51871.641	237
51871.645	232
51871.649	228
51871.653	223
51871.657	219
51871.661	216
51871.665	216
51871.669	216
51871.673	216
51871.677	212
51871.681	207
51871.685	204
51871.689	204
51871.693	208
51871.697	212
51871.701	213
51871.705	211
51871.709	206
51871.713	199
51871.717	195
51871.721	193
51871.725	193
51871.729	192
51871.733	187
51871.737	176
51871.741	161
51871.745	145
51871.749	134
51871.753	129
51871.757	130
51871.761	135
51871.765	142
51871.769	148
51871.773	153
51871.777	158
51871.781	164
51871.785	171
51871.789	179
51871.793	188
51871.797	196
51871.801	202
51871.805	205
51871.809	204
51871.813	200
51871.817	194
51871.821	190
51871.825	190
51871.829	193
51871.833	198
51871.837	200
51871.841	200
51871.845	196
51871.849	192
51871.853	191
51871.857	194
51871.861	202
51871.865	212
51871.869	222
51871.873	226
51871.877	224
51871.881	217
51871.885	209
51871.889	205
51871.893	204
51871.897	206
51871.901	209
51871.905	209
51871.909	207
51871.913	201
51871.917	192
51871.921	184
51871.925	178
51871.929	175
51871.933	173
51871.937	170
51871.941	162
51871.945	152
51871.949	140
51871.953	131
51871.957	124
51871.961	116
51871.965	105
51871.969	94
51871.973	91
51871.977	108
51871.981	150
51871.985	211
51871.989	274
51871.993	321
51871.997	341
51872.001	334
51872.005	308
51872.009	273
51872.013	238
51872.017	208
51872.021	184
51872.025	164
51872.029	147
51872.033	132
51872.037	118
51872.041	106
51872.045	99
51872.049	96
51872.053	97
51872.057	100
51872.061	98
51872.065	88
51872.069	72
51872.073	55
51872.077	43
51872.081	41
51872.085	46
51872.089	53
51872.093	60
51872.097	62
51872.101	58
51872.105	49
51872.109	37
51872.113	27
51872.117	21
51872.121	22
51872.125	28
51872.129	34
51872.133	39
51872.137	38
51872.141	35
51872.145	32
51872.149	30
51872.153	32
51872.157	35
51872.161	38
51872.165	37
51872.169	33
51872.173	25
51872.177	14
51872.181	1
51872.185	-11
51872.189	-22
51872.193	-29
51872.197	-31
51872.201	-30
51872.205	-30
51872.209	-33
51872.213	-38
51872.217	-44
51872.221	-49
51872.225	-53
51872.229	-58
51872.233	-66
51872.237	-77
51872.241	-87
51872.245	-93
51872.249	-94
51872.253	-92
51872.257	-93
51872.261	-100
51872.265	-111
51872.269	-124
51872.273	-133
51872.277	-135
51872.281	-133
51872.285	-127
51872.289	-119
51872.293	-108
51872.297	-96
51872.301	-81
51872.305	-65
51872.309	-49
51872.313	-36
51872.317	-24
51872.321	-13
51872.325	-2
51872.329	10
51872.333	24
51872.337	37
51872.341	48
51872.345	56
51872.349	62
51872.353	64
51872.357	62
51872.361	58
51872.365	53
51872.369	50
51872.373	52
51872.377	58
51872.381	65
51872.385	68
51872.389	65
51872.393	60
51872.397	56
51872.401	54
51872.405	55
51872.409	55
51872.413	54
51872.417	50
51872.421	46
51872.425	45
51872.429	48
51872.433	54
51872.437	61
51872.441	66
51872.445	69
51872.449	71
51872.453	70
51872.457	69
51872.461	66
51872.465	61
51872.469	57
51872.473	56
51872.477	57
51872.481	60
51872.485	63
51872.489	66
51872.493	70
51872.497	77
51872.501	84
51872.505	90
51872.509	91
51872.513	88
51872.517	83
51872.521	80
51872.525	79
51872.529	81
51872.533	86
51872.537	91
51872.541	96
51872.545	99
51872.549	99
51872.553	96
51872.557	93
51872.561	93
51872.565	98
51872.569	105
51872.573	110
51872.577	111
51872.581	108
51872.585	104
51872.589	101
51872.593	100
51872.597	98
51872.601	91
51872.605	82
51872.609	73
51872.613	68
51872.617	71
51872.621	81
51872.625	94
51872.629	108
51872.633	120
51872.637	129
51872.641	135
51872.645	136
51872.649	134
51872.653	130
51872.657	126
51872.661	126
51872.665	134
51872.669	148
51872.673	162
51872.677	171
51872.681	171
51872.685	165
51872.689	158
51872.693	152
51872.697	150
51872.701	148
51872.705	145
51872.709	141
51872.713	139
51872.717	140
51872.721	142
51872.725	143
51872.729	140
51872.733	134
51872.737	131
51872.741	133
51872.745	139
51872.749	143
51872.753	141
51872.757	128
51872.761	108
51872.765	85
51872.769	63
51872.773	47
51872.777	38
51872.781	36
51872.785	42
51872.789	53
51872.793	65
51872.797	74
51872.801	76
51872.805	73
51872.809	65
51872.813	56
51872.817	45
51872.821	35
51872.825	27
51872.829	29
51872.833	48
51872.837	86
51872.841	136
51872.845	186
51872.849	223
51872.853	238
51872.857	233
51872.861	213
51872.865	186
51872.869	158
51872.873	135
51872.877	120
51872.881	112
51872.885	109
51872.889	105
51872.893	100
51872.897	93
51872.901	84
51872.905	73
51872.909	61
51872.913	51
51872.917	45
51872.921	42
51872.925	42
51872.929	42
51872.933	41
51872.937	36
51872.941	31
51872.945	27
51872.949	24
51872.953	24
51872.957	24
51872.961	22
51872.965	19
51872.969	16
51872.973	14
51872.977	13
51872.981	15
51872.985	17
51872.989	19
51872.993	20
51872.997	22
51873.001	24
51873.005	26
51873.009	28
51873.013	30
51873.017	30
51873.021	28
51873.025	23
51873.029	17
51873.033	12
51873.037	9
51873.041	8
51873.045	7
51873.049	6
51873.053	3
51873.057	-1
51873.061	-5
51873.065	-7
51873.069	-8
51873.073	-7
51873.077	-7
51873.081	-6
51873.085	-4
51873.089	-2
51873.093	-1
51873.097	-3
51873.101	-7
51873.105	-13
51873.109	-19
51873.113	-26
51873.117	-33
51873.121	-42
51873.125	-53
51873.129	-67
51873.133	-80
51873.137	-88
51873.141	-90
51873.145	-86
51873.149	-79
51873.153	-73
51873.157	-70
51873.161	-66
51873.165	-62
51873.169	-55
51873.173	-48
51873.177	-43
51873.181	-40
51873.185	-40
51873.189	-40
51873.193	-40
51873.197	-39
51873.201	-38
51873.205	-36
51873.209	-33
51873.213	-31
51873.217	-31
51873.221	-34
51873.225	-39
51873.229	-43
51873.233	-46
51873.237	-48
51873.241	-49
51873.245	-51
51873.249	-53
51873.253	-54
51873.257	-55
51873.261	-54
51873.265	-52
51873.269	-51
51873.273	-51
51873.277	-52
51873.281	-56
51873.285	-61
51873.289	-64
51873.293	-66
51873.297	-65
51873.301	-65
51873.305	-65
51873.309	-68
51873.313	-71
51873.317	-76
51873.321	-79
51873.325	-82
51873.329	-85
51873.333	-89
51873.337	-92
51873.341	-94
51873.345	-95
51873.349	-95
51873.353	-96
51873.357	-99
51873.361	-103
51873.365	-106
51873.369	-106
51873.373	-104
51873.377	-101
51873.381	-101
51873.385	-103
51873.389	-109
51873.393	-116
51873.397	-123
51873.401	-129
51873.405	-135
51873.409	-142
51873.413	-151
51873.417	-159
51873.421	-166
51873.425	-170
51873.429	-172
51873.433	-173
51873.437	-171
51873.441	-169
51873.445	-165
51873.449	-160
51873.453	-154
51873.457	-148
51873.461	-140
51873.465	-133
51873.469	-126
51873.473	-120
51873.477	-117
51873.481	-115
51873.485	-117
51873.489	-120
51873.493	-125
51873.497	-127
51873.501	-127
51873.505	-125
51873.509	-121
51873.513	-117
51873.517	-114
51873.521	-112
51873.525	-112
51873.529	-113
51873.533	-116
51873.537	-118
51873.541	-118
51873.545	-117
51873.549	-115
51873.553	-112
51873.557	-109
51873.561	-107
51873.565	-106
51873.569	-106
51873.573	-107
51873.577	-108
51873.581	-110
51873.585	-111
51873.589	-113
51873.593	-112
51873.597	-110
51873.601	-106
51873.605	-102
51873.609	-98
51873.613	-94
51873.617	-92
51873.621	-92
51873.625	-95
51873.629	-100
51873.633	-110
51873.637	-122
51873.641	-133
51873.645	-137
51873.649	-125
51873.653	-93
51873.657	-44
51873.661	10
51873.665	56
51873.669	81
51873.673	85
51873.677	71
51873.681	47
51873.685	21
51873.689	-2
51873.693	-20
51873.697	-30
51873.701	-36
51873.705	-39
51873.709	-43
51873.713	-50
51873.717	-59
51873.721	-69
51873.725	-79
51873.729	-85
51873.733	-88
51873.737	-86
51873.741	-81
51873.745	-75
51873.749	-71
51873.753	-71
51873.757	-72
51873.761	-73
51873.765	-70
51873.769	-62
51873.773	-51
51873.777	-40
51873.781	-30
51873.785	-24
51873.789	-19
51873.793	-15
51873.797	-10
51873.801	-3
51873.805	5
51873.809	14
51873.813	21
51873.817	24
51873.821	22
51873.825	17
51873.829	12
51873.833	11
51873.837	16
51873.841	24
51873.845	30
51873.849	29
51873.853	23
51873.857	20
51873.861	23
51873.865	33
51873.869	45
51873.873	50
51873.877	47
51873.881	36
51873.885	19
51873.889	2
51873.893	-13
51873.897	-21
51873.901	-17
51873.905	-5
51873.909	14
51873.913	30
51873.917	38
51873.921	35
51873.925	22
51873.929	6
51873.933	-8
51873.937	-15
51873.941	-15
51873.945	-14
51873.949	-14
51873.953	-16
51873.957	-16
51873.961	-14
51873.965	-9
51873.969	-3
51873.973	3
51873.977	10
51873.981	17
51873.985	22
51873.989	23
51873.993	21
51873.997	21
51874.001	28
51874.005	41
51874.009	54
51874.013	61
51874.017	62
51874.021	60
51874.025	62
51874.029	70
51874.033	79
51874.037	84
51874.041	84
51874.045	79
51874.049	75
51874.053	74
51874.057	76
51874.061	80
51874.065	83
51874.069	84
51874.073	82
51874.077	78
51874.081	73
51874.085	70
51874.089	70
51874.093	75
51874.097	84
51874.101	97
51874.105	110
51874.109	121
51874.113	127
51874.117	126
51874.121	121
51874.125	111
51874.129	98
51874.133	83
51874.137	66
51874.141	49
51874.145	34
51874.149	22
51874.153	16
51874.157	14
51874.161	15
51874.165	13
51874.169	4
51874.173	-14
51874.177	-37
51874.181	-57
51874.185	-68
51874.189	-67
51874.193	-56
51874.197	-42
51874.201	-33
51874.205	-32
51874.209	-39
51874.213	-50
51874.217	-61
51874.221	-68
51874.225	-70
51874.229	-68
51874.233	-65
51874.237	-62
51874.241	-60
51874.245	-60
51874.249	-61
51874.253	-60
51874.257	-56
51874.261	-48
51874.265	-39
51874.269	-32
51874.273	-29
51874.277	-27
51874.281	-26
51874.285	-21
51874.289	-13
51874.293	-3
51874.297	6
51874.301	11
51874.305	10
51874.309	7
51874.313	4
51874.317	6
51874.321	15
51874.325	29
51874.329	44
51874.333	55
51874.337	58
51874.341	53
51874.345	44
51874.349	32
51874.353	22
51874.357	13
51874.361	8
51874.365	7
51874.369	10
51874.373	15
51874.377	21
51874.381	25
51874.385	27
51874.389	29
51874.393	33
51874.397	40
51874.401	45
51874.405	47
51874.409	42
51874.413	33
51874.417	23
51874.421	18
51874.425	17
51874.429	16
51874.433	10
51874.437	-1
51874.441	-9
51874.445	-4
51874.449	24
51874.453	71
51874.457	127
51874.461	177
51874.465	211
51874.469	226
51874.473	225
51874.477	211
51874.481	188
51874.485	159
51874.489	129
51874.493	105
51874.497	90
51874.501	85
51874.505	85
51874.509	85
51874.513	78
51874.517	65
51874.521	53
51874.525	45
51874.529	41
51874.533	40
51874.537	38
51874.541	35
51874.545	33
51874.549	37
51874.553	46
51874.557	57
51874.561	64
51874.565	63
51874.569	52
51874.573	36
51874.577	20
51874.581	9
51874.585	7
51874.589	12
51874.593	21
51874.597	32
51874.601	40
51874.605	43
51874.609	41
51874.613	35
51874.617	28
51874.621	23
51874.625	24
51874.629	32
51874.633	42
51874.637	50
51874.641	52
51874.645	45
51874.649	33
51874.653	21
51874.657	10
51874.661	5
51874.665	4
51874.669	8
51874.673	16
51874.677	24
51874.681	29
51874.685	28
51874.689	24
51874.693	20
51874.697	20
51874.701	23
51874.705	27
51874.709	30
51874.713	30
51874.717	26
51874.721	19
51874.725	10
51874.729	-2
51874.733	-14
51874.737	-23
51874.741	-30
51874.745	-35
51874.749	-42
51874.753	-50
51874.757	-56
51874.761	-57
51874.765	-53
51874.769	-43
51874.773	-28
51874.777	-14
51874.781	-2
51874.785	5
51874.789	5
51874.793	2
51874.797	-2
51874.801	-5
51874.805	-3
51874.809	2
51874.813	10
51874.817	17
51874.821	20
51874.825	18
51874.829	13
51874.833	6
51874.837	1
51874.841	-1
51874.845	-1
51874.849	1
51874.853	3
51874.857	6
51874.861	9
51874.865	10
51874.869	5
51874.873	-4
51874.877	-17
51874.881	-28
51874.885	-35
51874.889	-35
51874.893	-30
51874.897	-23
51874.901	-17
51874.905	-13
51874.909	-12
51874.913	-11
51874.917	-10
51874.921	-7
51874.925	-4
51874.929	-4
51874.933	-9
51874.937	-18
51874.941	-26
51874.945	-32
51874.949	-36
51874.953	-40
51874.957	-45
51874.961	-49
51874.965	-48
51874.969	-41
51874.973	-33
51874.977	-33
51874.981	-46
51874.985	-71
51874.989	-97
51874.993	-114
51874.997	-115
51875.001	-103
51875.005	-86
51875.009	-70
51875.013	-56
51875.017	-39
51875.021	-12
51875.025	33
51875.029	95
51875.033	167
51875.037	236
51875.041	292
51875.045	328
51875.049	348
51875.053	360
51875.057	376
51875.061	405
51875.065	447
51875.069	496
51875.073	541
51875.077	573
51875.081	587
51875.085	590
51875.089	593
51875.093	598
51875.097	602
51875.101	594
51875.105	565
51875.109	517
51875.113	460
51875.117	408
51875.121	371
51875.125	350
51875.129	341
51875.133	339
51875.137	342
51875.141	348
51875.145	355
51875.149	360
51875.153	364
51875.157	372
51875.161	390
51875.165	421
51875.169	461
51875.173	500
51875.177	531
51875.181	556
51875.185	577
51875.189	601
51875.193	627
51875.197	655
51875.201	682
51875.205	707
51875.209	732
51875.213	753
51875.217	771
51875.221	785
51875.225	798
51875.229	811
51875.233	829
51875.237	855
51875.241	893
51875.245	945
51875.249	1007
51875.253	1071
51875.257	1126
51875.261	1162
51875.265	1181
51875.269	1184
51875.273	1176
51875.277	1156
51875.281	1126
51875.285	1087
51875.289	1041
51875.293	995
51875.297	950
51875.301	909
51875.305	872
51875.309	839
51875.313	810
51875.317	787
51875.321	768
51875.325	751
51875.329	731
51875.333	709
51875.337	683
51875.341	655
51875.345	625
51875.349	593
51875.353	556
51875.357	513
51875.361	461
51875.365	401
51875.369	340
51875.373	284
51875.377	240
51875.381	205
51875.385	171
51875.389	129
51875.393	77
51875.397	22
51875.401	-28
51875.405	-68
51875.409	-101
51875.413	-131
51875.417	-162
51875.421	-193
51875.425	-220
51875.429	-240
51875.433	-253
51875.437	-257
51875.441	-257
51875.445	-256
51875.449	-262
51875.453	-277
51875.457	-301
51875.461	-326
51875.465	-343
51875.469	-345
51875.473	-334
51875.477	-319
51875.481	-309
51875.485	-312
51875.489	-326
51875.493	-347
51875.497	-371
51875.501	-393
51875.505	-411
51875.509	-424
51875.513	-435
51875.517	-445
51875.521	-456
51875.525	-471
51875.529	-489
51875.533	-510
51875.537	-532
51875.541	-554
51875.545	-574
51875.549	-591
51875.553	-605
51875.557	-614
51875.561	-618
51875.565	-619
51875.569	-618
51875.573	-618
51875.577	-621
51875.581	-624
51875.585	-627
51875.589	-628
51875.593	-629
51875.597	-629
51875.601	-630
51875.605	-630
51875.609	-632
51875.613	-634
51875.617	-639
51875.621	-644
51875.625	-647
51875.629	-647
51875.633	-646
51875.637	-645
51875.641	-648
51875.645	-656
51875.649	-667
51875.653	-677
51875.657	-683
51875.661	-684
51875.665	-679
51875.669	-674
51875.673	-671
51875.677	-672
51875.681	-675
51875.685	-679
51875.689	-682
51875.693	-685
51875.697	-689
51875.701	-696
51875.705	-703
51875.709	-708
51875.713	-708
51875.717	-705
51875.721	-703
51875.725	-704
51875.729	-708
51875.733	-714
51875.737	-718
51875.741	-721
51875.745	-722
51875.749	-724
51875.753	-727
51875.757	-731
51875.761	-734
51875.765	-737
51875.769	-741
51875.773	-746
51875.777	-755
51875.781	-766
51875.785	-778
51875.789	-787
51875.793	-791
51875.797	-790
51875.801	-787
51875.805	-783
51875.809	-777
51875.813	-769
51875.817	-758
51875.821	-745
51875.825	-734
51875.829	-727
51875.833	-725
51875.837	-725
51875.841	-724
51875.845	-723
51875.849	-721
51875.853	-719
51875.857	-718
51875.861	-718
51875.865	-720
51875.869	-722
51875.873	-724
51875.877	-726
51875.881	-728
51875.885	-729
51875.889	-730
51875.893	-730
51875.897	-730
51875.901	-731
51875.905	-732
51875.909	-734
51875.913	-734
51875.917	-734
51875.921	-733
51875.925	-733
51875.929	-735
51875.933	-737
51875.937	-740
51875.941	-743
51875.945	-746
51875.949	-749
51875.953	-751
51875.957	-753
51875.961	-754
51875.965	-754
[truncated: 998,000+ more rows]
