# Supplementary material for: A Novel Algorithm for Movement Artifact Removal in ECG Signals Acquired from Wearable Systems Applied to Horses
Source: PLoS One. 2015 Oct 20;10(10):e0140783. doi: 10.1371/journal.pone.0140783 (PMC4618928; doi:10.1371/journal.pone.0140783)
Supplement: S1 Supporting Information — Electrocardiographic and Accellerometric data. (ZIP) [file pone.0140783.s001.zip › Available Data/Galera_AccX.txt]

51867.012	-460
51867.052	-441
51867.092	-426
51867.132	-435
51867.172	-428
51867.212	-435
51867.252	-433
51867.292	-434
51867.332	-437
51867.372	-444
51867.412	-430
51867.452	-437
51867.492	-450
51867.532	-447
51867.572	-451
51867.612	-410
51867.652	-492
51867.692	-536
51867.732	5
51867.772	-249
51867.812	-556
51867.852	-565
51867.892	-434
51867.932	-401
51867.972	-434
51868.012	-458
51868.052	-450
51868.092	-434
51868.132	-439
51868.172	-449
51868.212	-441
51868.252	-445
51868.292	-463
51868.332	-461
51868.372	-432
51868.412	-412
51868.452	-409
51868.492	-383
51868.532	-377
51868.572	-448
51868.612	-469
51868.652	-390
51868.692	-789
51868.732	-68
51868.772	-150
51868.812	-516
51868.852	-492
51868.892	-458
51868.932	-484
51868.972	-394
51869.012	-445
51869.052	-449
51869.092	-467
51869.132	-420
51869.172	-385
51869.212	-372
51869.252	-414
51869.292	-446
51869.332	-457
51869.372	-443
51869.412	-439
51869.452	-439
51869.492	-451
51869.532	-467
51869.572	-455
51869.612	-444
51869.652	-421
51869.692	-427
51869.732	-436
51869.772	-428
51869.812	-419
51869.852	-418
51869.892	-415
51869.932	-423
51869.972	-416
51870.012	-430
51870.052	-431
51870.092	-427
51870.132	-424
51870.172	-431
51870.212	-422
51870.252	-420
51870.292	-423
51870.332	-424
51870.372	-421
51870.412	-425
51870.452	-416
51870.492	-427
51870.532	-421
51870.572	-413
51870.612	-415
51870.652	-407
51870.692	-405
51870.732	-415
51870.772	-429
51870.812	-439
51870.852	-422
51870.892	-418
51870.932	-414
51870.972	-405
51871.012	-410
51871.052	-411
51871.092	-417
51871.132	-413
51871.172	-417
51871.212	-448
51871.252	-428
51871.292	-508
51871.332	-519
51871.372	-508
51871.412	-410
51871.452	-463
51871.492	-588
51871.532	-569
51871.572	-479
51871.612	-327
51871.652	-347
51871.692	-301
51871.732	-265
51871.772	-184
51871.812	-172
51871.852	-206
51871.892	-338
51871.932	-398
51871.972	-394
51872.012	-161
51872.052	-203
51872.092	-327
51872.132	-327
51872.172	-303
51872.212	-226
51872.252	-359
51872.292	-476
51872.332	-558
51872.372	-444
51872.412	-478
51872.452	-456
51872.492	-398
51872.532	-348
51872.572	-274
51872.612	-325
51872.652	-374
51872.692	-145
51872.732	-290
51872.772	-341
51872.812	-168
51872.852	-273
51872.892	-464
51872.932	-518
51872.972	-430
51873.012	-263
51873.052	-183
51873.092	-194
51873.132	-167
51873.172	-210
51873.212	-247
51873.252	-131
51873.292	-231
51873.332	-352
51873.372	-451
51873.412	-487
51873.452	-463
51873.492	-510
51873.532	-520
51873.572	-427
51873.612	-448
51873.652	-454
51873.692	-431
51873.732	-310
51873.772	-314
51873.812	-410
51873.852	-386
51873.892	-312
51873.932	-356
51873.972	-449
51874.012	-625
51874.052	-400
51874.092	-359
51874.132	-268
51874.172	-303
51874.212	-310
51874.252	-633
51874.292	-751
51874.332	-470
51874.372	-148
51874.412	-84
51874.452	-151
51874.492	-244
51874.532	-238
51874.572	-175
51874.612	-298
51874.652	-685
51874.692	-432
51874.732	-376
51874.772	-256
51874.812	-321
51874.852	-470
51874.892	-523
51874.932	-497
51874.972	-366
51875.012	-244
51875.052	-343
51875.092	-488
51875.132	-472
51875.172	-402
51875.212	-434
51875.252	-332
51875.292	-270
51875.332	-290
51875.372	-799
51875.412	-635
51875.452	-570
51875.492	-919
51875.532	-546
51875.572	-569
51875.612	-437
51875.652	-422
51875.692	-368
51875.732	-225
51875.772	-133
51875.812	-163
51875.852	-182
51875.892	-801
51875.932	-549
51875.972	-544
51876.012	-449
51876.052	-423
51876.092	-457
51876.132	-341
51876.172	-312
51876.212	-447
51876.252	-663
51876.292	-701
51876.332	-600
51876.372	-536
51876.412	-350
51876.452	-381
51876.492	-436
51876.532	-437
51876.572	-414
51876.612	-253
51876.652	-289
51876.692	-271
51876.732	-337
51876.772	-455
51876.812	-528
51876.852	-522
51876.892	-578
51876.932	-588
51876.972	-520
51877.012	-439
51877.052	-366
51877.092	-344
51877.132	-301
51877.172	-512
51877.212	-452
51877.252	-442
51877.292	-386
51877.332	-380
51877.372	-449
51877.412	-477
51877.452	-495
51877.492	-421
51877.532	-415
51877.572	-417
51877.612	-412
51877.652	-412
51877.692	-420
51877.732	-433
51877.772	-433
51877.812	-423
51877.852	-418
51877.892	-445
51877.932	-443
51877.972	-426
51878.012	-414
51878.052	-415
51878.092	-419
51878.132	-425
51878.172	-432
51878.212	-423
51878.252	-410
51878.292	-410
51878.332	-418
51878.372	-421
51878.412	-422
51878.452	-424
51878.492	-427
51878.532	-421
51878.572	-415
51878.612	-429
51878.652	-414
51878.692	-412
51878.732	-403
51878.772	-405
51878.812	-427
51878.852	-419
51878.892	-421
51878.932	-410
51878.972	-402
51879.012	-404
51879.052	-413
51879.092	-413
51879.132	-407
51879.172	-421
51879.212	-398
51879.252	-376
51879.292	-474
51879.332	-447
51879.372	-385
51879.412	-432
51879.452	-398
51879.492	-421
51879.532	-417
51879.572	-414
51879.612	-419
51879.652	-417
51879.692	-433
51879.732	-424
51879.772	-417
51879.812	-392
51879.852	-403
51879.892	-399
51879.932	-394
51879.972	-407
51880.012	-415
51880.052	-417
51880.092	-408
51880.132	-404
51880.172	-410
51880.212	-400
51880.252	-406
51880.292	-415
51880.332	-403
51880.372	-405
51880.412	-404
51880.452	-404
51880.492	-415
51880.532	-408
51880.572	-364
51880.612	-380
51880.652	-409
51880.692	-413
51880.732	-396
51880.772	-394
51880.812	-418
51880.852	-415
51880.892	-390
51880.932	-389
51880.972	-398
51881.012	-426
51881.052	-425
51881.092	-392
51881.132	-378
51881.172	-391
51881.212	-404
51881.252	-420
51881.292	-413
51881.332	-401
51881.372	-404
51881.412	-425
51881.452	-415
51881.492	-398
51881.532	-403
51881.572	-407
51881.612	-424
51881.652	-413
51881.692	-410
51881.732	-409
51881.772	-410
51881.812	-412
51881.852	-414
51881.892	-421
51881.932	-424
51881.972	-427
51882.012	-416
51882.052	-410
51882.092	-414
51882.132	-418
51882.172	-412
51882.212	-409
51882.252	-414
51882.292	-414
51882.332	-411
51882.372	-407
51882.412	-416
51882.452	-412
51882.492	-412
51882.532	-405
51882.572	-405
51882.612	-410
51882.652	-416
51882.692	-415
51882.732	-412
51882.772	-406
51882.812	-404
51882.852	-412
51882.892	-411
51882.932	-410
51882.972	-410
51883.012	-404
51883.052	-407
51883.092	-410
51883.132	-411
51883.172	-415
51883.212	-410
51883.252	-403
51883.292	-405
51883.332	-401
51883.372	-410
51883.412	-415
51883.452	-410
51883.492	-408
51883.532	-402
51883.572	-404
51883.612	-396
51883.652	-403
51883.692	-422
51883.732	-396
51883.772	-395
51883.812	-191
51883.852	-558
51883.892	-688
51883.932	-450
51883.972	-375
51884.012	-359
51884.052	-380
51884.092	-433
51884.132	-455
51884.172	-461
51884.212	-487
51884.252	-501
51884.292	-567
51884.332	-601
51884.372	-665
51884.412	-525
51884.452	-427
51884.492	-417
51884.532	-418
51884.572	-287
51884.612	-355
51884.652	-355
51884.692	-381
51884.732	-251
51884.772	-248
51884.812	-267
51884.852	-416
51884.892	-429
51884.932	-376
51884.972	-387
51885.012	-562
51885.052	-650
51885.092	-576
51885.132	-584
51885.172	-506
51885.212	-466
51885.252	-421
51885.292	-581
51885.332	-619
51885.372	-708
51885.412	-556
51885.452	-210
51885.492	-79
51885.532	-440
51885.572	-515
51885.612	-670
51885.652	-518
51885.692	-532
51885.732	-462
51885.772	-411
51885.812	-417
51885.852	-267
51885.892	-226
51885.932	-305
51885.972	-433
51886.012	-562
51886.052	-449
51886.092	-393
51886.132	-318
51886.172	-382
51886.212	-469
51886.252	-504
51886.292	-483
51886.332	-407
51886.372	-438
51886.412	-453
51886.452	-595
51886.492	-634
51886.532	-435
51886.572	-465
51886.612	-474
51886.652	-410
51886.692	-331
51886.732	-319
51886.772	-434
51886.812	-419
51886.852	-435
51886.892	-510
51886.932	-471
51886.972	-383
51887.012	-386
51887.052	-395
51887.092	-526
51887.132	-640
51887.172	-613
51887.212	-507
51887.252	-312
51887.292	-438
51887.332	-613
51887.372	-661
51887.412	-360
51887.452	-562
51887.492	-624
51887.532	-450
51887.572	-478
51887.612	-554
51887.652	-508
51887.692	-438
51887.732	-425
51887.772	-512
51887.812	-471
51887.852	-488
51887.892	-464
51887.932	-462
51887.972	-410
51888.012	-431
51888.052	-425
51888.092	-393
51888.132	-498
51888.172	-561
51888.212	-465
51888.252	-426
51888.292	-480
51888.332	-451
51888.372	-435
51888.412	-433
51888.452	-454
51888.492	-479
51888.532	-462
51888.572	-474
51888.612	-474
51888.652	-461
51888.692	-436
51888.732	-436
51888.772	-431
51888.812	-437
51888.852	-450
51888.892	-450
51888.932	-461
51888.972	-445
51889.012	-449
51889.052	-447
51889.092	-454
51889.132	-453
51889.172	-457
51889.212	-457
51889.252	-450
51889.292	-455
51889.332	-454
51889.372	-449
51889.412	-448
51889.452	-451
51889.492	-453
51889.532	-459
51889.572	-455
51889.612	-457
51889.652	-446
51889.692	-461
51889.732	-459
51889.772	-453
51889.812	-454
51889.852	-459
51889.892	-451
51889.932	-456
51889.972	-457
51890.012	-462
51890.052	-459
51890.092	-451
51890.132	-458
51890.172	-453
51890.212	-459
51890.252	-453
51890.292	-456
51890.332	-446
51890.372	-454
51890.412	-467
51890.452	-453
51890.492	-459
51890.532	-452
51890.572	-450
51890.612	-450
51890.652	-463
51890.692	-452
51890.732	-448
51890.772	-453
51890.812	-442
51890.852	-445
51890.892	-467
51890.932	-464
51890.972	-451
51891.012	-463
51891.052	-471
51891.092	-465
51891.132	-478
51891.172	-459
51891.212	-445
51891.252	-457
51891.292	-476
51891.332	-445
51891.372	-409
51891.412	-413
51891.452	-451
51891.492	-463
51891.532	-457
51891.572	-435
51891.612	-437
51891.652	-460
51891.692	-461
51891.732	-442
51891.772	-426
51891.812	-428
51891.852	-452
51891.892	-452
51891.932	-453
51891.972	-443
51892.012	-441
51892.052	-451
51892.092	-440
51892.132	-439
51892.172	-447
51892.212	-460
51892.252	-467
51892.292	-446
51892.332	-433
51892.372	-429
51892.412	-441
51892.452	-453
51892.492	-460
51892.532	-464
51892.572	-458
51892.612	-446
51892.652	-434
51892.692	-440
51892.732	-451
51892.772	-451
51892.812	-456
51892.852	-447
51892.892	-442
51892.932	-440
51892.972	-440
51893.012	-432
51893.052	-438
51893.092	-424
51893.132	-458
51893.172	-443
51893.212	-485
51893.252	-1064
51893.292	-272
51893.332	-60
51893.372	-639
51893.412	-1005
51893.452	-541
51893.492	-131
51893.532	-235
51893.572	-296
51893.612	-344
51893.652	-300
51893.692	-244
51893.732	-367
51893.772	-510
51893.812	-611
51893.852	-735
51893.892	-603
51893.932	-478
51893.972	-546
51894.012	-658
51894.052	-549
51894.092	-448
51894.132	-444
51894.172	-623
51894.212	-611
51894.252	-670
51894.292	-392
51894.332	-373
51894.372	-409
51894.412	-267
51894.452	-402
51894.492	-486
51894.532	-552
51894.572	-252
51894.612	-184
51894.652	-284
51894.692	-170
51894.732	-83
51894.772	-216
51894.812	-310
51894.852	-443
51894.892	-488
51894.932	-506
51894.972	-472
51895.012	-434
51895.052	-415
51895.092	-357
51895.132	-379
51895.172	-307
51895.212	-303
51895.252	-539
51895.292	-686
51895.332	-524
51895.372	-525
51895.412	-430
51895.452	-398
51895.492	-448
51895.532	-560
51895.572	-442
51895.612	-311
51895.652	-405
51895.692	-498
51895.732	-570
51895.772	-491
51895.812	-348
51895.852	-508
51895.892	-617
51895.932	-713
51895.972	-533
51896.012	-433
51896.052	-450
51896.092	-452
51896.132	-506
51896.172	-528
51896.212	-629
51896.252	-653
51896.292	-315
51896.332	-367
51896.372	-1109
51896.412	-21
51896.452	-89
51896.492	-462
51896.532	-585
51896.572	-499
51896.612	-435
51896.652	-412
51896.692	-481
51896.732	-503
51896.772	-461
51896.812	-425
51896.852	-393
51896.892	-388
51896.932	-390
51896.972	-398
51897.012	-397
51897.052	-425
51897.092	-453
51897.132	-440
51897.172	-434
51897.212	-436
51897.252	-439
51897.292	-435
51897.332	-407
51897.372	-423
51897.412	-439
51897.452	-438
51897.492	-431
51897.532	-421
51897.572	-434
51897.612	-441
51897.652	-437
51897.692	-424
51897.732	-424
51897.772	-440
51897.812	-433
51897.852	-439
51897.892	-427
51897.932	-424
51897.972	-437
51898.012	-436
51898.052	-433
51898.092	-427
51898.132	-429
51898.172	-448
51898.212	-435
51898.252	-437
51898.292	-428
51898.332	-434
51898.372	-432
51898.412	-434
51898.452	-442
51898.492	-439
51898.532	-421
51898.572	-429
51898.612	-421
51898.652	-422
51898.692	-432
51898.732	-433
51898.772	-438
51898.812	-436
51898.852	-428
51898.892	-439
51898.932	-429
51898.972	-411
51899.012	-427
51899.052	-431
51899.092	-434
51899.132	-430
51899.172	-436
51899.212	-451
51899.252	-457
51899.292	-455
51899.332	-436
51899.372	-440
51899.412	-437
51899.452	-429
51899.492	-434
51899.532	-438
51899.572	-456
51899.612	-453
51899.652	-445
51899.692	-442
51899.732	-440
51899.772	-433
51899.812	-425
51899.852	-421
51899.892	-421
51899.932	-437
51899.972	-434
51900.012	-441
51900.052	-437
51900.092	-425
51900.132	-438
51900.172	-448
51900.212	-445
51900.252	-439
51900.292	-431
51900.332	-432
51900.372	-427
51900.412	-418
51900.452	-407
51900.492	-422
51900.532	-457
51900.572	-476
51900.612	-470
51900.652	-451
51900.692	-436
51900.732	-410
51900.772	-420
51900.812	-427
51900.852	-430
51900.892	-427
51900.932	-463
51900.972	-466
51901.012	-471
51901.052	-446
51901.092	-411
51901.132	-411
51901.172	-409
51901.212	-420
51901.252	-429
51901.292	-418
51901.332	-426
51901.372	-436
51901.412	-430
51901.452	-414
51901.492	-421
51901.532	-435
51901.572	-436
51901.612	-426
51901.652	-410
51901.692	-410
51901.732	-412
51901.772	-419
51901.812	-427
51901.852	-421
51901.892	-417
51901.932	-427
51901.972	-427
51902.012	-440
51902.052	-448
51902.092	-430
51902.132	-417
51902.172	-413
51902.212	-420
51902.252	-432
51902.292	-430
51902.332	-429
51902.372	-434
51902.412	-430
51902.452	-432
51902.492	-421
51902.532	-430
51902.572	-437
51902.612	-437
51902.652	-424
51902.692	-427
51902.732	-417
51902.772	-431
51902.812	-435
51902.852	-426
51902.892	-421
51902.932	-429
51902.972	-429
51903.012	-415
51903.052	-431
51903.092	-427
51903.132	-424
51903.172	-415
51903.212	-419
51903.252	-426
51903.292	-420
51903.332	-410
51903.372	-422
51903.412	-417
51903.452	-412
51903.492	-432
51903.532	-439
51903.572	-415
51903.612	-403
51903.652	-404
51903.692	-421
51903.732	-411
51903.772	-417
51903.812	-410
51903.852	-412
51903.892	-410
51903.932	-418
51903.972	-413
51904.012	-408
51904.052	-419
51904.092	-423
51904.132	-415
51904.172	-416
51904.212	-407
51904.252	-414
51904.292	-398
51904.332	-402
51904.372	-410
51904.412	-397
51904.452	-380
51904.492	-374
51904.532	-410
51904.572	-412
51904.612	-386
51904.652	-402
51904.692	-424
51904.732	-381
51904.772	-381
51904.812	-418
51904.852	-439
51904.892	-417
51904.932	-387
51904.972	-411
51905.012	-475
51905.052	-516
51905.092	-445
51905.132	-365
51905.172	-383
51905.212	-481
51905.252	-567
51905.292	-622
51905.332	-562
51905.372	-482
51905.412	-418
51905.452	-489
51905.492	-582
51905.532	-605
51905.572	-506
51905.612	-314
51905.652	-393
51905.692	-363
51905.732	-392
51905.772	-359
51905.812	-626
51905.852	-743
51905.892	-641
51905.932	-629
51905.972	-532
51906.012	-505
51906.052	-472
51906.092	-458
51906.132	-402
51906.172	-516
51906.212	-623
51906.252	-616
51906.292	-516
51906.332	-363
51906.372	-281
51906.412	-322
51906.452	-309
51906.492	-552
51906.532	-706
51906.572	-589
51906.612	-690
51906.652	-694
51906.692	-561
51906.732	-609
51906.772	-599
51906.812	-546
51906.852	-570
51906.892	-643
51906.932	-503
51906.972	-411
51907.012	-451
51907.052	-588
51907.092	-677
51907.132	-485
51907.172	-507
51907.212	-549
51907.252	-475
51907.292	-388
51907.332	-159
51907.372	-278
51907.412	-384
51907.452	-548
51907.492	-600
51907.532	-505
51907.572	-529
51907.612	-563
51907.652	-562
51907.692	-533
51907.732	-508
51907.772	-516
51907.812	-472
51907.852	-432
51907.892	-447
51907.932	-475
51907.972	-419
51908.012	-387
51908.052	-424
51908.092	-414
51908.132	-345
51908.172	-526
51908.212	-617
51908.252	-510
51908.292	-629
51908.332	-579
51908.372	-348
51908.412	-228
51908.452	-319
51908.492	-424
51908.532	-550
51908.572	-608
51908.612	-552
51908.652	-525
51908.692	-517
51908.732	-577
51908.772	-493
51908.812	-321
51908.852	-443
51908.892	-713
51908.932	-928
51908.972	-575
51909.012	-322
51909.052	-273
51909.092	-410
51909.132	-346
51909.172	-406
51909.212	-360
51909.252	-479
51909.292	-600
51909.332	-482
51909.372	-692
51909.412	-786
51909.452	-744
51909.492	-817
51909.532	-746
51909.572	-866
51909.612	-600
51909.652	-426
51909.692	-417
51909.732	-606
51909.772	-463
51909.812	-433
51909.852	-306
51909.892	-534
51909.932	-649
51909.972	-723
51910.012	-492
51910.052	-504
51910.092	-558
51910.132	-485
51910.172	-419
51910.212	-451
51910.252	-691
51910.292	-614
51910.332	-376
51910.372	-371
51910.412	-380
51910.452	-416
51910.492	-444
51910.532	-443
51910.572	-398
51910.612	-309
51910.652	-435
51910.692	-415
51910.732	-440
51910.772	-402
51910.812	-659
51910.852	-321
51910.892	-269
51910.932	-223
51910.972	-128
51911.012	-191
51911.052	-214
51911.092	-248
51911.132	-576
51911.172	-981
51911.212	-582
51911.252	-234
51911.292	-106
51911.332	-268
51911.372	-487
51911.412	-694
51911.452	-640
51911.492	-506
51911.532	-392
51911.572	-387
51911.612	-462
51911.652	-504
51911.692	-470
51911.732	-293
51911.772	-144
51911.812	-171
51911.852	-231
51911.892	-420
51911.932	-524
51911.972	-393
51912.012	-396
51912.052	-303
51912.092	-232
51912.132	-493
51912.172	-609
51912.212	-694
51912.252	-577
51912.292	-378
51912.332	-367
51912.372	-346
51912.412	-593
51912.452	-425
51912.492	-355
51912.532	-439
51912.572	-425
51912.612	-231
51912.652	-92
51912.692	-267
51912.732	-350
51912.772	-367
51912.812	-271
51912.852	-297
51912.892	-561
51912.932	-848
51912.972	-776
51913.012	-400
51913.052	-234
51913.092	-349
51913.132	-322
51913.172	-296
51913.212	-374
51913.252	-500
51913.292	-376
51913.332	-303
51913.372	-552
51913.412	-535
51913.452	-421
51913.492	-423
51913.532	-480
51913.572	-598
51913.612	-383
51913.652	-386
51913.692	-413
51913.732	-481
51913.772	-533
51913.812	-591
51913.852	-476
51913.892	-473
51913.932	-631
51913.972	-575
51914.012	-474
51914.052	-279
51914.092	-190
51914.132	-215
51914.172	-306
51914.212	-378
51914.252	-658
51914.292	-890
51914.332	-670
51914.372	-333
51914.412	-214
51914.452	-356
51914.492	-409
51914.532	-384
51914.572	-451
51914.612	-463
51914.652	-540
51914.692	-528
51914.732	-414
51914.772	-332
51914.812	-323
51914.852	-328
51914.892	-380
51914.932	-464
51914.972	-550
51915.012	-371
51915.052	-583
51915.092	-576
51915.132	-457
51915.172	-386
51915.212	-483
51915.252	-643
51915.292	-636
51915.332	-662
51915.372	-526
51915.412	-485
51915.452	-466
51915.492	-384
51915.532	-241
51915.572	-159
51915.612	-199
51915.652	-403
51915.692	-586
51915.732	-415
51915.772	-451
51915.812	-356
51915.852	-341
51915.892	-276
51915.932	-371
51915.972	-463
51916.012	-325
51916.052	-181
51916.092	-168
51916.132	-352
51916.172	-358
51916.212	-437
51916.252	-322
51916.292	-275
51916.332	-550
51916.372	-776
51916.412	-558
51916.452	-534
51916.492	-487
51916.532	-410
51916.572	-434
51916.612	-532
51916.652	-577
51916.692	-405
51916.732	-226
51916.772	-127
51916.812	-249
51916.852	-296
51916.892	-486
51916.932	-267
51916.972	-578
51917.012	-779
51917.052	-696
51917.092	-508
51917.132	-101
51917.172	-317
51917.212	-636
51917.252	-536
51917.292	-558
51917.332	-281
51917.372	-294
51917.412	-482
51917.452	-601
51917.492	-486
51917.532	-316
51917.572	-315
51917.612	-459
51917.652	-597
51917.692	-412
51917.732	-298
51917.772	-273
51917.812	-374
51917.852	-532
51917.892	-453
51917.932	-371
51917.972	-433
51918.012	-432
51918.052	-344
51918.092	-415
51918.132	-486
51918.172	-466
51918.212	-393
51918.252	-374
51918.292	-398
51918.332	-307
51918.372	-308
51918.412	-381
51918.452	-483
51918.492	-408
51918.532	-246
51918.572	-338
51918.612	-381
51918.652	-540
51918.692	-539
51918.732	-512
51918.772	-499
51918.812	-486
51918.852	-446
51918.892	-380
51918.932	-332
51918.972	-327
51919.012	-369
51919.052	-396
51919.092	-441
51919.132	-452
51919.172	-460
51919.212	-416
51919.252	-387
51919.292	-392
51919.332	-391
51919.372	-408
51919.412	-423
51919.452	-442
51919.492	-427
51919.532	-390
51919.572	-387
51919.612	-398
51919.652	-416
51919.692	-415
51919.732	-433
51919.772	-444
51919.812	-428
51919.852	-406
51919.892	-449
51919.932	-454
51919.972	-436
51920.012	-406
51920.052	-404
51920.092	-408
51920.132	-392
51920.172	-384
51920.212	-374
51920.252	-379
51920.292	-386
51920.332	-374
51920.372	-374
51920.412	-415
51920.452	-451
51920.492	-429
51920.532	-385
51920.572	-378
51920.612	-411
51920.652	-437
51920.692	-429
51920.732	-427
51920.772	-427
51920.812	-437
51920.852	-437
51920.892	-413
51920.932	-419
51920.972	-434
51921.012	-451
51921.052	-434
51921.092	-436
51921.132	-438
51921.172	-435
51921.212	-440
51921.252	-437
51921.292	-446
51921.332	-433
51921.372	-423
51921.412	-436
51921.452	-444
51921.492	-439
51921.532	-431
51921.572	-439
51921.612	-441
51921.652	-439
51921.692	-433
51921.732	-429
51921.772	-441
51921.812	-442
51921.852	-450
51921.892	-463
51921.932	-452
51921.972	-446
51922.012	-449
51922.052	-444
51922.092	-441
51922.132	-444
51922.172	-453
51922.212	-462
51922.252	-462
51922.292	-451
51922.332	-449
51922.372	-452
51922.412	-450
51922.452	-451
51922.492	-456
51922.532	-451
51922.572	-465
51922.612	-472
51922.652	-476
51922.692	-457
51922.732	-445
51922.772	-440
51922.812	-461
51922.852	-482
51922.892	-473
51922.932	-462
51922.972	-458
51923.012	-453
51923.052	-454
51923.092	-462
51923.132	-451
51923.172	-450
51923.212	-463
51923.252	-468
51923.292	-462
51923.332	-462
51923.372	-469
51923.412	-474
51923.452	-476
51923.492	-476
51923.532	-453
51923.572	-451
51923.612	-466
51923.652	-463
51923.692	-449
51923.732	-445
51923.772	-452
51923.812	-456
51923.852	-469
51923.892	-463
51923.932	-429
51923.972	-415
51924.012	-442
51924.052	-485
51924.092	-495
51924.132	-444
51924.172	-444
51924.212	-457
51924.252	-454
51924.292	-449
51924.332	-455
51924.372	-463
51924.412	-478
51924.452	-476
51924.492	-461
51924.532	-454
51924.572	-453
51924.612	-457
51924.652	-458
51924.692	-474
51924.732	-478
51924.772	-464
51924.812	-475
51924.852	-455
51924.892	-460
51924.932	-460
51924.972	-459
51925.012	-451
51925.052	-457
51925.092	-455
51925.132	-467
51925.172	-462
51925.212	-444
51925.252	-453
51925.292	-463
51925.332	-463
51925.372	-452
51925.412	-457
51925.452	-465
51925.492	-463
51925.532	-476
51925.572	-476
51925.612	-471
51925.652	-469
51925.692	-477
51925.732	-481
51925.772	-492
51925.812	-473
51925.852	-461
51925.892	-459
51925.932	-457
51925.972	-469
51926.012	-472
51926.052	-481
51926.092	-474
51926.132	-471
51926.172	-472
51926.212	-475
51926.252	-469
51926.292	-473
51926.332	-491
51926.372	-490
51926.412	-485
51926.452	-479
51926.492	-480
51926.532	-475
51926.572	-484
51926.612	-475
51926.652	-487
51926.692	-481
51926.732	-475
51926.772	-482
51926.812	-480
51926.852	-469
51926.892	-471
51926.932	-477
51926.972	-477
51927.012	-471
51927.052	-465
51927.092	-468
51927.132	-467
51927.172	-470
51927.212	-486
51927.252	-490
51927.292	-479
51927.332	-466
51927.372	-473
51927.412	-461
51927.452	-457
51927.492	-457
51927.532	-476
51927.572	-497
51927.612	-493
51927.652	-476
51927.692	-494
51927.732	-484
51927.772	-523
51927.812	-502
51927.852	-477
51927.892	-373
51927.932	-362
51927.972	-328
51928.012	-348
51928.052	-386
51928.092	-422
51928.132	-459
51928.172	-402
51928.212	-405
51928.252	-379
51928.292	-378
51928.332	-355
51928.372	-296
51928.412	-282
51928.452	-372
51928.492	-414
51928.532	-480
51928.572	-394
51928.612	-283
51928.652	-276
51928.692	-330
51928.732	-385
51928.772	-291
51928.812	-496
51928.852	-427
51928.892	-445
51928.932	-358
51928.972	-349
51929.012	-260
51929.052	-280
51929.092	-481
51929.132	-499
51929.172	-317
51929.212	-273
51929.252	-281
51929.292	-273
51929.332	-261
51929.372	-327
51929.412	-299
51929.452	-326
51929.492	-344
51929.532	-587
51929.572	-619
51929.612	-517
51929.652	-474
51929.692	-338
51929.732	-335
51929.772	-317
51929.812	-315
51929.852	-383
51929.892	-403
51929.932	-182
51929.972	-101
51930.012	-345
51930.052	-541
51930.092	-399
51930.132	-305
51930.172	-375
51930.212	-359
51930.252	-409
51930.292	-620
51930.332	-493
51930.372	-586
51930.412	-490
51930.452	-392
51930.492	-327
51930.532	-407
51930.572	-376
51930.612	-433
51930.652	-622
51930.692	-570
51930.732	-398
51930.772	-342
51930.812	-307
51930.852	-347
51930.892	-332
51930.932	-322
51930.972	-696
51931.012	-996
51931.052	-820
51931.092	-423
51931.132	-164
51931.172	-77
51931.212	-366
51931.252	-581
51931.292	-577
51931.332	-516
51931.372	-421
51931.412	-272
51931.452	-380
51931.492	-453
51931.532	-457
51931.572	-368
51931.612	-400
51931.652	-455
51931.692	-355
51931.732	-351
51931.772	-713
51931.812	-370
51931.852	-372
51931.892	-372
51931.932	-311
51931.972	-579
51932.012	-998
51932.052	-447
51932.092	-390
51932.132	-220
51932.172	-230
51932.212	-242
51932.252	-239
51932.292	-342
51932.332	-375
51932.372	-323
51932.412	-686
51932.452	-538
51932.492	-341
51932.532	-665
51932.572	-404
51932.612	-349
51932.652	-331
51932.692	-331
51932.732	-353
51932.772	-375
51932.812	-351
51932.852	-415
51932.892	-349
51932.932	-398
51932.972	-263
51933.012	-175
51933.052	-710
51933.092	-699
51933.132	-651
51933.172	-617
51933.212	-489
51933.252	-550
51933.292	-444
51933.332	-452
51933.372	-496
51933.412	-425
51933.452	-420
51933.492	-352
51933.532	-392
51933.572	-279
51933.612	-479
51933.652	-830
51933.692	-801
51933.732	-492
51933.772	-382
51933.812	-313
51933.852	-427
51933.892	-467
51933.932	-505
51933.972	-445
51934.012	-427
51934.052	-554
51934.092	-620
51934.132	-516
51934.172	-460
51934.212	-450
51934.252	-461
51934.292	-505
51934.332	-450
51934.372	-446
51934.412	-468
51934.452	-442
51934.492	-398
51934.532	-478
51934.572	-455
51934.612	-397
51934.652	-379
51934.692	-498
51934.732	-434
51934.772	-411
51934.812	-388
51934.852	-430
51934.892	-422
51934.932	-430
51934.972	-428
51935.012	-420
51935.052	-418
51935.092	-421
51935.132	-429
51935.172	-430
51935.212	-424
51935.252	-423
51935.292	-422
51935.332	-434
51935.372	-426
51935.412	-429
51935.452	-444
51935.492	-452
51935.532	-430
51935.572	-427
51935.612	-428
51935.652	-433
51935.692	-435
51935.732	-430
51935.772	-437
51935.812	-445
51935.852	-438
51935.892	-420
51935.932	-414
51935.972	-427
51936.012	-427
51936.052	-427
51936.092	-422
51936.132	-418
51936.172	-428
51936.212	-421
51936.252	-417
51936.292	-413
51936.332	-414
51936.372	-419
51936.412	-415
51936.452	-426
51936.492	-427
51936.532	-425
51936.572	-428
51936.612	-424
51936.652	-424
51936.692	-426
51936.732	-428
51936.772	-431
51936.812	-430
51936.852	-426
51936.892	-427
51936.932	-428
51936.972	-428
51937.012	-427
51937.052	-427
51937.092	-431
51937.132	-424
51937.172	-428
51937.212	-431
51937.252	-427
51937.292	-421
51937.332	-424
51937.372	-421
51937.412	-421
51937.452	-424
51937.492	-427
51937.532	-427
51937.572	-425
51937.612	-422
51937.652	-421
51937.692	-418
51937.732	-432
51937.772	-426
51937.812	-416
51937.852	-397
51937.892	-174
51937.932	-552
51937.972	-585
51938.012	-459
51938.052	-356
51938.092	-396
51938.132	-441
51938.172	-442
51938.212	-406
51938.252	-432
51938.292	-435
51938.332	-418
51938.372	-421
51938.412	-435
51938.452	-433
51938.492	-432
51938.532	-417
51938.572	-415
51938.612	-428
51938.652	-439
51938.692	-432
51938.732	-423
51938.772	-418
51938.812	-425
51938.852	-427
51938.892	-421
51938.932	-433
51938.972	-433
51939.012	-419
51939.052	-412
51939.092	-426
51939.132	-435
51939.172	-428
51939.212	-423
51939.252	-437
51939.292	-431
51939.332	-415
51939.372	-397
51939.412	-405
51939.452	-428
51939.492	-439
51939.532	-407
51939.572	-420
51939.612	-410
51939.652	-415
51939.692	-426
51939.732	-442
51939.772	-427
51939.812	-427
51939.852	-433
51939.892	-453
51939.932	-465
51939.972	-455
51940.012	-455
51940.052	-462
51940.092	-447
51940.132	-446
51940.172	-456
51940.212	-444
51940.252	-438
51940.292	-441
51940.332	-441
51940.372	-447
51940.412	-443
51940.452	-438
51940.492	-433
51940.532	-445
51940.572	-451
51940.612	-445
51940.652	-442
51940.692	-445
51940.732	-449
51940.772	-458
51940.812	-453
51940.852	-445
51940.892	-445
51940.932	-439
51940.972	-439
51941.012	-439
51941.052	-435
51941.092	-449
51941.132	-436
51941.172	-445
51941.212	-446
51941.252	-445
51941.292	-442
51941.332	-439
51941.372	-438
51941.412	-441
51941.452	-438
51941.492	-439
51941.532	-438
51941.572	-431
51941.612	-440
51941.652	-444
51941.692	-442
51941.732	-438
51941.772	-440
51941.812	-440
51941.852	-444
51941.892	-444
51941.932	-439
51941.972	-433
51942.012	-449
51942.052	-452
51942.092	-448
51942.132	-451
51942.172	-442
51942.212	-432
51942.252	-450
51942.292	-446
51942.332	-442
51942.372	-451
51942.412	-445
51942.452	-440
51942.492	-446
51942.532	-445
51942.572	-441
51942.612	-441
51942.652	-441
51942.692	-445
51942.732	-441
51942.772	-446
51942.812	-445
51942.852	-439
51942.892	-443
51942.932	-444
51942.972	-447
51943.012	-441
51943.052	-433
51943.092	-435
51943.132	-445
51943.172	-448
51943.212	-435
51943.252	-432
51943.292	-441
51943.332	-437
51943.372	-422
51943.412	-445
51943.452	-424
51943.492	-417
51943.532	-410
51943.572	-449
51943.612	-437
51943.652	-423
51943.692	-424
51943.732	-440
51943.772	-449
51943.812	-469
51943.852	-469
51943.892	-472
51943.932	-474
51943.972	-469
51944.012	-478
51944.052	-477
51944.092	-490
51944.132	-494
51944.172	-519
51944.212	-507
51944.252	-476
51944.292	-467
51944.332	-494
51944.372	-512
51944.412	-472
51944.452	-429
51944.492	-415
51944.532	-436
51944.572	-497
51944.612	-521
51944.652	-514
51944.692	-483
51944.732	-476
51944.772	-437
51944.812	-445
51944.852	-504
51944.892	-528
51944.932	-479
51944.972	-439
51945.012	-453
51945.052	-477
51945.092	-466
51945.132	-445
51945.172	-457
51945.212	-464
51945.252	-468
51945.292	-467
51945.332	-449
51945.372	-278
51945.412	-501
51945.452	-575
51945.492	-475
51945.532	-435
51945.572	-488
51945.612	-528
51945.652	-479
51945.692	-437
51945.732	-415
51945.772	-399
51945.812	-427
51945.852	-492
51945.892	-463
51945.932	-406
51945.972	-468
51946.012	-501
51946.052	-524
51946.092	-419
51946.132	-421
51946.172	-519
51946.212	-553
51946.252	-455
51946.292	-409
51946.332	-505
51946.372	-649
51946.412	-490
51946.452	-436
51946.492	-410
51946.532	-480
51946.572	-487
51946.612	-466
51946.652	-456
51946.692	-545
51946.732	-629
51946.772	-587
51946.812	-392
51946.852	-418
51946.892	-422
51946.932	-422
51946.972	-450
[truncated: 110,238 more rows]
