# Supplementary material for: A Novel Algorithm for Movement Artifact Removal in ECG Signals Acquired from Wearable Systems Applied to Horses
Source: PLoS One. 2015 Oct 20;10(10):e0140783. doi: 10.1371/journal.pone.0140783 (PMC4618928; doi:10.1371/journal.pone.0140783)
Supplement: S1 Supporting Information — Electrocardiographic and Accellerometric data. (ZIP) [file pone.0140783.s001.zip › Available Data/Galera_AccY.txt]

I51867.012	-587
51867.052	-595
51867.092	-601
51867.132	-597
51867.172	-596
51867.212	-607
51867.252	-605
51867.292	-599
51867.332	-602
51867.372	-595
51867.412	-607
51867.452	-611
51867.492	-601
51867.532	-608
51867.572	-613
51867.612	-605
51867.652	-623
51867.692	-586
51867.732	-586
51867.772	-634
51867.812	-617
51867.852	-630
51867.892	-601
51867.932	-601
51867.972	-593
51868.012	-600
51868.052	-606
51868.092	-608
51868.132	-600
51868.172	-596
51868.212	-603
51868.252	-593
51868.292	-577
51868.332	-593
51868.372	-606
51868.412	-615
51868.452	-617
51868.492	-616
51868.532	-629
51868.572	-647
51868.612	-614
51868.652	-602
51868.692	-564
51868.732	-607
51868.772	-626
51868.812	-622
51868.852	-643
51868.892	-597
51868.932	-571
51868.972	-572
51869.012	-609
51869.052	-639
51869.092	-603
51869.132	-603
51869.172	-633
51869.212	-616
51869.252	-604
51869.292	-604
51869.332	-604
51869.372	-611
51869.412	-607
51869.452	-611
51869.492	-597
51869.532	-601
51869.572	-616
51869.612	-609
51869.652	-608
51869.692	-610
51869.732	-602
51869.772	-607
51869.812	-613
51869.852	-626
51869.892	-612
51869.932	-617
51869.972	-620
51870.012	-620
51870.052	-617
51870.092	-623
51870.132	-626
51870.172	-614
51870.212	-623
51870.252	-622
51870.292	-611
51870.332	-620
51870.372	-618
51870.412	-625
51870.452	-624
51870.492	-617
51870.532	-623
51870.572	-625
51870.612	-624
51870.652	-635
51870.692	-631
51870.732	-630
51870.772	-613
51870.812	-623
51870.852	-612
51870.892	-620
51870.932	-623
51870.972	-618
51871.012	-629
51871.052	-630
51871.092	-645
51871.132	-629
51871.172	-611
51871.212	-628
51871.252	-677
51871.292	-616
51871.332	-593
51871.372	-596
51871.412	-498
51871.452	-507
51871.492	-625
51871.532	-489
51871.572	-553
51871.612	-570
51871.652	-617
51871.692	-693
51871.732	-744
51871.772	-824
51871.812	-896
51871.852	-746
51871.892	-716
51871.932	-743
51871.972	-886
51872.012	-746
51872.052	-735
51872.092	-662
51872.132	-731
51872.172	-651
51872.212	-603
51872.252	-607
51872.292	-574
51872.332	-620
51872.372	-635
51872.412	-717
51872.452	-710
51872.492	-613
51872.532	-660
51872.572	-718
51872.612	-808
51872.652	-855
51872.692	-492
51872.732	-558
51872.772	-810
51872.812	-633
51872.852	-670
51872.892	-714
51872.932	-715
51872.972	-758
51873.012	-828
51873.052	-800
51873.092	-896
51873.132	-726
51873.172	-603
51873.212	-667
51873.252	-797
51873.292	-883
51873.332	-834
51873.372	-746
51873.412	-612
51873.452	-546
51873.492	-501
51873.532	-513
51873.572	-511
51873.612	-545
51873.652	-589
51873.692	-725
51873.732	-730
51873.772	-712
51873.812	-729
51873.852	-756
51873.892	-727
51873.932	-634
51873.972	-653
51874.012	-785
51874.052	-761
51874.092	-581
51874.132	-612
51874.172	-497
51874.212	-451
51874.252	-701
51874.292	-796
51874.332	-877
51874.372	-863
51874.412	-840
51874.452	-753
51874.492	-693
51874.532	-724
51874.572	-770
51874.612	-836
51874.652	-867
51874.692	-827
51874.732	-852
51874.772	-588
51874.812	-449
51874.852	-519
51874.892	-486
51874.932	-487
51874.972	-738
51875.012	-853
51875.052	-854
51875.092	-896
51875.132	-760
51875.172	-721
51875.212	-684
51875.252	-653
51875.292	-564
51875.332	-650
51875.372	-1113
51875.412	-388
51875.452	-286
51875.492	-526
51875.532	-528
51875.572	-596
51875.612	-603
51875.652	-705
51875.692	-813
51875.732	-881
51875.772	-773
51875.812	-808
51875.852	-500
51875.892	-813
51875.932	-724
51875.972	-833
51876.012	-827
51876.052	-731
51876.092	-637
51876.132	-582
51876.172	-582
51876.212	-553
51876.252	-510
51876.292	-559
51876.332	-578
51876.372	-525
51876.412	-540
51876.452	-560
51876.492	-545
51876.532	-675
51876.572	-830
51876.612	-884
51876.652	-840
51876.692	-747
51876.732	-595
51876.772	-464
51876.812	-600
51876.852	-660
51876.892	-676
51876.932	-639
51876.972	-611
51877.012	-629
51877.052	-652
51877.092	-704
51877.132	-730
51877.172	-722
51877.212	-658
51877.252	-564
51877.292	-547
51877.332	-604
51877.372	-592
51877.412	-642
51877.452	-620
51877.492	-598
51877.532	-612
51877.572	-629
51877.612	-643
51877.652	-635
51877.692	-628
51877.732	-621
51877.772	-613
51877.812	-622
51877.852	-618
51877.892	-617
51877.932	-632
51877.972	-633
51878.012	-640
51878.052	-634
51878.092	-631
51878.132	-625
51878.172	-623
51878.212	-629
51878.252	-635
51878.292	-635
51878.332	-632
51878.372	-633
51878.412	-632
51878.452	-630
51878.492	-632
51878.532	-637
51878.572	-638
51878.612	-631
51878.652	-636
51878.692	-638
51878.732	-639
51878.772	-638
51878.812	-636
51878.852	-637
51878.892	-636
51878.932	-641
51878.972	-643
51879.012	-641
51879.052	-643
51879.092	-633
51879.132	-639
51879.172	-645
51879.212	-641
51879.252	-632
51879.292	-646
51879.332	-626
51879.372	-620
51879.412	-639
51879.452	-637
51879.492	-632
51879.532	-638
51879.572	-626
51879.612	-625
51879.652	-628
51879.692	-637
51879.732	-633
51879.772	-635
51879.812	-635
51879.852	-646
51879.892	-637
51879.932	-639
51879.972	-636
51880.012	-641
51880.052	-642
51880.092	-632
51880.132	-630
51880.172	-632
51880.212	-639
51880.252	-638
51880.292	-640
51880.332	-647
51880.372	-642
51880.412	-634
51880.452	-647
51880.492	-634
51880.532	-635
51880.572	-653
51880.612	-648
51880.652	-639
51880.692	-637
51880.732	-644
51880.772	-642
51880.812	-645
51880.852	-653
51880.892	-645
51880.932	-645
51880.972	-644
51881.012	-627
51881.052	-634
51881.092	-655
51881.132	-649
51881.172	-660
51881.212	-641
51881.252	-635
51881.292	-632
51881.332	-643
51881.372	-645
51881.412	-628
51881.452	-640
51881.492	-648
51881.532	-655
51881.572	-648
51881.612	-635
51881.652	-630
51881.692	-630
51881.732	-627
51881.772	-632
51881.812	-633
51881.852	-632
51881.892	-634
51881.932	-637
51881.972	-639
51882.012	-638
51882.052	-640
51882.092	-633
51882.132	-629
51882.172	-635
51882.212	-640
51882.252	-639
51882.292	-641
51882.332	-641
51882.372	-645
51882.412	-635
51882.452	-640
51882.492	-636
51882.532	-636
51882.572	-644
51882.612	-643
51882.652	-630
51882.692	-639
51882.732	-639
51882.772	-643
51882.812	-646
51882.852	-639
51882.892	-639
51882.932	-635
51882.972	-637
51883.012	-641
51883.052	-641
51883.092	-642
51883.132	-642
51883.172	-637
51883.212	-639
51883.252	-641
51883.292	-641
51883.332	-641
51883.372	-642
51883.412	-642
51883.452	-641
51883.492	-642
51883.532	-639
51883.572	-648
51883.612	-645
51883.652	-639
51883.692	-633
51883.732	-642
51883.772	-652
51883.812	-635
51883.852	-645
51883.892	-676
51883.932	-649
51883.972	-675
51884.012	-661
51884.052	-654
51884.092	-682
51884.132	-639
51884.172	-646
51884.212	-504
51884.252	-427
51884.292	-457
51884.332	-493
51884.372	-544
51884.412	-615
51884.452	-641
51884.492	-684
51884.532	-680
51884.572	-716
51884.612	-727
51884.652	-648
51884.692	-628
51884.732	-570
51884.772	-662
51884.812	-686
51884.852	-659
51884.892	-715
51884.932	-736
51884.972	-599
51885.012	-397
51885.052	-575
51885.092	-635
51885.132	-650
51885.172	-571
51885.212	-535
51885.252	-619
51885.292	-627
51885.332	-542
51885.372	-589
51885.412	-816
51885.452	-287
51885.492	-410
51885.532	-564
51885.572	-647
51885.612	-628
51885.652	-604
51885.692	-502
51885.732	-526
51885.772	-585
51885.812	-683
51885.852	-696
51885.892	-627
51885.932	-582
51885.972	-558
51886.012	-611
51886.052	-651
51886.092	-656
51886.132	-622
51886.172	-573
51886.212	-538
51886.252	-617
51886.292	-607
51886.332	-604
51886.372	-562
51886.412	-451
51886.452	-450
51886.492	-542
51886.532	-681
51886.572	-715
51886.612	-694
51886.652	-657
51886.692	-676
51886.732	-606
51886.772	-682
51886.812	-709
51886.852	-629
51886.892	-494
51886.932	-506
51886.972	-599
51887.012	-536
51887.052	-643
51887.092	-620
51887.132	-619
51887.172	-595
51887.212	-575
51887.252	-461
51887.292	-608
51887.332	-720
51887.372	-707
51887.412	-553
51887.452	-602
51887.492	-637
51887.532	-639
51887.572	-603
51887.612	-625
51887.652	-646
51887.692	-637
51887.732	-583
51887.772	-576
51887.812	-567
51887.852	-587
51887.892	-549
51887.932	-619
51887.972	-613
51888.012	-617
51888.052	-619
51888.092	-611
51888.132	-571
51888.172	-599
51888.212	-551
51888.252	-570
51888.292	-593
51888.332	-623
51888.372	-620
51888.412	-612
51888.452	-609
51888.492	-593
51888.532	-590
51888.572	-576
51888.612	-573
51888.652	-586
51888.692	-609
51888.732	-614
51888.772	-618
51888.812	-611
51888.852	-613
51888.892	-604
51888.932	-599
51888.972	-605
51889.012	-607
51889.052	-607
51889.092	-602
51889.132	-601
51889.172	-602
51889.212	-604
51889.252	-605
51889.292	-604
51889.332	-602
51889.372	-598
51889.412	-599
51889.452	-601
51889.492	-599
51889.532	-600
51889.572	-600
51889.612	-605
51889.652	-608
51889.692	-605
51889.732	-600
51889.772	-599
51889.812	-601
51889.852	-604
51889.892	-602
51889.932	-602
51889.972	-605
51890.012	-604
51890.052	-600
51890.092	-602
51890.132	-603
51890.172	-601
51890.212	-602
51890.252	-603
51890.292	-605
51890.332	-605
51890.372	-601
51890.412	-602
51890.452	-605
51890.492	-601
51890.532	-605
51890.572	-605
51890.612	-606
51890.652	-607
51890.692	-604
51890.732	-603
51890.772	-610
51890.812	-617
51890.852	-605
51890.892	-601
51890.932	-605
51890.972	-607
51891.012	-594
51891.052	-594
51891.092	-593
51891.132	-590
51891.172	-606
51891.212	-593
51891.252	-576
51891.292	-587
51891.332	-604
51891.372	-620
51891.412	-623
51891.452	-611
51891.492	-589
51891.532	-598
51891.572	-609
51891.612	-620
51891.652	-607
51891.692	-610
51891.732	-613
51891.772	-611
51891.812	-612
51891.852	-601
51891.892	-605
51891.932	-595
51891.972	-613
51892.012	-607
51892.052	-608
51892.092	-611
51892.132	-612
51892.172	-600
51892.212	-599
51892.252	-604
51892.292	-614
51892.332	-629
51892.372	-611
51892.412	-613
51892.452	-609
51892.492	-595
51892.532	-605
51892.572	-604
51892.612	-607
51892.652	-612
51892.692	-616
51892.732	-616
51892.772	-611
51892.812	-612
51892.852	-619
51892.892	-619
51892.932	-611
51892.972	-613
51893.012	-618
51893.052	-644
51893.092	-656
51893.132	-644
51893.172	-637
51893.212	-591
51893.252	-626
51893.292	-509
51893.332	-578
51893.372	-567
51893.412	-506
51893.452	-605
51893.492	-688
51893.532	-715
51893.572	-483
51893.612	-641
51893.652	-739
51893.692	-669
51893.732	-592
51893.772	-684
51893.812	-562
51893.852	-516
51893.892	-585
51893.932	-570
51893.972	-586
51894.012	-534
51894.052	-578
51894.092	-617
51894.132	-548
51894.172	-525
51894.212	-459
51894.252	-596
51894.292	-692
51894.332	-534
51894.372	-268
51894.412	-457
51894.452	-635
51894.492	-704
51894.532	-771
51894.572	-716
51894.612	-750
51894.652	-706
51894.692	-745
51894.732	-755
51894.772	-694
51894.812	-586
51894.852	-587
51894.892	-587
51894.932	-660
51894.972	-713
51895.012	-616
51895.052	-651
51895.092	-602
51895.132	-484
51895.172	-460
51895.212	-358
51895.252	-470
51895.292	-532
51895.332	-623
51895.372	-617
51895.412	-664
51895.452	-654
51895.492	-539
51895.532	-564
51895.572	-867
51895.612	-761
51895.652	-755
51895.692	-606
51895.732	-463
51895.772	-635
51895.812	-795
51895.852	-734
51895.892	-784
51895.932	-748
51895.972	-526
51896.012	-524
51896.052	-487
51896.092	-532
51896.132	-534
51896.172	-671
51896.212	-688
51896.252	-635
51896.292	-583
51896.332	-603
51896.372	-728
51896.412	-514
51896.452	-502
51896.492	-592
51896.532	-554
51896.572	-603
51896.612	-599
51896.652	-581
51896.692	-612
51896.732	-644
51896.772	-637
51896.812	-617
51896.852	-611
51896.892	-613
51896.932	-605
51896.972	-622
51897.012	-616
51897.052	-607
51897.092	-623
51897.132	-646
51897.172	-629
51897.212	-617
51897.252	-610
51897.292	-605
51897.332	-626
51897.372	-606
51897.412	-605
51897.452	-617
51897.492	-618
51897.532	-630
51897.572	-641
51897.612	-623
51897.652	-615
51897.692	-618
51897.732	-629
51897.772	-615
51897.812	-614
51897.852	-615
51897.892	-617
51897.932	-620
51897.972	-623
51898.012	-616
51898.052	-620
51898.092	-628
51898.132	-622
51898.172	-615
51898.212	-616
51898.252	-615
51898.292	-613
51898.332	-615
51898.372	-616
51898.412	-623
51898.452	-611
51898.492	-617
51898.532	-618
51898.572	-621
51898.612	-623
51898.652	-621
51898.692	-624
51898.732	-627
51898.772	-619
51898.812	-610
51898.852	-617
51898.892	-620
51898.932	-631
51898.972	-627
51899.012	-610
51899.052	-616
51899.092	-618
51899.132	-617
51899.172	-612
51899.212	-611
51899.252	-610
51899.292	-616
51899.332	-617
51899.372	-611
51899.412	-616
51899.452	-618
51899.492	-616
51899.532	-613
51899.572	-607
51899.612	-610
51899.652	-611
51899.692	-609
51899.732	-617
51899.772	-622
51899.812	-628
51899.852	-617
51899.892	-614
51899.932	-616
51899.972	-618
51900.012	-613
51900.052	-621
51900.092	-617
51900.132	-621
51900.172	-623
51900.212	-620
51900.252	-616
51900.292	-617
51900.332	-615
51900.372	-619
51900.412	-631
51900.452	-635
51900.492	-616
51900.532	-602
51900.572	-596
51900.612	-599
51900.652	-615
51900.692	-619
51900.732	-608
51900.772	-613
51900.812	-608
51900.852	-621
51900.892	-615
51900.932	-599
51900.972	-603
51901.012	-580
51901.052	-610
51901.092	-626
51901.132	-613
51901.172	-621
51901.212	-621
51901.252	-617
51901.292	-623
51901.332	-617
51901.372	-618
51901.412	-612
51901.452	-632
51901.492	-633
51901.532	-635
51901.572	-617
51901.612	-617
51901.652	-625
51901.692	-620
51901.732	-629
51901.772	-621
51901.812	-616
51901.852	-630
51901.892	-627
51901.932	-630
51901.972	-628
51902.012	-616
51902.052	-613
51902.092	-614
51902.132	-617
51902.172	-635
51902.212	-627
51902.252	-618
51902.292	-616
51902.332	-625
51902.372	-620
51902.412	-618
51902.452	-617
51902.492	-623
51902.532	-622
51902.572	-627
51902.612	-618
51902.652	-620
51902.692	-621
51902.732	-621
51902.772	-619
51902.812	-619
51902.852	-630
51902.892	-623
51902.932	-626
51902.972	-626
51903.012	-623
51903.052	-612
51903.092	-612
51903.132	-620
51903.172	-617
51903.212	-636
51903.252	-620
51903.292	-629
51903.332	-636
51903.372	-631
51903.412	-622
51903.452	-618
51903.492	-613
51903.532	-607
51903.572	-622
51903.612	-641
51903.652	-647
51903.692	-634
51903.732	-622
51903.772	-621
51903.812	-625
51903.852	-635
51903.892	-629
51903.932	-641
51903.972	-638
51904.012	-635
51904.052	-628
51904.092	-623
51904.132	-621
51904.172	-629
51904.212	-632
51904.252	-629
51904.292	-638
51904.332	-623
51904.372	-632
51904.412	-641
51904.452	-647
51904.492	-646
51904.532	-632
51904.572	-603
51904.612	-617
51904.652	-599
51904.692	-608
51904.732	-585
51904.772	-582
51904.812	-571
51904.852	-572
51904.892	-605
51904.932	-586
51904.972	-629
51905.012	-589
51905.052	-594
51905.092	-501
51905.132	-586
51905.172	-593
51905.212	-626
51905.252	-602
51905.292	-570
51905.332	-564
51905.372	-587
51905.412	-535
51905.452	-400
51905.492	-494
51905.532	-746
51905.572	-729
51905.612	-656
51905.652	-517
51905.692	-450
51905.732	-550
51905.772	-551
51905.812	-610
51905.852	-633
51905.892	-615
51905.932	-629
51905.972	-504
51906.012	-518
51906.052	-462
51906.092	-463
51906.132	-516
51906.172	-515
51906.212	-504
51906.252	-694
51906.292	-824
51906.332	-866
51906.372	-786
51906.412	-577
51906.452	-440
51906.492	-398
51906.532	-476
51906.572	-546
51906.612	-635
51906.652	-570
51906.692	-569
51906.732	-584
51906.772	-558
51906.812	-498
51906.852	-484
51906.892	-496
51906.932	-530
51906.972	-508
51907.012	-503
51907.052	-664
51907.092	-742
51907.132	-784
51907.172	-684
51907.212	-575
51907.252	-492
51907.292	-505
51907.332	-536
51907.372	-753
51907.412	-773
51907.452	-687
51907.492	-647
51907.532	-608
51907.572	-532
51907.612	-540
51907.652	-548
51907.692	-589
51907.732	-601
51907.772	-548
51907.812	-515
51907.852	-500
51907.892	-600
51907.932	-658
51907.972	-730
51908.012	-691
51908.052	-702
51908.092	-735
51908.132	-580
51908.172	-491
51908.212	-494
51908.252	-603
51908.292	-625
51908.332	-700
51908.372	-759
51908.412	-670
51908.452	-676
51908.492	-612
51908.532	-561
51908.572	-589
51908.612	-598
51908.652	-554
51908.692	-591
51908.732	-622
51908.772	-589
51908.812	-602
51908.852	-541
51908.892	-679
51908.932	-619
51908.972	-546
51909.012	-629
51909.052	-621
51909.092	-663
51909.132	-558
51909.172	-541
51909.212	-628
51909.252	-629
51909.292	-584
51909.332	-546
51909.372	-533
51909.412	-472
51909.452	-356
51909.492	-326
51909.532	-307
51909.572	-731
51909.612	-578
51909.652	-686
51909.692	-756
51909.732	-707
51909.772	-674
51909.812	-575
51909.852	-496
51909.892	-435
51909.932	-491
51909.972	-579
51910.012	-570
51910.052	-546
51910.092	-484
51910.132	-514
51910.172	-548
51910.212	-593
51910.252	-655
51910.292	-684
51910.332	-575
51910.372	-529
51910.412	-700
51910.452	-710
51910.492	-645
51910.532	-552
51910.572	-671
51910.612	-577
51910.652	-571
51910.692	-617
51910.732	-590
51910.772	-475
51910.812	-890
51910.852	-933
51910.892	-967
51910.932	-859
51910.972	-559
51911.012	-433
51911.052	-616
51911.092	-635
51911.132	-727
51911.172	-685
51911.212	-706
51911.252	-777
51911.292	-663
51911.332	-718
51911.372	-675
51911.412	-633
51911.452	-658
51911.492	-642
51911.532	-574
51911.572	-540
51911.612	-552
51911.652	-520
51911.692	-599
51911.732	-647
51911.772	-624
51911.812	-865
51911.852	-906
51911.892	-935
51911.932	-833
51911.972	-701
51912.012	-582
51912.052	-618
51912.092	-606
51912.132	-664
51912.172	-834
51912.212	-763
51912.252	-754
51912.292	-676
51912.332	-549
51912.372	-385
51912.412	-571
51912.452	-626
51912.492	-566
51912.532	-622
51912.572	-744
51912.612	-856
51912.652	-759
51912.692	-744
51912.732	-663
51912.772	-560
51912.812	-561
51912.852	-693
51912.892	-676
51912.932	-842
51912.972	-781
51913.012	-732
51913.052	-607
51913.092	-575
51913.132	-554
51913.172	-583
51913.212	-418
51913.252	-472
51913.292	-695
51913.332	-716
51913.372	-737
51913.412	-688
51913.452	-653
51913.492	-528
51913.532	-421
51913.572	-650
51913.612	-998
51913.652	-927
51913.692	-675
51913.732	-543
51913.772	-586
51913.812	-529
51913.852	-555
51913.892	-442
51913.932	-472
51913.972	-581
51914.012	-646
51914.052	-743
51914.092	-751
51914.132	-688
51914.172	-691
51914.212	-618
51914.252	-741
51914.292	-762
51914.332	-673
51914.372	-641
51914.412	-675
51914.452	-635
51914.492	-677
51914.532	-492
51914.572	-563
51914.612	-422
51914.652	-437
51914.692	-588
51914.732	-694
51914.772	-749
51914.812	-783
51914.852	-712
51914.892	-590
51914.932	-614
51914.972	-830
51915.012	-760
51915.052	-814
51915.092	-695
51915.132	-619
51915.172	-486
51915.212	-463
51915.252	-556
51915.292	-503
51915.332	-620
51915.372	-587
51915.412	-559
51915.452	-528
51915.492	-575
51915.532	-688
51915.572	-795
51915.612	-890
51915.652	-992
51915.692	-797
51915.732	-694
51915.772	-604
51915.812	-568
51915.852	-575
51915.892	-672
51915.932	-710
51915.972	-680
51916.012	-718
51916.052	-715
51916.092	-658
51916.132	-670
51916.172	-664
51916.212	-677
51916.252	-643
51916.292	-613
51916.332	-722
51916.372	-930
51916.412	-771
51916.452	-700
51916.492	-547
51916.532	-435
51916.572	-525
51916.612	-530
51916.652	-575
51916.692	-715
51916.732	-685
51916.772	-765
51916.812	-675
51916.852	-587
51916.892	-700
51916.932	-552
51916.972	-673
51917.012	-648
51917.052	-654
51917.092	-646
51917.132	-570
51917.172	-579
51917.212	-676
51917.252	-533
51917.292	-540
51917.332	-762
51917.372	-681
51917.412	-600
51917.452	-571
51917.492	-614
51917.532	-606
51917.572	-537
51917.612	-495
51917.652	-670
51917.692	-740
51917.732	-755
51917.772	-802
51917.812	-561
51917.852	-662
51917.892	-614
51917.932	-610
51917.972	-633
51918.012	-564
51918.052	-762
51918.092	-761
51918.132	-768
51918.172	-756
51918.212	-771
51918.252	-746
51918.292	-680
51918.332	-653
51918.372	-642
51918.412	-664
51918.452	-605
51918.492	-679
51918.532	-640
51918.572	-650
51918.612	-694
51918.652	-614
51918.692	-583
51918.732	-513
51918.772	-530
51918.812	-583
51918.852	-654
51918.892	-724
51918.932	-718
51918.972	-629
51919.012	-654
51919.052	-650
51919.092	-651
51919.132	-636
51919.172	-652
51919.212	-647
51919.252	-621
51919.292	-649
51919.332	-654
51919.372	-682
51919.412	-657
51919.452	-647
51919.492	-648
51919.532	-636
51919.572	-649
51919.612	-641
51919.652	-651
51919.692	-634
51919.732	-629
51919.772	-629
51919.812	-639
51919.852	-629
51919.892	-631
51919.932	-641
51919.972	-631
51920.012	-636
51920.052	-631
51920.092	-646
51920.132	-654
51920.172	-672
51920.212	-664
51920.252	-679
51920.292	-692
51920.332	-701
51920.372	-672
51920.412	-667
51920.452	-647
51920.492	-646
51920.532	-664
51920.572	-646
51920.612	-623
51920.652	-627
51920.692	-619
51920.732	-638
51920.772	-643
51920.812	-652
51920.852	-662
51920.892	-622
51920.932	-631
51920.972	-614
51921.012	-641
51921.052	-641
51921.092	-628
51921.132	-642
51921.172	-641
51921.212	-636
51921.252	-640
51921.292	-644
51921.332	-649
51921.372	-638
51921.412	-626
51921.452	-632
51921.492	-631
51921.532	-638
51921.572	-648
51921.612	-656
51921.652	-648
51921.692	-651
51921.732	-637
51921.772	-629
51921.812	-628
51921.852	-626
51921.892	-618
51921.932	-640
51921.972	-633
51922.012	-628
51922.052	-629
51922.092	-625
51922.132	-633
51922.172	-629
51922.212	-623
51922.252	-637
51922.292	-637
51922.332	-644
51922.372	-630
51922.412	-629
51922.452	-624
51922.492	-628
51922.532	-614
51922.572	-611
51922.612	-627
51922.652	-625
51922.692	-640
51922.732	-625
51922.772	-612
51922.812	-615
51922.852	-621
51922.892	-623
51922.932	-629
51922.972	-628
51923.012	-635
51923.052	-632
51923.092	-622
51923.132	-629
51923.172	-621
51923.212	-623
51923.252	-622
51923.292	-629
51923.332	-608
51923.372	-610
51923.412	-602
51923.452	-612
51923.492	-620
51923.532	-625
51923.572	-622
51923.612	-625
51923.652	-624
51923.692	-645
51923.732	-602
51923.772	-607
51923.812	-618
51923.852	-623
51923.892	-630
51923.932	-633
51923.972	-653
51924.012	-611
51924.052	-614
51924.092	-633
51924.132	-608
51924.172	-620
51924.212	-614
51924.252	-614
51924.292	-624
51924.332	-625
51924.372	-613
51924.412	-596
51924.452	-611
51924.492	-616
51924.532	-619
51924.572	-615
51924.612	-607
51924.652	-610
51924.692	-613
51924.732	-617
51924.772	-620
51924.812	-625
51924.852	-599
51924.892	-610
51924.932	-610
51924.972	-613
51925.012	-613
51925.052	-617
51925.092	-617
51925.132	-622
51925.172	-617
51925.212	-621
51925.252	-607
51925.292	-609
51925.332	-616
51925.372	-620
51925.412	-607
51925.452	-608
51925.492	-611
51925.532	-610
51925.572	-606
51925.612	-604
51925.652	-601
51925.692	-597
51925.732	-581
51925.772	-594
51925.812	-605
51925.852	-611
51925.892	-628
51925.932	-602
51925.972	-611
51926.012	-592
51926.052	-610
51926.092	-607
51926.132	-615
51926.172	-598
51926.212	-602
51926.252	-591
51926.292	-591
51926.332	-607
51926.372	-605
51926.412	-599
51926.452	-593
51926.492	-597
51926.532	-593
51926.572	-594
51926.612	-594
51926.652	-600
51926.692	-599
51926.732	-599
51926.772	-603
51926.812	-599
51926.852	-599
51926.892	-601
51926.932	-596
51926.972	-594
51927.012	-604
51927.052	-602
51927.092	-614
51927.132	-609
51927.172	-605
51927.212	-593
51927.252	-588
51927.292	-598
51927.332	-601
51927.372	-605
51927.412	-606
51927.452	-605
51927.492	-610
51927.532	-599
51927.572	-590
51927.612	-591
51927.652	-601
51927.692	-576
51927.732	-558
51927.772	-612
51927.812	-609
51927.852	-605
51927.892	-633
51927.932	-662
51927.972	-708
51928.012	-638
51928.052	-623
51928.092	-587
51928.132	-612
51928.172	-615
51928.212	-604
51928.252	-619
51928.292	-632
51928.332	-689
51928.372	-693
51928.412	-658
51928.452	-630
51928.492	-617
51928.532	-682
51928.572	-751
51928.612	-737
51928.652	-699
51928.692	-607
51928.732	-674
51928.772	-726
51928.812	-736
51928.852	-740
51928.892	-726
51928.932	-605
51928.972	-549
51929.012	-529
51929.052	-564
51929.092	-731
51929.132	-741
51929.172	-884
51929.212	-750
51929.252	-783
51929.292	-712
51929.332	-656
51929.372	-538
51929.412	-522
51929.452	-658
51929.492	-703
51929.532	-754
51929.572	-748
51929.612	-670
51929.652	-599
51929.692	-599
51929.732	-679
51929.772	-700
51929.812	-621
51929.852	-371
51929.892	-548
51929.932	-909
51929.972	-941
51930.012	-868
51930.052	-784
51930.092	-703
51930.132	-705
51930.172	-540
51930.212	-560
51930.252	-607
51930.292	-887
51930.332	-838
51930.372	-658
51930.412	-636
51930.452	-637
51930.492	-614
51930.532	-661
51930.572	-661
51930.612	-534
51930.652	-467
51930.692	-570
51930.732	-585
51930.772	-633
51930.812	-703
51930.852	-642
51930.892	-696
51930.932	-668
51930.972	-709
51931.012	-709
51931.052	-652
51931.092	-620
51931.132	-629
51931.172	-643
51931.212	-614
51931.252	-543
51931.292	-461
51931.332	-479
51931.372	-639
51931.412	-839
51931.452	-929
51931.492	-889
51931.532	-842
51931.572	-636
51931.612	-547
51931.652	-541
51931.692	-525
51931.732	-537
51931.772	-904
51931.812	-796
51931.852	-640
51931.892	-595
51931.932	-533
51931.972	-510
51932.012	-614
51932.052	-605
51932.092	-796
51932.132	-802
51932.172	-753
51932.212	-839
51932.252	-818
51932.292	-854
51932.332	-832
51932.372	-670
51932.412	-647
51932.452	-618
51932.492	-238
51932.532	-599
51932.572	-866
51932.612	-773
51932.652	-660
51932.692	-635
51932.732	-686
51932.772	-689
51932.812	-713
51932.852	-765
51932.892	-735
51932.932	-659
51932.972	-673
51933.012	-628
51933.052	-681
51933.092	-756
51933.132	-619
51933.172	-683
51933.212	-700
51933.252	-605
51933.292	-670
51933.332	-645
51933.372	-629
51933.412	-648
51933.452	-593
51933.492	-547
51933.532	-557
51933.572	-623
51933.612	-664
51933.652	-688
51933.692	-619
51933.732	-585
51933.772	-513
51933.812	-498
51933.852	-560
51933.892	-587
51933.932	-627
51933.972	-658
51934.012	-658
51934.052	-630
51934.092	-599
51934.132	-580
51934.172	-603
51934.212	-617
51934.252	-632
51934.292	-645
51934.332	-634
51934.372	-635
51934.412	-623
51934.452	-619
51934.492	-639
51934.532	-668
51934.572	-674
51934.612	-572
51934.652	-546
51934.692	-617
51934.732	-559
51934.772	-628
51934.812	-616
51934.852	-606
51934.892	-614
51934.932	-626
51934.972	-660
51935.012	-666
51935.052	-647
51935.092	-628
51935.132	-619
51935.172	-606
51935.212	-601
51935.252	-602
51935.292	-607
51935.332	-619
51935.372	-640
51935.412	-632
51935.452	-627
51935.492	-626
51935.532	-605
51935.572	-611
51935.612	-611
51935.652	-607
51935.692	-614
51935.732	-615
51935.772	-610
51935.812	-616
51935.852	-616
51935.892	-622
51935.932	-623
51935.972	-626
51936.012	-617
51936.052	-619
51936.092	-629
51936.132	-626
51936.172	-627
51936.212	-629
51936.252	-629
51936.292	-624
51936.332	-627
51936.372	-630
51936.412	-622
51936.452	-624
51936.492	-623
51936.532	-623
51936.572	-626
51936.612	-632
51936.652	-629
51936.692	-623
51936.732	-620
51936.772	-622
51936.812	-619
51936.852	-616
51936.892	-620
51936.932	-625
51936.972	-615
51937.012	-624
51937.052	-619
51937.092	-623
51937.132	-625
51937.172	-623
51937.212	-623
51937.252	-618
51937.292	-617
51937.332	-623
51937.372	-629
51937.412	-629
51937.452	-630
51937.492	-622
51937.532	-615
51937.572	-622
51937.612	-624
51937.652	-632
51937.692	-631
51937.732	-629
51937.772	-628
51937.812	-617
51937.852	-615
51937.892	-614
51937.932	-642
51937.972	-622
51938.012	-604
51938.052	-618
51938.092	-641
51938.132	-626
51938.172	-620
51938.212	-626
51938.252	-629
51938.292	-629
51938.332	-623
51938.372	-627
51938.412	-622
51938.452	-617
51938.492	-620
51938.532	-629
51938.572	-633
51938.612	-623
51938.652	-619
51938.692	-621
51938.732	-623
51938.772	-627
51938.812	-636
51938.852	-630
51938.892	-625
51938.932	-623
51938.972	-623
51939.012	-629
51939.052	-625
51939.092	-627
51939.132	-623
51939.172	-623
51939.212	-628
51939.252	-608
51939.292	-617
51939.332	-646
51939.372	-658
51939.412	-650
51939.452	-641
51939.492	-617
51939.532	-628
51939.572	-630
51939.612	-633
51939.652	-630
51939.692	-621
51939.732	-624
51939.772	-618
51939.812	-613
51939.852	-621
51939.892	-601
51939.932	-603
51939.972	-601
51940.012	-593
51940.052	-599
51940.092	-597
51940.132	-593
51940.172	-609
51940.212	-608
51940.252	-616
51940.292	-616
51940.332	-607
51940.372	-606
51940.412	-605
51940.452	-609
51940.492	-615
51940.532	-613
51940.572	-610
51940.612	-611
51940.652	-599
51940.692	-597
51940.732	-597
51940.772	-601
51940.812	-607
51940.852	-611
51940.892	-604
51940.932	-610
51940.972	-616
51941.012	-611
51941.052	-607
51941.092	-608
51941.132	-609
51941.172	-607
51941.212	-610
51941.252	-613
51941.292	-609
51941.332	-611
51941.372	-606
51941.412	-603
51941.452	-611
51941.492	-610
51941.532	-612
51941.572	-616
51941.612	-615
51941.652	-610
51941.692	-607
51941.732	-600
51941.772	-607
51941.812	-609
51941.852	-610
51941.892	-608
51941.932	-611
51941.972	-607
51942.012	-610
51942.052	-605
51942.092	-611
51942.132	-607
51942.172	-603
51942.212	-606
51942.252	-608
51942.292	-611
51942.332	-605
51942.372	-603
51942.412	-611
51942.452	-612
51942.492	-611
51942.532	-608
51942.572	-608
51942.612	-609
51942.652	-605
51942.692	-611
51942.732	-606
51942.772	-610
51942.812	-609
51942.852	-610
51942.892	-607
51942.932	-605
51942.972	-610
51943.012	-610
51943.052	-606
51943.092	-605
51943.132	-614
51943.172	-616
51943.212	-610
51943.252	-611
51943.292	-604
51943.332	-611
51943.372	-599
51943.412	-616
51943.452	-651
51943.492	-629
51943.532	-599
51943.572	-623
51943.612	-598
51943.652	-608
51943.692	-614
51943.732	-595
51943.772	-578
51943.812	-613
51943.852	-592
51943.892	-581
51943.932	-560
51943.972	-575
51944.012	-538
51944.052	-565
51944.092	-569
51944.132	-546
51944.172	-528
51944.212	-551
51944.252	-551
51944.292	-549
51944.332	-527
51944.372	-528
51944.412	-551
51944.452	-572
51944.492	-587
51944.532	-578
51944.572	-538
51944.612	-546
51944.652	-572
51944.692	-548
51944.732	-566
51944.772	-597
51944.812	-585
51944.852	-563
51944.892	-552
51944.932	-561
51944.972	-555
51945.012	-560
51945.052	-575
51945.092	-583
51945.132	-572
51945.172	-583
51945.212	-598
51945.252	-577
51945.292	-593
51945.332	-590
51945.372	-579
51945.412	-655
51945.452	-611
51945.492	-553
51945.532	-575
51945.572	-579
51945.612	-584
51945.652	-565
51945.692	-573
51945.732	-556
51945.772	-540
51945.812	-494
51945.852	-519
51945.892	-568
51945.932	-579
51945.972	-533
51946.012	-437
51946.052	-598
51946.092	-714
51946.132	-688
51946.172	-598
51946.212	-559
51946.252	-500
51946.292	-439
51946.332	-422
51946.372	-559
51946.412	-700
51946.452	-748
51946.492	-837
51946.532	-701
51946.572	-607
51946.612	-552
51946.652	-623
51946.692	-623
51946.732	-649
51946.772	-599
51946.812	-632
51946.852	-622
51946.892	-529
51946.932	-535
51946.972	-514
[truncated: 110,238 more rows]
