# Supplementary material for: A Novel Algorithm for Movement Artifact Removal in ECG Signals Acquired from Wearable Systems Applied to Horses
Source: PLoS One. 2015 Oct 20;10(10):e0140783. doi: 10.1371/journal.pone.0140783 (PMC4618928; doi:10.1371/journal.pone.0140783)
Supplement: S1 Supporting Information — Electrocardiographic and Accellerometric data. (ZIP) [file pone.0140783.s001.zip › Available Data/Galera_AccZ.txt]

51867.012	301
51867.052	293
51867.092	287
51867.132	290
51867.172	279
51867.212	284
51867.252	290
51867.292	290
51867.332	300
51867.372	299
51867.412	295
51867.452	296
51867.492	300
51867.532	302
51867.572	307
51867.612	249
51867.652	292
51867.692	431
51867.732	128
51867.772	245
51867.812	320
51867.852	366
51867.892	339
51867.932	266
51867.972	266
51868.012	301
51868.052	308
51868.092	295
51868.132	293
51868.172	301
51868.212	296
51868.252	296
51868.292	306
51868.332	293
51868.372	292
51868.412	279
51868.452	276
51868.492	248
51868.532	239
51868.572	287
51868.612	332
51868.652	321
51868.692	693
51868.732	88
51868.772	144
51868.812	385
51868.852	266
51868.892	459
51868.932	367
51868.972	259
51869.012	297
51869.052	316
51869.092	297
51869.132	260
51869.172	256
51869.212	261
51869.252	272
51869.292	284
51869.332	290
51869.372	284
51869.412	285
51869.452	285
51869.492	290
51869.532	287
51869.572	278
51869.612	272
51869.652	274
51869.692	286
51869.732	292
51869.772	285
51869.812	288
51869.852	285
51869.892	278
51869.932	283
51869.972	280
51870.012	281
51870.052	289
51870.092	289
51870.132	286
51870.172	285
51870.212	293
51870.252	288
51870.292	279
51870.332	278
51870.372	282
51870.412	278
51870.452	278
51870.492	272
51870.532	281
51870.572	285
51870.612	281
51870.652	278
51870.692	276
51870.732	278
51870.772	288
51870.812	289
51870.852	289
51870.892	276
51870.932	272
51870.972	273
51871.012	262
51871.052	261
51871.092	272
51871.132	287
51871.172	281
51871.212	304
51871.252	297
51871.292	311
51871.332	307
51871.372	244
51871.412	236
51871.452	216
51871.492	432
51871.532	410
51871.572	257
51871.612	224
51871.652	207
51871.692	140
51871.732	157
51871.772	256
51871.812	245
51871.852	200
51871.892	39
51871.932	249
51871.972	363
51872.012	118
51872.052	-30
51872.092	175
51872.132	37
51872.172	214
51872.212	139
51872.252	143
51872.292	284
51872.332	337
51872.372	321
51872.412	231
51872.452	314
51872.492	332
51872.532	112
51872.572	292
51872.612	267
51872.652	174
51872.692	149
51872.732	87
51872.772	60
51872.812	106
51872.852	194
51872.892	195
51872.932	231
51872.972	284
51873.012	265
51873.052	316
51873.092	299
51873.132	127
51873.172	60
51873.212	26
51873.252	26
51873.292	126
51873.332	129
51873.372	84
51873.412	100
51873.452	124
51873.492	244
51873.532	290
51873.572	194
51873.612	181
51873.652	222
51873.692	229
51873.732	183
51873.772	143
51873.812	185
51873.852	220
51873.892	230
51873.932	249
51873.972	314
51874.012	205
51874.052	157
51874.092	182
51874.132	138
51874.172	-21
51874.212	118
51874.252	301
51874.292	141
51874.332	73
51874.372	116
51874.412	184
51874.452	82
51874.492	92
51874.532	188
51874.572	134
51874.612	72
51874.652	48
51874.692	35
51874.732	122
51874.772	157
51874.812	110
51874.852	97
51874.892	-109
51874.932	-33
51874.972	181
51875.012	104
51875.052	14
51875.092	-23
51875.132	5
51875.172	158
51875.212	204
51875.252	133
51875.292	151
51875.332	-28
51875.372	-397
51875.412	35
51875.452	16
51875.492	293
51875.532	215
51875.572	-78
51875.612	-105
51875.652	207
51875.692	236
51875.732	169
51875.772	106
51875.812	73
51875.852	-85
51875.892	-41
51875.932	123
51875.972	-54
51876.012	144
51876.052	59
51876.092	78
51876.132	99
51876.172	65
51876.212	70
51876.252	211
51876.292	265
51876.332	222
51876.372	152
51876.412	176
51876.452	314
51876.492	278
51876.532	59
51876.572	-39
51876.612	80
51876.652	183
51876.692	283
51876.732	268
51876.772	83
51876.812	231
51876.852	262
51876.892	155
51876.932	118
51876.972	220
51877.012	295
51877.052	233
51877.092	160
51877.132	212
51877.172	239
51877.212	320
51877.252	193
51877.292	210
51877.332	249
51877.372	227
51877.412	211
51877.452	302
51877.492	312
51877.532	231
51877.572	214
51877.612	248
51877.652	260
51877.692	267
51877.732	265
51877.772	264
51877.812	253
51877.852	270
51877.892	280
51877.932	266
51877.972	262
51878.012	255
51878.052	257
51878.092	263
51878.132	259
51878.172	262
51878.212	254
51878.252	252
51878.292	257
51878.332	256
51878.372	264
51878.412	259
51878.452	256
51878.492	266
51878.532	260
51878.572	255
51878.612	248
51878.652	254
51878.692	254
51878.732	249
51878.772	247
51878.812	255
51878.852	256
51878.892	250
51878.932	252
51878.972	247
51879.012	257
51879.052	260
51879.092	265
51879.132	269
51879.172	254
51879.212	272
51879.252	255
51879.292	124
51879.332	286
51879.372	322
51879.412	180
51879.452	252
51879.492	260
51879.532	252
51879.572	270
51879.612	273
51879.652	262
51879.692	261
51879.732	273
51879.772	262
51879.812	261
51879.852	259
51879.892	266
51879.932	264
51879.972	266
51880.012	268
51880.052	263
51880.092	278
51880.132	272
51880.172	267
51880.212	266
51880.252	266
51880.292	254
51880.332	266
51880.372	261
51880.412	267
51880.452	250
51880.492	266
51880.532	252
51880.572	237
51880.612	243
51880.652	263
51880.692	261
51880.732	244
51880.772	234
51880.812	258
51880.852	271
51880.892	260
51880.932	254
51880.972	266
51881.012	279
51881.052	270
51881.092	262
51881.132	237
51881.172	233
51881.212	243
51881.252	264
51881.292	265
51881.332	265
51881.372	273
51881.412	278
51881.452	278
51881.492	267
51881.532	260
51881.572	258
51881.612	258
51881.652	251
51881.692	251
51881.732	253
51881.772	248
51881.812	256
51881.852	254
51881.892	257
51881.932	255
51881.972	251
51882.012	248
51882.052	252
51882.092	254
51882.132	255
51882.172	257
51882.212	258
51882.252	261
51882.292	257
51882.332	258
51882.372	256
51882.412	263
51882.452	260
51882.492	257
51882.532	249
51882.572	250
51882.612	254
51882.652	257
51882.692	254
51882.732	254
51882.772	253
51882.812	254
51882.852	255
51882.892	253
51882.932	248
51882.972	248
51883.012	244
51883.052	244
51883.092	248
51883.132	248
51883.172	249
51883.212	256
51883.252	261
51883.292	261
51883.332	258
51883.372	256
51883.412	260
51883.452	262
51883.492	254
51883.532	251
51883.572	249
51883.612	259
51883.652	261
51883.692	265
51883.732	275
51883.772	270
51883.812	428
51883.852	-239
51883.892	229
51883.932	500
51883.972	216
51884.012	103
51884.052	251
51884.092	265
51884.132	245
51884.172	182
51884.212	143
51884.252	177
51884.292	195
51884.332	221
51884.372	309
51884.412	264
51884.452	156
51884.492	127
51884.532	182
51884.572	229
51884.612	324
51884.652	248
51884.692	74
51884.732	37
51884.772	196
51884.812	337
51884.852	301
51884.892	303
51884.932	272
51884.972	316
51885.012	284
51885.052	227
51885.092	328
51885.132	236
51885.172	236
51885.212	299
51885.252	377
51885.292	411
51885.332	311
51885.372	165
51885.412	189
51885.452	523
51885.492	137
51885.532	132
51885.572	352
51885.612	431
51885.652	408
51885.692	347
51885.732	391
51885.772	359
51885.812	284
51885.852	371
51885.892	349
51885.932	312
51885.972	292
51886.012	310
51886.052	379
51886.092	369
51886.132	278
51886.172	318
51886.212	263
51886.252	254
51886.292	300
51886.332	324
51886.372	297
51886.412	225
51886.452	203
51886.492	224
51886.532	189
51886.572	242
51886.612	279
51886.652	371
51886.692	299
51886.732	339
51886.772	299
51886.812	256
51886.852	342
51886.892	272
51886.932	309
51886.972	276
51887.012	230
51887.052	236
51887.092	244
51887.132	220
51887.172	213
51887.212	94
51887.252	9
51887.292	103
51887.332	350
51887.372	314
51887.412	37
51887.452	210
51887.492	307
51887.532	231
51887.572	225
51887.612	222
51887.652	231
51887.692	237
51887.732	223
51887.772	232
51887.812	274
51887.852	259
51887.892	216
51887.932	217
51887.972	268
51888.012	243
51888.052	302
51888.092	155
51888.132	272
51888.172	355
51888.212	303
51888.252	234
51888.292	230
51888.332	280
51888.372	282
51888.412	273
51888.452	298
51888.492	298
51888.532	289
51888.572	290
51888.612	278
51888.652	280
51888.692	280
51888.732	284
51888.772	270
51888.812	271
51888.852	281
51888.892	286
51888.932	278
51888.972	277
51889.012	281
51889.052	284
51889.092	280
51889.132	286
51889.172	280
51889.212	276
51889.252	282
51889.292	282
51889.332	272
51889.372	267
51889.412	268
51889.452	274
51889.492	278
51889.532	272
51889.572	274
51889.612	277
51889.652	281
51889.692	272
51889.732	274
51889.772	270
51889.812	273
51889.852	271
51889.892	272
51889.932	271
51889.972	277
51890.012	272
51890.052	278
51890.092	282
51890.132	282
51890.172	273
51890.212	270
51890.252	275
51890.292	270
51890.332	272
51890.372	264
51890.412	279
51890.452	279
51890.492	271
51890.532	276
51890.572	272
51890.612	280
51890.652	262
51890.692	287
51890.732	263
51890.772	266
51890.812	273
51890.852	266
51890.892	264
51890.932	266
51890.972	267
51891.012	266
51891.052	281
51891.092	280
51891.132	273
51891.172	294
51891.212	278
51891.252	278
51891.292	299
51891.332	291
51891.372	259
51891.412	243
51891.452	290
51891.492	305
51891.532	285
51891.572	290
51891.612	296
51891.652	293
51891.692	293
51891.732	284
51891.772	272
51891.812	269
51891.852	274
51891.892	280
51891.932	269
51891.972	270
51892.012	263
51892.052	266
51892.092	266
51892.132	267
51892.172	275
51892.212	275
51892.252	277
51892.292	278
51892.332	285
51892.372	281
51892.412	273
51892.452	272
51892.492	278
51892.532	273
51892.572	265
51892.612	263
51892.652	259
51892.692	258
51892.732	250
51892.772	253
51892.812	252
51892.852	260
51892.892	253
51892.932	254
51892.972	258
51893.012	252
51893.052	269
51893.092	248
51893.132	231
51893.172	208
51893.212	167
51893.252	352
51893.292	86
51893.332	-1
51893.372	138
51893.412	326
51893.452	307
51893.492	178
51893.532	-72
51893.572	60
51893.612	216
51893.652	449
51893.692	426
51893.732	206
51893.772	309
51893.812	428
51893.852	317
51893.892	191
51893.932	206
51893.972	258
51894.012	351
51894.052	461
51894.092	445
51894.132	290
51894.172	243
51894.212	217
51894.252	239
51894.292	420
51894.332	550
51894.372	482
51894.412	173
51894.452	-16
51894.492	479
51894.532	541
51894.572	258
51894.612	161
51894.652	197
51894.692	353
51894.732	185
51894.772	200
51894.812	364
51894.852	433
51894.892	342
51894.932	343
51894.972	226
51895.012	463
51895.052	350
51895.092	339
51895.132	395
51895.172	352
51895.212	178
51895.252	66
51895.292	195
51895.332	359
51895.372	403
51895.412	308
51895.452	356
51895.492	453
51895.532	374
51895.572	182
51895.612	159
51895.652	29
51895.692	272
51895.732	167
51895.772	-1
51895.812	115
51895.852	212
51895.892	303
51895.932	202
51895.972	77
51896.012	71
51896.052	134
51896.092	125
51896.132	207
51896.172	231
51896.212	260
51896.252	278
51896.292	177
51896.332	248
51896.372	966
51896.412	-118
51896.452	8
51896.492	282
51896.532	254
51896.572	349
51896.612	284
51896.652	240
51896.692	314
51896.732	343
51896.772	320
51896.812	302
51896.852	271
51896.892	250
51896.932	258
51896.972	278
51897.012	283
51897.052	275
51897.092	285
51897.132	295
51897.172	297
51897.212	296
51897.252	282
51897.292	260
51897.332	272
51897.372	274
51897.412	274
51897.452	266
51897.492	267
51897.532	264
51897.572	279
51897.612	293
51897.652	282
51897.692	271
51897.732	274
51897.772	267
51897.812	266
51897.852	263
51897.892	265
51897.932	256
51897.972	274
51898.012	274
51898.052	273
51898.092	274
51898.132	275
51898.172	265
51898.212	266
51898.252	260
51898.292	260
51898.332	255
51898.372	258
51898.412	266
51898.452	271
51898.492	273
51898.532	281
51898.572	274
51898.612	279
51898.652	269
51898.692	276
51898.732	283
51898.772	284
51898.812	281
51898.852	278
51898.892	279
51898.932	282
51898.972	284
51899.012	276
51899.052	274
51899.092	271
51899.132	275
51899.172	278
51899.212	284
51899.252	276
51899.292	267
51899.332	269
51899.372	265
51899.412	274
51899.452	265
51899.492	263
51899.532	272
51899.572	271
51899.612	273
51899.652	269
51899.692	266
51899.732	262
51899.772	259
51899.812	258
51899.852	256
51899.892	254
51899.932	260
51899.972	270
51900.012	272
51900.052	268
51900.092	278
51900.132	276
51900.172	278
51900.212	276
51900.252	272
51900.292	266
51900.332	266
51900.372	270
51900.412	267
51900.452	262
51900.492	272
51900.532	281
51900.572	275
51900.612	296
51900.652	292
51900.692	284
51900.732	276
51900.772	261
51900.812	271
51900.852	278
51900.892	276
51900.932	290
51900.972	298
51901.012	296
51901.052	283
51901.092	260
51901.132	270
51901.172	275
51901.212	271
51901.252	257
51901.292	274
51901.332	291
51901.372	303
51901.412	298
51901.452	284
51901.492	273
51901.532	276
51901.572	277
51901.612	282
51901.652	283
51901.692	271
51901.732	266
51901.772	277
51901.812	277
51901.852	277
51901.892	276
51901.932	271
51901.972	275
51902.012	286
51902.052	273
51902.092	272
51902.132	275
51902.172	269
51902.212	264
51902.252	266
51902.292	273
51902.332	266
51902.372	266
51902.412	267
51902.452	265
51902.492	262
51902.532	259
51902.572	267
51902.612	268
51902.652	275
51902.692	278
51902.732	281
51902.772	277
51902.812	286
51902.852	284
51902.892	284
51902.932	278
51902.972	293
51903.012	278
51903.052	266
51903.092	281
51903.132	277
51903.172	276
51903.212	279
51903.252	275
51903.292	262
51903.332	280
51903.372	283
51903.412	278
51903.452	276
51903.492	267
51903.532	260
51903.572	262
51903.612	256
51903.652	259
51903.692	270
51903.732	279
51903.772	278
51903.812	282
51903.852	283
51903.892	277
51903.932	277
51903.972	278
51904.012	277
51904.052	284
51904.092	284
51904.132	279
51904.172	275
51904.212	274
51904.252	263
51904.292	278
51904.332	281
51904.372	279
51904.412	290
51904.452	288
51904.492	320
51904.532	338
51904.572	347
51904.612	347
51904.652	354
51904.692	313
51904.732	332
51904.772	314
51904.812	314
51904.852	336
51904.892	312
51904.932	284
51904.972	310
51905.012	332
51905.052	272
51905.092	271
51905.132	202
51905.172	209
51905.212	360
51905.252	397
51905.292	336
51905.332	389
51905.372	412
51905.412	428
51905.452	373
51905.492	382
51905.532	70
51905.572	333
51905.612	388
51905.652	313
51905.692	198
51905.732	57
51905.772	223
51905.812	227
51905.852	284
51905.892	331
51905.932	254
51905.972	291
51906.012	257
51906.052	254
51906.092	248
51906.132	304
51906.172	406
51906.212	437
51906.252	213
51906.292	65
51906.332	141
51906.372	287
51906.412	434
51906.452	280
51906.492	71
51906.532	-26
51906.572	154
51906.612	347
51906.652	391
51906.692	184
51906.732	81
51906.772	160
51906.812	269
51906.852	273
51906.892	239
51906.932	164
51906.972	213
51907.012	310
51907.052	71
51907.092	59
51907.132	226
51907.172	301
51907.212	254
51907.252	198
51907.292	14
51907.332	23
51907.372	113
51907.412	204
51907.452	128
51907.492	168
51907.532	278
51907.572	298
51907.612	386
51907.652	323
51907.692	267
51907.732	231
51907.772	265
51907.812	274
51907.852	276
51907.892	160
51907.932	150
51907.972	232
51908.012	213
51908.052	264
51908.092	284
51908.132	266
51908.172	9
51908.212	10
51908.252	91
51908.292	197
51908.332	143
51908.372	26
51908.412	18
51908.452	49
51908.492	130
51908.532	172
51908.572	136
51908.612	218
51908.652	209
51908.692	242
51908.732	273
51908.772	273
51908.812	241
51908.852	362
51908.892	337
51908.932	183
51908.972	246
51909.012	143
51909.052	52
51909.092	-137
51909.132	-27
51909.172	91
51909.212	84
51909.252	171
51909.292	301
51909.332	425
51909.372	394
51909.412	406
51909.452	318
51909.492	219
51909.532	186
51909.572	-1
51909.612	189
51909.652	-174
51909.692	11
51909.732	80
51909.772	297
51909.812	292
51909.852	207
51909.892	291
51909.932	247
51909.972	188
51910.012	218
51910.052	337
51910.092	312
51910.132	302
51910.172	393
51910.212	198
51910.252	118
51910.292	266
51910.332	299
51910.372	62
51910.412	-47
51910.452	252
51910.492	207
51910.532	219
51910.572	254
51910.612	326
51910.652	296
51910.692	309
51910.732	276
51910.772	346
51910.812	-72
51910.852	171
51910.892	193
51910.932	327
51910.972	363
51911.012	136
51911.052	-126
51911.092	116
51911.132	360
51911.172	428
51911.212	107
51911.252	134
51911.292	327
51911.332	279
51911.372	88
51911.412	118
51911.452	195
51911.492	219
51911.532	266
51911.572	141
51911.612	170
51911.652	207
51911.692	230
51911.732	15
51911.772	67
51911.812	2
51911.852	164
51911.892	185
51911.932	42
51911.972	93
51912.012	135
51912.052	270
51912.092	233
51912.132	-75
51912.172	-119
51912.212	61
51912.252	123
51912.292	104
51912.332	-66
51912.372	420
51912.412	349
51912.452	195
51912.492	110
51912.532	248
51912.572	428
51912.612	289
51912.652	133
51912.692	88
51912.732	217
51912.772	244
51912.812	315
51912.852	230
51912.892	72
51912.932	235
51912.972	362
51913.012	414
51913.052	280
51913.092	56
51913.132	188
51913.172	264
51913.212	83
51913.252	200
51913.292	341
51913.332	300
51913.372	155
51913.412	171
51913.452	221
51913.492	270
51913.532	355
51913.572	268
51913.612	-168
51913.652	-107
51913.692	74
51913.732	142
51913.772	393
51913.812	331
51913.852	177
51913.892	261
51913.932	156
51913.972	184
51914.012	55
51914.052	64
51914.092	150
51914.132	113
51914.172	175
51914.212	207
51914.252	77
51914.292	358
51914.332	385
51914.372	279
51914.412	143
51914.452	88
51914.492	169
51914.532	136
51914.572	172
51914.612	202
51914.652	235
51914.692	333
51914.732	376
51914.772	357
51914.812	194
51914.852	59
51914.892	39
51914.932	144
51914.972	68
51915.012	164
51915.052	141
51915.092	182
51915.132	100
51915.172	-72
51915.212	104
51915.252	346
51915.292	158
51915.332	-76
51915.372	-43
51915.412	63
51915.452	221
51915.492	220
51915.532	219
51915.572	230
51915.612	241
51915.652	195
51915.692	315
51915.732	184
51915.772	118
51915.812	234
51915.852	133
51915.892	63
51915.932	130
51915.972	192
51916.012	166
51916.052	141
51916.092	155
51916.132	106
51916.172	92
51916.212	142
51916.252	184
51916.292	213
51916.332	298
51916.372	27
51916.412	157
51916.452	181
51916.492	150
51916.532	287
51916.572	147
51916.612	313
51916.652	340
51916.692	199
51916.732	126
51916.772	142
51916.812	259
51916.852	276
51916.892	430
51916.932	409
51916.972	130
51917.012	202
51917.052	341
51917.092	270
51917.132	379
51917.172	231
51917.212	215
51917.252	290
51917.292	302
51917.332	341
51917.372	261
51917.412	179
51917.452	201
51917.492	252
51917.532	237
51917.572	310
51917.612	330
51917.652	285
51917.692	153
51917.732	196
51917.772	235
51917.812	266
51917.852	154
51917.892	165
51917.932	-9
51917.972	75
51918.012	40
51918.052	140
51918.092	225
51918.132	212
51918.172	204
51918.212	204
51918.252	188
51918.292	217
51918.332	150
51918.372	150
51918.412	91
51918.452	107
51918.492	218
51918.532	208
51918.572	216
51918.612	207
51918.652	200
51918.692	246
51918.732	290
51918.772	325
51918.812	303
51918.852	279
51918.892	229
51918.932	175
51918.972	176
51919.012	200
51919.052	187
51919.092	223
51919.132	278
51919.172	272
51919.212	248
51919.252	220
51919.292	219
51919.332	219
51919.372	217
51919.412	233
51919.452	247
51919.492	248
51919.532	235
51919.572	234
51919.612	234
51919.652	229
51919.692	217
51919.732	229
51919.772	237
51919.812	241
51919.852	248
51919.892	245
51919.932	225
51919.972	217
51920.012	227
51920.052	227
51920.092	231
51920.132	229
51920.172	222
51920.212	227
51920.252	219
51920.292	235
51920.332	223
51920.372	237
51920.412	238
51920.452	235
51920.492	207
51920.532	207
51920.572	231
51920.612	246
51920.652	240
51920.692	233
51920.732	226
51920.772	230
51920.812	230
51920.852	220
51920.892	216
51920.932	213
51920.972	228
51921.012	225
51921.052	230
51921.092	222
51921.132	219
51921.172	221
51921.212	215
51921.252	203
51921.292	212
51921.332	214
51921.372	218
51921.412	215
51921.452	217
51921.492	219
51921.532	220
51921.572	231
51921.612	225
51921.652	224
51921.692	215
51921.732	220
51921.772	211
51921.812	216
51921.852	214
51921.892	214
51921.932	215
51921.972	216
51922.012	214
51922.052	213
51922.092	215
51922.132	212
51922.172	217
51922.212	208
51922.252	205
51922.292	199
51922.332	194
51922.372	199
51922.412	208
51922.452	205
51922.492	208
51922.532	220
51922.572	211
51922.612	210
51922.652	213
51922.692	205
51922.732	200
51922.772	201
51922.812	203
51922.852	213
51922.892	214
51922.932	211
51922.972	218
51923.012	226
51923.052	210
51923.092	207
51923.132	201
51923.172	196
51923.212	199
51923.252	203
51923.292	206
51923.332	213
51923.372	219
51923.412	219
51923.452	219
51923.492	220
51923.532	220
51923.572	220
51923.612	225
51923.652	216
51923.692	227
51923.732	231
51923.772	228
51923.812	226
51923.852	221
51923.892	231
51923.932	231
51923.972	229
51924.012	240
51924.052	248
51924.092	250
51924.132	231
51924.172	234
51924.212	253
51924.252	237
51924.292	228
51924.332	236
51924.372	235
51924.412	226
51924.452	229
51924.492	230
51924.532	231
51924.572	233
51924.612	243
51924.652	245
51924.692	246
51924.732	242
51924.772	234
51924.812	237
51924.852	237
51924.892	240
51924.932	246
51924.972	233
51925.012	232
51925.052	237
51925.092	231
51925.132	232
51925.172	240
51925.212	250
51925.252	244
51925.292	246
51925.332	237
51925.372	230
51925.412	235
51925.452	232
51925.492	244
51925.532	244
51925.572	235
51925.612	225
51925.652	243
51925.692	257
51925.732	260
51925.772	252
51925.812	253
51925.852	243
51925.892	241
51925.932	242
51925.972	248
51926.012	252
51926.052	236
51926.092	240
51926.132	244
51926.172	243
51926.212	253
51926.252	250
51926.292	245
51926.332	255
51926.372	254
51926.412	248
51926.452	247
51926.492	240
51926.532	236
51926.572	242
51926.612	237
51926.652	237
51926.692	249
51926.732	239
51926.772	243
51926.812	248
51926.852	243
51926.892	245
51926.932	248
51926.972	249
51927.012	258
51927.052	249
51927.092	247
51927.132	250
51927.172	247
51927.212	256
51927.252	256
51927.292	241
51927.332	248
51927.372	251
51927.412	248
51927.452	245
51927.492	242
51927.532	250
51927.572	255
51927.612	257
51927.652	249
51927.692	247
51927.732	272
51927.772	304
51927.812	296
51927.852	262
51927.892	278
51927.932	253
51927.972	221
51928.012	250
51928.052	258
51928.092	253
51928.132	237
51928.172	248
51928.212	257
51928.252	260
51928.292	278
51928.332	224
51928.372	231
51928.412	219
51928.452	219
51928.492	245
51928.532	274
51928.572	310
51928.612	237
51928.652	276
51928.692	355
51928.732	368
51928.772	302
51928.812	204
51928.852	119
51928.892	275
51928.932	323
51928.972	302
51929.012	118
51929.052	73
51929.092	232
51929.132	480
51929.172	255
51929.212	196
51929.252	150
51929.292	230
51929.332	258
51929.372	246
51929.412	237
51929.452	310
51929.492	211
51929.532	109
51929.572	272
51929.612	320
51929.652	341
51929.692	345
51929.732	170
51929.772	86
51929.812	233
51929.852	124
51929.892	145
51929.932	311
51929.972	255
51930.012	76
51930.052	-7
51930.092	76
51930.132	142
51930.172	175
51930.212	160
51930.252	302
51930.292	-327
51930.332	67
51930.372	200
51930.412	183
51930.452	183
51930.492	341
51930.532	237
51930.572	81
51930.612	108
51930.652	123
51930.692	178
51930.732	187
51930.772	211
51930.812	148
51930.852	243
51930.892	231
51930.932	252
51930.972	161
51931.012	316
51931.052	383
51931.092	290
51931.132	246
51931.172	101
51931.212	47
51931.252	87
51931.292	188
51931.332	97
51931.372	125
51931.412	239
51931.452	182
51931.492	142
51931.532	112
51931.572	42
51931.612	118
51931.652	212
51931.692	201
51931.732	256
51931.772	-230
51931.812	81
51931.852	26
51931.892	-123
51931.932	82
51931.972	181
51932.012	124
51932.052	-6
51932.092	63
51932.132	190
51932.172	82
51932.212	118
51932.252	123
51932.292	43
51932.332	24
51932.372	101
51932.412	154
51932.452	36
51932.492	-33
51932.532	83
51932.572	219
51932.612	194
51932.652	140
51932.692	99
51932.732	60
51932.772	25
51932.812	66
51932.852	65
51932.892	112
51932.932	82
51932.972	204
51933.012	71
51933.052	-98
51933.092	-18
51933.132	-36
51933.172	-189
51933.212	403
51933.252	437
51933.292	92
51933.332	91
51933.372	99
51933.412	97
51933.452	115
51933.492	136
51933.532	204
51933.572	332
51933.612	232
51933.652	406
51933.692	377
51933.732	177
51933.772	277
51933.812	298
51933.852	268
51933.892	193
51933.932	103
51933.972	121
51934.012	192
51934.052	212
51934.092	216
51934.132	174
51934.172	148
51934.212	173
51934.252	243
51934.292	232
51934.332	201
51934.372	215
51934.412	260
51934.452	287
51934.492	285
51934.532	280
51934.572	271
51934.612	285
51934.652	291
51934.692	177
51934.732	240
51934.772	225
51934.812	278
51934.852	250
51934.892	274
51934.932	280
51934.972	294
51935.012	274
51935.052	268
51935.092	277
51935.132	278
51935.172	274
51935.212	257
51935.252	260
51935.292	259
51935.332	257
51935.372	268
51935.412	281
51935.452	285
51935.492	293
51935.532	281
51935.572	266
51935.612	275
51935.652	271
51935.692	261
51935.732	265
51935.772	267
51935.812	279
51935.852	286
51935.892	275
51935.932	271
51935.972	278
51936.012	280
51936.052	281
51936.092	285
51936.132	280
51936.172	284
51936.212	286
51936.252	276
51936.292	274
51936.332	271
51936.372	275
51936.412	264
51936.452	270
51936.492	276
51936.532	268
51936.572	272
51936.612	272
51936.652	268
51936.692	274
51936.732	272
51936.772	272
51936.812	271
51936.852	265
51936.892	265
51936.932	268
51936.972	266
51937.012	265
51937.052	266
51937.092	261
51937.132	267
51937.172	272
51937.212	279
51937.252	278
51937.292	270
51937.332	269
51937.372	269
51937.412	273
51937.452	273
51937.492	277
51937.532	272
51937.572	271
51937.612	269
51937.652	267
51937.692	272
51937.732	273
51937.772	280
51937.812	289
51937.852	303
51937.892	495
51937.932	-86
51937.972	296
51938.012	415
51938.052	199
51938.092	199
51938.132	294
51938.172	269
51938.212	253
51938.252	266
51938.292	281
51938.332	254
51938.372	255
51938.412	268
51938.452	261
51938.492	254
51938.532	251
51938.572	258
51938.612	273
51938.652	273
51938.692	279
51938.732	265
51938.772	255
51938.812	265
51938.852	276
51938.892	268
51938.932	263
51938.972	267
51939.012	260
51939.052	266
51939.092	268
51939.132	266
51939.172	262
51939.212	269
51939.252	281
51939.292	260
51939.332	254
51939.372	248
51939.412	266
51939.452	281
51939.492	271
51939.532	252
51939.572	254
51939.612	260
51939.652	267
51939.692	270
51939.732	272
51939.772	275
51939.812	271
51939.852	272
51939.892	271
51939.932	264
51939.972	273
51940.012	275
51940.052	290
51940.092	280
51940.132	276
51940.172	282
51940.212	280
51940.252	277
51940.292	284
51940.332	284
51940.372	280
51940.412	280
51940.452	280
51940.492	278
51940.532	278
51940.572	286
51940.612	286
51940.652	286
51940.692	284
51940.732	273
51940.772	287
51940.812	286
51940.852	282
51940.892	276
51940.932	277
51940.972	277
51941.012	281
51941.052	275
51941.092	283
51941.132	284
51941.172	274
51941.212	275
51941.252	272
51941.292	270
51941.332	271
51941.372	277
51941.412	282
51941.452	276
51941.492	287
51941.532	287
51941.572	284
51941.612	289
51941.652	291
51941.692	285
51941.732	281
51941.772	274
51941.812	283
51941.852	279
51941.892	280
51941.932	287
51941.972	286
51942.012	279
51942.052	288
51942.092	290
51942.132	280
51942.172	272
51942.212	276
51942.252	278
51942.292	283
51942.332	277
51942.372	282
51942.412	275
51942.452	278
51942.492	278
51942.532	280
51942.572	269
51942.612	269
51942.652	274
51942.692	274
51942.732	276
51942.772	272
51942.812	274
51942.852	266
51942.892	272
51942.932	283
51942.972	290
51943.012	286
51943.052	277
51943.092	278
51943.132	288
51943.172	290
51943.212	284
51943.252	278
51943.292	283
51943.332	282
51943.372	284
51943.412	284
51943.452	293
51943.492	276
51943.532	271
51943.572	279
51943.612	302
51943.652	300
51943.692	294
51943.732	297
51943.772	294
51943.812	310
51943.852	322
51943.892	333
51943.932	330
51943.972	320
51944.012	322
51944.052	320
51944.092	327
51944.132	342
51944.172	345
51944.212	316
51944.252	310
51944.292	320
51944.332	347
51944.372	355
51944.412	337
51944.452	318
51944.492	312
51944.532	330
51944.572	345
51944.612	347
51944.652	345
51944.692	351
51944.732	349
51944.772	318
51944.812	313
51944.852	326
51944.892	337
51944.932	317
51944.972	296
51945.012	300
51945.052	316
51945.092	301
51945.132	273
51945.172	282
51945.212	310
51945.252	315
51945.292	317
51945.332	343
51945.372	427
51945.412	-35
51945.452	314
51945.492	484
51945.532	241
51945.572	323
51945.612	392
51945.652	320
51945.692	313
51945.732	346
51945.772	332
51945.812	328
51945.852	302
51945.892	284
51945.932	308
51945.972	354
51946.012	346
51946.052	269
51946.092	284
51946.132	225
51946.172	174
51946.212	302
51946.252	301
51946.292	326
51946.332	387
51946.372	338
51946.412	225
51946.452	257
51946.492	224
51946.532	401
51946.572	350
51946.612	165
51946.652	27
51946.692	125
51946.732	239
51946.772	240
51946.812	138
51946.852	246
51946.892	273
51946.932	244
51946.972	255
[truncated: 110,238 more rows]
