# Supplementary material for: A Novel Algorithm for Movement Artifact Removal in ECG Signals Acquired from Wearable Systems Applied to Horses
Source: PLoS One. 2015 Oct 20;10(10):e0140783. doi: 10.1371/journal.pone.0140783 (PMC4618928; doi:10.1371/journal.pone.0140783)
Supplement: S1 Supporting Information — Electrocardiographic and Accellerometric data. (ZIP) [file pone.0140783.s001.zip › Available Data/Galera_ECG.txt]

51866.970	-429
51866.974	-429
51866.978	-428
51866.982	-427
51866.986	-426
51866.990	-426
51866.994	-426
51866.998	-427
51867.002	-430
51867.006	-433
51867.010	-437
51867.014	-440
51867.018	-442
51867.022	-445
51867.026	-449
51867.030	-457
51867.034	-468
51867.038	-484
51867.042	-503
51867.046	-522
51867.050	-538
51867.054	-550
51867.058	-554
51867.062	-551
51867.066	-541
51867.070	-527
51867.074	-511
51867.078	-494
51867.082	-476
51867.086	-459
51867.090	-444
51867.094	-429
51867.098	-416
51867.102	-406
51867.106	-397
51867.110	-391
51867.114	-386
51867.118	-383
51867.122	-381
51867.126	-380
51867.130	-380
51867.134	-382
51867.138	-383
51867.142	-383
51867.146	-379
51867.150	-373
51867.154	-365
51867.158	-358
51867.162	-355
51867.166	-353
51867.170	-353
51867.174	-353
51867.178	-352
51867.182	-349
51867.186	-346
51867.190	-344
51867.194	-343
51867.198	-342
51867.202	-342
51867.206	-341
51867.210	-341
51867.214	-340
51867.218	-339
51867.222	-337
51867.226	-335
51867.230	-333
51867.234	-330
51867.238	-328
51867.242	-325
51867.246	-323
51867.250	-322
51867.254	-321
51867.258	-321
51867.262	-321
51867.266	-321
51867.270	-321
51867.274	-320
51867.278	-319
51867.282	-318
51867.286	-317
51867.290	-315
51867.294	-314
51867.298	-313
51867.302	-312
51867.306	-311
51867.310	-310
51867.314	-310
51867.318	-309
51867.322	-307
51867.326	-305
51867.330	-303
51867.334	-301
51867.338	-301
51867.342	-301
51867.346	-301
51867.350	-301
51867.354	-299
51867.358	-298
51867.362	-295
51867.366	-293
51867.370	-291
51867.374	-290
51867.378	-289
51867.382	-287
51867.386	-285
51867.390	-282
51867.394	-280
51867.398	-279
51867.402	-279
51867.406	-280
51867.410	-281
51867.414	-282
51867.418	-283
51867.422	-283
51867.426	-282
51867.430	-281
51867.434	-280
51867.438	-278
51867.442	-277
51867.446	-277
51867.450	-276
51867.454	-276
51867.458	-277
51867.462	-278
51867.466	-279
51867.470	-278
51867.474	-276
51867.478	-273
51867.482	-268
51867.486	-262
51867.490	-257
51867.494	-254
51867.498	-254
51867.502	-260
51867.506	-272
51867.510	-287
51867.514	-303
51867.518	-316
51867.522	-323
51867.526	-325
51867.530	-324
51867.534	-322
51867.538	-318
51867.542	-313
51867.546	-306
51867.550	-296
51867.554	-286
51867.558	-275
51867.562	-265
51867.566	-257
51867.570	-249
51867.574	-243
51867.578	-238
51867.582	-236
51867.586	-234
51867.590	-234
51867.594	-234
51867.598	-233
51867.602	-231
51867.606	-229
51867.610	-226
51867.614	-225
51867.618	-226
51867.622	-227
51867.626	-230
51867.630	-231
51867.634	-232
51867.638	-232
51867.642	-232
51867.646	-232
51867.650	-233
51867.654	-233
51867.658	-234
51867.662	-234
51867.666	-235
51867.670	-236
51867.674	-237
51867.678	-238
51867.682	-239
51867.686	-240
51867.690	-240
51867.694	-241
51867.698	-241
51867.702	-242
51867.706	-242
51867.710	-242
51867.714	-242
51867.718	-241
51867.722	-241
51867.726	-244
51867.730	-254
51867.734	-274
51867.738	-298
51867.742	-308
51867.746	-287
51867.750	-222
51867.754	-121
51867.758	-7
51867.762	85
51867.766	133
51867.770	132
51867.774	95
51867.778	40
51867.782	-15
51867.786	-62
51867.790	-99
51867.794	-129
51867.798	-154
51867.802	-176
51867.806	-196
51867.810	-214
51867.814	-231
51867.818	-246
51867.822	-258
51867.826	-269
51867.830	-278
51867.834	-286
51867.838	-293
51867.842	-299
51867.846	-303
51867.850	-307
51867.854	-310
51867.858	-313
51867.862	-315
51867.866	-316
51867.870	-316
51867.874	-316
51867.878	-314
51867.882	-313
51867.886	-313
51867.890	-313
51867.894	-314
51867.898	-315
51867.902	-316
51867.906	-317
51867.910	-318
51867.914	-319
51867.918	-320
51867.922	-319
51867.926	-317
51867.930	-315
51867.934	-314
51867.938	-315
51867.942	-317
51867.946	-321
51867.950	-325
51867.954	-329
51867.958	-331
51867.962	-332
51867.966	-332
51867.970	-332
51867.974	-332
51867.978	-332
51867.982	-334
51867.986	-338
51867.990	-343
51867.994	-348
51867.998	-353
51868.002	-356
51868.006	-358
51868.010	-359
51868.014	-361
51868.018	-365
51868.022	-373
51868.026	-385
51868.030	-403
51868.034	-425
51868.038	-449
51868.042	-470
51868.046	-486
51868.050	-495
51868.054	-494
51868.058	-486
51868.062	-473
51868.066	-457
51868.070	-441
51868.074	-428
51868.078	-417
51868.082	-407
51868.086	-398
51868.090	-388
51868.094	-379
51868.098	-371
51868.102	-365
51868.106	-362
51868.110	-360
51868.114	-360
51868.118	-361
51868.122	-361
51868.126	-360
51868.130	-359
51868.134	-357
51868.138	-356
51868.142	-356
51868.146	-357
51868.150	-358
51868.154	-360
51868.158	-362
51868.162	-365
51868.166	-368
51868.170	-370
51868.174	-370
51868.178	-369
51868.182	-367
51868.186	-365
51868.190	-365
51868.194	-366
51868.198	-367
51868.202	-368
51868.206	-369
51868.210	-369
51868.214	-370
51868.218	-370
51868.222	-371
51868.226	-371
51868.230	-372
51868.234	-372
51868.238	-371
51868.242	-371
51868.246	-371
51868.250	-372
51868.254	-372
51868.258	-371
51868.262	-370
51868.266	-370
51868.270	-369
51868.274	-370
51868.278	-369
51868.282	-369
51868.286	-368
51868.290	-367
51868.294	-368
51868.298	-369
51868.302	-371
51868.306	-372
51868.310	-372
51868.314	-370
51868.318	-367
51868.322	-365
51868.326	-362
51868.330	-360
51868.334	-359
51868.338	-357
51868.342	-355
51868.346	-352
51868.350	-350
51868.354	-347
51868.358	-345
51868.362	-344
51868.366	-343
51868.370	-343
51868.374	-343
51868.378	-342
51868.382	-340
51868.386	-339
51868.390	-338
51868.394	-339
51868.398	-339
51868.402	-339
51868.406	-337
51868.410	-335
51868.414	-332
51868.418	-329
51868.422	-327
51868.426	-325
51868.430	-324
51868.434	-325
51868.438	-326
51868.442	-327
51868.446	-330
51868.450	-334
51868.454	-341
51868.458	-352
51868.462	-363
51868.466	-373
51868.470	-379
51868.474	-381
51868.478	-379
51868.482	-374
51868.486	-365
51868.490	-354
51868.494	-342
51868.498	-329
51868.502	-318
51868.506	-309
51868.510	-301
51868.514	-293
51868.518	-285
51868.522	-275
51868.526	-265
51868.530	-256
51868.534	-248
51868.538	-242
51868.542	-240
51868.546	-239
51868.550	-240
51868.554	-240
51868.558	-240
51868.562	-239
51868.566	-237
51868.570	-235
51868.574	-234
51868.578	-233
51868.582	-233
51868.586	-233
51868.590	-233
51868.594	-231
51868.598	-229
51868.602	-226
51868.606	-224
51868.610	-222
51868.614	-221
51868.618	-220
51868.622	-219
51868.626	-217
51868.630	-215
51868.634	-213
51868.638	-210
51868.642	-207
51868.646	-204
51868.650	-201
51868.654	-198
51868.658	-195
51868.662	-191
51868.666	-188
51868.670	-188
51868.674	-194
51868.678	-209
51868.682	-230
51868.686	-244
51868.690	-236
51868.694	-189
51868.698	-102
51868.702	7
51868.706	109
51868.710	174
51868.714	191
51868.718	167
51868.722	118
51868.726	64
51868.730	16
51868.734	-22
51868.738	-53
51868.742	-78
51868.746	-99
51868.750	-116
51868.754	-130
51868.758	-142
51868.762	-153
51868.766	-164
51868.770	-175
51868.774	-187
51868.778	-198
51868.782	-209
51868.786	-217
51868.790	-223
51868.794	-227
51868.798	-229
51868.802	-230
51868.806	-231
51868.810	-233
51868.814	-235
51868.818	-237
51868.822	-238
51868.826	-239
51868.830	-240
51868.834	-241
51868.838	-243
51868.842	-246
51868.846	-249
51868.850	-251
51868.854	-252
51868.858	-252
51868.862	-252
51868.866	-253
51868.870	-255
51868.874	-257
51868.878	-258
51868.882	-259
51868.886	-261
51868.890	-262
51868.894	-265
51868.898	-268
51868.902	-271
51868.906	-274
51868.910	-277
51868.914	-281
51868.918	-285
51868.922	-288
51868.926	-291
51868.930	-292
51868.934	-291
51868.938	-290
51868.942	-290
51868.946	-292
51868.950	-295
51868.954	-298
51868.958	-300
51868.962	-304
51868.966	-309
51868.970	-319
51868.974	-334
51868.978	-353
51868.982	-375
51868.986	-398
51868.990	-417
51868.994	-431
51868.998	-438
51869.002	-437
51869.006	-430
51869.010	-420
51869.014	-407
51869.018	-394
51869.022	-380
51869.026	-368
51869.030	-357
51869.034	-348
51869.038	-341
51869.042	-337
51869.046	-334
51869.050	-331
51869.054	-328
51869.058	-326
51869.062	-326
51869.066	-327
51869.070	-329
51869.074	-330
51869.078	-331
51869.082	-331
51869.086	-331
51869.090	-331
51869.094	-332
51869.098	-333
51869.102	-335
51869.106	-336
51869.110	-337
51869.114	-337
51869.118	-337
51869.122	-337
51869.126	-337
51869.130	-337
51869.134	-338
51869.138	-339
51869.142	-340
51869.146	-341
51869.150	-342
51869.154	-342
51869.158	-343
51869.162	-343
51869.166	-344
51869.170	-345
51869.174	-346
51869.178	-348
51869.182	-350
51869.186	-351
51869.190	-351
51869.194	-350
51869.198	-350
51869.202	-350
51869.206	-351
51869.210	-352
51869.214	-354
51869.218	-355
51869.222	-355
51869.226	-354
51869.230	-354
51869.234	-353
51869.238	-353
51869.242	-354
51869.246	-354
51869.250	-354
51869.254	-354
51869.258	-354
51869.262	-354
51869.266	-355
51869.270	-355
51869.274	-356
51869.278	-357
51869.282	-357
51869.286	-358
51869.290	-359
51869.294	-360
51869.298	-362
51869.302	-364
51869.306	-364
51869.310	-365
51869.314	-364
51869.318	-363
51869.322	-363
51869.326	-363
51869.330	-363
51869.334	-364
51869.338	-365
51869.342	-366
51869.346	-368
51869.350	-370
51869.354	-374
51869.358	-381
51869.362	-392
51869.366	-405
51869.370	-419
51869.374	-429
51869.378	-434
51869.382	-434
51869.386	-429
51869.390	-420
51869.394	-409
51869.398	-397
51869.402	-386
51869.406	-376
51869.410	-368
51869.414	-361
51869.418	-353
51869.422	-345
51869.426	-336
51869.430	-327
51869.434	-320
51869.438	-315
51869.442	-312
51869.446	-310
51869.450	-308
51869.454	-306
51869.458	-304
51869.462	-301
51869.466	-299
51869.470	-298
51869.474	-296
51869.478	-294
51869.482	-292
51869.486	-290
51869.490	-288
51869.494	-287
51869.498	-286
51869.502	-286
51869.506	-284
51869.510	-282
51869.514	-279
51869.518	-275
51869.522	-271
51869.526	-269
51869.530	-267
51869.534	-266
51869.538	-265
51869.542	-264
51869.546	-262
51869.550	-260
51869.554	-258
51869.558	-256
51869.562	-253
51869.566	-249
51869.570	-245
51869.574	-241
51869.578	-241
51869.582	-249
51869.586	-267
51869.590	-291
51869.594	-308
51869.598	-297
51869.602	-245
51869.606	-153
51869.610	-41
51869.614	59
51869.618	121
51869.622	135
51869.626	109
51869.630	62
51869.634	11
51869.638	-32
51869.642	-65
51869.646	-91
51869.650	-111
51869.654	-129
51869.658	-144
51869.662	-158
51869.666	-171
51869.670	-182
51869.674	-192
51869.678	-200
51869.682	-207
51869.686	-212
51869.690	-215
51869.694	-217
51869.698	-218
51869.702	-218
51869.706	-218
51869.710	-218
51869.714	-218
51869.718	-217
51869.722	-215
51869.726	-214
51869.730	-212
51869.734	-210
51869.738	-209
51869.742	-208
51869.746	-206
51869.750	-205
51869.754	-204
51869.758	-202
51869.762	-201
51869.766	-199
51869.770	-198
51869.774	-195
51869.778	-193
51869.782	-190
51869.786	-187
51869.790	-186
51869.794	-186
51869.798	-186
51869.802	-187
51869.806	-187
51869.810	-186
51869.814	-185
51869.818	-184
51869.822	-183
51869.826	-183
51869.830	-183
51869.834	-183
51869.838	-182
51869.842	-181
51869.846	-180
51869.850	-179
51869.854	-178
51869.858	-177
51869.862	-176
51869.866	-176
51869.870	-176
51869.874	-179
51869.878	-185
51869.882	-195
51869.886	-209
51869.890	-226
51869.894	-243
51869.898	-259
51869.902	-269
51869.906	-274
51869.910	-272
51869.914	-264
51869.918	-253
51869.922	-240
51869.926	-226
51869.930	-213
51869.934	-202
51869.938	-192
51869.942	-184
51869.946	-176
51869.950	-170
51869.954	-164
51869.958	-160
51869.962	-156
51869.966	-153
51869.970	-152
51869.974	-150
51869.978	-150
51869.982	-149
51869.986	-149
51869.990	-149
51869.994	-150
51869.998	-152
51870.002	-153
51870.006	-155
51870.010	-156
51870.014	-157
51870.018	-156
51870.022	-155
51870.026	-155
51870.030	-156
51870.034	-158
51870.038	-161
51870.042	-163
51870.046	-164
51870.050	-164
51870.054	-164
51870.058	-164
51870.062	-164
51870.066	-163
51870.070	-164
51870.074	-165
51870.078	-168
51870.082	-172
51870.086	-176
51870.090	-178
51870.094	-180
51870.098	-181
51870.102	-181
51870.106	-182
51870.110	-183
51870.114	-185
51870.118	-188
51870.122	-190
51870.126	-191
51870.130	-192
51870.134	-192
51870.138	-193
51870.142	-194
51870.146	-196
51870.150	-200
51870.154	-203
51870.158	-206
51870.162	-208
51870.166	-209
51870.170	-211
51870.174	-212
51870.178	-214
51870.182	-217
51870.186	-221
51870.190	-224
51870.194	-227
51870.198	-229
51870.202	-229
51870.206	-229
51870.210	-229
51870.214	-231
51870.218	-233
51870.222	-235
51870.226	-239
51870.230	-243
51870.234	-249
51870.238	-259
51870.242	-272
51870.246	-287
51870.250	-303
51870.254	-317
51870.258	-327
51870.262	-333
51870.266	-334
51870.270	-331
51870.274	-326
51870.278	-318
51870.282	-309
51870.286	-299
51870.290	-288
51870.294	-279
51870.298	-273
51870.302	-268
51870.306	-266
51870.310	-265
51870.314	-263
51870.318	-261
51870.322	-259
51870.326	-256
51870.330	-254
51870.334	-253
51870.338	-253
51870.342	-253
51870.346	-254
51870.350	-255
51870.354	-256
51870.358	-258
51870.362	-259
51870.366	-260
51870.370	-260
51870.374	-260
51870.378	-261
51870.382	-261
51870.386	-263
51870.390	-264
51870.394	-266
51870.398	-268
51870.402	-270
51870.406	-271
51870.410	-271
51870.414	-270
51870.418	-270
51870.422	-270
51870.426	-270
51870.430	-272
51870.434	-273
51870.438	-273
51870.442	-273
51870.446	-272
51870.450	-271
51870.454	-269
51870.458	-270
51870.462	-276
51870.466	-292
51870.470	-317
51870.474	-342
51870.478	-350
51870.482	-323
51870.486	-253
51870.490	-151
51870.494	-43
51870.498	41
51870.502	79
51870.506	72
51870.510	32
51870.514	-19
51870.518	-68
51870.522	-108
51870.526	-140
51870.530	-166
51870.534	-189
51870.538	-210
51870.542	-229
51870.546	-246
51870.550	-261
51870.554	-274
51870.558	-286
51870.562	-296
51870.566	-305
51870.570	-313
51870.574	-320
51870.578	-325
51870.582	-329
51870.586	-331
51870.590	-331
51870.594	-331
51870.598	-331
51870.602	-332
51870.606	-333
51870.610	-334
51870.614	-335
51870.618	-336
51870.622	-336
51870.626	-335
51870.630	-335
51870.634	-335
51870.638	-336
51870.642	-337
51870.646	-337
51870.650	-338
51870.654	-337
51870.658	-337
51870.662	-337
51870.666	-338
51870.670	-340
51870.674	-342
51870.678	-344
51870.682	-346
51870.686	-346
51870.690	-345
51870.694	-344
51870.698	-344
51870.702	-344
51870.706	-345
51870.710	-346
51870.714	-347
51870.718	-348
51870.722	-348
51870.726	-349
51870.730	-349
51870.734	-350
51870.738	-350
51870.742	-351
51870.746	-352
51870.750	-353
51870.754	-356
51870.758	-361
51870.762	-370
51870.766	-384
51870.770	-402
51870.774	-422
51870.778	-441
51870.782	-455
51870.786	-463
51870.790	-464
51870.794	-458
51870.798	-446
51870.802	-432
51870.806	-417
51870.810	-402
51870.814	-389
51870.818	-377
51870.822	-366
51870.826	-357
51870.830	-349
51870.834	-343
51870.838	-338
51870.842	-333
51870.846	-329
51870.850	-326
51870.854	-323
51870.858	-321
51870.862	-319
51870.866	-318
51870.870	-317
51870.874	-315
51870.878	-313
51870.882	-310
51870.886	-308
51870.890	-305
51870.894	-304
51870.898	-302
51870.902	-301
51870.906	-301
51870.910	-300
51870.914	-299
51870.918	-298
51870.922	-297
51870.926	-295
51870.930	-293
51870.934	-291
51870.938	-289
51870.942	-286
51870.946	-285
51870.950	-283
51870.954	-283
51870.958	-282
51870.962	-282
51870.966	-281
51870.970	-279
51870.974	-277
51870.978	-275
51870.982	-275
51870.986	-275
51870.990	-278
51870.994	-281
51870.998	-282
51871.002	-281
51871.006	-276
51871.010	-268
51871.014	-261
51871.018	-256
51871.022	-252
51871.026	-251
51871.030	-251
51871.034	-251
51871.038	-251
51871.042	-250
51871.046	-249
51871.050	-250
51871.054	-252
51871.058	-255
51871.062	-256
51871.066	-254
51871.070	-251
51871.074	-248
51871.078	-247
51871.082	-249
51871.086	-252
51871.090	-255
51871.094	-258
51871.098	-259
51871.102	-259
51871.106	-259
51871.110	-260
51871.114	-264
51871.118	-273
51871.122	-285
51871.126	-299
51871.130	-313
51871.134	-322
51871.138	-327
51871.142	-326
51871.146	-322
51871.150	-316
51871.154	-309
51871.158	-300
51871.162	-289
51871.166	-276
51871.170	-262
51871.174	-247
51871.178	-235
51871.182	-227
51871.186	-224
51871.190	-223
51871.194	-222
51871.198	-219
51871.202	-216
51871.206	-213
51871.210	-212
51871.214	-212
51871.218	-211
51871.222	-209
51871.226	-207
51871.230	-205
51871.234	-203
51871.238	-203
51871.242	-202
51871.246	-200
51871.250	-198
51871.254	-195
51871.258	-192
51871.262	-191
51871.266	-190
51871.270	-191
51871.274	-192
51871.278	-192
51871.282	-193
51871.286	-192
51871.290	-192
51871.294	-191
51871.298	-190
51871.302	-188
51871.306	-185
51871.310	-180
51871.314	-174
51871.318	-170
51871.322	-168
51871.326	-168
51871.330	-169
51871.334	-169
51871.338	-169
51871.342	-174
51871.346	-189
51871.350	-212
51871.354	-232
51871.358	-231
51871.362	-192
51871.366	-115
51871.370	-16
51871.374	75
51871.378	132
51871.382	144
51871.386	119
51871.390	76
51871.394	31
51871.398	-6
51871.402	-34
51871.406	-57
51871.410	-76
51871.414	-95
51871.418	-111
51871.422	-127
51871.426	-144
51871.430	-162
51871.434	-181
51871.438	-197
51871.442	-207
51871.446	-210
51871.450	-208
51871.454	-206
51871.458	-206
51871.462	-208
51871.466	-211
51871.470	-214
51871.474	-215
51871.478	-218
51871.482	-224
51871.486	-234
51871.490	-244
51871.494	-249
51871.498	-249
51871.502	-241
51871.506	-231
51871.510	-223
51871.514	-219
51871.518	-220
51871.522	-224
51871.526	-229
51871.530	-233
51871.534	-235
51871.538	-236
51871.542	-234
51871.546	-231
51871.550	-230
51871.554	-231
51871.558	-233
51871.562	-233
51871.566	-230
51871.570	-222
51871.574	-213
51871.578	-205
51871.582	-198
51871.586	-189
51871.590	-179
51871.594	-169
51871.598	-161
51871.602	-155
51871.606	-149
51871.610	-142
51871.614	-134
51871.618	-128
51871.622	-126
51871.626	-129
51871.630	-135
51871.634	-142
51871.638	-146
51871.642	-148
51871.646	-152
51871.650	-160
51871.654	-175
51871.658	-195
51871.662	-214
51871.666	-226
51871.670	-223
51871.674	-207
51871.678	-181
51871.682	-152
51871.686	-128
51871.690	-111
51871.694	-99
51871.698	-91
51871.702	-85
51871.706	-79
51871.710	-73
51871.714	-67
51871.718	-60
51871.722	-50
51871.726	-40
51871.730	-31
51871.734	-25
51871.738	-21
51871.742	-18
51871.746	-13
51871.750	-8
51871.754	-5
51871.758	-9
51871.762	-18
51871.766	-29
51871.770	-38
51871.774	-42
51871.778	-40
51871.782	-36
51871.786	-33
51871.790	-31
51871.794	-31
51871.798	-29
51871.802	-24
51871.806	-14
51871.810	0
51871.814	15
51871.818	26
51871.822	31
51871.826	28
51871.830	21
51871.834	12
51871.838	5
51871.842	-1
51871.846	-7
51871.850	-13
51871.854	-20
51871.858	-27
51871.862	-33
51871.866	-36
51871.870	-37
51871.874	-36
51871.878	-31
51871.882	-22
51871.886	-12
51871.890	-5
51871.894	-3
51871.898	-5
51871.902	-9
51871.906	-12
51871.910	-12
51871.914	-12
51871.918	-14
51871.922	-18
51871.926	-25
51871.930	-32
51871.934	-38
51871.938	-40
51871.942	-38
51871.946	-34
51871.950	-29
51871.954	-25
51871.958	-24
51871.962	-26
51871.966	-31
51871.970	-36
51871.974	-40
51871.978	-42
51871.982	-45
51871.986	-50
51871.990	-59
51871.994	-72
51871.998	-86
51872.002	-96
51872.006	-101
51872.010	-100
51872.014	-94
51872.018	-83
51872.022	-69
51872.026	-54
51872.030	-38
51872.034	-23
51872.038	-9
51872.042	2
51872.046	11
51872.050	19
51872.054	24
51872.058	25
51872.062	23
51872.066	19
51872.070	14
51872.074	11
51872.078	10
51872.082	12
51872.086	18
51872.090	26
51872.094	36
51872.098	46
51872.102	56
51872.106	65
51872.110	73
51872.114	81
51872.118	87
51872.122	91
51872.126	93
51872.130	91
51872.134	86
51872.138	81
51872.142	80
51872.146	85
51872.150	94
51872.154	101
51872.158	104
51872.162	101
51872.166	97
51872.170	97
51872.174	101
51872.178	110
51872.182	119
51872.186	128
51872.190	136
51872.194	143
51872.198	150
51872.202	156
51872.206	159
51872.210	159
51872.214	153
51872.218	142
51872.222	133
51872.226	139
51872.230	174
51872.234	242
51872.238	332
51872.242	419
51872.246	477
51872.250	494
51872.254	476
51872.258	438
51872.262	395
51872.266	351
51872.270	310
51872.274	270
51872.278	236
51872.282	213
51872.286	201
51872.290	198
51872.294	195
51872.298	186
51872.302	171
51872.306	153
51872.310	137
51872.314	128
51872.318	124
51872.322	122
51872.326	119
51872.330	115
51872.334	110
51872.338	104
51872.342	99
51872.346	94
51872.350	89
51872.354	85
51872.358	81
51872.362	76
51872.366	70
51872.370	67
51872.374	68
51872.378	75
51872.382	85
51872.386	94
51872.390	96
51872.394	93
51872.398	87
51872.402	87
51872.406	98
51872.410	117
51872.414	135
51872.418	140
51872.422	128
51872.426	102
51872.430	69
51872.434	41
51872.438	21
51872.442	14
51872.446	16
51872.450	25
51872.454	35
51872.458	41
51872.462	40
51872.466	32
51872.470	22
51872.474	12
51872.478	4
51872.482	-1
51872.486	-3
51872.490	-1
51872.494	2
51872.498	7
51872.502	12
51872.506	17
51872.510	20
51872.514	21
51872.518	18
51872.522	13
51872.526	11
51872.530	15
51872.534	29
51872.538	52
51872.542	80
51872.546	109
51872.550	136
51872.554	160
51872.558	179
51872.562	193
51872.566	204
51872.570	211
51872.574	220
51872.578	231
51872.582	248
51872.586	267
51872.590	285
51872.594	297
51872.598	301
51872.602	302
51872.606	302
51872.610	305
51872.614	308
51872.618	308
51872.622	303
51872.626	296
51872.630	290
51872.634	289
51872.638	293
51872.642	300
51872.646	305
51872.650	304
51872.654	297
51872.658	288
51872.662	283
51872.666	284
51872.670	290
51872.674	297
51872.678	298
51872.682	294
51872.686	288
51872.690	287
51872.694	291
51872.698	298
51872.702	299
51872.706	294
51872.710	284
51872.714	275
51872.718	271
51872.722	274
51872.726	280
51872.730	289
51872.734	300
51872.738	311
51872.742	321
51872.746	327
51872.750	327
51872.754	323
51872.758	318
51872.762	315
51872.766	315
51872.770	317
51872.774	320
51872.778	323
51872.782	329
51872.786	334
51872.790	338
51872.794	339
51872.798	338
51872.802	336
51872.806	334
51872.810	333
51872.814	332
51872.818	333
51872.822	336
51872.826	342
51872.830	348
51872.834	353
51872.838	355
51872.842	353
51872.846	348
51872.850	340
51872.854	331
51872.858	320
51872.862	309
51872.866	299
51872.870	293
51872.874	293
51872.878	304
51872.882	324
51872.886	350
51872.890	373
51872.894	387
51872.898	392
51872.902	392
51872.906	389
51872.910	389
51872.914	392
51872.918	397
51872.922	404
51872.926	412
51872.930	419
51872.934	420
51872.938	414
51872.942	402
51872.946	387
51872.950	376
51872.954	370
51872.958	369
51872.962	368
51872.966	365
51872.970	360
51872.974	356
51872.978	356
51872.982	360
51872.986	367
51872.990	372
51872.994	375
51872.998	374
51873.002	369
51873.006	360
51873.010	346
51873.014	329
51873.018	313
51873.022	301
51873.026	296
51873.030	296
51873.034	299
51873.038	300
51873.042	299
51873.046	297
51873.050	295
51873.054	296
51873.058	299
51873.062	302
51873.066	299
51873.070	289
51873.074	273
51873.078	257
51873.082	257
51873.086	283
51873.090	341
51873.094	421
51873.098	503
51873.102	565
51873.106	594
51873.110	587
51873.114	554
51873.118	508
51873.122	462
51873.126	425
51873.130	400
51873.134	386
51873.138	379
51873.142	372
51873.146	362
51873.150	350
51873.154	339
51873.158	331
51873.162	322
51873.166	312
51873.170	300
51873.174	289
51873.178	282
51873.182	278
51873.186	276
51873.190	275
51873.194	271
51873.198	265
51873.202	259
51873.206	253
51873.210	249
51873.214	247
51873.218	245
51873.222	243
51873.226	240
51873.230	240
51873.234	242
51873.238	248
51873.242	255
51873.246	260
51873.250	261
51873.254	257
51873.258	251
51873.262	249
51873.266	253
51873.270	262
51873.274	268
51873.278	267
51873.282	256
51873.286	240
51873.290	225
51873.294	216
51873.298	212
51873.302	212
51873.306	213
51873.310	213
51873.314	214
51873.318	215
51873.322	217
51873.326	217
51873.330	217
51873.334	216
51873.338	216
51873.342	217
51873.346	217
51873.350	214
51873.354	207
51873.358	196
51873.362	183
51873.366	173
51873.370	164
51873.374	154
51873.378	140
51873.382	121
51873.386	99
51873.390	80
51873.394	69
51873.398	70
51873.402	79
51873.406	90
51873.410	98
51873.414	103
51873.418	104
51873.422	106
51873.426	107
51873.430	110
51873.434	114
51873.438	117
51873.442	120
51873.446	123
51873.450	123
51873.454	123
51873.458	121
51873.462	121
51873.466	122
51873.470	123
51873.474	123
51873.478	120
51873.482	114
51873.486	105
51873.490	97
51873.494	90
51873.498	86
51873.502	83
51873.506	78
51873.510	71
51873.514	63
51873.518	56
51873.522	53
51873.526	55
51873.530	59
51873.534	61
51873.538	60
51873.542	55
51873.546	48
51873.550	43
51873.554	39
51873.558	37
51873.562	35
51873.566	33
51873.570	30
51873.574	25
51873.578	18
51873.582	11
51873.586	4
51873.590	-2
51873.594	-7
51873.598	-11
51873.602	-16
51873.606	-21
51873.610	-29
51873.614	-39
51873.618	-50
51873.622	-57
51873.626	-60
51873.630	-57
51873.634	-52
51873.638	-45
51873.642	-39
51873.646	-34
51873.650	-32
51873.654	-35
51873.658	-44
51873.662	-61
51873.666	-83
51873.670	-108
51873.674	-130
51873.678	-147
51873.682	-154
51873.686	-150
51873.690	-137
51873.694	-118
51873.698	-97
51873.702	-81
51873.706	-73
51873.710	-73
51873.714	-78
51873.718	-82
51873.722	-82
51873.726	-75
51873.730	-62
51873.734	-47
51873.738	-34
51873.742	-24
51873.746	-18
51873.750	-15
51873.754	-13
51873.758	-15
51873.762	-20
51873.766	-26
51873.770	-30
51873.774	-29
51873.778	-23
51873.782	-17
51873.786	-12
51873.790	-11
51873.794	-12
51873.798	-13
51873.802	-11
51873.806	-7
51873.810	-2
51873.814	4
51873.818	10
51873.822	15
51873.826	17
51873.830	14
51873.834	5
51873.838	-5
51873.842	-13
51873.846	-14
51873.850	-8
51873.854	1
51873.858	11
51873.862	20
51873.866	28
51873.870	37
51873.874	47
51873.878	56
51873.882	61
51873.886	56
51873.890	38
51873.894	10
51873.898	-13
51873.902	-14
51873.906	22
51873.910	93
51873.914	184
51873.918	268
51873.922	324
51873.926	342
51873.930	328
51873.934	294
51873.938	255
51873.942	221
51873.946	196
51873.950	182
51873.954	176
51873.958	175
51873.962	173
51873.966	167
51873.970	157
51873.974	145
51873.978	137
51873.982	136
51873.986	145
51873.990	161
51873.994	179
51873.998	194
51874.002	206
51874.006	215
51874.010	223
51874.014	231
51874.018	238
51874.022	241
51874.026	240
51874.030	237
51874.034	233
51874.038	231
51874.042	230
51874.046	231
51874.050	234
51874.054	241
51874.058	251
51874.062	265
51874.066	280
51874.070	291
51874.074	294
51874.078	288
51874.082	277
51874.086	266
51874.090	257
51874.094	249
51874.098	239
51874.102	228
51874.106	220
51874.110	214
51874.114	213
51874.118	214
51874.122	217
51874.126	219
51874.130	219
51874.134	212
51874.138	197
51874.142	178
51874.146	161
51874.150	153
51874.154	158
51874.158	173
51874.162	194
51874.166	214
51874.170	227
51874.174	229
51874.178	217
51874.182	196
51874.186	173
51874.190	156
51874.194	146
51874.198	143
51874.202	146
51874.206	151
51874.210	156
51874.214	161
51874.218	163
51874.222	165
51874.226	170
51874.230	178
51874.234	190
51874.238	204
51874.242	214
51874.246	218
51874.250	215
51874.254	209
51874.258	208
51874.262	217
51874.266	236
51874.270	259
51874.274	280
51874.278	294
51874.282	301
51874.286	299
51874.290	286
51874.294	262
51874.298	233
51874.302	208
51874.306	199
51874.310	208
51874.314	230
51874.318	255
51874.322	270
51874.326	270
51874.330	254
51874.334	229
51874.338	203
51874.342	184
51874.346	178
51874.350	186
51874.354	205
51874.358	229
51874.362	249
51874.366	256
51874.370	251
51874.374	237
51874.378	225
51874.382	220
51874.386	219
51874.390	214
51874.394	198
51874.398	173
51874.402	148
51874.406	137
51874.410	148
51874.414	179
51874.418	215
51874.422	235
51874.426	227
51874.430	194
51874.434	150
51874.438	115
51874.442	101
51874.446	110
51874.450	130
51874.454	148
51874.458	154
51874.462	147
51874.466	129
51874.470	108
51874.474	90
51874.478	79
51874.482	76
51874.486	81
51874.490	90
51874.494	99
51874.498	104
51874.502	105
51874.506	105
51874.510	110
51874.514	124
51874.518	145
51874.522	166
51874.526	181
51874.530	185
51874.534	180
51874.538	171
51874.542	164
51874.546	163
51874.550	169
51874.554	179
51874.558	190
51874.562	198
51874.566	202
51874.570	202
51874.574	202
51874.578	204
51874.582	207
51874.586	210
51874.590	210
51874.594	206
51874.598	199
51874.602	192
51874.606	185
51874.610	180
51874.614	175
51874.618	169
51874.622	162
51874.626	157
51874.630	155
51874.634	159
51874.638	170
51874.642	184
51874.646	197
51874.650	202
51874.654	197
51874.658	181
51874.662	163
51874.666	149
51874.670	144
51874.674	148
51874.678	157
51874.682	161
51874.686	152
51874.690	129
51874.694	103
51874.698	93
51874.702	117
51874.706	178
51874.710	263
51874.714	343
51874.718	397
51874.722	417
51874.726	412
51874.730	394
51874.734	370
51874.738	340
51874.742	302
51874.746	256
51874.750	212
51874.754	180
51874.758	164
51874.762	162
51874.766	166
51874.770	165
51874.774	157
51874.778	145
51874.782	134
51874.786	128
51874.790	124
51874.794	119
51874.798	110
51874.802	98
51874.806	89
51874.810	85
51874.814	85
51874.818	90
51874.822	96
51874.826	102
51874.830	104
51874.834	100
51874.838	89
51874.842	74
51874.846	62
51874.850	57
51874.854	61
51874.858	69
51874.862	77
51874.866	81
51874.870	81
51874.874	78
51874.878	75
51874.882	75
51874.886	77
51874.890	81
51874.894	83
51874.898	81
51874.902	73
51874.906	62
51874.910	53
51874.914	46
51874.918	42
51874.922	42
51874.926	45
51874.930	52
51874.934	62
51874.938	69
51874.942	70
51874.946	64
51874.950	58
51874.954	57
51874.958	65
51874.962	79
51874.966	89
[truncated: 998,000+ more rows]
