# Supplementary material for: A Novel Algorithm for Movement Artifact Removal in ECG Signals Acquired from Wearable Systems Applied to Horses
Source: PLoS One. 2015 Oct 20;10(10):e0140783. doi: 10.1371/journal.pone.0140783 (PMC4618928; doi:10.1371/journal.pone.0140783)
Supplement: S1 Supporting Information — Electrocardiographic and Accellerometric data. (ZIP) [file pone.0140783.s001.zip › Available Data/InsiemeATe_1_AccX.txt]

43158.996	-764
43159.036	-801
43159.076	-644
43159.116	-434
43159.156	-384
43159.196	-606
43159.236	-775
43159.276	-581
43159.316	-498
43159.356	-538
43159.396	-654
43159.436	-615
43159.476	-482
43159.516	-540
43159.556	-584
43159.596	-517
43159.636	-504
43159.676	-504
43159.716	-591
43159.756	-575
43159.796	-592
43159.836	-580
43159.876	-628
43159.916	-743
43159.956	-713
43159.996	-607
43160.036	-500
43160.076	-500
43160.116	-581
43160.156	-607
43160.196	-523
43160.236	-501
43160.276	-513
43160.316	-578
43160.356	-555
43160.396	-563
43160.436	-552
43160.476	-552
43160.516	-574
43160.556	-545
43160.596	-490
43160.636	-489
43160.676	-525
43160.716	-545
43160.756	-530
43160.796	-537
43160.836	-485
43160.876	-524
43160.916	-524
43160.956	-540
43160.996	-487
43161.036	-448
43161.076	-696
43161.116	-522
43161.156	-546
43161.196	-574
43161.236	-517
43161.276	-501
43161.316	-528
43161.356	-530
43161.396	-502
43161.436	-498
43161.476	-508
43161.516	-497
43161.556	-525
43161.596	-531
43161.636	-511
43161.676	-524
43161.716	-554
43161.756	-535
43161.796	-546
43161.836	-469
43161.876	-415
43161.916	-680
43161.956	-406
43161.996	-472
43162.036	-486
43162.076	-369
43162.116	-509
43162.156	-570
43162.196	-482
43162.236	-510
43162.276	-633
43162.316	-669
43162.356	-525
43162.396	-578
43162.436	-282
43162.476	-743
43162.516	-426
43162.556	-523
43162.596	-720
43162.636	-409
43162.676	-706
43162.716	-603
43162.756	-371
43162.796	-642
43162.836	-703
43162.876	-320
43162.916	-602
43162.956	-785
43162.996	-694
43163.036	-542
43163.076	-490
43163.116	-531
43163.156	-629
43163.196	-802
43163.236	-740
43163.276	-542
43163.316	-380
43163.356	-352
43163.396	-515
43163.436	-981
43163.476	-1027
43163.516	-833
43163.556	-487
43163.596	-464
43163.636	-526
43163.676	-819
43163.716	-755
43163.756	-445
43163.796	-459
43163.836	-838
43163.876	-795
43163.916	-257
43163.956	-282
43163.996	-796
43164.036	-662
43164.076	-599
43164.116	-777
43164.156	-794
43164.196	-704
43164.236	-670
43164.276	-749
43164.316	-821
43164.356	-801
43164.396	-784
43164.436	-942
43164.476	-714
43164.516	-340
43164.556	-344
43164.596	-360
43164.636	-444
43164.676	-623
43164.716	-712
43164.756	-629
43164.796	-469
43164.836	-545
43164.876	-402
43164.916	-350
43164.956	-805
43164.996	-943
43165.036	-388
43165.076	-520
43165.116	-1050
43165.156	-563
43165.196	-439
43165.236	-865
43165.276	-1236
43165.316	-825
43165.356	-410
43165.396	-481
43165.436	-766
43165.476	-927
43165.516	-628
43165.556	-546
43165.596	-386
43165.636	-265
43165.676	-752
43165.716	-512
43165.756	-82
43165.796	-136
43165.836	-430
43165.876	-681
43165.916	-491
43165.956	-476
43165.996	-553
43166.036	-648
43166.076	-639
43166.116	-652
43166.156	-654
43166.196	-533
43166.236	-429
43166.276	-560
43166.316	-587
43166.356	-806
43166.396	-625
43166.436	-700
43166.476	-534
43166.516	-673
43166.556	-638
43166.596	-593
43166.636	-697
43166.676	-655
43166.716	-369
43166.756	-536
43166.796	-485
43166.836	-510
43166.876	-428
43166.916	-304
43166.956	-496
43166.996	-567
43167.036	-458
43167.076	-347
43167.116	-343
43167.156	-412
43167.196	-473
43167.236	-618
43167.276	-677
43167.316	-311
43167.356	-273
43167.396	-433
43167.436	-479
43167.476	-357
43167.516	-126
43167.556	-269
43167.596	-647
43167.636	-841
43167.676	-575
43167.716	-609
43167.756	-523
43167.796	-321
43167.836	-398
43167.876	-445
43167.916	-608
43167.956	-708
43167.996	-596
43168.036	-383
43168.076	-244
43168.116	-458
43168.156	-463
43168.196	-482
43168.236	-590
43168.276	-546
43168.316	-517
43168.356	-531
43168.396	-455
43168.436	-475
43168.476	-457
43168.516	-425
43168.556	-498
43168.596	-495
43168.636	-484
43168.676	-404
43168.716	-427
43168.756	-423
43168.796	-566
43168.836	-566
43168.876	-400
43168.916	-247
43168.956	-376
43168.996	-652
43169.036	-464
43169.076	-385
43169.116	-564
43169.156	-433
43169.196	-422
43169.236	-411
43169.276	-449
43169.316	-492
43169.356	-483
43169.396	-441
43169.436	-453
43169.476	-478
43169.516	-443
43169.556	-396
43169.596	-430
43169.636	-404
43169.676	-451
43169.716	-457
43169.756	-451
43169.796	-397
43169.836	-409
43169.876	-446
43169.916	-553
43169.956	-443
43169.996	-258
43170.036	-309
43170.076	-455
43170.116	-448
43170.156	-360
43170.196	-291
43170.236	-305
43170.276	-230
43170.316	-211
43170.356	-418
43170.396	-489
43170.436	-532
43170.476	-423
43170.516	-129
43170.556	-160
43170.596	-322
43170.636	-540
43170.676	-261
43170.716	-265
43170.756	-376
43170.796	-323
43170.836	-436
43170.876	-549
43170.916	-683
43170.956	-632
43170.996	-434
43171.036	-364
43171.076	-402
43171.116	-283
43171.156	-428
43171.196	-732
43171.236	-728
43171.276	-161
43171.316	-287
43171.356	-884
43171.396	-448
43171.436	-222
43171.476	-393
43171.516	-368
43171.556	-203
43171.596	-214
43171.636	-321
43171.676	-382
43171.716	-680
43171.756	-991
43171.796	-857
43171.836	-615
43171.876	-337
43171.916	-109
43171.956	-264
43171.996	-377
43172.036	-331
43172.076	-309
43172.116	-647
43172.156	-332
43172.196	-366
43172.236	-586
43172.276	-433
43172.316	-569
43172.356	-775
43172.396	-788
43172.436	-682
43172.476	-687
43172.516	-296
43172.556	-242
43172.596	-317
43172.636	-232
43172.676	-343
43172.716	-252
43172.756	-106
43172.796	-570
43172.836	-1144
43172.876	-1239
43172.916	-703
43172.956	-526
43172.996	-305
43173.036	-170
43173.076	-357
43173.116	-410
43173.156	-715
43173.196	-830
43173.236	-688
43173.276	-329
43173.316	-129
43173.356	-160
43173.396	-490
43173.436	-771
43173.476	-727
43173.516	-560
43173.556	-235
43173.596	-511
43173.636	-605
43173.676	-809
43173.716	-576
43173.756	-368
43173.796	-261
43173.836	-247
43173.876	-240
43173.916	-240
43173.956	-392
43173.996	-764
43174.036	-907
43174.076	-638
43174.116	-482
43174.156	-355
43174.196	-380
43174.236	-479
43174.276	-533
43174.316	-254
43174.356	-256
43174.396	-543
43174.436	-813
43174.476	-573
43174.516	-228
43174.556	-48
43174.596	-763
43174.636	-795
43174.676	-648
43174.716	-762
43174.756	-684
43174.796	-277
43174.836	-371
43174.876	-413
43174.916	-283
43174.956	-310
43174.996	-337
43175.036	-435
43175.076	-677
43175.116	-957
43175.156	-789
43175.196	-526
43175.236	-357
43175.276	-288
43175.316	-275
43175.356	-295
43175.396	-422
43175.436	-490
43175.476	-683
43175.516	-563
43175.556	-393
43175.596	-261
43175.636	-722
43175.676	-591
43175.716	-490
43175.756	-519
43175.796	-692
43175.836	-636
43175.876	-517
43175.916	-520
43175.956	-235
43175.996	13
43176.036	-54
43176.076	-268
43176.116	-537
43176.156	-453
43176.196	-934
43176.236	-830
43176.276	-856
43176.316	-483
43176.356	-241
43176.396	-410
43176.436	-498
43176.476	-494
43176.516	-418
43176.556	-421
43176.596	-547
43176.636	-610
43176.676	-610
43176.716	-344
43176.756	-350
43176.796	-451
43176.836	-633
43176.876	-291
43176.916	-89
43176.956	-199
43176.996	-389
43177.036	-398
43177.076	-471
43177.116	-804
43177.156	-578
43177.196	-411
43177.236	-295
43177.276	-340
43177.316	-42
43177.356	-138
43177.396	-420
43177.436	-554
43177.476	-487
43177.516	-193
43177.556	-144
43177.596	-303
43177.636	-314
43177.676	-318
43177.716	-392
43177.756	-346
43177.796	-635
43177.836	-670
43177.876	-420
43177.916	-482
43177.956	-460
43177.996	-405
43178.036	-332
43178.076	-408
43178.116	-334
43178.156	-370
43178.196	-594
43178.236	-534
43178.276	-543
43178.316	-342
43178.356	-382
43178.396	-617
43178.436	-499
43178.476	-558
43178.516	-601
43178.556	-716
43178.596	-654
43178.636	-545
43178.676	-579
43178.716	-486
43178.756	-350
43178.796	-120
43178.836	-409
43178.876	-965
43178.916	-872
43178.956	-618
43178.996	-32
43179.036	-261
43179.076	-777
43179.116	-1049
43179.156	-880
43179.196	-536
43179.236	-498
43179.276	-824
43179.316	-812
43179.356	-675
43179.396	-394
43179.436	-343
43179.476	-541
43179.516	-473
43179.556	-783
43179.596	-1104
43179.636	-926
43179.676	-338
43179.716	-176
43179.756	-766
43179.796	-604
43179.836	-379
43179.876	-496
43179.916	-863
43179.956	-767
43179.996	-753
43180.036	-933
43180.076	-984
43180.116	-923
43180.156	-759
43180.196	-385
43180.236	-292
43180.276	-351
43180.316	-440
43180.356	-680
43180.396	-639
43180.436	-424
43180.476	-323
43180.516	-572
43180.556	-705
43180.596	-674
43180.636	-723
43180.676	-498
43180.716	-439
43180.756	-552
43180.796	-698
43180.836	-629
43180.876	-534
43180.916	-510
43180.956	-604
43180.996	-705
43181.036	-794
43181.076	-669
43181.116	-667
43181.156	-626
43181.196	-514
43181.236	-442
43181.276	-641
43181.316	-682
43181.356	-854
43181.396	-650
43181.436	-571
43181.476	-477
43181.516	-386
43181.556	-344
43181.596	-425
43181.636	-522
43181.676	-592
43181.716	-593
43181.756	-497
43181.796	-401
43181.836	-420
43181.876	-459
43181.916	-687
43181.956	-683
43181.996	-495
43182.036	-494
43182.076	-293
43182.116	-397
43182.156	-817
43182.196	-824
43182.236	-681
43182.276	-602
43182.316	-510
43182.356	-465
43182.396	-496
43182.436	-484
43182.476	-606
43182.516	-625
43182.556	-540
43182.596	-567
43182.636	-659
43182.676	-413
43182.716	-518
43182.756	-717
43182.796	-843
43182.836	-939
43182.876	-621
43182.916	-469
43182.956	-447
43182.996	-672
43183.036	-697
43183.076	-297
43183.116	-207
43183.156	-513
43183.196	-819
43183.236	-880
43183.276	-457
43183.316	-346
43183.356	-278
43183.396	-80
43183.436	-409
43183.476	-757
43183.516	-877
43183.556	-696
43183.596	-537
43183.636	-428
43183.676	-497
43183.716	-533
43183.756	-491
43183.796	-525
43183.836	-480
43183.876	-255
43183.916	-510
43183.956	-715
43183.996	-562
43184.036	-324
43184.076	-336
43184.116	-605
43184.156	-616
43184.196	-545
43184.236	-386
43184.276	-420
43184.316	-481
43184.356	-398
43184.396	-374
43184.436	-907
43184.476	-840
43184.516	-733
43184.556	-404
43184.596	-589
43184.636	-599
43184.676	-341
43184.716	-163
43184.756	-276
43184.796	-873
43184.836	-842
43184.876	-636
43184.916	-451
43184.956	-514
43184.996	-647
43185.036	-779
43185.076	-653
43185.116	-540
43185.156	-427
43185.196	-406
43185.236	-479
43185.276	-534
43185.316	-532
43185.356	-522
43185.396	-452
43185.436	-611
43185.476	-746
43185.516	-659
43185.556	-661
43185.596	-497
43185.636	-330
43185.676	-449
43185.716	-655
43185.756	-664
43185.796	-646
43185.836	-571
43185.876	-580
43185.916	-626
43185.956	-514
43185.996	-580
43186.036	-461
43186.076	-465
43186.116	-599
43186.156	-903
43186.196	-828
43186.236	-545
43186.276	-318
43186.316	-465
43186.356	-562
43186.396	-544
43186.436	-418
43186.476	-564
43186.516	-594
43186.556	-557
43186.596	-424
43186.636	-285
43186.676	-465
43186.716	-634
43186.756	-528
43186.796	-607
43186.836	-808
43186.876	-562
43186.916	-567
43186.956	-560
43186.996	-509
43187.036	-510
43187.076	-528
43187.116	-436
43187.156	-496
43187.196	-506
43187.236	-990
43187.276	-874
43187.316	-457
43187.356	-52
43187.396	-327
43187.436	-443
43187.476	-427
43187.516	-718
43187.556	-779
43187.596	-733
43187.636	-645
43187.676	-613
43187.716	-583
43187.756	-573
43187.796	-609
43187.836	-572
43187.876	-684
43187.916	-879
43187.956	-826
43187.996	-581
43188.036	-360
43188.076	-300
43188.116	-348
43188.156	-516
43188.196	-653
43188.236	-718
43188.276	-684
43188.316	-599
43188.356	-587
43188.396	-392
43188.436	-414
43188.476	-528
43188.516	-685
43188.556	-611
43188.596	-593
43188.636	-556
43188.676	-398
43188.716	-451
43188.756	-558
43188.796	-625
43188.836	-666
43188.876	-634
43188.916	-580
43188.956	-605
43188.996	-611
43189.036	-628
43189.076	-641
43189.116	-608
43189.156	-590
43189.196	-549
43189.236	-552
43189.276	-579
43189.316	-607
43189.356	-581
43189.396	-550
43189.436	-552
43189.476	-536
43189.516	-519
43189.556	-538
43189.596	-558
43189.636	-547
43189.676	-592
43189.716	-573
43189.756	-587
43189.796	-552
43189.836	-525
43189.876	-529
43189.916	-619
43189.956	-593
43189.996	-526
43190.036	-576
43190.076	-577
43190.116	-580
43190.156	-586
43190.196	-522
43190.236	-523
43190.276	-504
43190.316	-565
43190.356	-468
43190.396	-492
43190.436	-630
43190.476	-558
43190.516	-631
43190.556	-805
43190.596	-752
43190.636	-548
43190.676	-403
43190.716	-516
43190.756	-605
43190.796	-618
43190.836	-556
43190.876	-630
43190.916	-588
43190.956	-581
43190.996	-569
43191.036	-581
43191.076	-556
43191.116	-482
43191.156	-534
43191.196	-608
43191.236	-735
43191.276	-568
43191.316	-515
43191.356	-388
43191.396	-622
43191.436	-516
43191.476	-432
43191.516	-664
43191.556	-390
43191.596	-379
43191.636	-401
43191.676	-491
43191.716	-240
43191.756	-346
43191.796	-480
43191.836	-611
43191.876	-735
43191.916	-736
43191.956	-516
43191.996	-409
43192.036	-429
43192.076	-615
43192.116	-674
43192.156	-549
43192.196	-564
43192.236	-622
43192.276	-515
43192.316	-461
43192.356	-475
43192.396	-341
43192.436	-337
43192.476	-577
43192.516	-561
43192.556	-326
43192.596	-226
43192.636	-468
43192.676	-705
43192.716	-587
43192.756	-279
43192.796	-295
43192.836	-670
43192.876	-1272
43192.916	-784
43192.956	-389
43192.996	-244
43193.036	-326
43193.076	-410
43193.116	-590
43193.156	-522
43193.196	-791
43193.236	-906
43193.276	-761
43193.316	-481
43193.356	-434
43193.396	-445
43193.436	-569
43193.476	-652
43193.516	-609
43193.556	-374
43193.596	-408
43193.636	-540
43193.676	-529
43193.716	-438
43193.756	-353
43193.796	-455
43193.836	-707
43193.876	-765
43193.916	-624
43193.956	-332
43193.996	-220
43194.036	-273
43194.076	-435
43194.116	-620
43194.156	-661
43194.196	-550
43194.236	-484
43194.276	-485
43194.316	-410
43194.356	-426
43194.396	-629
43194.436	-635
43194.476	-564
43194.516	-546
43194.556	-552
43194.596	-464
43194.636	-461
43194.676	-457
43194.716	-504
43194.756	-540
43194.796	-555
43194.836	-555
43194.876	-513
43194.916	-475
43194.956	-475
43194.996	-468
43195.036	-462
43195.076	-502
43195.116	-522
43195.156	-506
43195.196	-520
43195.236	-495
43195.276	-492
43195.316	-475
43195.356	-504
43195.396	-497
43195.436	-498
43195.476	-496
43195.516	-504
43195.556	-499
43195.596	-534
43195.636	-540
43195.676	-520
43195.716	-515
43195.756	-489
43195.796	-495
43195.836	-530
43195.876	-540
43195.916	-488
43195.956	-552
43195.996	-589
43196.036	-475
43196.076	-474
43196.116	-563
43196.156	-562
43196.196	-509
43196.236	-492
43196.276	-546
43196.316	-559
43196.356	-535
43196.396	-526
43196.436	-540
43196.476	-550
43196.516	-534
43196.556	-529
43196.596	-529
43196.636	-543
43196.676	-549
43196.716	-545
43196.756	-549
43196.796	-548
43196.836	-530
43196.876	-528
43196.916	-524
43196.956	-521
43196.996	-555
43197.036	-555
43197.076	-567
43197.116	-551
43197.156	-526
43197.196	-497
43197.236	-470
43197.276	-360
43197.316	-905
43197.356	-785
43197.396	-554
43197.436	-417
43197.476	-471
43197.516	-508
43197.556	-560
43197.596	-617
43197.636	-536
43197.676	-520
43197.716	-518
43197.756	-550
43197.796	-569
43197.836	-565
43197.876	-541
43197.916	-583
43197.956	-573
43197.996	-522
43198.036	-542
43198.076	-583
43198.116	-592
43198.156	-536
43198.196	-494
43198.236	-534
43198.276	-530
43198.316	-501
43198.356	-507
43198.396	-544
43198.436	-569
43198.476	-520
43198.516	-617
43198.556	-528
43198.596	-556
43198.636	-564
43198.676	-601
43198.716	-492
43198.756	-531
43198.796	-519
43198.836	-469
43198.876	-481
43198.916	-560
43198.956	-629
43198.996	-644
43199.036	-557
43199.076	-505
43199.116	-434
43199.156	-417
43199.196	-346
43199.236	-801
43199.276	-647
43199.316	-582
43199.356	-507
43199.396	-518
43199.436	-536
43199.476	-488
43199.516	-563
43199.556	-499
43199.596	-457
43199.636	-502
43199.676	-587
43199.716	-583
43199.756	-552
43199.796	-448
43199.836	-441
43199.876	-451
43199.916	-545
43199.956	-591
43199.996	-632
43200.036	-575
43200.076	-524
43200.116	-504
43200.156	-539
43200.196	-581
43200.236	-598
43200.276	-560
43200.316	-525
43200.356	-527
43200.396	-592
43200.436	-537
43200.476	-527
43200.516	-549
43200.556	-512
43200.596	-511
43200.636	-540
43200.676	-583
43200.716	-580
43200.756	-654
43200.796	-647
43200.836	-515
43200.876	-351
43200.916	-581
43200.956	-857
43200.996	-783
43201.036	-602
43201.076	-443
43201.116	-496
43201.156	-540
43201.196	-609
43201.236	-767
43201.276	-620
43201.316	-630
43201.356	-580
43201.396	-598
43201.436	-187
43201.476	-312
43201.516	-753
43201.556	-837
43201.596	-587
43201.636	-501
43201.676	-641
43201.716	-706
43201.756	-706
43201.796	-688
43201.836	-484
43201.876	-350
43201.916	-509
43201.956	-861
43201.996	-474
43202.036	-533
43202.076	-820
43202.116	-998
43202.156	-782
43202.196	-598
43202.236	-330
43202.276	-466
43202.316	-740
43202.356	-475
43202.396	-332
43202.436	-663
43202.476	-896
43202.516	-552
43202.556	-331
43202.596	-312
43202.636	-356
43202.676	-375
43202.716	-546
43202.756	-803
43202.796	-817
43202.836	-688
43202.876	-629
43202.916	-589
43202.956	-539
43202.996	-485
43203.036	-482
43203.076	-468
43203.116	-439
43203.156	-547
43203.196	-500
43203.236	-558
43203.276	-389
43203.316	-369
43203.356	-523
43203.396	-947
43203.436	-421
43203.476	-390
43203.516	-434
43203.556	-621
43203.596	-612
43203.636	-273
43203.676	-484
43203.716	-856
43203.756	-830
43203.796	-510
43203.836	-423
43203.876	-567
43203.916	-498
43203.956	-445
43203.996	-229
43204.036	-413
43204.076	-961
43204.116	-927
43204.156	-609
43204.196	-453
43204.236	-475
43204.276	-543
43204.316	-621
43204.356	-616
43204.396	-604
43204.436	-456
43204.476	-312
43204.516	-355
43204.556	-790
43204.596	-625
43204.636	-289
43204.676	-328
43204.716	-413
43204.756	-829
43204.796	-759
43204.836	-489
43204.876	-426
43204.916	-521
43204.956	-581
43204.996	-629
43205.036	-443
43205.076	-377
43205.116	-650
43205.156	-831
43205.196	-833
43205.236	-551
43205.276	-736
43205.316	-572
43205.356	-91
43205.396	-119
43205.436	-521
43205.476	-913
43205.516	-694
43205.556	-617
43205.596	-588
43205.636	-713
43205.676	-649
43205.716	-600
43205.756	-545
43205.796	-575
43205.836	-412
43205.876	-413
43205.916	-395
43205.956	-457
43205.996	-647
43206.036	-734
43206.076	-874
43206.116	-874
43206.156	-694
43206.196	-664
43206.236	-552
43206.276	-475
43206.316	-432
43206.356	-605
43206.396	-567
43206.436	-660
43206.476	-771
43206.516	-659
43206.556	-549
43206.596	-362
43206.636	-402
43206.676	-585
43206.716	-516
43206.756	-702
43206.796	-790
43206.836	-598
43206.876	-542
43206.916	-464
43206.956	-273
43206.996	-466
43207.036	-848
43207.076	-646
43207.116	-430
43207.156	-262
43207.196	-476
43207.236	-587
43207.276	-491
43207.316	-589
43207.356	-577
43207.396	-256
43207.436	-291
43207.476	-351
43207.516	-476
43207.556	-605
43207.596	-893
43207.636	-888
43207.676	-758
43207.716	-421
43207.756	-455
43207.796	-558
43207.836	-393
43207.876	-406
43207.916	-467
43207.956	-969
43207.996	-847
43208.036	-641
43208.076	-533
43208.116	-480
43208.156	-533
43208.196	-497
43208.236	-615
43208.276	-522
43208.316	-429
43208.356	-332
43208.396	-425
43208.436	-411
43208.476	-443
43208.516	-626
43208.556	-1222
43208.596	-985
43208.636	-677
43208.676	-361
43208.716	-360
43208.756	-377
43208.796	-451
43208.836	-968
43208.876	-679
43208.916	-501
43208.956	-85
43208.996	-392
43209.036	-576
43209.076	-666
43209.116	-666
43209.156	-624
43209.196	-601
43209.236	-493
43209.276	-531
43209.316	-615
43209.356	-758
43209.396	-882
43209.436	-475
43209.476	-120
43209.516	-494
43209.556	-718
43209.596	-529
43209.636	-487
43209.676	-428
43209.716	-231
43209.756	-297
43209.796	-594
43209.836	-693
43209.876	-492
43209.916	-247
43209.956	-321
43209.996	-578
43210.036	-615
43210.076	-653
43210.116	-477
43210.156	-429
43210.196	-392
43210.236	-500
43210.276	-608
43210.316	-591
43210.356	-480
43210.396	-244
43210.436	-301
43210.476	-446
43210.516	-592
43210.556	-528
43210.596	-489
43210.636	-374
43210.676	-434
43210.716	-560
43210.756	-442
43210.796	-526
43210.836	-600
43210.876	-649
43210.916	-506
43210.956	-481
43210.996	-486
43211.036	-508
43211.076	-557
43211.116	-629
43211.156	-531
43211.196	-553
43211.236	-584
43211.276	-653
43211.316	-588
43211.356	-610
43211.396	-430
43211.436	-364
43211.476	-356
43211.516	-415
43211.556	-429
43211.596	-567
43211.636	-509
43211.676	-461
43211.716	-445
43211.756	-471
43211.796	-517
43211.836	-458
43211.876	-445
43211.916	-360
43211.956	-344
43211.996	-316
43212.036	-344
43212.076	-402
43212.116	-470
43212.156	-429
43212.196	-328
43212.236	-357
43212.276	-469
43212.316	-587
43212.356	-619
43212.396	-667
43212.436	-410
43212.476	-364
43212.516	-369
43212.556	-426
43212.596	-436
43212.636	-503
43212.676	-538
43212.716	-546
43212.756	-496
43212.796	-453
43212.836	-531
43212.876	-583
43212.916	-633
43212.956	-505
43212.996	-451
43213.036	-387
43213.076	-445
43213.116	-517
43213.156	-443
43213.196	-495
43213.236	-471
43213.276	-487
43213.316	-492
43213.356	-523
43213.396	-464
43213.436	-487
43213.476	-430
43213.516	-421
43213.556	-438
43213.596	-486
43213.636	-471
43213.676	-443
43213.716	-419
43213.756	-425
43213.796	-401
43213.836	-414
43213.876	-409
43213.916	-429
43213.956	-415
43213.996	-441
43214.036	-391
43214.076	-388
43214.116	-398
43214.156	-332
43214.196	-309
43214.236	-348
43214.276	-361
43214.316	-473
43214.356	-535
43214.396	-536
43214.436	-463
43214.476	-376
43214.516	-443
43214.556	-359
43214.596	-279
43214.636	-325
43214.676	-419
43214.716	-523
43214.756	-655
43214.796	-688
43214.836	-541
43214.876	-395
43214.916	-302
43214.956	-372
43214.996	-475
43215.036	-591
43215.076	-523
43215.116	-455
43215.156	-447
43215.196	-484
43215.236	-516
43215.276	-532
43215.316	-505
43215.356	-450
43215.396	-412
43215.436	-324
43215.476	-369
43215.516	-420
43215.556	-530
43215.596	-450
43215.636	-267
43215.676	-333
43215.716	-406
43215.756	-411
43215.796	-293
43215.836	-409
43215.876	-628
43215.916	-673
43215.956	-481
43215.996	-297
43216.036	-321
43216.076	-312
43216.116	-393
43216.156	-491
43216.196	-477
43216.236	-451
43216.276	-444
43216.316	-527
43216.356	-361
43216.396	-401
43216.436	-433
43216.476	-358
43216.516	-261
43216.556	-325
43216.596	-406
43216.636	-630
43216.676	-585
43216.716	-580
43216.756	-640
43216.796	-425
43216.836	-512
43216.876	-454
43216.916	-160
43216.956	-15
43216.996	-363
43217.036	-860
43217.076	-499
43217.116	-165
43217.156	-720
43217.196	-653
43217.236	-551
43217.276	-297
43217.316	-558
43217.356	-736
43217.396	-546
43217.436	-251
43217.476	-155
43217.516	-380
43217.556	-395
43217.596	-359
43217.636	-498
43217.676	-893
43217.716	-1144
43217.756	-946
43217.796	-295
43217.836	-216
43217.876	-268
43217.916	-161
43217.956	-209
43217.996	-1064
43218.036	-858
43218.076	-374
43218.116	-374
43218.156	104
43218.196	-623
43218.236	-1411
43218.276	-449
43218.316	-618
43218.356	-85
43218.396	71
43218.436	-321
43218.476	237
43218.516	-127
43218.556	-732
43218.596	-461
43218.636	-339
43218.676	-900
43218.716	-498
43218.756	-288
43218.796	-716
43218.836	-546
43218.876	-362
43218.916	-534
43218.956	-294
43218.996	-315
43219.036	-695
43219.076	-712
43219.116	-545
43219.156	-877
43219.196	-1085
43219.236	-385
43219.276	-112
43219.316	-555
43219.356	-174
43219.396	69
43219.436	-432
43219.476	-576
43219.516	-517
43219.556	-458
43219.596	-421
43219.636	-468
43219.676	-814
43219.716	-1067
43219.756	-815
43219.796	-464
43219.836	-650
43219.876	-701
43219.916	-581
43219.956	-522
43219.996	-415
43220.036	-457
43220.076	-435
43220.116	-568
43220.156	-359
43220.196	-297
43220.236	-394
43220.276	-473
43220.316	-555
43220.356	-598
43220.396	-560
43220.436	-447
43220.476	-294
43220.516	-352
43220.556	-470
43220.596	-565
43220.636	-598
43220.676	-553
43220.716	-434
43220.756	-386
43220.796	-427
43220.836	-442
43220.876	-398
43220.916	-377
43220.956	-484
43220.996	-501
43221.036	-543
43221.076	-488
43221.116	-519
43221.156	-504
43221.196	-438
43221.236	-419
43221.276	-475
43221.316	-510
43221.356	-513
43221.396	-515
43221.436	-469
43221.476	-433
43221.516	-419
43221.556	-463
43221.596	-512
43221.636	-535
43221.676	-506
43221.716	-478
43221.756	-490
43221.796	-497
43221.836	-470
43221.876	-441
43221.916	-487
43221.956	-479
43221.996	-448
43222.036	-486
43222.076	-519
43222.116	-474
43222.156	-421
43222.196	-428
43222.236	-465
43222.276	-492
43222.316	-475
43222.356	-443
43222.396	-447
43222.436	-467
43222.476	-480
43222.516	-455
43222.556	-469
43222.596	-487
43222.636	-481
43222.676	-451
43222.716	-445
43222.756	-499
43222.796	-489
43222.836	-482
43222.876	-464
43222.916	-481
43222.956	-497
43222.996	-462
43223.036	-468
43223.076	-480
43223.116	-479
43223.156	-461
43223.196	-463
43223.236	-482
43223.276	-498
43223.316	-487
43223.356	-454
43223.396	-459
43223.436	-467
43223.476	-485
43223.516	-502
43223.556	-475
43223.596	-477
43223.636	-502
43223.676	-512
43223.716	-488
43223.756	-458
43223.796	-435
43223.836	-430
43223.876	-512
43223.916	-505
43223.956	-465
43223.996	-510
43224.036	-532
43224.076	-473
43224.116	-449
43224.156	-503
43224.196	-505
43224.236	-456
43224.276	-497
43224.316	-543
43224.356	-511
43224.396	-503
43224.436	-493
43224.476	-519
43224.516	-543
43224.556	-495
43224.596	-444
43224.636	-440
43224.676	-471
43224.716	-514
43224.756	-512
43224.796	-477
43224.836	-458
43224.876	-456
43224.916	-450
43224.956	-476
43224.996	-450
43225.036	-452
43225.076	-436
43225.116	-469
43225.156	-461
43225.196	-489
43225.236	-469
43225.276	-439
43225.316	-459
43225.356	-463
43225.396	-471
43225.436	-478
43225.476	-445
43225.516	-433
43225.556	-470
43225.596	-455
43225.636	-460
43225.676	-452
43225.716	-485
43225.756	-436
43225.796	-334
43225.836	-324
43225.876	-523
43225.916	-558
43225.956	-499
43225.996	-538
43226.036	-458
43226.076	-498
43226.116	-385
43226.156	-383
43226.196	-479
43226.236	-451
43226.276	-428
43226.316	-434
43226.356	-484
43226.396	-484
43226.436	-433
43226.476	-425
43226.516	-439
43226.556	-502
43226.596	-385
43226.636	-423
43226.676	-380
43226.716	-415
43226.756	-485
43226.796	-489
43226.836	-479
43226.876	-436
43226.916	-611
43226.956	-658
43226.996	-550
43227.036	-411
43227.076	-366
43227.116	-350
43227.156	-423
43227.196	-402
43227.236	-407
43227.276	-431
43227.316	-514
43227.356	-428
43227.396	-422
43227.436	-540
43227.476	-536
43227.516	-458
43227.556	-494
43227.596	-435
43227.636	-498
43227.676	-421
43227.716	-435
43227.756	-437
43227.796	-481
43227.836	-532
43227.876	-546
43227.916	-471
43227.956	-421
43227.996	-392
43228.036	-422
43228.076	-483
43228.116	-469
43228.156	-498
43228.196	-470
43228.236	-463
43228.276	-453
43228.316	-531
43228.356	-499
43228.396	-489
43228.436	-506
43228.476	-451
43228.516	-481
43228.556	-557
43228.596	-556
43228.636	-537
43228.676	-528
43228.716	-454
43228.756	-395
43228.796	-416
43228.836	-474
43228.876	-510
43228.916	-487
43228.956	-439
43228.996	-489
43229.036	-506
43229.076	-494
43229.116	-474
43229.156	-516
43229.196	-473
43229.236	-451
43229.276	-510
43229.316	-525
43229.356	-469
43229.396	-483
43229.436	-512
43229.476	-511
43229.516	-468
43229.556	-518
43229.596	-481
43229.636	-448
43229.676	-576
43229.716	-552
43229.756	-507
43229.796	-524
43229.836	-487
43229.876	-424
43229.916	-450
43229.956	-516
43229.996	-451
43230.036	-513
43230.076	-532
43230.116	-563
43230.156	-564
43230.196	-627
43230.236	-626
43230.276	-514
43230.316	-371
43230.356	-423
43230.396	-481
43230.436	-628
43230.476	-619
43230.516	-627
43230.556	-546
43230.596	-311
43230.636	-254
43230.676	-575
43230.716	-993
43230.756	-729
43230.796	-357
43230.836	-521
43230.876	-612
43230.916	-591
43230.956	-610
43230.996	-699
43231.036	-701
43231.076	-653
43231.116	-546
43231.156	-535
43231.196	-671
43231.236	-540
43231.276	-648
43231.316	-597
43231.356	-919
43231.396	-939
43231.436	-723
43231.476	-582
43231.516	-181
43231.556	-535
43231.596	-858
43231.636	-673
43231.676	-992
43231.716	-514
43231.756	-338
43231.796	-641
43231.836	-157
43231.876	-350
43231.916	-380
43231.956	-1003
43231.996	-1104
43232.036	-757
43232.076	-629
43232.116	-712
43232.156	-799
43232.196	-627
43232.236	-699
43232.276	-794
43232.316	-315
43232.356	-921
43232.396	-1179
43232.436	-687
43232.476	-563
43232.516	-233
43232.556	-264
43232.596	-774
43232.636	-870
43232.676	-700
43232.716	-380
43232.756	-294
43232.796	-338
43232.836	-984
43232.876	-893
43232.916	-517
43232.956	-591
43232.996	-583
43233.036	-819
43233.076	-730
43233.116	-352
43233.156	-481
43233.196	-853
43233.236	-946
43233.276	-832
43233.316	-807
43233.356	-254
43233.396	-391
43233.436	-671
43233.476	-445
43233.516	-224
43233.556	-321
43233.596	-448
43233.636	-636
43233.676	-601
43233.716	-630
43233.756	-420
43233.796	-738
43233.836	-794
43233.876	-732
43233.916	-1027
43233.956	-914
43233.996	-493
43234.036	-120
43234.076	-276
43234.116	-603
43234.156	-536
43234.196	-482
43234.236	-575
43234.276	-327
43234.316	-466
43234.356	-623
43234.396	-767
43234.436	-865
43234.476	-558
43234.516	-368
43234.556	-295
43234.596	-212
43234.636	-427
43234.676	-752
43234.716	-486
43234.756	-490
43234.796	-275
43234.836	-342
43234.876	-462
43234.916	-609
43234.956	-682
43234.996	-504
43235.036	-450
43235.076	-477
43235.116	-525
43235.156	-469
43235.196	-498
43235.236	-450
43235.276	-405
43235.316	-384
43235.356	-443
43235.396	-481
43235.436	-481
43235.476	-514
43235.516	-517
43235.556	-482
43235.596	-506
43235.636	-480
43235.676	-491
43235.716	-415
43235.756	-422
43235.796	-462
43235.836	-479
43235.876	-499
43235.916	-502
43235.956	-472
43235.996	-444
43236.036	-457
43236.076	-505
43236.116	-487
43236.156	-469
43236.196	-474
43236.236	-441
43236.276	-443
43236.316	-482
43236.356	-477
43236.396	-457
43236.436	-430
43236.476	-448
43236.516	-475
43236.556	-473
43236.596	-522
43236.636	-464
43236.676	-488
43236.716	-510
43236.756	-485
43236.796	-459
43236.836	-394
43236.876	-431
43236.916	-484
43236.956	-488
43236.996	-447
43237.036	-437
43237.076	-401
43237.116	-399
43237.156	-415
43237.196	-440
43237.236	-472
43237.276	-469
43237.316	-477
43237.356	-419
43237.396	-436
43237.436	-490
43237.476	-562
43237.516	-572
43237.556	-657
43237.596	-688
43237.636	-570
43237.676	-618
43237.716	-569
43237.756	-593
43237.796	-476
43237.836	-291
43237.876	-58
43237.916	-101
43237.956	-532
43237.996	-733
43238.036	-545
43238.076	-368
43238.116	-596
43238.156	-839
43238.196	-566
43238.236	-271
43238.276	-551
43238.316	-712
43238.356	-592
43238.396	-540
43238.436	-427
43238.476	-372
43238.516	-285
43238.556	-730
43238.596	-693
43238.636	-582
43238.676	-347
43238.716	-289
43238.756	-627
43238.796	-805
43238.836	-718
43238.876	-624
43238.916	-653
43238.956	-679
[truncated: 113,218 more rows]
