# Supplementary material for: A Novel Algorithm for Movement Artifact Removal in ECG Signals Acquired from Wearable Systems Applied to Horses
Source: PLoS One. 2015 Oct 20;10(10):e0140783. doi: 10.1371/journal.pone.0140783 (PMC4618928; doi:10.1371/journal.pone.0140783)
Supplement: S1 Supporting Information — Electrocardiographic and Accellerometric data. (ZIP) [file pone.0140783.s001.zip › Available Data/InsiemeATe_1_AccY.txt]

43158.996	-613
43159.036	-619
43159.076	-595
43159.116	-594
43159.156	-532
43159.196	-521
43159.236	-605
43159.276	-575
43159.316	-609
43159.356	-426
43159.396	-562
43159.436	-635
43159.476	-647
43159.516	-655
43159.556	-646
43159.596	-655
43159.636	-540
43159.676	-529
43159.716	-645
43159.756	-658
43159.796	-618
43159.836	-522
43159.876	-481
43159.916	-511
43159.956	-572
43159.996	-605
43160.036	-637
43160.076	-642
43160.116	-604
43160.156	-613
43160.196	-611
43160.236	-621
43160.276	-635
43160.316	-587
43160.356	-592
43160.396	-608
43160.436	-620
43160.476	-628
43160.516	-636
43160.556	-632
43160.596	-634
43160.636	-619
43160.676	-629
43160.716	-634
43160.756	-630
43160.796	-641
43160.836	-641
43160.876	-646
43160.916	-658
43160.956	-647
43160.996	-640
43161.036	-627
43161.076	-668
43161.116	-621
43161.156	-681
43161.196	-646
43161.236	-629
43161.276	-657
43161.316	-624
43161.356	-645
43161.396	-657
43161.436	-686
43161.476	-677
43161.516	-639
43161.556	-666
43161.596	-666
43161.636	-649
43161.676	-611
43161.716	-642
43161.756	-672
43161.796	-647
43161.836	-617
43161.876	-445
43161.916	-860
43161.956	-674
43161.996	-607
43162.036	-591
43162.076	-444
43162.116	-580
43162.156	-779
43162.196	-780
43162.236	-576
43162.276	-712
43162.316	-555
43162.356	-662
43162.396	-712
43162.436	-511
43162.476	-762
43162.516	-697
43162.556	-750
43162.596	-712
43162.636	-461
43162.676	-601
43162.716	-598
43162.756	-444
43162.796	-492
43162.836	-658
43162.876	-582
43162.916	-700
43162.956	-630
43162.996	-581
43163.036	-670
43163.076	-577
43163.116	-497
43163.156	-437
43163.196	-504
43163.236	-647
43163.276	-789
43163.316	-776
43163.356	-682
43163.396	-403
43163.436	-562
43163.476	-562
43163.516	-467
43163.556	-585
43163.596	-563
43163.636	-502
43163.676	-513
43163.716	-539
43163.756	-486
43163.796	-423
43163.836	-680
43163.876	-622
43163.916	-765
43163.956	-759
43163.996	-494
43164.036	-558
43164.076	-652
43164.116	-653
43164.156	-582
43164.196	-481
43164.236	-472
43164.276	-331
43164.316	-360
43164.356	-344
43164.396	-435
43164.436	-697
43164.476	-745
43164.516	-740
43164.556	-640
43164.596	-600
43164.636	-573
43164.676	-551
43164.716	-551
43164.756	-597
43164.796	-555
43164.836	-616
43164.876	-635
43164.916	-526
43164.956	-618
43164.996	-652
43165.036	-550
43165.076	-623
43165.116	-593
43165.156	-439
43165.196	-801
43165.236	-784
43165.276	-506
43165.316	-309
43165.356	-438
43165.396	-432
43165.436	-334
43165.476	-708
43165.516	-418
43165.556	-771
43165.596	-766
43165.636	-744
43165.676	-818
43165.716	-890
43165.756	-806
43165.796	-631
43165.836	-584
43165.876	-733
43165.916	-749
43165.956	-634
43165.996	-768
43166.036	-709
43166.076	-647
43166.116	-662
43166.156	-657
43166.196	-410
43166.236	-542
43166.276	-534
43166.316	-658
43166.356	-588
43166.396	-605
43166.436	-545
43166.476	-441
43166.516	-410
43166.556	-509
43166.596	-506
43166.636	-758
43166.676	-734
43166.716	-724
43166.756	-662
43166.796	-646
43166.836	-645
43166.876	-809
43166.916	-728
43166.956	-716
43166.996	-706
43167.036	-775
43167.076	-662
43167.116	-631
43167.156	-684
43167.196	-594
43167.236	-670
43167.276	-765
43167.316	-794
43167.356	-813
43167.396	-846
43167.436	-833
43167.476	-778
43167.516	-708
43167.556	-486
43167.596	-537
43167.636	-673
43167.676	-774
43167.716	-749
43167.756	-831
43167.796	-708
43167.836	-598
43167.876	-714
43167.916	-727
43167.956	-670
43167.996	-718
43168.036	-685
43168.076	-590
43168.116	-695
43168.156	-658
43168.196	-629
43168.236	-614
43168.276	-639
43168.316	-700
43168.356	-726
43168.396	-706
43168.436	-683
43168.476	-697
43168.516	-699
43168.556	-695
43168.596	-712
43168.636	-735
43168.676	-682
43168.716	-572
43168.756	-471
43168.796	-813
43168.836	-878
43168.876	-874
43168.916	-719
43168.956	-718
43168.996	-778
43169.036	-642
43169.076	-666
43169.116	-641
43169.156	-629
43169.196	-676
43169.236	-688
43169.276	-663
43169.316	-703
43169.356	-716
43169.396	-724
43169.436	-720
43169.476	-727
43169.516	-728
43169.556	-743
43169.596	-718
43169.636	-681
43169.676	-683
43169.716	-712
43169.756	-700
43169.796	-730
43169.836	-700
43169.876	-724
43169.916	-714
43169.956	-727
43169.996	-683
43170.036	-756
43170.076	-797
43170.116	-848
43170.156	-734
43170.196	-729
43170.236	-752
43170.276	-808
43170.316	-805
43170.356	-783
43170.396	-724
43170.436	-722
43170.476	-735
43170.516	-777
43170.556	-850
43170.596	-827
43170.636	-879
43170.676	-899
43170.716	-554
43170.756	-702
43170.796	-623
43170.836	-518
43170.876	-676
43170.916	-674
43170.956	-718
43170.996	-744
43171.036	-694
43171.076	-732
43171.116	-684
43171.156	-606
43171.196	-767
43171.236	-891
43171.276	-649
43171.316	-795
43171.356	-1002
43171.396	-868
43171.436	-998
43171.476	-889
43171.516	-766
43171.556	-567
43171.596	-504
43171.636	-605
43171.676	-854
43171.716	-693
43171.756	-687
43171.796	-646
43171.836	-570
43171.876	-720
43171.916	-593
43171.956	-590
43171.996	-868
43172.036	-987
43172.076	-745
43172.116	-615
43172.156	-669
43172.196	-400
43172.236	-717
43172.276	-916
43172.316	-750
43172.356	-635
43172.396	-736
43172.436	-700
43172.476	-777
43172.516	-764
43172.556	-755
43172.596	-738
43172.636	-608
43172.676	-529
43172.716	-522
43172.756	-573
43172.796	-518
43172.836	-826
43172.876	-706
43172.916	-546
43172.956	-641
43172.996	-489
43173.036	-458
43173.076	-649
43173.116	-888
43173.156	-793
43173.196	-682
43173.236	-685
43173.276	-634
43173.316	-530
43173.356	-530
43173.396	-836
43173.436	-943
43173.476	-828
43173.516	-642
43173.556	-530
43173.596	-689
43173.636	-725
43173.676	-834
43173.716	-801
43173.756	-759
43173.796	-795
43173.836	-663
43173.876	-581
43173.916	-713
43173.956	-796
43173.996	-822
43174.036	-793
43174.076	-653
43174.116	-516
43174.156	-555
43174.196	-615
43174.236	-571
43174.276	-759
43174.316	-888
43174.356	-795
43174.396	-739
43174.436	-675
43174.476	-682
43174.516	-549
43174.556	-598
43174.596	-731
43174.636	-936
43174.676	-587
43174.716	-890
43174.756	-786
43174.796	-685
43174.836	-747
43174.876	-786
43174.916	-698
43174.956	-546
43174.996	-508
43175.036	-943
43175.076	-617
43175.116	-742
43175.156	-730
43175.196	-648
43175.236	-725
43175.276	-622
43175.316	-597
43175.356	-598
43175.396	-696
43175.436	-729
43175.476	-670
43175.516	-623
43175.556	-569
43175.596	-527
43175.636	-874
43175.676	-1032
43175.716	-682
43175.756	-794
43175.796	-645
43175.836	-771
43175.876	-638
43175.916	-711
43175.956	-842
43175.996	-741
43176.036	-669
43176.076	-575
43176.116	-588
43176.156	-580
43176.196	-766
43176.236	-700
43176.276	-837
43176.316	-652
43176.356	-504
43176.396	-682
43176.436	-624
43176.476	-623
43176.516	-763
43176.556	-789
43176.596	-741
43176.636	-655
43176.676	-655
43176.716	-635
43176.756	-534
43176.796	-513
43176.836	-911
43176.876	-990
43176.916	-821
43176.956	-838
43176.996	-700
43177.036	-547
43177.076	-767
43177.116	-985
43177.156	-866
43177.196	-876
43177.236	-532
43177.276	-658
43177.316	-762
43177.356	-749
43177.396	-694
43177.436	-749
43177.476	-900
43177.516	-889
43177.556	-763
43177.596	-740
43177.636	-782
43177.676	-773
43177.716	-783
43177.756	-696
43177.796	-813
43177.836	-698
43177.876	-671
43177.916	-731
43177.956	-706
43177.996	-661
43178.036	-645
43178.076	-709
43178.116	-767
43178.156	-684
43178.196	-648
43178.236	-689
43178.276	-646
43178.316	-766
43178.356	-691
43178.396	-986
43178.436	-761
43178.476	-644
43178.516	-706
43178.556	-662
43178.596	-749
43178.636	-722
43178.676	-584
43178.716	-627
43178.756	-697
43178.796	-677
43178.836	-697
43178.876	-605
43178.916	-514
43178.956	-568
43178.996	-528
43179.036	-594
43179.076	-664
43179.116	-592
43179.156	-583
43179.196	-497
43179.236	-341
43179.276	-516
43179.316	-612
43179.356	-579
43179.396	-673
43179.436	-615
43179.476	-707
43179.516	-492
43179.556	-374
43179.596	-404
43179.636	-497
43179.676	-439
43179.716	-393
43179.756	-453
43179.796	-517
43179.836	-551
43179.876	-532
43179.916	-722
43179.956	-613
43179.996	-321
43180.036	-464
43180.076	-558
43180.116	-498
43180.156	-523
43180.196	-562
43180.236	-602
43180.276	-684
43180.316	-608
43180.356	-693
43180.396	-634
43180.436	-696
43180.476	-614
43180.516	-756
43180.556	-655
43180.596	-535
43180.636	-586
43180.676	-478
43180.716	-456
43180.756	-542
43180.796	-565
43180.836	-603
43180.876	-636
43180.916	-576
43180.956	-599
43180.996	-563
43181.036	-496
43181.076	-522
43181.116	-444
43181.156	-471
43181.196	-520
43181.236	-663
43181.276	-730
43181.316	-682
43181.356	-573
43181.396	-536
43181.436	-570
43181.476	-736
43181.516	-642
43181.556	-718
43181.596	-679
43181.636	-605
43181.676	-599
43181.716	-623
43181.756	-603
43181.796	-587
43181.836	-510
43181.876	-857
43181.916	-760
43181.956	-850
43181.996	-466
43182.036	-598
43182.076	-732
43182.116	-911
43182.156	-758
43182.196	-643
43182.236	-546
43182.276	-458
43182.316	-475
43182.356	-428
43182.396	-460
43182.436	-510
43182.476	-623
43182.516	-822
43182.556	-918
43182.596	-816
43182.636	-731
43182.676	-645
43182.716	-347
43182.756	-280
43182.796	-635
43182.836	-653
43182.876	-656
43182.916	-646
43182.956	-542
43182.996	-518
43183.036	-453
43183.076	-450
43183.116	-481
43183.156	-543
43183.196	-725
43183.236	-1012
43183.276	-824
43183.316	-745
43183.356	-736
43183.396	-772
43183.436	-685
43183.476	-593
43183.516	-602
43183.556	-602
43183.596	-498
43183.636	-497
43183.676	-445
43183.716	-433
43183.756	-593
43183.796	-694
43183.836	-1100
43183.876	-948
43183.916	-971
43183.956	-730
43183.996	-635
43184.036	-386
43184.076	-517
43184.116	-743
43184.156	-741
43184.196	-697
43184.236	-681
43184.276	-571
43184.316	-517
43184.356	-431
43184.396	-476
43184.436	-778
43184.476	-762
43184.516	-766
43184.556	-637
43184.596	-482
43184.636	-592
43184.676	-864
43184.716	-803
43184.756	-797
43184.796	-682
43184.836	-576
43184.876	-554
43184.916	-458
43184.956	-495
43184.996	-491
43185.036	-578
43185.076	-659
43185.116	-740
43185.156	-746
43185.196	-707
43185.236	-656
43185.276	-694
43185.316	-614
43185.356	-572
43185.396	-629
43185.436	-694
43185.476	-585
43185.516	-574
43185.556	-587
43185.596	-634
43185.636	-638
43185.676	-627
43185.716	-524
43185.756	-708
43185.796	-655
43185.836	-673
43185.876	-706
43185.916	-639
43185.956	-564
43185.996	-464
43186.036	-478
43186.076	-613
43186.116	-750
43186.156	-629
43186.196	-534
43186.236	-558
43186.276	-583
43186.316	-605
43186.356	-594
43186.396	-640
43186.436	-692
43186.476	-615
43186.516	-620
43186.556	-792
43186.596	-845
43186.636	-742
43186.676	-700
43186.716	-611
43186.756	-641
43186.796	-622
43186.836	-621
43186.876	-698
43186.916	-725
43186.956	-622
43186.996	-573
43187.036	-481
43187.076	-527
43187.116	-497
43187.156	-495
43187.196	-572
43187.236	-779
43187.276	-821
43187.316	-813
43187.356	-635
43187.396	-574
43187.436	-809
43187.476	-631
43187.516	-664
43187.556	-676
43187.596	-674
43187.636	-636
43187.676	-558
43187.716	-564
43187.756	-494
43187.796	-511
43187.836	-574
43187.876	-471
43187.916	-623
43187.956	-524
43187.996	-629
43188.036	-565
43188.076	-659
43188.116	-620
43188.156	-629
43188.196	-659
43188.236	-620
43188.276	-576
43188.316	-603
43188.356	-584
43188.396	-721
43188.436	-631
43188.476	-700
43188.516	-665
43188.556	-561
43188.596	-615
43188.636	-643
43188.676	-657
43188.716	-653
43188.756	-629
43188.796	-621
43188.836	-580
43188.876	-581
43188.916	-587
43188.956	-630
43188.996	-599
43189.036	-598
43189.076	-594
43189.116	-598
43189.156	-648
43189.196	-658
43189.236	-629
43189.276	-601
43189.316	-610
43189.356	-618
43189.396	-614
43189.436	-604
43189.476	-623
43189.516	-623
43189.556	-640
43189.596	-632
43189.636	-630
43189.676	-616
43189.716	-656
43189.756	-659
43189.796	-652
43189.836	-603
43189.876	-626
43189.916	-633
43189.956	-662
43189.996	-633
43190.036	-635
43190.076	-664
43190.116	-639
43190.156	-630
43190.196	-654
43190.236	-610
43190.276	-640
43190.316	-708
43190.356	-629
43190.396	-593
43190.436	-624
43190.476	-651
43190.516	-552
43190.556	-583
43190.596	-564
43190.636	-634
43190.676	-577
43190.716	-557
43190.756	-593
43190.796	-626
43190.836	-654
43190.876	-683
43190.916	-667
43190.956	-612
43190.996	-632
43191.036	-638
43191.076	-662
43191.116	-656
43191.156	-632
43191.196	-646
43191.236	-650
43191.276	-696
43191.316	-645
43191.356	-630
43191.396	-639
43191.436	-778
43191.476	-608
43191.516	-516
43191.556	-661
43191.596	-677
43191.636	-788
43191.676	-716
43191.716	-623
43191.756	-648
43191.796	-783
43191.836	-809
43191.876	-764
43191.916	-623
43191.956	-595
43191.996	-617
43192.036	-436
43192.076	-501
43192.116	-613
43192.156	-741
43192.196	-736
43192.236	-750
43192.276	-672
43192.316	-611
43192.356	-618
43192.396	-581
43192.436	-554
43192.476	-575
43192.516	-889
43192.556	-1074
43192.596	-903
43192.636	-807
43192.676	-750
43192.716	-687
43192.756	-661
43192.796	-510
43192.836	-689
43192.876	-606
43192.916	-635
43192.956	-620
43192.996	-645
43193.036	-618
43193.076	-522
43193.116	-478
43193.156	-564
43193.196	-657
43193.236	-646
43193.276	-594
43193.316	-637
43193.356	-649
43193.396	-577
43193.436	-441
43193.476	-527
43193.516	-795
43193.556	-938
43193.596	-810
43193.636	-636
43193.676	-540
43193.716	-548
43193.756	-613
43193.796	-706
43193.836	-702
43193.876	-701
43193.916	-803
43193.956	-710
43193.996	-705
43194.036	-670
43194.076	-611
43194.116	-711
43194.156	-759
43194.196	-672
43194.236	-639
43194.276	-616
43194.316	-655
43194.356	-657
43194.396	-705
43194.436	-642
43194.476	-553
43194.516	-611
43194.556	-689
43194.596	-677
43194.636	-723
43194.676	-739
43194.716	-712
43194.756	-603
43194.796	-600
43194.836	-641
43194.876	-693
43194.916	-698
43194.956	-732
43194.996	-667
43195.036	-661
43195.076	-683
43195.116	-686
43195.156	-710
43195.196	-684
43195.236	-700
43195.276	-657
43195.316	-671
43195.356	-706
43195.396	-694
43195.436	-653
43195.476	-651
43195.516	-678
43195.556	-683
43195.596	-671
43195.636	-670
43195.676	-670
43195.716	-656
43195.756	-677
43195.796	-665
43195.836	-655
43195.876	-681
43195.916	-670
43195.956	-657
43195.996	-668
43196.036	-663
43196.076	-647
43196.116	-668
43196.156	-663
43196.196	-665
43196.236	-655
43196.276	-644
43196.316	-647
43196.356	-653
43196.396	-662
43196.436	-649
43196.476	-655
43196.516	-647
43196.556	-658
43196.596	-656
43196.636	-659
43196.676	-659
43196.716	-649
43196.756	-639
43196.796	-660
43196.836	-654
43196.876	-665
43196.916	-665
43196.956	-658
43196.996	-647
43197.036	-655
43197.076	-639
43197.116	-636
43197.156	-654
43197.196	-654
43197.236	-673
43197.276	-581
43197.316	-639
43197.356	-678
43197.396	-645
43197.436	-667
43197.476	-664
43197.516	-661
43197.556	-660
43197.596	-653
43197.636	-649
43197.676	-641
43197.716	-643
43197.756	-655
43197.796	-661
43197.836	-643
43197.876	-624
43197.916	-666
43197.956	-682
43197.996	-627
43198.036	-635
43198.076	-631
43198.116	-672
43198.156	-644
43198.196	-627
43198.236	-626
43198.276	-646
43198.316	-647
43198.356	-670
43198.396	-695
43198.436	-689
43198.476	-653
43198.516	-647
43198.556	-709
43198.596	-634
43198.636	-641
43198.676	-587
43198.716	-664
43198.756	-681
43198.796	-645
43198.836	-598
43198.876	-590
43198.916	-602
43198.956	-709
43198.996	-789
43199.036	-745
43199.076	-708
43199.116	-658
43199.156	-639
43199.196	-603
43199.236	-636
43199.276	-658
43199.316	-647
43199.356	-690
43199.396	-676
43199.436	-684
43199.476	-653
43199.516	-638
43199.556	-693
43199.596	-674
43199.636	-682
43199.676	-641
43199.716	-656
43199.756	-721
43199.796	-695
43199.836	-709
43199.876	-664
43199.916	-651
43199.956	-659
43199.996	-635
43200.036	-630
43200.076	-675
43200.116	-678
43200.156	-670
43200.196	-658
43200.236	-631
43200.276	-673
43200.316	-615
43200.356	-611
43200.396	-720
43200.436	-675
43200.476	-653
43200.516	-666
43200.556	-638
43200.596	-663
43200.636	-615
43200.676	-575
43200.716	-567
43200.756	-546
43200.796	-621
43200.836	-654
43200.876	-546
43200.916	-590
43200.956	-579
43200.996	-540
43201.036	-511
43201.076	-534
43201.116	-589
43201.156	-501
43201.196	-832
43201.236	-755
43201.276	-673
43201.316	-669
43201.356	-550
43201.396	-586
43201.436	-828
43201.476	-717
43201.516	-670
43201.556	-557
43201.596	-521
43201.636	-546
43201.676	-533
43201.716	-504
43201.756	-600
43201.796	-675
43201.836	-772
43201.876	-629
43201.916	-629
43201.956	-632
43201.996	-658
43202.036	-383
43202.076	-450
43202.116	-571
43202.156	-575
43202.196	-569
43202.236	-613
43202.276	-597
43202.316	-609
43202.356	-430
43202.396	-461
43202.436	-850
43202.476	-830
43202.516	-833
43202.556	-664
43202.596	-610
43202.636	-608
43202.676	-682
43202.716	-674
43202.756	-593
43202.796	-535
43202.836	-522
43202.876	-504
43202.916	-547
43202.956	-522
43202.996	-478
43203.036	-459
43203.076	-705
43203.116	-1072
43203.156	-1042
43203.196	-917
43203.236	-657
43203.276	-504
43203.316	-381
43203.356	-682
43203.396	-713
43203.436	-752
43203.476	-712
43203.516	-669
43203.556	-500
43203.596	-449
43203.636	-392
43203.676	-631
43203.716	-760
43203.756	-815
43203.796	-790
43203.836	-607
43203.876	-564
43203.916	-552
43203.956	-612
43203.996	-782
43204.036	-669
43204.076	-527
43204.116	-495
43204.156	-591
43204.196	-573
43204.236	-498
43204.276	-478
43204.316	-482
43204.356	-549
43204.396	-658
43204.436	-888
43204.476	-821
43204.516	-884
43204.556	-749
43204.596	-866
43204.636	-557
43204.676	-553
43204.716	-599
43204.756	-674
43204.796	-700
43204.836	-687
43204.876	-611
43204.916	-587
43204.956	-550
43204.996	-498
43205.036	-439
43205.076	-540
43205.116	-767
43205.156	-758
43205.196	-771
43205.236	-635
43205.276	-444
43205.316	-581
43205.356	-727
43205.396	-860
43205.436	-643
43205.476	-542
43205.516	-534
43205.556	-496
43205.596	-481
43205.636	-478
43205.676	-585
43205.716	-565
43205.756	-598
43205.796	-786
43205.836	-743
43205.876	-741
43205.916	-651
43205.956	-639
43205.996	-487
43206.036	-511
43206.076	-572
43206.116	-552
43206.156	-580
43206.196	-579
43206.236	-570
43206.276	-558
43206.316	-490
43206.356	-568
43206.396	-525
43206.436	-725
43206.476	-642
43206.516	-667
43206.556	-790
43206.596	-605
43206.636	-479
43206.676	-567
43206.716	-700
43206.756	-673
43206.796	-575
43206.836	-558
43206.876	-436
43206.916	-495
43206.956	-599
43206.996	-398
43207.036	-747
43207.076	-1176
43207.116	-989
43207.156	-943
43207.196	-725
43207.236	-756
43207.276	-414
43207.316	-611
43207.356	-708
43207.396	-795
43207.436	-688
43207.476	-534
43207.516	-345
43207.556	-446
43207.596	-807
43207.636	-669
43207.676	-657
43207.716	-670
43207.756	-582
43207.796	-533
43207.836	-447
43207.876	-580
43207.916	-670
43207.956	-736
43207.996	-652
43208.036	-617
43208.076	-561
43208.116	-463
43208.156	-452
43208.196	-588
43208.236	-650
43208.276	-923
43208.316	-845
43208.356	-860
43208.396	-593
43208.436	-607
43208.476	-523
43208.516	-540
43208.556	-609
43208.596	-664
43208.636	-655
43208.676	-598
43208.716	-485
43208.756	-492
43208.796	-600
43208.836	-757
43208.876	-806
43208.916	-789
43208.956	-594
43208.996	-505
43209.036	-664
43209.076	-820
43209.116	-896
43209.156	-573
43209.196	-546
43209.236	-509
43209.276	-488
43209.316	-474
43209.356	-438
43209.396	-842
43209.436	-846
43209.476	-723
43209.516	-619
43209.556	-680
43209.596	-673
43209.636	-706
43209.676	-734
43209.716	-683
43209.756	-714
43209.796	-612
43209.836	-667
43209.876	-682
43209.916	-924
43209.956	-771
43209.996	-660
43210.036	-664
43210.076	-682
43210.116	-658
43210.156	-661
43210.196	-715
43210.236	-752
43210.276	-712
43210.316	-707
43210.356	-679
43210.396	-647
43210.436	-667
43210.476	-683
43210.516	-777
43210.556	-839
43210.596	-862
43210.636	-772
43210.676	-682
43210.716	-732
43210.756	-665
43210.796	-634
43210.836	-551
43210.876	-565
43210.916	-546
43210.956	-630
43210.996	-722
43211.036	-716
43211.076	-719
43211.116	-652
43211.156	-586
43211.196	-574
43211.236	-658
43211.276	-674
43211.316	-627
43211.356	-694
43211.396	-688
43211.436	-653
43211.476	-653
43211.516	-676
43211.556	-702
43211.596	-694
43211.636	-779
43211.676	-726
43211.716	-734
43211.756	-777
43211.796	-719
43211.836	-696
43211.876	-735
43211.916	-750
43211.956	-729
43211.996	-732
43212.036	-762
43212.076	-759
43212.116	-730
43212.156	-730
43212.196	-663
43212.236	-711
43212.276	-685
43212.316	-723
43212.356	-695
43212.396	-671
43212.436	-674
43212.476	-688
43212.516	-690
43212.556	-682
43212.596	-651
43212.636	-657
43212.676	-665
43212.716	-698
43212.756	-647
43212.796	-605
43212.836	-575
43212.876	-608
43212.916	-709
43212.956	-824
43212.996	-800
43213.036	-715
43213.076	-642
43213.116	-723
43213.156	-750
43213.196	-805
43213.236	-631
43213.276	-554
43213.316	-694
43213.356	-647
43213.396	-748
43213.436	-676
43213.476	-651
43213.516	-698
43213.556	-703
43213.596	-724
43213.636	-707
43213.676	-671
43213.716	-690
43213.756	-712
43213.796	-724
43213.836	-741
43213.876	-730
43213.916	-734
43213.956	-719
43213.996	-707
43214.036	-757
43214.076	-717
43214.116	-753
43214.156	-795
43214.196	-794
43214.236	-765
43214.276	-702
43214.316	-728
43214.356	-697
43214.396	-653
43214.436	-688
43214.476	-688
43214.516	-706
43214.556	-763
43214.596	-771
43214.636	-739
43214.676	-711
43214.716	-649
43214.756	-632
43214.796	-633
43214.836	-633
43214.876	-670
43214.916	-700
43214.956	-696
43214.996	-720
43215.036	-713
43215.076	-704
43215.116	-679
43215.156	-676
43215.196	-647
43215.236	-687
43215.276	-689
43215.316	-700
43215.356	-704
43215.396	-718
43215.436	-740
43215.476	-790
43215.516	-716
43215.556	-700
43215.596	-736
43215.636	-753
43215.676	-691
43215.716	-675
43215.756	-700
43215.796	-625
43215.836	-552
43215.876	-632
43215.916	-735
43215.956	-779
43215.996	-736
43216.036	-767
43216.076	-744
43216.116	-648
43216.156	-819
43216.196	-1065
43216.236	-688
43216.276	-710
43216.316	-864
43216.356	-803
43216.396	-802
43216.436	-769
43216.476	-783
43216.516	-733
43216.556	-674
43216.596	-854
43216.636	-829
43216.676	-750
43216.716	-476
43216.756	-451
43216.796	-659
43216.836	-647
43216.876	-651
43216.916	-878
43216.956	-743
43216.996	-710
43217.036	-732
43217.076	-712
43217.116	-649
43217.156	-822
43217.196	-883
43217.236	-587
43217.276	-789
43217.316	-724
43217.356	-742
43217.396	-871
43217.436	-860
43217.476	-815
43217.516	-616
43217.556	-492
43217.596	-773
43217.636	-616
43217.676	-715
43217.716	-461
43217.756	-429
43217.796	-514
43217.836	-635
43217.876	-845
43217.916	-907
43217.956	-769
43217.996	-819
43218.036	-628
43218.076	-592
43218.116	-879
43218.156	-524
43218.196	-709
43218.236	-771
43218.276	-740
43218.316	-754
43218.356	-836
43218.396	-837
43218.436	-918
43218.476	-854
43218.516	-794
43218.556	-984
43218.596	-646
43218.636	-421
43218.676	-831
43218.716	-737
43218.756	-492
43218.796	-794
43218.836	-730
43218.876	-358
43218.916	-771
43218.956	-682
43218.996	-438
43219.036	-829
43219.076	-851
43219.116	-980
43219.156	-817
43219.196	-745
43219.236	-612
43219.276	-555
43219.316	-778
43219.356	-724
43219.396	-541
43219.436	-680
43219.476	-796
43219.516	-590
43219.556	-961
43219.596	-835
43219.636	-585
43219.676	-492
43219.716	-542
43219.756	-505
43219.796	-604
43219.836	-594
43219.876	-635
43219.916	-528
43219.956	-650
43219.996	-605
43220.036	-658
43220.076	-608
43220.116	-721
43220.156	-753
43220.196	-870
43220.236	-716
43220.276	-718
43220.316	-614
43220.356	-611
43220.396	-691
43220.436	-645
43220.476	-638
43220.516	-682
43220.556	-742
43220.596	-759
43220.636	-772
43220.676	-721
43220.716	-674
43220.756	-672
43220.796	-702
43220.836	-694
43220.876	-713
43220.916	-712
43220.956	-712
43220.996	-647
43221.036	-670
43221.076	-651
43221.116	-693
43221.156	-724
43221.196	-683
43221.236	-635
43221.276	-640
43221.316	-662
43221.356	-677
43221.396	-697
43221.436	-688
43221.476	-690
43221.516	-668
43221.556	-659
43221.596	-662
43221.636	-665
43221.676	-670
43221.716	-658
43221.756	-647
43221.796	-664
43221.836	-681
43221.876	-682
43221.916	-675
43221.956	-679
43221.996	-672
43222.036	-648
43222.076	-687
43222.116	-696
43222.156	-682
43222.196	-685
43222.236	-688
43222.276	-682
43222.316	-682
43222.356	-682
43222.396	-677
43222.436	-673
43222.476	-684
43222.516	-703
43222.556	-670
43222.596	-674
43222.636	-677
43222.676	-680
43222.716	-666
43222.756	-658
43222.796	-672
43222.836	-660
43222.876	-670
43222.916	-672
43222.956	-664
43222.996	-671
43223.036	-670
43223.076	-671
43223.116	-673
43223.156	-676
43223.196	-703
43223.236	-652
43223.276	-666
43223.316	-670
43223.356	-674
43223.396	-667
43223.436	-674
43223.476	-659
43223.516	-664
43223.556	-664
43223.596	-658
43223.636	-667
43223.676	-669
43223.716	-649
43223.756	-669
43223.796	-660
43223.836	-664
43223.876	-652
43223.916	-660
43223.956	-644
43223.996	-646
43224.036	-690
43224.076	-635
43224.116	-646
43224.156	-652
43224.196	-653
43224.236	-650
43224.276	-629
43224.316	-644
43224.356	-633
43224.396	-638
43224.436	-654
43224.476	-647
43224.516	-630
43224.556	-643
43224.596	-634
43224.636	-643
43224.676	-657
43224.716	-666
43224.756	-676
43224.796	-680
43224.836	-691
43224.876	-682
43224.916	-706
43224.956	-680
43224.996	-688
43225.036	-676
43225.076	-671
43225.116	-672
43225.156	-676
43225.196	-669
43225.236	-678
43225.276	-688
43225.316	-691
43225.356	-688
43225.396	-667
43225.436	-671
43225.476	-679
43225.516	-683
43225.556	-699
43225.596	-699
43225.636	-662
43225.676	-657
43225.716	-724
43225.756	-687
43225.796	-730
43225.836	-625
43225.876	-707
43225.916	-670
43225.956	-750
43225.996	-507
43226.036	-746
43226.076	-714
43226.116	-700
43226.156	-746
43226.196	-640
43226.236	-743
43226.276	-721
43226.316	-669
43226.356	-681
43226.396	-671
43226.436	-724
43226.476	-719
43226.516	-794
43226.556	-683
43226.596	-667
43226.636	-665
43226.676	-711
43226.716	-702
43226.756	-675
43226.796	-677
43226.836	-660
43226.876	-543
43226.916	-563
43226.956	-650
43226.996	-742
43227.036	-845
43227.076	-818
43227.116	-706
43227.156	-765
43227.196	-813
43227.236	-713
43227.276	-768
43227.316	-613
43227.356	-731
43227.396	-681
43227.436	-706
43227.476	-668
43227.516	-730
43227.556	-662
43227.596	-685
43227.636	-642
43227.676	-724
43227.716	-670
43227.756	-707
43227.796	-741
43227.836	-676
43227.876	-719
43227.916	-718
43227.956	-677
43227.996	-716
43228.036	-719
43228.076	-656
43228.116	-705
43228.156	-644
43228.196	-714
43228.236	-654
43228.276	-674
43228.316	-676
43228.356	-647
43228.396	-689
43228.436	-668
43228.476	-691
43228.516	-666
43228.556	-666
43228.596	-667
43228.636	-623
43228.676	-680
43228.716	-702
43228.756	-701
43228.796	-684
43228.836	-688
43228.876	-687
43228.916	-668
43228.956	-688
43228.996	-651
43229.036	-676
43229.076	-693
43229.116	-686
43229.156	-670
43229.196	-679
43229.236	-641
43229.276	-647
43229.316	-690
43229.356	-692
43229.396	-691
43229.436	-675
43229.476	-658
43229.516	-630
43229.556	-682
43229.596	-722
43229.636	-649
43229.676	-622
43229.716	-673
43229.756	-671
43229.796	-688
43229.836	-676
43229.876	-671
43229.916	-659
43229.956	-642
43229.996	-688
43230.036	-713
43230.076	-664
43230.116	-565
43230.156	-652
43230.196	-586
43230.236	-603
43230.276	-560
43230.316	-658
43230.356	-667
43230.396	-700
43230.436	-668
43230.476	-615
43230.516	-606
43230.556	-615
43230.596	-583
43230.636	-548
43230.676	-701
43230.716	-710
43230.756	-623
43230.796	-636
43230.836	-554
43230.876	-722
43230.916	-798
43230.956	-747
43230.996	-502
43231.036	-521
43231.076	-492
43231.116	-171
43231.156	-623
43231.196	-754
43231.236	-579
43231.276	-598
43231.316	-577
43231.356	-668
43231.396	-550
43231.436	-545
43231.476	-611
43231.516	-504
43231.556	-660
43231.596	-524
43231.636	-415
43231.676	-620
43231.716	-375
43231.756	-548
43231.796	-662
43231.836	-600
43231.876	-824
43231.916	-791
43231.956	-403
43231.996	-919
43232.036	-540
43232.076	-197
43232.116	-532
43232.156	-449
43232.196	-91
43232.236	-561
43232.276	-492
43232.316	-512
43232.356	-726
43232.396	-782
43232.436	-480
43232.476	-690
43232.516	-678
43232.556	-538
43232.596	-283
43232.636	-540
43232.676	-362
43232.716	-374
43232.756	-653
43232.796	-767
43232.836	-777
43232.876	-783
43232.916	-593
43232.956	-662
43232.996	-844
43233.036	-551
43233.076	-420
43233.116	-404
43233.156	-300
43233.196	-423
43233.236	-519
43233.276	-751
43233.316	-654
43233.356	-867
43233.396	-793
43233.436	-853
43233.476	-813
43233.516	-670
43233.556	-583
43233.596	-463
43233.636	-498
43233.676	-516
43233.716	-758
43233.756	-556
43233.796	-518
43233.836	-526
43233.876	-626
43233.916	-531
43233.956	-789
43233.996	-813
43234.036	-480
43234.076	-488
43234.116	-466
43234.156	-524
43234.196	-697
43234.236	-809
43234.276	-634
43234.316	-625
43234.356	-602
43234.396	-675
43234.436	-656
43234.476	-648
43234.516	-674
43234.556	-895
43234.596	-701
43234.636	-692
43234.676	-611
43234.716	-634
43234.756	-571
43234.796	-730
43234.836	-665
43234.876	-751
43234.916	-696
43234.956	-766
43234.996	-703
43235.036	-544
43235.076	-700
43235.116	-676
43235.156	-608
43235.196	-665
43235.236	-685
43235.276	-712
43235.316	-738
43235.356	-701
43235.396	-711
43235.436	-687
43235.476	-676
43235.516	-727
43235.556	-672
43235.596	-641
43235.636	-679
43235.676	-694
43235.716	-701
43235.756	-699
43235.796	-724
43235.836	-683
43235.876	-685
43235.916	-675
43235.956	-659
43235.996	-670
43236.036	-688
43236.076	-712
43236.116	-694
43236.156	-680
43236.196	-689
43236.236	-680
43236.276	-685
43236.316	-688
43236.356	-701
43236.396	-705
43236.436	-695
43236.476	-683
43236.516	-683
43236.556	-683
43236.596	-672
43236.636	-692
43236.676	-717
43236.716	-665
43236.756	-668
43236.796	-701
43236.836	-710
43236.876	-700
43236.916	-712
43236.956	-717
43236.996	-689
43237.036	-734
43237.076	-711
43237.116	-692
43237.156	-711
43237.196	-655
43237.236	-744
43237.276	-739
43237.316	-756
43237.356	-759
43237.396	-683
43237.436	-623
43237.476	-607
43237.516	-493
43237.556	-552
43237.596	-632
43237.636	-568
43237.676	-694
43237.716	-677
43237.756	-634
43237.796	-790
43237.836	-816
43237.876	-865
43237.916	-546
43237.956	-498
43237.996	-654
43238.036	-557
43238.076	-605
43238.116	-672
43238.156	-763
43238.196	-715
43238.236	-410
43238.276	-563
43238.316	-682
43238.356	-634
43238.396	-632
43238.436	-774
43238.476	-670
43238.516	-654
43238.556	-618
43238.596	-521
43238.636	-585
43238.676	-569
43238.716	-565
43238.756	-472
43238.796	-535
43238.836	-540
43238.876	-552
43238.916	-653
43238.956	-576
[truncated: 113,218 more rows]
