# Supplementary material for: A Novel Algorithm for Movement Artifact Removal in ECG Signals Acquired from Wearable Systems Applied to Horses
Source: PLoS One. 2015 Oct 20;10(10):e0140783. doi: 10.1371/journal.pone.0140783 (PMC4618928; doi:10.1371/journal.pone.0140783)
Supplement: S1 Supporting Information — Electrocardiographic and Accellerometric data. (ZIP) [file pone.0140783.s001.zip › Available Data/InsiemeATe_1_AccZ.txt]

43158.996	264
43159.036	257
43159.076	207
43159.116	224
43159.156	258
43159.196	148
43159.236	-24
43159.276	54
43159.316	275
43159.356	235
43159.396	61
43159.436	-26
43159.476	195
43159.516	247
43159.556	287
43159.596	148
43159.636	48
43159.676	75
43159.716	208
43159.756	308
43159.796	230
43159.836	147
43159.876	71
43159.916	147
43159.956	233
43159.996	162
43160.036	161
43160.076	231
43160.116	218
43160.156	154
43160.196	102
43160.236	152
43160.276	221
43160.316	217
43160.356	188
43160.396	201
43160.436	219
43160.476	167
43160.516	172
43160.556	234
43160.596	198
43160.636	156
43160.676	178
43160.716	200
43160.756	185
43160.796	183
43160.836	187
43160.876	191
43160.916	210
43160.956	163
43160.996	149
43161.036	157
43161.076	396
43161.116	-58
43161.156	254
43161.196	345
43161.236	124
43161.276	154
43161.316	215
43161.356	167
43161.396	194
43161.436	171
43161.476	197
43161.516	189
43161.556	103
43161.596	207
43161.636	235
43161.676	223
43161.716	124
43161.756	214
43161.796	289
43161.836	215
43161.876	112
43161.916	-52
43161.956	363
43161.996	117
43162.036	58
43162.076	166
43162.116	-141
43162.156	98
43162.196	240
43162.236	206
43162.276	55
43162.316	210
43162.356	371
43162.396	236
43162.436	451
43162.476	178
43162.516	242
43162.556	32
43162.596	-94
43162.636	619
43162.676	256
43162.716	-52
43162.756	310
43162.796	77
43162.836	-172
43162.876	315
43162.916	-7
43162.956	-291
43162.996	302
43163.036	379
43163.076	188
43163.116	339
43163.156	169
43163.196	175
43163.236	234
43163.276	-76
43163.316	-113
43163.356	83
43163.396	86
43163.436	53
43163.476	137
43163.516	47
43163.556	47
43163.596	100
43163.636	238
43163.676	11
43163.716	273
43163.756	445
43163.796	165
43163.836	-175
43163.876	-157
43163.916	-165
43163.956	-156
43163.996	105
43164.036	89
43164.076	-60
43164.116	171
43164.156	256
43164.196	232
43164.236	224
43164.276	296
43164.316	238
43164.356	-95
43164.396	-107
43164.436	-84
43164.476	-82
43164.516	-66
43164.556	-209
43164.596	-99
43164.636	-49
43164.676	-13
43164.716	161
43164.756	52
43164.796	-387
43164.836	-369
43164.876	195
43164.916	450
43164.956	278
43164.996	242
43165.036	378
43165.076	0
43165.116	-611
43165.156	-280
43165.196	403
43165.236	265
43165.276	162
43165.316	-122
43165.356	-146
43165.396	90
43165.436	143
43165.476	-74
43165.516	-131
43165.556	-168
43165.596	-202
43165.636	43
43165.676	-232
43165.716	-271
43165.756	-189
43165.796	-59
43165.836	106
43165.876	486
43165.916	215
43165.956	-193
43165.996	4
43166.036	220
43166.076	268
43166.116	110
43166.156	-55
43166.196	-121
43166.236	200
43166.276	43
43166.316	-84
43166.356	314
43166.396	93
43166.436	97
43166.476	164
43166.516	64
43166.556	149
43166.596	152
43166.636	94
43166.676	3
43166.716	15
43166.756	103
43166.796	94
43166.836	-24
43166.876	58
43166.916	260
43166.956	167
43166.996	-170
43167.036	-106
43167.076	97
43167.116	26
43167.156	-52
43167.196	272
43167.236	388
43167.276	328
43167.316	248
43167.356	165
43167.396	48
43167.436	53
43167.476	75
43167.516	91
43167.556	25
43167.596	-9
43167.636	17
43167.676	303
43167.716	334
43167.756	31
43167.796	210
43167.836	171
43167.876	154
43167.916	205
43167.956	218
43167.996	215
43168.036	56
43168.076	139
43168.116	-42
43168.156	125
43168.196	197
43168.236	72
43168.276	47
43168.316	190
43168.356	196
43168.396	173
43168.436	121
43168.476	91
43168.516	150
43168.556	118
43168.596	174
43168.636	114
43168.676	77
43168.716	71
43168.756	94
43168.796	-2
43168.836	274
43168.876	88
43168.916	216
43168.956	141
43168.996	42
43169.036	98
43169.076	121
43169.116	189
43169.156	204
43169.196	26
43169.236	17
43169.276	201
43169.316	231
43169.356	173
43169.396	228
43169.436	207
43169.476	158
43169.516	166
43169.556	179
43169.596	168
43169.636	118
43169.676	110
43169.716	150
43169.756	158
43169.796	132
43169.836	168
43169.876	166
43169.916	167
43169.956	178
43169.996	107
43170.036	135
43170.076	251
43170.116	290
43170.156	161
43170.196	184
43170.236	140
43170.276	145
43170.316	56
43170.356	-59
43170.396	94
43170.436	102
43170.476	178
43170.516	293
43170.556	214
43170.596	61
43170.636	226
43170.676	-50
43170.716	-56
43170.756	-122
43170.796	-54
43170.836	27
43170.876	164
43170.916	181
43170.956	314
43170.996	252
43171.036	201
43171.076	182
43171.116	148
43171.156	260
43171.196	216
43171.236	-72
43171.276	-317
43171.316	-105
43171.356	284
43171.396	450
43171.436	-83
43171.476	-456
43171.516	30
43171.556	278
43171.596	178
43171.636	88
43171.676	59
43171.716	23
43171.756	62
43171.796	188
43171.836	218
43171.876	328
43171.916	205
43171.956	-86
43171.996	-120
43172.036	-47
43172.076	17
43172.116	14
43172.156	241
43172.196	266
43172.236	146
43172.276	-234
43172.316	-135
43172.356	76
43172.396	331
43172.436	534
43172.476	235
43172.516	-13
43172.556	-78
43172.596	-6
43172.636	118
43172.676	344
43172.716	278
43172.756	161
43172.796	95
43172.836	-297
43172.876	133
43172.916	592
43172.956	607
43172.996	110
43173.036	36
43173.076	-80
43173.116	40
43173.156	445
43173.196	285
43173.236	141
43173.276	190
43173.316	236
43173.356	135
43173.396	23
43173.436	-365
43173.476	-233
43173.516	-75
43173.556	367
43173.596	409
43173.636	339
43173.676	-149
43173.716	-183
43173.756	-59
43173.796	-1
43173.836	249
43173.876	124
43173.916	157
43173.956	-33
43173.996	64
43174.036	10
43174.076	125
43174.116	129
43174.156	88
43174.196	9
43174.236	-99
43174.276	-109
43174.316	105
43174.356	-1
43174.396	-72
43174.436	232
43174.476	282
43174.516	156
43174.556	-122
43174.596	-182
43174.636	-435
43174.676	51
43174.716	193
43174.756	472
43174.796	183
43174.836	-389
43174.876	-329
43174.916	232
43174.956	97
43174.996	129
43175.036	219
43175.076	-5
43175.116	-198
43175.156	76
43175.196	242
43175.236	267
43175.276	112
43175.316	-128
43175.356	-137
43175.396	38
43175.436	241
43175.476	90
43175.516	139
43175.556	151
43175.596	138
43175.636	102
43175.676	-567
43175.716	-242
43175.756	159
43175.796	222
43175.836	403
43175.876	368
43175.916	134
43175.956	-72
43175.996	-86
43176.036	59
43176.076	139
43176.116	165
43176.156	154
43176.196	167
43176.236	-100
43176.276	-82
43176.316	228
43176.356	363
43176.396	130
43176.436	117
43176.476	-80
43176.516	98
43176.556	209
43176.596	147
43176.636	79
43176.676	3
43176.716	105
43176.756	81
43176.796	112
43176.836	27
43176.876	-286
43176.916	-190
43176.956	-50
43176.996	208
43177.036	321
43177.076	191
43177.116	49
43177.156	59
43177.196	71
43177.236	29
43177.276	72
43177.316	269
43177.356	-21
43177.396	-60
43177.436	0
43177.476	10
43177.516	160
43177.556	112
43177.596	30
43177.636	113
43177.676	25
43177.716	-49
43177.756	89
43177.796	196
43177.836	112
43177.876	122
43177.916	195
43177.956	111
43177.996	-49
43178.036	-103
43178.076	-190
43178.116	-29
43178.156	178
43178.196	334
43178.236	327
43178.276	157
43178.316	-22
43178.356	158
43178.396	-84
43178.436	196
43178.476	71
43178.516	53
43178.556	181
43178.596	67
43178.636	-129
43178.676	-36
43178.716	106
43178.756	231
43178.796	223
43178.836	94
43178.876	-196
43178.916	189
43178.956	-283
43178.996	-41
43179.036	475
43179.076	514
43179.116	483
43179.156	63
43179.196	70
43179.236	165
43179.276	52
43179.316	149
43179.356	190
43179.396	106
43179.436	170
43179.476	272
43179.516	275
43179.556	197
43179.596	434
43179.636	221
43179.676	-142
43179.716	11
43179.756	-218
43179.796	351
43179.836	236
43179.876	257
43179.916	462
43179.956	462
43179.996	45
43180.036	-17
43180.076	256
43180.116	186
43180.156	-155
43180.196	-178
43180.236	-113
43180.276	17
43180.316	229
43180.356	156
43180.396	-25
43180.436	81
43180.476	421
43180.516	177
43180.556	15
43180.596	432
43180.636	141
43180.676	165
43180.716	-133
43180.756	-6
43180.796	82
43180.836	204
43180.876	195
43180.916	201
43180.956	232
43180.996	399
43181.036	322
43181.076	207
43181.116	234
43181.156	320
43181.196	319
43181.236	161
43181.276	-76
43181.316	39
43181.356	-14
43181.396	36
43181.436	-106
43181.476	-222
43181.516	23
43181.556	281
43181.596	342
43181.636	205
43181.676	46
43181.716	110
43181.756	260
43181.796	289
43181.836	263
43181.876	161
43181.916	-93
43181.956	168
43181.996	119
43182.036	41
43182.076	-167
43182.116	176
43182.156	371
43182.196	153
43182.236	247
43182.276	220
43182.316	162
43182.356	180
43182.396	218
43182.436	283
43182.476	205
43182.516	-70
43182.556	-167
43182.596	-16
43182.636	-65
43182.676	171
43182.716	344
43182.756	112
43182.796	-26
43182.836	161
43182.876	168
43182.916	12
43182.956	110
43182.996	145
43183.036	20
43183.076	308
43183.116	302
43183.156	34
43183.196	-374
43183.236	-118
43183.276	341
43183.316	195
43183.356	-231
43183.396	418
43183.436	237
43183.476	160
43183.516	147
43183.556	202
43183.596	193
43183.636	269
43183.676	159
43183.716	140
43183.756	264
43183.796	243
43183.836	-357
43183.876	-303
43183.916	162
43183.956	295
43183.996	347
43184.036	86
43184.076	-58
43184.116	10
43184.156	371
43184.196	233
43184.236	-30
43184.276	95
43184.316	164
43184.356	286
43184.396	385
43184.436	-214
43184.476	-429
43184.516	46
43184.556	402
43184.596	306
43184.636	101
43184.676	-52
43184.716	-54
43184.756	14
43184.796	130
43184.836	238
43184.876	354
43184.916	128
43184.956	154
43184.996	331
43185.036	367
43185.076	6
43185.116	-99
43185.156	17
43185.196	91
43185.236	265
43185.276	201
43185.316	53
43185.356	-255
43185.396	-69
43185.436	188
43185.476	279
43185.516	124
43185.556	8
43185.596	-19
43185.636	110
43185.676	164
43185.716	252
43185.756	100
43185.796	30
43185.836	140
43185.876	268
43185.916	262
43185.956	279
43185.996	-24
43186.036	-32
43186.076	-161
43186.116	77
43186.156	71
43186.196	-39
43186.236	30
43186.276	181
43186.316	148
43186.356	153
43186.396	165
43186.436	366
43186.476	321
43186.516	349
43186.556	160
43186.596	25
43186.636	123
43186.676	108
43186.716	-8
43186.756	-87
43186.796	-161
43186.836	100
43186.876	370
43186.916	168
43186.956	57
43186.996	43
43187.036	136
43187.076	223
43187.116	342
43187.156	305
43187.196	326
43187.236	-471
43187.276	-296
43187.316	82
43187.356	-87
43187.396	-155
43187.436	-82
43187.476	171
43187.516	250
43187.556	192
43187.596	207
43187.636	211
43187.676	164
43187.716	202
43187.756	227
43187.796	19
43187.836	40
43187.876	76
43187.916	-92
43187.956	-162
43187.996	-214
43188.036	22
43188.076	169
43188.116	82
43188.156	11
43188.196	35
43188.236	-36
43188.276	-42
43188.316	41
43188.356	23
43188.396	-12
43188.436	-28
43188.476	30
43188.516	50
43188.556	70
43188.596	16
43188.636	53
43188.676	134
43188.716	43
43188.756	82
43188.796	123
43188.836	128
43188.876	142
43188.916	108
43188.956	74
43188.996	83
43189.036	140
43189.076	131
43189.116	137
43189.156	124
43189.196	136
43189.236	153
43189.276	110
43189.316	91
43189.356	80
43189.396	40
43189.436	62
43189.476	80
43189.516	49
43189.556	-6
43189.596	47
43189.636	47
43189.676	22
43189.716	41
43189.756	71
43189.796	124
43189.836	43
43189.876	26
43189.916	10
43189.956	22
43189.996	-15
43190.036	-12
43190.076	6
43190.116	42
43190.156	-8
43190.196	-33
43190.236	-95
43190.276	-72
43190.316	-14
43190.356	96
43190.396	47
43190.436	45
43190.476	225
43190.516	165
43190.556	84
43190.596	119
43190.636	83
43190.676	125
43190.716	88
43190.756	57
43190.796	6
43190.836	44
43190.876	54
43190.916	110
43190.956	70
43190.996	78
43191.036	50
43191.076	39
43191.116	23
43191.156	62
43191.196	90
43191.236	24
43191.276	123
43191.316	112
43191.356	68
43191.396	-22
43191.436	355
43191.476	-128
43191.516	-207
43191.556	136
43191.596	-68
43191.636	4
43191.676	150
43191.716	479
43191.756	253
43191.796	162
43191.836	102
43191.876	179
43191.916	236
43191.956	207
43191.996	285
43192.036	165
43192.076	19
43192.116	-88
43192.156	52
43192.196	226
43192.236	109
43192.276	92
43192.316	137
43192.356	137
43192.396	135
43192.436	144
43192.476	170
43192.516	267
43192.556	-215
43192.596	-344
43192.636	57
43192.676	64
43192.716	302
43192.756	84
43192.796	-105
43192.836	207
43192.876	428
43192.916	136
43192.956	-244
43192.996	-168
43193.036	140
43193.076	133
43193.116	262
43193.156	211
43193.196	69
43193.236	-232
43193.276	47
43193.316	331
43193.356	387
43193.396	272
43193.436	41
43193.476	-202
43193.516	-122
43193.556	309
43193.596	72
43193.636	-42
43193.676	18
43193.716	148
43193.756	237
43193.796	286
43193.836	219
43193.876	207
43193.916	13
43193.956	69
43193.996	146
43194.036	204
43194.076	213
43194.116	130
43194.156	113
43194.196	113
43194.236	42
43194.276	70
43194.316	82
43194.356	101
43194.396	112
43194.436	149
43194.476	31
43194.516	-42
43194.556	109
43194.596	256
43194.636	123
43194.676	23
43194.716	110
43194.756	58
43194.796	40
43194.836	-6
43194.876	21
43194.916	84
43194.956	111
43194.996	118
43195.036	88
43195.076	110
43195.116	138
43195.156	105
43195.196	117
43195.236	142
43195.276	108
43195.316	43
43195.356	104
43195.396	137
43195.436	102
43195.476	64
43195.516	101
43195.556	136
43195.596	120
43195.636	83
43195.676	83
43195.716	106
43195.756	110
43195.796	100
43195.836	87
43195.876	107
43195.916	92
43195.956	88
43195.996	160
43196.036	113
43196.076	11
43196.116	7
43196.156	110
43196.196	138
43196.236	88
43196.276	55
43196.316	57
43196.356	71
43196.396	84
43196.436	82
43196.476	56
43196.516	73
43196.556	77
43196.596	80
43196.636	73
43196.676	73
43196.716	57
43196.756	63
43196.796	71
43196.836	82
43196.876	68
43196.916	74
43196.956	77
43196.996	66
43197.036	64
43197.076	59
43197.116	29
43197.156	31
43197.196	47
43197.236	49
43197.276	118
43197.316	-512
43197.356	82
43197.396	396
43197.436	69
43197.476	-107
43197.516	23
43197.556	104
43197.596	43
43197.636	25
43197.676	38
43197.716	48
43197.756	13
43197.796	41
43197.836	69
43197.876	60
43197.916	-3
43197.956	48
43197.996	68
43198.036	12
43198.076	-2
43198.116	11
43198.156	30
43198.196	0
43198.236	-67
43198.276	-19
43198.316	-1
43198.356	7
43198.396	-21
43198.436	-45
43198.476	30
43198.516	41
43198.556	71
43198.596	17
43198.636	86
43198.676	-53
43198.716	27
43198.756	-65
43198.796	-10
43198.836	33
43198.876	-24
43198.916	-28
43198.956	-29
43198.996	-23
43199.036	39
43199.076	-101
43199.116	-45
43199.156	47
43199.196	91
43199.236	-295
43199.276	135
43199.316	-10
43199.356	-79
43199.396	-72
43199.436	-19
43199.476	12
43199.516	-49
43199.556	-54
43199.596	24
43199.636	9
43199.676	5
43199.716	-22
43199.756	-66
43199.796	-14
43199.836	-22
43199.876	19
43199.916	-18
43199.956	-29
43199.996	-18
43200.036	8
43200.076	-17
43200.116	-8
43200.156	10
43200.196	-20
43200.236	16
43200.276	79
43200.316	23
43200.356	37
43200.396	-25
43200.436	-3
43200.476	-30
43200.516	8
43200.556	56
43200.596	4
43200.636	11
43200.676	65
43200.716	74
43200.756	171
43200.796	145
43200.836	116
43200.876	214
43200.916	142
43200.956	202
43200.996	95
43201.036	216
43201.076	287
43201.116	215
43201.156	318
43201.196	115
43201.236	-357
43201.276	94
43201.316	47
43201.356	110
43201.396	-30
43201.436	-126
43201.476	-111
43201.516	-8
43201.556	124
43201.596	252
43201.636	209
43201.676	165
43201.716	252
43201.756	262
43201.796	72
43201.836	-150
43201.876	-87
43201.916	86
43201.956	-80
43201.996	272
43202.036	-27
43202.076	-106
43202.116	154
43202.156	94
43202.196	-91
43202.236	82
43202.276	229
43202.316	112
43202.356	259
43202.396	217
43202.436	-215
43202.476	-271
43202.516	-148
43202.556	61
43202.596	-126
43202.636	51
43202.676	438
43202.716	586
43202.756	59
43202.796	111
43202.836	255
43202.876	207
43202.916	160
43202.956	143
43202.996	213
43203.036	383
43203.076	134
43203.116	-324
43203.156	-455
43203.196	33
43203.236	212
43203.276	299
43203.316	37
43203.356	-54
43203.396	189
43203.436	521
43203.476	93
43203.516	-49
43203.556	42
43203.596	63
43203.636	355
43203.676	232
43203.716	-419
43203.756	-87
43203.796	188
43203.836	410
43203.876	174
43203.916	183
43203.956	-60
43203.996	154
43204.036	207
43204.076	133
43204.116	243
43204.156	380
43204.196	213
43204.236	233
43204.276	140
43204.316	194
43204.356	253
43204.396	229
43204.436	-12
43204.476	12
43204.516	19
43204.556	49
43204.596	-36
43204.636	-8
43204.676	41
43204.716	171
43204.756	189
43204.796	360
43204.836	168
43204.876	-131
43204.916	29
43204.956	189
43204.996	175
43205.036	236
43205.076	312
43205.116	-205
43205.156	-236
43205.196	199
43205.236	468
43205.276	48
43205.316	-93
43205.356	43
43205.396	-54
43205.436	56
43205.476	63
43205.516	245
43205.556	317
43205.596	194
43205.636	167
43205.676	287
43205.716	188
43205.756	113
43205.796	-81
43205.836	151
43205.876	94
43205.916	143
43205.956	184
43205.996	174
43206.036	-48
43206.076	-99
43206.116	55
43206.156	105
43206.196	35
43206.236	71
43206.276	153
43206.316	243
43206.356	243
43206.396	147
43206.436	-131
43206.476	21
43206.516	192
43206.556	154
43206.596	-71
43206.636	37
43206.676	-45
43206.716	44
43206.756	281
43206.796	206
43206.836	157
43206.876	137
43206.916	257
43206.956	145
43206.996	220
43207.036	290
43207.076	-59
43207.116	-791
43207.156	-169
43207.196	2
43207.236	379
43207.276	227
43207.316	-4
43207.356	219
43207.396	195
43207.436	35
43207.476	32
43207.516	139
43207.556	202
43207.596	-146
43207.636	-85
43207.676	183
43207.716	120
43207.756	237
43207.796	129
43207.836	-21
43207.876	-62
43207.916	195
43207.956	371
43207.996	347
43208.036	165
43208.076	128
43208.116	191
43208.156	260
43208.196	308
43208.236	119
43208.276	-411
43208.316	-259
43208.356	-254
43208.396	-60
43208.436	148
43208.476	182
43208.516	219
43208.556	414
43208.596	299
43208.636	-297
43208.676	-267
43208.716	227
43208.756	308
43208.796	283
43208.836	-444
43208.876	-113
43208.916	174
43208.956	308
43208.996	6
43209.036	-238
43209.076	17
43209.116	-131
43209.156	-106
43209.196	12
43209.236	322
43209.276	320
43209.316	191
43209.356	84
43209.396	-34
43209.436	-232
43209.476	25
43209.516	-258
43209.556	-45
43209.596	11
43209.636	28
43209.676	-24
43209.716	114
43209.756	-86
43209.796	-150
43209.836	-266
43209.876	-232
43209.916	-22
43209.956	32
43209.996	105
43210.036	269
43210.076	124
43210.116	44
43210.156	-21
43210.196	-115
43210.236	-53
43210.276	85
43210.316	267
43210.356	-63
43210.396	-67
43210.436	89
43210.476	136
43210.516	224
43210.556	116
43210.596	0
43210.636	-61
43210.676	-112
43210.716	-24
43210.756	99
43210.796	-2
43210.836	-18
43210.876	3
43210.916	-28
43210.956	-78
43210.996	46
43211.036	245
43211.076	293
43211.116	184
43211.156	112
43211.196	-24
43211.236	49
43211.276	116
43211.316	166
43211.356	45
43211.396	53
43211.436	48
43211.476	39
43211.516	32
43211.556	22
43211.596	77
43211.636	119
43211.676	63
43211.716	97
43211.756	136
43211.796	171
43211.836	215
43211.876	159
43211.916	93
43211.956	112
43211.996	187
43212.036	226
43212.076	172
43212.116	71
43212.156	27
43212.196	124
43212.236	317
43212.276	479
43212.316	291
43212.356	31
43212.396	-59
43212.436	-51
43212.476	142
43212.516	273
43212.556	189
43212.596	148
43212.636	120
43212.676	160
43212.716	201
43212.756	147
43212.796	152
43212.836	111
43212.876	154
43212.916	118
43212.956	71
43212.996	102
43213.036	176
43213.076	150
43213.116	94
43213.156	167
43213.196	149
43213.236	254
43213.276	185
43213.316	71
43213.356	92
43213.396	165
43213.436	196
43213.476	153
43213.516	75
43213.556	176
43213.596	199
43213.636	148
43213.676	128
43213.716	108
43213.756	123
43213.796	157
43213.836	159
43213.876	142
43213.916	145
43213.956	181
43213.996	165
43214.036	87
43214.076	140
43214.116	172
43214.156	166
43214.196	213
43214.236	160
43214.276	130
43214.316	141
43214.356	182
43214.396	164
43214.436	82
43214.476	125
43214.516	157
43214.556	145
43214.596	158
43214.636	163
43214.676	215
43214.716	191
43214.756	187
43214.796	165
43214.836	102
43214.876	108
43214.916	151
43214.956	235
43214.996	208
43215.036	218
43215.076	198
43215.116	160
43215.156	136
43215.196	146
43215.236	146
43215.276	154
43215.316	215
43215.356	170
43215.396	121
43215.436	124
43215.476	229
43215.516	169
43215.556	113
43215.596	100
43215.636	140
43215.676	162
43215.716	189
43215.756	285
43215.796	358
43215.836	176
43215.876	116
43215.916	155
43215.956	189
43215.996	85
43216.036	137
43216.076	357
43216.116	147
43216.156	173
43216.196	86
43216.236	-149
43216.276	-183
43216.316	28
43216.356	215
43216.396	-11
43216.436	-221
43216.476	-99
43216.516	288
43216.556	274
43216.596	100
43216.636	-195
43216.676	36
43216.716	191
43216.756	171
43216.796	-43
43216.836	24
43216.876	-48
43216.916	-83
43216.956	-75
43216.996	-28
43217.036	-32
43217.076	124
43217.116	441
43217.156	-54
43217.196	-469
43217.236	-117
43217.276	156
43217.316	247
43217.356	222
43217.396	-137
43217.436	-207
43217.476	-162
43217.516	82
43217.556	310
43217.596	248
43217.636	77
43217.676	-73
43217.716	-107
43217.756	53
43217.796	185
43217.836	202
43217.876	-81
43217.916	48
43217.956	-156
43217.996	-36
43218.036	310
43218.076	138
43218.116	-70
43218.156	-617
43218.196	-696
43218.236	601
43218.276	-80
43218.316	-332
43218.356	214
43218.396	-29
43218.436	-138
43218.476	118
43218.516	-397
43218.556	-183
43218.596	357
43218.636	-138
43218.676	-406
43218.716	399
43218.756	-94
43218.796	-334
43218.836	446
43218.876	124
43218.916	-299
43218.956	379
43218.996	118
43219.036	-682
43219.076	-771
43219.116	505
43219.156	-163
43219.196	-152
43219.236	270
43219.276	-161
43219.316	0
43219.356	159
43219.396	-150
43219.436	-467
43219.476	-147
43219.516	216
43219.556	-153
43219.596	-242
43219.636	52
43219.676	1
43219.716	79
43219.756	409
43219.796	284
43219.836	82
43219.876	156
43219.916	162
43219.956	-32
43219.996	115
43220.036	243
43220.076	233
43220.116	103
43220.156	111
43220.196	96
43220.236	-21
43220.276	146
43220.316	321
43220.356	139
43220.396	-74
43220.436	113
43220.476	202
43220.516	80
43220.556	39
43220.596	222
43220.636	193
43220.676	127
43220.716	88
43220.756	104
43220.796	117
43220.836	154
43220.876	175
43220.916	139
43220.956	174
43220.996	210
43221.036	129
43221.076	205
43221.116	132
43221.156	161
43221.196	258
43221.236	199
43221.276	171
43221.316	170
43221.356	139
43221.396	205
43221.436	204
43221.476	166
43221.516	206
43221.556	223
43221.596	205
43221.636	174
43221.676	180
43221.716	188
43221.756	187
43221.796	195
43221.836	195
43221.876	202
43221.916	185
43221.956	219
43221.996	213
43222.036	199
43222.076	202
43222.116	207
43222.156	183
43222.196	171
43222.236	184
43222.276	192
43222.316	201
43222.356	214
43222.396	207
43222.436	209
43222.476	214
43222.516	222
43222.556	210
43222.596	198
43222.636	201
43222.676	195
43222.716	197
43222.756	183
43222.796	201
43222.836	195
43222.876	204
43222.916	205
43222.956	192
43222.996	203
43223.036	209
43223.076	211
43223.116	198
43223.156	207
43223.196	208
43223.236	245
43223.276	237
43223.316	214
43223.356	201
43223.396	215
43223.436	226
43223.476	222
43223.516	197
43223.556	219
43223.596	201
43223.636	204
43223.676	233
43223.716	228
43223.756	181
43223.796	202
43223.836	280
43223.876	195
43223.916	195
43223.956	326
43223.996	193
43224.036	176
43224.076	265
43224.116	304
43224.156	207
43224.196	146
43224.236	222
43224.276	237
43224.316	247
43224.356	286
43224.396	274
43224.436	259
43224.476	246
43224.516	255
43224.556	245
43224.596	183
43224.636	154
43224.676	182
43224.716	201
43224.756	211
43224.796	217
43224.836	218
43224.876	236
43224.916	244
43224.956	223
43224.996	199
43225.036	206
43225.076	210
43225.116	201
43225.156	207
43225.196	195
43225.236	194
43225.276	206
43225.316	213
43225.356	225
43225.396	196
43225.436	201
43225.476	213
43225.516	227
43225.556	219
43225.596	253
43225.636	207
43225.676	195
43225.716	259
43225.756	302
43225.796	248
43225.836	214
43225.876	276
43225.916	207
43225.956	86
43225.996	112
43226.036	203
43226.076	230
43226.116	303
43226.156	231
43226.196	93
43226.236	135
43226.276	122
43226.316	193
43226.356	154
43226.396	157
43226.436	180
43226.476	146
43226.516	77
43226.556	101
43226.596	237
43226.636	87
43226.676	165
43226.716	205
43226.756	141
43226.796	147
43226.836	184
43226.876	199
43226.916	82
43226.956	105
43226.996	210
43227.036	167
43227.076	128
43227.116	231
43227.156	180
43227.196	147
43227.236	265
43227.276	199
43227.316	59
43227.356	91
43227.396	249
43227.436	106
43227.476	42
43227.516	-24
43227.556	44
43227.596	180
43227.636	11
43227.676	48
43227.716	190
43227.756	136
43227.796	65
43227.836	102
43227.876	17
43227.916	63
43227.956	151
43227.996	136
43228.036	210
43228.076	183
43228.116	136
43228.156	155
43228.196	143
43228.236	138
43228.276	180
43228.316	155
43228.356	203
43228.396	161
43228.436	139
43228.476	172
43228.516	164
43228.556	143
43228.596	185
43228.636	192
43228.676	142
43228.716	170
43228.756	176
43228.796	165
43228.836	150
43228.876	147
43228.916	193
43228.956	188
43228.996	184
43229.036	173
43229.076	164
43229.116	170
43229.156	175
43229.196	199
43229.236	171
43229.276	153
43229.316	177
43229.356	215
43229.396	171
43229.436	146
43229.476	161
43229.516	216
43229.556	136
43229.596	252
43229.636	166
43229.676	129
43229.716	188
43229.756	140
43229.796	146
43229.836	89
43229.876	204
43229.916	267
43229.956	109
43229.996	100
43230.036	199
43230.076	198
43230.116	133
43230.156	113
43230.196	175
43230.236	209
43230.276	152
43230.316	123
43230.356	178
43230.396	398
43230.436	271
43230.476	202
43230.516	65
43230.556	154
43230.596	462
43230.636	165
43230.676	67
43230.716	97
43230.756	48
43230.796	-142
43230.836	-72
43230.876	28
43230.916	148
43230.956	197
43230.996	88
43231.036	219
43231.076	213
43231.116	320
43231.156	26
43231.196	-49
43231.236	101
43231.276	-326
43231.316	-133
43231.356	-30
43231.396	231
43231.436	-136
43231.476	-368
43231.516	301
43231.556	-32
43231.596	40
43231.636	218
43231.676	-62
43231.716	270
43231.756	-61
43231.796	-487
43231.836	-31
43231.876	-444
43231.916	-83
43231.956	344
43231.996	224
43232.036	516
43232.076	324
43232.116	-297
43232.156	53
43232.196	622
43232.236	14
43232.276	-504
43232.316	-58
43232.356	-341
43232.396	-95
43232.436	250
43232.476	-304
43232.516	-208
43232.556	388
43232.596	-12
43232.636	-370
43232.676	-104
43232.716	-77
43232.756	-230
43232.796	-216
43232.836	432
43232.876	257
43232.916	27
43232.956	-9
43232.996	-14
43233.036	68
43233.076	20
43233.116	182
43233.156	131
43233.196	2
43233.236	107
43233.276	29
43233.316	-399
43233.356	-220
43233.396	-328
43233.436	-130
43233.476	146
43233.516	110
43233.556	15
43233.596	34
43233.636	47
43233.676	-72
43233.716	-4
43233.756	277
43233.796	362
43233.836	34
43233.876	196
43233.916	-90
43233.956	33
43233.996	221
43234.036	178
43234.076	42
43234.116	-4
43234.156	95
43234.196	-105
43234.236	-218
43234.276	121
43234.316	65
43234.356	77
43234.396	509
43234.436	316
43234.476	134
43234.516	47
43234.556	-25
43234.596	102
43234.636	127
43234.676	101
43234.716	230
43234.756	65
43234.796	158
43234.836	195
43234.876	266
43234.916	227
43234.956	216
43234.996	217
43235.036	211
43235.076	96
43235.116	25
43235.156	126
43235.196	117
43235.236	151
43235.276	117
43235.316	100
43235.356	137
43235.396	104
43235.436	175
43235.476	171
43235.516	154
43235.556	201
43235.596	123
43235.636	100
43235.676	142
43235.716	228
43235.756	158
43235.796	148
43235.836	165
43235.876	145
43235.916	217
43235.956	165
43235.996	112
43236.036	165
43236.076	187
43236.116	195
43236.156	152
43236.196	140
43236.236	197
43236.276	159
43236.316	127
43236.356	179
43236.396	160
43236.436	173
43236.476	180
43236.516	142
43236.556	157
43236.596	167
43236.636	169
43236.676	145
43236.716	151
43236.756	130
43236.796	122
43236.836	136
43236.876	115
43236.916	94
43236.956	186
43236.996	162
43237.036	104
43237.076	95
43237.116	130
43237.156	219
43237.196	326
43237.236	308
43237.276	181
43237.316	77
43237.356	86
43237.396	189
43237.436	203
43237.476	-12
43237.516	124
43237.556	17
43237.596	31
43237.636	154
43237.676	272
43237.716	362
43237.756	94
43237.796	-149
43237.836	-34
43237.876	194
43237.916	238
43237.956	309
43237.996	189
43238.036	205
43238.076	707
43238.116	414
43238.156	158
43238.196	213
43238.236	190
43238.276	78
43238.316	-27
43238.356	297
43238.396	302
43238.436	186
43238.476	191
43238.516	178
43238.556	468
43238.596	58
43238.636	237
43238.676	131
43238.716	61
43238.756	-54
43238.796	67
43238.836	471
43238.876	364
43238.916	195
43238.956	224
[truncated: 113,218 more rows]
