# Supplementary material for: A Novel Algorithm for Movement Artifact Removal in ECG Signals Acquired from Wearable Systems Applied to Horses
Source: PLoS One. 2015 Oct 20;10(10):e0140783. doi: 10.1371/journal.pone.0140783 (PMC4618928; doi:10.1371/journal.pone.0140783)
Supplement: S1 Supporting Information — Electrocardiographic and Accellerometric data. (ZIP) [file pone.0140783.s001.zip › Available Data/InsiemeATe_1_ECG.txt]

43158.970	-252
43158.974	-256
43158.978	-258
43158.982	-252
43158.986	-238
43158.990	-217
43158.994	-192
43158.998	-171
43159.002	-157
43159.006	-150
43159.010	-146
43159.014	-142
43159.018	-136
43159.022	-130
43159.026	-126
43159.030	-123
43159.034	-123
43159.038	-123
43159.042	-123
43159.046	-122
43159.050	-122
43159.054	-124
43159.058	-128
43159.062	-133
43159.066	-136
43159.070	-137
43159.074	-136
43159.078	-134
43159.082	-134
43159.086	-137
43159.090	-144
43159.094	-153
43159.098	-156
43159.102	-144
43159.106	-110
43159.110	-53
43159.114	18
43159.118	86
43159.122	137
43159.126	163
43159.130	165
43159.134	151
43159.138	128
43159.142	104
43159.146	79
43159.150	53
43159.154	28
43159.158	3
43159.162	-19
43159.166	-40
43159.170	-58
43159.174	-73
43159.178	-86
43159.182	-96
43159.186	-103
43159.190	-108
43159.194	-111
43159.198	-113
43159.202	-114
43159.206	-116
43159.210	-118
43159.214	-121
43159.218	-125
43159.222	-129
43159.226	-132
43159.230	-134
43159.234	-134
43159.238	-133
43159.242	-129
43159.246	-124
43159.250	-118
43159.254	-114
43159.258	-110
43159.262	-109
43159.266	-110
43159.270	-111
43159.274	-112
43159.278	-112
43159.282	-112
43159.286	-112
43159.290	-111
43159.294	-110
43159.298	-112
43159.302	-116
43159.306	-124
43159.310	-132
43159.314	-140
43159.318	-144
43159.322	-146
43159.326	-145
43159.330	-145
43159.334	-145
43159.338	-147
43159.342	-147
43159.346	-148
43159.350	-147
43159.354	-146
43159.358	-143
43159.362	-138
43159.366	-130
43159.370	-119
43159.374	-108
43159.378	-98
43159.382	-90
43159.386	-86
43159.390	-85
43159.394	-84
43159.398	-82
43159.402	-78
43159.406	-71
43159.410	-64
43159.414	-60
43159.418	-61
43159.422	-67
43159.426	-77
43159.430	-89
43159.434	-99
43159.438	-107
43159.442	-112
43159.446	-115
43159.450	-117
43159.454	-118
43159.458	-117
43159.462	-114
43159.466	-106
43159.470	-93
43159.474	-76
43159.478	-58
43159.482	-42
43159.486	-29
43159.490	-20
43159.494	-12
43159.498	-6
43159.502	0
43159.506	5
43159.510	9
43159.514	12
43159.518	13
43159.522	13
43159.526	12
43159.530	13
43159.534	15
43159.538	18
43159.542	20
43159.546	22
43159.550	24
43159.554	28
43159.558	33
43159.562	36
43159.566	37
43159.570	32
43159.574	23
43159.578	9
43159.582	-4
43159.586	-8
43159.590	7
43159.594	44
43159.598	102
43159.602	169
43159.606	230
43159.610	274
43159.614	296
43159.618	296
43159.622	282
43159.626	260
43159.630	234
43159.634	206
43159.638	178
43159.642	152
43159.646	127
43159.650	105
43159.654	88
43159.658	73
43159.662	62
43159.666	53
43159.670	46
43159.674	40
43159.678	35
43159.682	30
43159.686	24
43159.690	17
43159.694	10
43159.698	5
43159.702	2
43159.706	2
43159.710	2
43159.714	2
43159.718	2
43159.722	3
43159.726	4
43159.730	5
43159.734	5
43159.738	3
43159.742	1
43159.746	0
43159.750	2
43159.754	4
43159.758	6
43159.762	6
43159.766	3
43159.770	-1
43159.774	-6
43159.778	-9
43159.782	-13
43159.786	-17
43159.790	-21
43159.794	-27
43159.798	-33
43159.802	-38
43159.806	-43
43159.810	-46
43159.814	-48
43159.818	-49
43159.822	-51
43159.826	-54
43159.830	-57
43159.834	-59
43159.838	-58
43159.842	-53
43159.846	-46
43159.850	-39
43159.854	-32
43159.858	-25
43159.862	-18
43159.866	-12
43159.870	-7
43159.874	-2
43159.878	3
43159.882	9
43159.886	15
43159.890	19
43159.894	18
43159.898	14
43159.902	7
43159.906	1
43159.910	-4
43159.914	-9
43159.918	-16
43159.922	-25
43159.926	-35
43159.930	-45
43159.934	-53
43159.938	-57
43159.942	-57
43159.946	-53
43159.950	-45
43159.954	-33
43159.958	-18
43159.962	0
43159.966	18
43159.970	33
43159.974	44
43159.978	52
43159.982	58
43159.986	62
43159.990	65
43159.994	66
43159.998	66
43160.002	66
43160.006	67
43160.010	67
43160.014	69
43160.018	69
43160.022	69
43160.026	70
43160.030	71
43160.034	73
43160.038	76
43160.042	78
43160.046	78
43160.050	77
43160.054	73
43160.058	66
43160.062	56
43160.066	48
43160.070	46
43160.074	61
43160.078	97
43160.082	154
43160.086	221
43160.090	283
43160.094	328
43160.098	349
43160.102	348
43160.106	330
43160.110	304
43160.114	274
43160.118	243
43160.122	213
43160.126	186
43160.130	160
43160.134	138
43160.138	118
43160.142	101
43160.146	87
43160.150	74
43160.154	63
43160.158	52
43160.162	44
43160.166	37
43160.170	34
43160.174	32
43160.178	31
43160.182	29
43160.186	26
43160.190	21
43160.194	15
43160.198	9
43160.202	5
43160.206	3
43160.210	5
43160.214	8
43160.218	10
43160.222	10
43160.226	8
43160.230	4
43160.234	-1
43160.238	-7
43160.242	-12
43160.246	-16
43160.250	-19
43160.254	-21
43160.258	-22
43160.262	-23
43160.266	-26
43160.270	-29
43160.274	-33
43160.278	-38
43160.282	-43
43160.286	-50
43160.290	-59
43160.294	-68
43160.298	-78
43160.302	-88
43160.306	-96
43160.310	-101
43160.314	-102
43160.318	-101
43160.322	-95
43160.326	-86
43160.330	-75
43160.334	-63
43160.338	-52
43160.342	-44
43160.346	-38
43160.350	-34
43160.354	-31
43160.358	-27
43160.362	-23
43160.366	-19
43160.370	-16
43160.374	-14
43160.378	-14
43160.382	-16
43160.386	-20
43160.390	-27
43160.394	-36
43160.398	-47
43160.402	-59
43160.406	-70
43160.410	-80
43160.414	-87
43160.418	-92
43160.422	-92
43160.426	-90
43160.430	-84
43160.434	-75
43160.438	-64
43160.442	-51
43160.446	-38
43160.450	-25
43160.454	-15
43160.458	-5
43160.462	4
43160.466	12
43160.470	19
43160.474	23
43160.478	25
43160.482	25
43160.486	25
43160.490	25
43160.494	26
43160.498	27
43160.502	28
43160.506	28
43160.510	27
43160.514	27
43160.518	28
43160.522	30
43160.526	32
43160.530	35
43160.534	35
43160.538	33
43160.542	27
43160.546	18
43160.550	8
43160.554	4
43160.558	16
43160.562	51
43160.566	110
43160.570	184
43160.574	255
43160.578	309
43160.582	336
43160.586	336
43160.590	316
43160.594	285
43160.598	251
43160.602	218
43160.606	187
43160.610	158
43160.614	131
43160.618	107
43160.622	88
43160.626	72
43160.630	60
43160.634	51
43160.638	43
43160.642	36
43160.646	30
43160.650	23
43160.654	16
43160.658	9
43160.662	3
43160.666	-1
43160.670	-2
43160.674	-3
43160.678	-4
43160.682	-5
43160.686	-6
43160.690	-7
43160.694	-9
43160.698	-10
43160.702	-11
43160.706	-10
43160.710	-7
43160.714	-4
43160.718	-4
43160.722	-5
43160.726	-9
43160.730	-13
43160.734	-18
43160.738	-23
43160.742	-28
43160.746	-32
43160.750	-35
43160.754	-38
43160.758	-42
43160.762	-47
43160.766	-54
43160.770	-61
43160.774	-67
43160.778	-72
43160.782	-76
43160.786	-80
43160.790	-85
43160.794	-90
43160.798	-92
43160.802	-93
43160.806	-90
43160.810	-84
43160.814	-77
43160.818	-69
43160.822	-60
43160.826	-52
43160.830	-44
43160.834	-36
43160.838	-31
43160.842	-27
43160.846	-26
43160.850	-26
43160.854	-26
43160.858	-25
43160.862	-24
43160.866	-24
43160.870	-24
43160.874	-26
43160.878	-29
43160.882	-35
43160.886	-44
43160.890	-57
43160.894	-72
43160.898	-87
43160.902	-99
43160.906	-106
43160.910	-109
43160.914	-106
43160.918	-101
43160.922	-93
43160.926	-82
43160.930	-69
43160.934	-55
43160.938	-41
43160.942	-29
43160.946	-20
43160.950	-14
43160.954	-10
43160.958	-7
43160.962	-4
43160.966	-1
43160.970	2
43160.974	5
43160.978	6
43160.982	6
43160.986	5
43160.990	4
43160.994	3
43160.998	3
43161.002	4
43161.006	6
43161.010	8
43161.014	10
43161.018	12
43161.022	12
43161.026	10
43161.030	7
43161.034	2
43161.038	-7
43161.042	-17
43161.046	-23
43161.050	-16
43161.054	14
43161.058	71
43161.062	146
43161.066	224
43161.070	285
43161.074	317
43161.078	318
43161.082	296
43161.086	261
43161.090	224
43161.094	188
43161.098	156
43161.102	127
43161.106	100
43161.110	77
43161.114	58
43161.118	43
43161.122	31
43161.126	21
43161.130	12
43161.134	3
43161.138	-6
43161.142	-14
43161.146	-21
43161.150	-26
43161.154	-29
43161.158	-30
43161.162	-32
43161.166	-33
43161.170	-35
43161.174	-37
43161.178	-38
43161.182	-39
43161.186	-39
43161.190	-40
43161.194	-41
43161.198	-44
43161.202	-46
43161.206	-48
43161.210	-49
43161.214	-50
43161.218	-50
43161.222	-50
43161.226	-51
43161.230	-53
43161.234	-56
43161.238	-61
43161.242	-66
43161.246	-71
43161.250	-77
43161.254	-83
43161.258	-89
43161.262	-96
43161.266	-104
43161.270	-114
43161.274	-126
43161.278	-138
43161.282	-149
43161.286	-155
43161.290	-157
43161.294	-154
43161.298	-146
43161.302	-136
43161.306	-124
43161.310	-111
43161.314	-99
43161.318	-89
43161.322	-81
43161.326	-76
43161.330	-73
43161.334	-72
43161.338	-73
43161.342	-76
43161.346	-78
43161.350	-79
43161.354	-78
43161.358	-78
43161.362	-77
43161.366	-79
43161.370	-83
43161.374	-90
43161.378	-101
43161.382	-115
43161.386	-131
43161.390	-146
43161.394	-158
43161.398	-166
43161.402	-170
43161.406	-171
43161.410	-169
43161.414	-164
43161.418	-157
43161.422	-146
43161.426	-133
43161.430	-120
43161.434	-110
43161.438	-102
43161.442	-98
43161.446	-93
43161.450	-86
43161.454	-76
43161.458	-64
43161.462	-56
43161.466	-52
43161.470	-52
43161.474	-56
43161.478	-61
43161.482	-65
43161.486	-67
43161.490	-68
43161.494	-68
43161.498	-68
43161.502	-68
43161.506	-68
43161.510	-70
43161.514	-74
43161.518	-77
43161.522	-78
43161.526	-75
43161.530	-70
43161.534	-68
43161.538	-72
43161.542	-80
43161.546	-81
43161.550	-65
43161.554	-22
43161.558	45
43161.562	124
43161.566	196
43161.570	246
43161.574	267
43161.578	259
43161.582	230
43161.586	189
43161.590	146
43161.594	105
43161.598	70
43161.602	40
43161.606	14
43161.610	-9
43161.614	-29
43161.618	-48
43161.622	-66
43161.626	-83
43161.630	-97
43161.634	-107
43161.638	-111
43161.642	-113
43161.646	-115
43161.650	-119
43161.654	-125
43161.658	-131
43161.662	-135
43161.666	-135
43161.670	-131
43161.674	-126
43161.678	-122
43161.682	-120
43161.686	-119
43161.690	-115
43161.694	-106
43161.698	-93
43161.702	-82
43161.706	-79
43161.710	-86
43161.714	-102
43161.718	-120
43161.722	-134
43161.726	-143
43161.730	-146
43161.734	-147
43161.738	-147
43161.742	-149
43161.746	-152
43161.750	-158
43161.754	-165
43161.758	-173
43161.762	-182
43161.766	-189
43161.770	-196
43161.774	-202
43161.778	-205
43161.782	-206
43161.786	-204
43161.790	-201
43161.794	-199
43161.798	-200
43161.802	-201
43161.806	-199
43161.810	-193
43161.814	-184
43161.818	-173
43161.822	-164
43161.826	-157
43161.830	-151
43161.834	-147
43161.838	-146
43161.842	-149
43161.846	-154
43161.850	-159
43161.854	-162
43161.858	-161
43161.862	-159
43161.866	-159
43161.870	-163
43161.874	-170
43161.878	-179
43161.882	-188
43161.886	-198
43161.890	-210
43161.894	-221
43161.898	-231
43161.902	-237
43161.906	-239
43161.910	-237
43161.914	-231
43161.918	-222
43161.922	-210
43161.926	-196
43161.930	-181
43161.934	-166
43161.938	-153
43161.942	-140
43161.946	-128
43161.950	-117
43161.954	-108
43161.958	-103
43161.962	-102
43161.966	-105
43161.970	-110
43161.974	-115
43161.978	-117
43161.982	-118
43161.986	-116
43161.990	-114
43161.994	-112
43161.998	-111
43162.002	-112
43162.006	-114
43162.010	-116
43162.014	-119
43162.018	-121
43162.022	-122
43162.026	-122
43162.030	-121
43162.034	-123
43162.038	-130
43162.042	-140
43162.046	-146
43162.050	-136
43162.054	-98
43162.058	-27
43162.062	67
43162.066	165
43162.070	245
43162.074	291
43162.078	300
43162.082	279
43162.086	242
43162.090	200
43162.094	161
43162.098	124
43162.102	89
43162.106	54
43162.110	19
43162.114	-14
43162.118	-43
43162.122	-67
43162.126	-84
43162.130	-93
43162.134	-96
43162.138	-95
43162.142	-93
43162.146	-94
43162.150	-99
43162.154	-108
43162.158	-117
43162.162	-124
43162.166	-128
43162.170	-131
43162.174	-137
43162.178	-146
43162.182	-159
43162.186	-171
43162.190	-178
43162.194	-178
43162.198	-170
43162.202	-158
43162.206	-146
43162.210	-141
43162.214	-146
43162.218	-159
43162.222	-174
43162.226	-183
43162.230	-184
43162.234	-177
43162.238	-170
43162.242	-167
43162.246	-169
43162.250	-175
43162.254	-184
43162.258	-198
43162.262	-218
43162.266	-244
43162.270	-272
43162.274	-298
43162.278	-321
43162.282	-340
43162.286	-353
43162.290	-357
43162.294	-349
43162.298	-328
43162.302	-299
43162.306	-270
43162.310	-246
43162.314	-230
43162.318	-221
43162.322	-217
43162.326	-216
43162.330	-212
43162.334	-204
43162.338	-190
43162.342	-175
43162.346	-162
43162.350	-156
43162.354	-157
43162.358	-162
43162.362	-167
43162.366	-171
43162.370	-175
43162.374	-180
43162.378	-188
43162.382	-199
43162.386	-213
43162.390	-229
43162.394	-246
43162.398	-262
43162.402	-277
43162.406	-289
43162.410	-297
43162.414	-301
43162.418	-300
43162.422	-289
43162.426	-268
43162.430	-240
43162.434	-210
43162.438	-184
43162.442	-166
43162.446	-153
43162.450	-142
43162.454	-127
43162.458	-110
43162.462	-93
43162.466	-81
43162.470	-75
43162.474	-75
43162.478	-78
43162.482	-81
43162.486	-85
43162.490	-88
43162.494	-91
43162.498	-94
43162.502	-98
43162.506	-101
43162.510	-103
43162.514	-103
43162.518	-99
43162.522	-94
43162.526	-87
43162.530	-81
43162.534	-79
43162.538	-83
43162.542	-97
43162.546	-120
43162.550	-146
43162.554	-162
43162.558	-151
43162.562	-104
43162.566	-22
43162.570	80
43162.574	177
43162.578	249
43162.582	285
43162.586	286
43162.590	263
43162.594	226
43162.598	183
43162.602	140
43162.606	98
43162.610	60
43162.614	25
43162.618	-5
43162.622	-29
43162.626	-49
43162.630	-65
43162.634	-78
43162.638	-88
43162.642	-98
43162.646	-106
43162.650	-113
43162.654	-119
43162.658	-126
43162.662	-133
43162.666	-139
43162.670	-144
43162.674	-146
43162.678	-145
43162.682	-143
43162.686	-140
43162.690	-134
43162.694	-127
43162.698	-119
43162.702	-111
43162.706	-108
43162.710	-109
43162.714	-115
43162.718	-122
43162.722	-128
43162.726	-134
43162.730	-138
43162.734	-140
43162.738	-142
43162.742	-144
43162.746	-145
43162.750	-146
43162.754	-149
43162.758	-153
43162.762	-157
43162.766	-162
43162.770	-166
43162.774	-170
43162.778	-175
43162.782	-182
43162.786	-190
43162.790	-199
43162.794	-206
43162.798	-207
43162.802	-203
43162.806	-192
43162.810	-177
43162.814	-161
43162.818	-148
43162.822	-138
43162.826	-132
43162.830	-128
43162.834	-125
43162.838	-122
43162.842	-119
43162.846	-116
43162.850	-115
43162.854	-114
43162.858	-114
43162.862	-112
43162.866	-110
43162.870	-108
43162.874	-107
43162.878	-109
43162.882	-114
43162.886	-122
43162.890	-130
43162.894	-139
43162.898	-149
43162.902	-161
43162.906	-174
43162.910	-187
43162.914	-196
43162.918	-198
43162.922	-194
43162.926	-187
43162.930	-179
43162.934	-170
43162.938	-158
43162.942	-143
43162.946	-126
43162.950	-110
43162.954	-97
43162.958	-90
43162.962	-86
43162.966	-85
43162.970	-82
43162.974	-77
43162.978	-72
43162.982	-67
43162.986	-65
43162.990	-66
43162.994	-67
43162.998	-69
43163.002	-69
43163.006	-69
43163.010	-70
43163.014	-73
43163.018	-77
43163.022	-80
43163.026	-80
43163.030	-78
43163.034	-78
43163.038	-81
43163.042	-85
43163.046	-88
43163.050	-89
43163.054	-89
43163.058	-90
43163.062	-94
43163.066	-96
43163.070	-86
43163.074	-57
43163.078	-7
43163.082	55
43163.086	113
43163.090	154
43163.094	170
43163.098	163
43163.102	140
43163.106	109
43163.110	76
43163.114	44
43163.118	12
43163.122	-18
43163.126	-47
43163.130	-73
43163.134	-96
43163.138	-113
43163.142	-126
43163.146	-135
43163.150	-142
43163.154	-148
43163.158	-154
43163.162	-159
43163.166	-164
43163.170	-170
43163.174	-176
43163.178	-180
43163.182	-182
43163.186	-182
43163.190	-180
43163.194	-178
43163.198	-179
43163.202	-181
43163.206	-185
43163.210	-190
43163.214	-195
43163.218	-200
43163.222	-205
43163.226	-209
43163.230	-213
43163.234	-216
43163.238	-217
43163.242	-216
43163.246	-211
43163.250	-201
43163.254	-190
43163.258	-181
43163.262	-179
43163.266	-187
43163.270	-202
43163.274	-218
43163.278	-232
43163.282	-246
43163.286	-263
43163.290	-285
43163.294	-308
43163.298	-325
43163.302	-332
43163.306	-326
43163.310	-313
43163.314	-299
43163.318	-290
43163.322	-285
43163.326	-281
43163.330	-275
43163.334	-264
43163.338	-249
43163.342	-233
43163.346	-217
43163.350	-202
43163.354	-190
43163.358	-179
43163.362	-171
43163.366	-166
43163.370	-163
43163.374	-163
43163.378	-166
43163.382	-172
43163.386	-180
43163.390	-188
43163.394	-193
43163.398	-196
43163.402	-198
43163.406	-202
43163.410	-211
43163.414	-228
43163.418	-255
43163.422	-291
43163.426	-332
43163.430	-373
43163.434	-410
43163.438	-438
43163.442	-455
43163.446	-461
43163.450	-456
43163.454	-440
43163.458	-414
43163.462	-380
43163.466	-344
43163.470	-315
43163.474	-301
43163.478	-303
43163.482	-317
43163.486	-340
43163.490	-363
43163.494	-386
43163.498	-407
43163.502	-427
43163.506	-445
43163.510	-461
43163.514	-475
43163.518	-488
43163.522	-500
43163.526	-509
43163.530	-515
43163.534	-521
43163.538	-531
43163.542	-548
43163.546	-578
43163.550	-622
43163.554	-679
43163.558	-742
43163.562	-807
43163.566	-868
43163.570	-927
43163.574	-984
43163.578	-1039
43163.582	-1087
43163.586	-1110
43163.590	-1092
43163.594	-1020
43163.598	-895
43163.602	-739
43163.606	-582
43163.610	-456
43163.614	-378
43163.618	-348
43163.622	-354
43163.626	-381
43163.630	-415
43163.634	-451
43163.638	-490
43163.642	-531
43163.646	-575
43163.650	-616
43163.654	-650
43163.658	-674
43163.662	-691
43163.666	-704
43163.670	-716
43163.674	-728
43163.678	-737
43163.682	-743
43163.686	-745
43163.690	-745
43163.694	-746
43163.698	-748
43163.702	-752
43163.706	-755
43163.710	-753
43163.714	-747
43163.718	-737
43163.722	-726
43163.726	-715
43163.730	-707
43163.734	-701
43163.738	-695
43163.742	-687
43163.746	-675
43163.750	-662
43163.754	-649
43163.758	-637
43163.762	-628
43163.766	-619
43163.770	-612
43163.774	-606
43163.778	-602
43163.782	-601
43163.786	-603
43163.790	-609
43163.794	-617
43163.798	-627
43163.802	-642
43163.806	-662
43163.810	-684
43163.814	-708
43163.818	-728
43163.822	-744
43163.826	-759
43163.830	-774
43163.834	-792
43163.838	-810
43163.842	-823
43163.846	-827
43163.850	-824
43163.854	-817
43163.858	-810
43163.862	-806
43163.866	-804
43163.870	-804
43163.874	-805
43163.878	-805
43163.882	-805
43163.886	-804
43163.890	-806
43163.894	-811
43163.898	-819
43163.902	-829
43163.906	-837
43163.910	-844
43163.914	-848
43163.918	-850
43163.922	-853
43163.926	-857
43163.930	-866
43163.934	-877
43163.938	-892
43163.942	-907
43163.946	-924
43163.950	-942
43163.954	-960
43163.958	-976
43163.962	-989
43163.966	-995
43163.970	-994
43163.974	-986
43163.978	-973
43163.982	-958
43163.986	-942
43163.990	-926
43163.994	-912
43163.998	-901
43164.002	-894
43164.006	-888
43164.010	-884
43164.014	-880
43164.018	-878
43164.022	-876
43164.026	-875
43164.030	-874
43164.034	-872
43164.038	-871
43164.042	-869
43164.046	-867
43164.050	-865
43164.054	-863
43164.058	-863
43164.062	-864
43164.066	-868
43164.070	-872
43164.074	-874
43164.078	-873
43164.082	-870
43164.086	-867
43164.090	-863
43164.094	-861
43164.098	-863
43164.102	-870
43164.106	-880
43164.110	-892
43164.114	-898
43164.118	-891
43164.122	-865
43164.126	-819
43164.130	-757
43164.134	-690
43164.138	-632
43164.142	-593
43164.146	-579
43164.150	-589
43164.154	-613
43164.158	-644
43164.162	-675
43164.166	-706
43164.170	-737
43164.174	-768
43164.178	-798
43164.182	-825
43164.186	-847
43164.190	-861
43164.194	-868
43164.198	-871
43164.202	-871
43164.206	-873
43164.210	-877
43164.214	-883
43164.218	-889
43164.222	-891
43164.226	-889
43164.230	-884
43164.234	-881
43164.238	-886
43164.242	-897
43164.246	-912
43164.250	-923
43164.254	-926
43164.258	-921
43164.262	-909
43164.266	-898
43164.270	-893
43164.274	-896
43164.278	-906
43164.282	-919
43164.286	-929
43164.290	-933
43164.294	-931
43164.298	-926
43164.302	-924
43164.306	-930
43164.310	-943
43164.314	-959
43164.318	-976
43164.322	-988
43164.326	-995
43164.330	-999
43164.334	-1002
43164.338	-1005
43164.342	-1009
43164.346	-1014
43164.350	-1019
43164.354	-1025
43164.358	-1029
43164.362	-1030
43164.366	-1026
43164.370	-1016
43164.374	-1003
43164.378	-988
43164.382	-974
43164.386	-960
43164.390	-947
43164.394	-934
43164.398	-923
43164.402	-914
43164.406	-909
43164.410	-906
43164.414	-902
43164.418	-897
43164.422	-891
43164.426	-884
43164.430	-879
43164.434	-877
43164.438	-878
43164.442	-879
43164.446	-882
43164.450	-885
43164.454	-890
43164.458	-898
43164.462	-910
43164.466	-927
43164.470	-948
43164.474	-968
43164.478	-980
43164.482	-981
43164.486	-973
43164.490	-961
43164.494	-952
43164.498	-949
43164.502	-949
43164.506	-945
43164.510	-932
43164.514	-911
43164.518	-885
43164.522	-861
43164.526	-845
43164.530	-839
43164.534	-841
43164.538	-846
43164.542	-849
43164.546	-847
43164.550	-841
43164.554	-834
43164.558	-831
43164.562	-831
43164.566	-832
43164.570	-831
43164.574	-827
43164.578	-823
43164.582	-822
43164.586	-825
43164.590	-829
43164.594	-831
43164.598	-831
43164.602	-828
43164.606	-825
43164.610	-823
43164.614	-824
43164.618	-826
43164.622	-828
43164.626	-828
43164.630	-829
43164.634	-834
43164.638	-844
43164.642	-855
43164.646	-855
43164.650	-827
43164.654	-763
43164.658	-667
43164.662	-558
43164.666	-462
43164.670	-399
43164.674	-374
43164.678	-382
43164.682	-411
43164.686	-448
43164.690	-489
43164.694	-533
43164.698	-579
43164.702	-626
43164.706	-670
43164.710	-709
43164.714	-741
43164.718	-767
43164.722	-786
43164.726	-798
43164.730	-807
43164.734	-814
43164.738	-823
43164.742	-834
43164.746	-845
43164.750	-853
43164.754	-858
43164.758	-860
43164.762	-864
43164.766	-868
43164.770	-872
43164.774	-873
43164.778	-869
43164.782	-859
43164.786	-848
43164.790	-838
43164.794	-833
43164.798	-832
43164.802	-834
43164.806	-836
43164.810	-837
43164.814	-839
43164.818	-844
43164.822	-855
43164.826	-871
43164.830	-890
43164.834	-906
43164.838	-918
43164.842	-923
43164.846	-924
43164.850	-926
43164.854	-930
43164.858	-936
43164.862	-940
43164.866	-940
43164.870	-938
43164.874	-937
43164.878	-942
43164.882	-951
43164.886	-959
43164.890	-958
43164.894	-946
43164.898	-925
43164.902	-902
43164.906	-880
43164.910	-862
43164.914	-846
43164.918	-833
43164.922	-824
43164.926	-821
43164.930	-825
43164.934	-829
43164.938	-832
43164.942	-828
43164.946	-819
43164.950	-808
43164.954	-798
43164.958	-793
43164.962	-793
43164.966	-797
43164.970	-805
43164.974	-812
43164.978	-816
43164.982	-820
43164.986	-827
43164.990	-840
43164.994	-861
43164.998	-887
43165.002	-913
43165.006	-935
43165.010	-951
43165.014	-962
43165.018	-971
43165.022	-977
43165.026	-977
43165.030	-967
43165.034	-947
43165.038	-918
43165.042	-888
43165.046	-862
43165.050	-843
43165.054	-831
43165.058	-826
43165.062	-823
43165.066	-822
43165.070	-819
43165.074	-816
43165.078	-812
43165.082	-809
43165.086	-808
43165.090	-809
43165.094	-810
43165.098	-811
43165.102	-813
43165.106	-815
43165.110	-816
43165.114	-817
43165.118	-818
43165.122	-819
43165.126	-819
43165.130	-820
43165.134	-821
43165.138	-822
43165.142	-823
43165.146	-823
43165.150	-822
43165.154	-821
43165.158	-823
43165.162	-830
43165.166	-842
43165.170	-853
43165.174	-854
43165.178	-834
43165.182	-790
43165.186	-725
43165.190	-651
43165.194	-582
43165.198	-528
43165.202	-492
43165.206	-476
43165.210	-480
43165.214	-502
43165.218	-538
43165.222	-582
43165.226	-625
43165.230	-664
43165.234	-697
43165.238	-728
43165.242	-757
43165.246	-780
43165.250	-795
43165.254	-800
43165.258	-798
43165.262	-793
43165.266	-790
43165.270	-789
43165.274	-793
43165.278	-800
43165.282	-810
43165.286	-818
43165.290	-823
43165.294	-822
43165.298	-815
43165.302	-803
43165.306	-793
43165.310	-788
43165.314	-791
43165.318	-803
43165.322	-818
43165.326	-829
43165.330	-833
43165.334	-830
43165.338	-824
43165.342	-821
43165.346	-821
43165.350	-824
43165.354	-826
43165.358	-823
43165.362	-818
43165.366	-813
43165.370	-810
43165.374	-812
43165.378	-817
43165.382	-825
43165.386	-834
43165.390	-844
43165.394	-855
43165.398	-866
43165.402	-877
43165.406	-886
43165.410	-891
43165.414	-890
43165.418	-883
43165.422	-873
43165.426	-858
43165.430	-839
43165.434	-820
43165.438	-805
43165.442	-796
43165.446	-794
43165.450	-795
43165.454	-796
43165.458	-795
43165.462	-791
43165.466	-786
43165.470	-781
43165.474	-773
43165.478	-765
43165.482	-757
43165.486	-754
43165.490	-757
43165.494	-764
43165.498	-771
43165.502	-774
43165.506	-774
43165.510	-776
43165.514	-784
43165.518	-799
43165.522	-819
43165.526	-838
43165.530	-852
43165.534	-863
43165.538	-869
43165.542	-872
43165.546	-872
43165.550	-869
43165.554	-863
43165.558	-854
43165.562	-843
43165.566	-829
43165.570	-815
43165.574	-803
43165.578	-795
43165.582	-791
43165.586	-792
43165.590	-793
43165.594	-792
43165.598	-787
43165.602	-779
43165.606	-771
43165.610	-767
43165.614	-768
43165.618	-770
43165.622	-771
43165.626	-772
43165.630	-774
43165.634	-777
43165.638	-780
43165.642	-780
43165.646	-775
43165.650	-768
43165.654	-768
43165.658	-780
43165.662	-801
43165.666	-821
43165.670	-829
43165.674	-819
43165.678	-798
43165.682	-778
43165.686	-769
43165.690	-775
43165.694	-792
43165.698	-811
43165.702	-824
43165.706	-825
43165.710	-807
43165.714	-769
43165.718	-716
43165.722	-658
43165.726	-609
43165.730	-577
43165.734	-562
43165.738	-560
43165.742	-565
43165.746	-575
43165.750	-591
43165.754	-616
43165.758	-649
43165.762	-687
43165.766	-724
43165.770	-754
43165.774	-777
43165.778	-793
43165.782	-804
43165.786	-814
43165.790	-824
43165.794	-833
43165.798	-840
43165.802	-842
43165.806	-838
43165.810	-832
43165.814	-828
43165.818	-831
43165.822	-841
43165.826	-853
43165.830	-861
43165.834	-862
43165.838	-856
43165.842	-849
43165.846	-842
43165.850	-838
43165.854	-837
43165.858	-837
43165.862	-839
43165.866	-844
43165.870	-849
43165.874	-852
43165.878	-853
43165.882	-855
43165.886	-860
43165.890	-867
43165.894	-873
43165.898	-876
43165.902	-873
43165.906	-868
43165.910	-866
43165.914	-870
43165.918	-880
43165.922	-893
43165.926	-903
43165.930	-908
43165.934	-906
43165.938	-901
43165.942	-894
43165.946	-888
43165.950	-885
43165.954	-887
43165.958	-892
43165.962	-900
43165.966	-907
43165.970	-910
43165.974	-903
43165.978	-888
43165.982	-872
43165.986	-862
43165.990	-862
43165.994	-870
43165.998	-877
43166.002	-873
43166.006	-858
43166.010	-837
43166.014	-817
43166.018	-805
43166.022	-801
43166.026	-804
43166.030	-810
43166.034	-818
43166.038	-826
43166.042	-834
43166.046	-844
43166.050	-857
43166.054	-874
43166.058	-895
43166.062	-916
43166.066	-933
43166.070	-938
43166.074	-931
43166.078	-913
43166.082	-894
43166.086	-881
43166.090	-877
43166.094	-876
43166.098	-869
43166.102	-854
43166.106	-831
43166.110	-809
43166.114	-796
43166.118	-792
43166.122	-795
43166.126	-797
43166.130	-794
43166.134	-786
43166.138	-777
43166.142	-775
43166.146	-781
43166.150	-794
43166.154	-806
43166.158	-808
43166.162	-796
43166.166	-771
43166.170	-745
43166.174	-725
43166.178	-719
43166.182	-726
43166.186	-739
43166.190	-751
43166.194	-759
43166.198	-763
43166.202	-767
43166.206	-775
43166.210	-787
43166.214	-795
43166.218	-795
43166.222	-784
43166.226	-769
43166.230	-758
43166.234	-755
43166.238	-753
43166.242	-744
43166.246	-716
43166.250	-670
43166.254	-614
43166.258	-559
43166.262	-516
43166.266	-491
43166.270	-483
43166.274	-490
43166.278	-510
43166.282	-539
43166.286	-574
43166.290	-612
43166.294	-650
43166.298	-686
43166.302	-717
43166.306	-741
43166.310	-752
43166.314	-750
43166.318	-740
43166.322	-729
43166.326	-726
43166.330	-734
43166.334	-751
43166.338	-768
43166.342	-778
43166.346	-777
43166.350	-768
43166.354	-759
43166.358	-755
43166.362	-758
43166.366	-766
43166.370	-772
43166.374	-772
43166.378	-768
43166.382	-762
43166.386	-760
43166.390	-765
43166.394	-773
43166.398	-779
43166.402	-776
43166.406	-762
43166.410	-742
43166.414	-725
43166.418	-719
43166.422	-725
43166.426	-741
43166.430	-760
43166.434	-776
43166.438	-787
43166.442	-793
43166.446	-795
43166.450	-795
43166.454	-797
43166.458	-803
43166.462	-812
43166.466	-822
43166.470	-828
43166.474	-831
43166.478	-828
43166.482	-822
43166.486	-813
43166.490	-803
43166.494	-794
43166.498	-786
43166.502	-777
43166.506	-768
43166.510	-755
43166.514	-742
43166.518	-729
43166.522	-720
43166.526	-716
43166.530	-715
43166.534	-715
43166.538	-716
43166.542	-717
43166.546	-717
43166.550	-717
43166.554	-718
43166.558	-719
43166.562	-722
43166.566	-728
43166.570	-735
43166.574	-741
43166.578	-747
43166.582	-752
43166.586	-758
43166.590	-766
43166.594	-774
43166.598	-782
43166.602	-788
43166.606	-792
43166.610	-793
43166.614	-792
43166.618	-788
43166.622	-783
43166.626	-775
43166.630	-764
43166.634	-752
43166.638	-738
43166.642	-726
43166.646	-715
43166.650	-708
43166.654	-703
43166.658	-700
43166.662	-698
43166.666	-696
43166.670	-694
43166.674	-692
43166.678	-691
43166.682	-691
43166.686	-691
43166.690	-690
43166.694	-690
43166.698	-691
43166.702	-692
43166.706	-693
43166.710	-693
43166.714	-692
43166.718	-690
43166.722	-688
43166.726	-687
43166.730	-689
43166.734	-694
43166.738	-700
43166.742	-705
43166.746	-708
43166.750	-705
43166.754	-701
43166.758	-701
43166.762	-707
43166.766	-722
43166.770	-737
43166.774	-740
43166.778	-719
43166.782	-670
43166.786	-600
43166.790	-522
43166.794	-455
43166.798	-410
43166.802	-389
43166.806	-390
43166.810	-405
43166.814	-429
43166.818	-457
43166.822	-487
43166.826	-519
43166.830	-552
43166.834	-585
43166.838	-614
43166.842	-639
43166.846	-656
43166.850	-669
43166.854	-680
43166.858	-691
43166.862	-705
43166.866	-718
43166.870	-727
43166.874	-731
43166.878	-728
43166.882	-722
43166.886	-715
43166.890	-711
43166.894	-710
43166.898	-712
43166.902	-715
43166.906	-718
43166.910	-720
43166.914	-720
43166.918	-718
43166.922	-718
43166.926	-721
43166.930	-730
43166.934	-744
43166.938	-756
43166.942	-760
43166.946	-752
43166.950	-734
43166.954	-713
43166.958	-698
43166.962	-693
43166.966	-698
[truncated: 998,000+ more rows]
