# Supplementary material for: A Novel Algorithm for Movement Artifact Removal in ECG Signals Acquired from Wearable Systems Applied to Horses
Source: PLoS One. 2015 Oct 20;10(10):e0140783. doi: 10.1371/journal.pone.0140783 (PMC4618928; doi:10.1371/journal.pone.0140783)
Supplement: S1 Supporting Information — Electrocardiographic and Accellerometric data. (ZIP) [file pone.0140783.s001.zip › Available Data/InsiemeATe_2_AccX.txt]

43158.996	-622
43159.036	-740
43159.076	-623
43159.116	-375
43159.156	-257
43159.196	-413
43159.236	-641
43159.276	-601
43159.316	-331
43159.356	-454
43159.396	-528
43159.436	-552
43159.476	-392
43159.516	-388
43159.556	-442
43159.596	-456
43159.636	-365
43159.676	-398
43159.716	-461
43159.756	-447
43159.796	-459
43159.836	-492
43159.876	-523
43159.916	-601
43159.956	-649
43159.996	-539
43160.036	-419
43160.076	-351
43160.116	-429
43160.156	-500
43160.196	-450
43160.236	-386
43160.276	-378
43160.316	-463
43160.356	-474
43160.396	-440
43160.436	-441
43160.476	-433
43160.516	-467
43160.556	-440
43160.596	-397
43160.636	-366
43160.676	-397
43160.716	-427
43160.756	-428
43160.796	-430
43160.836	-394
43160.876	-368
43160.916	-412
43160.956	-425
43160.996	-397
43161.036	-427
43161.076	-637
43161.116	-143
43161.156	-356
43161.196	-469
43161.236	-395
43161.276	-391
43161.316	-390
43161.356	-405
43161.396	-419
43161.436	-366
43161.476	-376
43161.516	-374
43161.556	-406
43161.596	-416
43161.636	-409
43161.676	-394
43161.716	-461
43161.756	-414
43161.796	-451
43161.836	-403
43161.876	-380
43161.916	-472
43161.956	-433
43161.996	-305
43162.036	-494
43162.076	-301
43162.116	-354
43162.156	-474
43162.196	-363
43162.236	-397
43162.276	-473
43162.316	-590
43162.356	-440
43162.396	-452
43162.436	-305
43162.476	-405
43162.516	-488
43162.556	-255
43162.596	-629
43162.636	-481
43162.676	-371
43162.716	-658
43162.756	-359
43162.796	-332
43162.836	-720
43162.876	-317
43162.916	-362
43162.956	-528
43162.996	-628
43163.036	-584
43163.076	-290
43163.116	-392
43163.156	-552
43163.196	-672
43163.236	-675
43163.276	-497
43163.316	-278
43163.356	-161
43163.396	-348
43163.436	-635
43163.476	-983
43163.516	-811
43163.556	-453
43163.596	-322
43163.636	-332
43163.676	-690
43163.716	-687
43163.756	-464
43163.796	-244
43163.836	-556
43163.876	-730
43163.916	-326
43163.956	165
43163.996	-592
43164.036	-652
43164.076	-405
43164.116	-559
43164.156	-703
43164.196	-634
43164.236	-575
43164.276	-605
43164.316	-781
43164.356	-732
43164.396	-700
43164.436	-736
43164.476	-683
43164.516	-251
43164.556	-187
43164.596	-210
43164.636	-256
43164.676	-448
43164.716	-556
43164.756	-514
43164.796	-455
43164.836	-309
43164.876	-309
43164.916	-278
43164.956	-492
43164.996	-805
43165.036	-558
43165.076	-156
43165.116	-765
43165.156	-510
43165.196	-172
43165.236	-592
43165.276	-1073
43165.316	-844
43165.356	-453
43165.396	-290
43165.436	-511
43165.476	-813
43165.516	-604
43165.556	-437
43165.596	-328
43165.636	90
43165.676	-414
43165.716	-494
43165.756	-24
43165.796	173
43165.836	-167
43165.876	-503
43165.916	-461
43165.956	-320
43165.996	-382
43166.036	-513
43166.076	-558
43166.116	-481
43166.156	-546
43166.196	-551
43166.236	-402
43166.276	-303
43166.316	-465
43166.356	-545
43166.396	-511
43166.436	-599
43166.476	-447
43166.516	-586
43166.556	-562
43166.596	-533
43166.636	-515
43166.676	-507
43166.716	-269
43166.756	-338
43166.796	-366
43166.836	-404
43166.876	-314
43166.916	-226
43166.956	-254
43166.996	-466
43167.036	-372
43167.076	-289
43167.116	-233
43167.156	-303
43167.196	-332
43167.236	-490
43167.276	-546
43167.316	-372
43167.356	-37
43167.396	-256
43167.436	-315
43167.476	-220
43167.516	-39
43167.556	-95
43167.596	-455
43167.636	-590
43167.676	-608
43167.716	-506
43167.756	-405
43167.796	-259
43167.836	-291
43167.876	-300
43167.916	-422
43167.956	-611
43167.996	-528
43168.036	-357
43168.076	-102
43168.116	-259
43168.156	-410
43168.196	-330
43168.236	-480
43168.276	-489
43168.316	-393
43168.356	-423
43168.396	-363
43168.436	-330
43168.476	-341
43168.516	-310
43168.556	-354
43168.596	-399
43168.636	-347
43168.676	-307
43168.716	-341
43168.756	-354
43168.796	-313
43168.836	-455
43168.876	-355
43168.916	-131
43168.956	-183
43168.996	-492
43169.036	-380
43169.076	-469
43169.116	-338
43169.156	-362
43169.196	-287
43169.236	-313
43169.276	-296
43169.316	-356
43169.356	-374
43169.396	-324
43169.436	-345
43169.476	-344
43169.516	-337
43169.556	-289
43169.596	-295
43169.636	-291
43169.676	-321
43169.716	-340
43169.756	-344
43169.796	-279
43169.836	-287
43169.876	-309
43169.916	-389
43169.956	-398
43169.996	-170
43170.036	-133
43170.076	-273
43170.116	-297
43170.156	-278
43170.196	-182
43170.236	-202
43170.276	-123
43170.316	-55
43170.356	-231
43170.396	-310
43170.436	-417
43170.476	-365
43170.516	-117
43170.556	77
43170.596	-123
43170.636	-336
43170.676	-289
43170.716	-69
43170.756	-211
43170.796	-221
43170.836	-269
43170.876	-414
43170.916	-562
43170.956	-563
43170.996	-404
43171.036	-206
43171.076	-270
43171.116	-255
43171.156	-194
43171.196	-557
43171.236	-600
43171.276	-146
43171.316	-21
43171.356	-598
43171.396	-538
43171.436	-74
43171.476	-151
43171.516	-283
43171.556	-117
43171.596	-113
43171.636	-216
43171.676	-147
43171.716	-504
43171.756	-724
43171.796	-794
43171.836	-593
43171.876	-374
43171.916	-75
43171.956	-78
43171.996	-199
43172.036	-209
43172.076	-187
43172.116	-407
43172.156	-268
43172.196	-339
43172.236	-465
43172.276	-314
43172.316	-481
43172.356	-590
43172.396	-627
43172.436	-642
43172.476	-645
43172.516	-303
43172.556	-112
43172.596	-172
43172.636	-156
43172.676	-168
43172.716	-211
43172.756	-151
43172.796	-226
43172.836	-771
43172.876	-1176
43172.916	-731
43172.956	-551
43172.996	-296
43173.036	-79
43173.076	-198
43173.116	-224
43173.156	-482
43173.196	-724
43173.236	-682
43173.276	-395
43173.316	-91
43173.356	-50
43173.396	-150
43173.436	-539
43173.476	-618
43173.516	-543
43173.556	-137
43173.596	-234
43173.636	-519
43173.676	-664
43173.716	-597
43173.756	-263
43173.796	-182
43173.836	-151
43173.876	-149
43173.916	-113
43173.956	-177
43173.996	-594
43174.036	-670
43174.076	-587
43174.116	-429
43174.156	-278
43174.196	-252
43174.236	-317
43174.276	-431
43174.316	-249
43174.356	-48
43174.396	-318
43174.436	-612
43174.476	-570
43174.516	-272
43174.556	65
43174.596	-358
43174.636	-725
43174.676	-519
43174.716	-506
43174.756	-686
43174.796	-415
43174.836	-92
43174.876	-273
43174.916	-203
43174.956	-178
43174.996	-217
43175.036	-185
43175.076	-473
43175.116	-641
43175.156	-755
43175.196	-597
43175.236	-355
43175.276	-162
43175.316	-174
43175.356	-157
43175.396	-285
43175.436	-302
43175.476	-485
43175.516	-607
43175.556	-407
43175.596	-275
43175.636	-270
43175.676	-568
43175.716	-351
43175.756	-405
43175.796	-588
43175.836	-538
43175.876	-454
43175.916	-381
43175.956	-211
43175.996	96
43176.036	88
43176.076	-88
43176.116	-369
43176.156	-549
43176.196	-544
43176.236	-651
43176.276	-905
43176.316	-433
43176.356	-240
43176.396	-245
43176.436	-354
43176.476	-433
43176.516	-304
43176.556	-289
43176.596	-378
43176.636	-491
43176.676	-549
43176.716	-341
43176.756	-243
43176.796	-347
43176.836	-466
43176.876	-408
43176.916	6
43176.956	2
43176.996	-230
43177.036	-350
43177.076	-309
43177.116	-591
43177.156	-658
43177.196	-370
43177.236	-200
43177.276	-251
43177.316	-51
43177.356	107
43177.396	-162
43177.436	-457
43177.476	-420
43177.516	-189
43177.556	47
43177.596	-146
43177.636	-186
43177.676	-103
43177.716	-268
43177.756	-204
43177.796	-253
43177.836	-608
43177.876	-334
43177.916	-332
43177.956	-354
43177.996	-303
43178.036	-208
43178.076	-266
43178.116	-221
43178.156	-292
43178.196	-449
43178.236	-499
43178.276	-489
43178.316	-284
43178.356	-225
43178.396	-547
43178.436	-451
43178.476	-329
43178.516	-357
43178.556	-668
43178.596	-595
43178.636	-477
43178.676	-475
43178.716	-439
43178.756	-339
43178.796	-31
43178.836	-120
43178.876	-722
43178.916	-860
43178.956	-624
43178.996	-206
43179.036	-78
43179.076	-440
43179.116	-907
43179.156	-917
43179.196	-534
43179.236	-403
43179.276	-650
43179.316	-770
43179.356	-647
43179.396	-412
43179.436	-153
43179.476	-303
43179.516	-429
43179.556	-604
43179.596	-892
43179.636	-1007
43179.676	-536
43179.716	82
43179.756	-428
43179.796	-638
43179.836	-267
43179.876	-299
43179.916	-602
43179.956	-659
43179.996	-681
43180.036	-707
43180.076	-871
43180.116	-863
43180.156	-687
43180.196	-397
43180.236	-181
43180.276	-147
43180.316	-299
43180.356	-488
43180.396	-518
43180.436	-316
43180.476	-284
43180.516	-324
43180.556	-517
43180.596	-603
43180.636	-664
43180.676	-505
43180.716	-350
43180.756	-427
43180.796	-562
43180.836	-572
43180.876	-446
43180.916	-417
43180.956	-449
43180.996	-599
43181.036	-675
43181.076	-610
43181.116	-599
43181.156	-600
43181.196	-468
43181.236	-361
43181.276	-362
43181.316	-587
43181.356	-659
43181.396	-714
43181.436	-500
43181.476	-372
43181.516	-296
43181.556	-144
43181.596	-267
43181.636	-355
43181.676	-471
43181.716	-497
43181.756	-439
43181.796	-341
43181.836	-309
43181.876	-280
43181.916	-493
43181.956	-517
43181.996	-450
43182.036	-504
43182.076	-242
43182.116	-124
43182.156	-498
43182.196	-793
43182.236	-658
43182.276	-561
43182.316	-511
43182.356	-399
43182.396	-415
43182.436	-427
43182.476	-438
43182.516	-504
43182.556	-438
43182.596	-385
43182.636	-499
43182.676	-444
43182.716	-368
43182.756	-658
43182.796	-620
43182.836	-842
43182.876	-647
43182.916	-370
43182.956	-315
43182.996	-516
43183.036	-593
43183.076	-395
43183.116	-127
43183.156	-225
43183.196	-554
43183.236	-791
43183.276	-395
43183.316	-217
43183.356	-181
43183.396	-92
43183.436	-126
43183.476	-524
43183.516	-815
43183.556	-685
43183.596	-537
43183.636	-378
43183.676	-417
43183.716	-475
43183.756	-479
43183.796	-429
43183.836	-315
43183.876	-184
43183.916	-269
43183.956	-528
43183.996	-576
43184.036	-352
43184.076	-247
43184.116	-356
43184.156	-565
43184.196	-489
43184.236	-341
43184.276	-237
43184.316	-392
43184.356	-380
43184.396	-251
43184.436	-553
43184.476	-734
43184.516	-714
43184.556	-368
43184.596	-505
43184.636	-498
43184.676	-316
43184.716	-66
43184.756	-80
43184.796	-458
43184.836	-851
43184.876	-669
43184.916	-438
43184.956	-392
43184.996	-505
43185.036	-714
43185.076	-623
43185.116	-445
43185.156	-354
43185.196	-309
43185.236	-334
43185.276	-424
43185.316	-428
43185.356	-437
43185.396	-354
43185.436	-437
43185.476	-666
43185.516	-618
43185.556	-593
43185.596	-516
43185.636	-256
43185.676	-234
43185.716	-593
43185.756	-526
43185.796	-637
43185.836	-456
43185.876	-518
43185.916	-565
43185.956	-440
43185.996	-472
43186.036	-438
43186.076	-342
43186.116	-318
43186.156	-675
43186.196	-836
43186.236	-562
43186.276	-261
43186.316	-303
43186.356	-443
43186.396	-464
43186.436	-368
43186.476	-401
43186.516	-514
43186.556	-497
43186.596	-356
43186.636	-203
43186.676	-271
43186.716	-468
43186.756	-394
43186.796	-446
43186.836	-741
43186.876	-575
43186.916	-386
43186.956	-475
43186.996	-383
43187.036	-394
43187.076	-443
43187.116	-388
43187.156	-357
43187.196	-340
43187.236	-660
43187.276	-872
43187.316	-578
43187.356	2
43187.396	-64
43187.436	-339
43187.476	-255
43187.516	-490
43187.556	-712
43187.596	-617
43187.636	-597
43187.676	-516
43187.716	-498
43187.756	-475
43187.796	-544
43187.836	-457
43187.876	-571
43187.916	-777
43187.956	-747
43187.996	-605
43188.036	-290
43188.076	-241
43188.116	-179
43188.156	-340
43188.196	-478
43188.236	-611
43188.276	-599
43188.316	-517
43188.356	-484
43188.396	-310
43188.436	-241
43188.476	-334
43188.516	-549
43188.556	-529
43188.596	-487
43188.636	-452
43188.676	-327
43188.716	-255
43188.756	-399
43188.796	-481
43188.836	-552
43188.876	-539
43188.916	-486
43188.956	-468
43188.996	-475
43189.036	-486
43189.076	-516
43189.116	-504
43189.156	-470
43189.196	-415
43189.236	-415
43189.276	-432
43189.316	-457
43189.356	-459
43189.396	-423
43189.436	-432
43189.476	-405
43189.516	-370
43189.556	-389
43189.596	-378
43189.636	-415
43189.676	-444
43189.716	-415
43189.756	-433
43189.796	-426
43189.836	-368
43189.876	-376
43189.916	-421
43189.956	-472
43189.996	-392
43190.036	-380
43190.076	-425
43190.116	-427
43190.156	-442
43190.196	-370
43190.236	-365
43190.276	-349
43190.316	-408
43190.356	-351
43190.396	-330
43190.436	-471
43190.476	-482
43190.516	-413
43190.556	-664
43190.596	-682
43190.636	-518
43190.676	-311
43190.716	-350
43190.756	-471
43190.796	-508
43190.836	-452
43190.876	-464
43190.916	-502
43190.956	-460
43190.996	-458
43191.036	-465
43191.076	-461
43191.116	-402
43191.156	-405
43191.196	-435
43191.236	-652
43191.276	-521
43191.316	-464
43191.356	-285
43191.396	-464
43191.436	-618
43191.476	-165
43191.516	-718
43191.556	-237
43191.596	-232
43191.636	-285
43191.676	-398
43191.716	-185
43191.756	-199
43191.796	-352
43191.836	-469
43191.876	-647
43191.916	-639
43191.956	-559
43191.996	-249
43192.036	-382
43192.076	-478
43192.116	-552
43192.156	-516
43192.196	-403
43192.236	-534
43192.276	-456
43192.316	-384
43192.356	-411
43192.396	-332
43192.436	-232
43192.476	-417
43192.516	-485
43192.556	-271
43192.596	-126
43192.636	-246
43192.676	-532
43192.716	-612
43192.756	-257
43192.796	-144
43192.836	-386
43192.876	-1002
43192.916	-846
43192.956	-504
43192.996	-141
43193.036	-113
43193.076	-312
43193.116	-420
43193.156	-465
43193.196	-599
43193.236	-795
43193.276	-756
43193.316	-492
43193.356	-328
43193.396	-356
43193.436	-389
43193.476	-581
43193.516	-546
43193.556	-232
43193.596	-266
43193.636	-415
43193.676	-469
43193.716	-414
43193.756	-321
43193.796	-276
43193.836	-535
43193.876	-678
43193.916	-567
43193.956	-320
43193.996	-144
43194.036	-98
43194.076	-267
43194.116	-452
43194.156	-541
43194.196	-459
43194.236	-392
43194.276	-389
43194.316	-329
43194.356	-261
43194.396	-402
43194.436	-534
43194.476	-492
43194.516	-427
43194.556	-439
43194.596	-371
43194.636	-310
43194.676	-315
43194.716	-322
43194.756	-407
43194.796	-438
43194.836	-432
43194.876	-389
43194.916	-323
43194.956	-332
43194.996	-328
43195.036	-335
43195.076	-355
43195.116	-385
43195.156	-378
43195.196	-378
43195.236	-377
43195.276	-345
43195.316	-349
43195.356	-370
43195.396	-360
43195.436	-360
43195.476	-363
43195.516	-373
43195.556	-363
43195.596	-377
43195.636	-409
43195.676	-395
43195.716	-391
43195.756	-358
43195.796	-357
43195.836	-389
43195.876	-427
43195.916	-283
43195.956	-455
43195.996	-450
43196.036	-381
43196.076	-322
43196.116	-391
43196.156	-441
43196.196	-392
43196.236	-357
43196.276	-389
43196.316	-427
43196.356	-412
43196.396	-392
43196.436	-386
43196.476	-415
43196.516	-410
43196.556	-391
43196.596	-396
43196.636	-401
43196.676	-412
43196.716	-400
43196.756	-421
43196.796	-415
43196.836	-409
43196.876	-391
43196.916	-381
43196.956	-382
43196.996	-410
43197.036	-415
43197.076	-427
43197.116	-430
43197.156	-407
43197.196	-400
43197.236	-391
43197.276	-483
43197.316	-236
43197.356	-630
43197.396	-511
43197.436	-332
43197.476	-274
43197.516	-352
43197.556	-400
43197.596	-483
43197.636	-427
43197.676	-389
43197.716	-376
43197.756	-407
43197.796	-430
43197.836	-432
43197.876	-407
43197.916	-438
43197.956	-443
43197.996	-410
43198.036	-398
43198.076	-426
43198.116	-465
43198.156	-436
43198.196	-363
43198.236	-405
43198.276	-408
43198.316	-381
43198.356	-374
43198.396	-402
43198.436	-441
43198.476	-415
43198.516	-474
43198.556	-285
43198.596	-503
43198.636	-463
43198.676	-491
43198.716	-399
43198.756	-421
43198.796	-437
43198.836	-397
43198.876	-391
43198.916	-441
43198.956	-534
43198.996	-544
43199.036	-494
43199.076	-446
43199.116	-374
43199.156	-363
43199.196	-450
43199.236	-575
43199.276	-529
43199.316	-483
43199.356	-430
43199.396	-425
43199.436	-457
43199.476	-415
43199.516	-445
43199.556	-464
43199.596	-380
43199.636	-369
43199.676	-479
43199.716	-514
43199.756	-478
43199.796	-400
43199.836	-340
43199.876	-341
43199.916	-411
43199.956	-483
43199.996	-537
43200.036	-514
43200.076	-451
43200.116	-438
43200.156	-424
43200.196	-486
43200.236	-501
43200.276	-502
43200.316	-457
43200.356	-422
43200.396	-488
43200.436	-411
43200.476	-461
43200.516	-436
43200.556	-430
43200.596	-414
43200.636	-427
43200.676	-483
43200.716	-497
43200.756	-536
43200.796	-581
43200.836	-489
43200.876	-280
43200.916	-404
43200.956	-644
43200.996	-744
43201.036	-597
43201.076	-396
43201.116	-348
43201.156	-450
43201.196	-426
43201.236	-553
43201.276	-507
43201.316	-529
43201.356	-455
43201.396	-467
43201.436	-111
43201.476	-81
43201.516	-518
43201.556	-763
43201.596	-604
43201.636	-392
43201.676	-516
43201.716	-622
43201.756	-631
43201.796	-592
43201.836	-409
43201.876	-308
43201.916	-247
43201.956	-642
43201.996	-480
43202.036	-330
43202.076	-668
43202.116	-865
43202.156	-762
43202.196	-586
43202.236	-331
43202.276	-279
43202.316	-593
43202.356	-480
43202.396	-259
43202.436	-402
43202.476	-693
43202.516	-549
43202.556	-214
43202.596	-192
43202.636	-169
43202.676	-285
43202.716	-322
43202.756	-588
43202.796	-830
43202.836	-660
43202.876	-574
43202.916	-538
43202.956	-476
43202.996	-415
43203.036	-433
43203.076	-416
43203.116	-289
43203.156	-286
43203.196	-319
43203.236	-483
43203.276	-323
43203.316	-316
43203.356	-350
43203.396	-726
43203.436	-471
43203.476	-262
43203.516	-255
43203.556	-466
43203.596	-581
43203.636	-279
43203.676	-264
43203.716	-672
43203.756	-679
43203.796	-540
43203.836	-237
43203.876	-427
43203.916	-442
43203.956	-326
43203.996	-249
43204.036	-107
43204.076	-669
43204.116	-934
43204.156	-658
43204.196	-421
43204.236	-350
43204.276	-421
43204.316	-518
43204.356	-551
43204.396	-512
43204.436	-366
43204.476	-214
43204.516	-161
43204.556	-575
43204.596	-558
43204.636	-235
43204.676	-230
43204.716	-230
43204.756	-540
43204.796	-820
43204.836	-446
43204.876	-258
43204.916	-328
43204.956	-447
43204.996	-584
43205.036	-410
43205.076	-244
43205.116	-388
43205.156	-698
43205.196	-690
43205.236	-461
43205.276	-716
43205.316	-496
43205.356	-61
43205.396	75
43205.436	-227
43205.476	-764
43205.516	-732
43205.556	-556
43205.596	-555
43205.636	-586
43205.676	-588
43205.716	-530
43205.756	-463
43205.796	-479
43205.836	-349
43205.876	-279
43205.916	-266
43205.956	-311
43205.996	-490
43206.036	-671
43206.076	-691
43206.116	-834
43206.156	-658
43206.196	-606
43206.236	-516
43206.276	-378
43206.316	-359
43206.356	-445
43206.396	-518
43206.436	-564
43206.476	-635
43206.516	-631
43206.556	-446
43206.596	-250
43206.636	-220
43206.676	-475
43206.716	-390
43206.756	-487
43206.796	-707
43206.836	-555
43206.876	-537
43206.916	-441
43206.956	-278
43206.996	-256
43207.036	-753
43207.076	-583
43207.116	-380
43207.156	-29
43207.196	-336
43207.236	-482
43207.276	-451
43207.316	-445
43207.356	-585
43207.396	-202
43207.436	-155
43207.476	-246
43207.516	-351
43207.556	-432
43207.596	-659
43207.636	-862
43207.676	-703
43207.716	-525
43207.756	-279
43207.796	-394
43207.836	-389
43207.876	-262
43207.916	-276
43207.956	-814
43207.996	-847
43208.036	-635
43208.076	-517
43208.116	-392
43208.156	-465
43208.196	-438
43208.236	-498
43208.276	-458
43208.316	-344
43208.356	-178
43208.396	-214
43208.436	-326
43208.476	-286
43208.516	-456
43208.556	-972
43208.596	-1049
43208.636	-709
43208.676	-319
43208.716	-208
43208.756	-350
43208.796	-291
43208.836	-676
43208.876	-697
43208.916	-436
43208.956	-95
43208.996	-187
43209.036	-439
43209.076	-501
43209.116	-517
43209.156	-433
43209.196	-567
43209.236	-487
43209.276	-449
43209.316	-486
43209.356	-650
43209.396	-763
43209.436	-529
43209.476	87
43209.516	-245
43209.556	-673
43209.596	-475
43209.636	-409
43209.676	-354
43209.716	-171
43209.756	-173
43209.796	-380
43209.836	-614
43209.876	-484
43209.916	-169
43209.956	-108
43209.996	-411
43210.036	-498
43210.076	-634
43210.116	-462
43210.156	-380
43210.196	-328
43210.236	-364
43210.276	-481
43210.316	-533
43210.356	-466
43210.396	-213
43210.436	-203
43210.476	-286
43210.516	-431
43210.556	-487
43210.596	-410
43210.636	-291
43210.676	-305
43210.716	-445
43210.756	-385
43210.796	-392
43210.836	-505
43210.876	-600
43210.916	-441
43210.956	-404
43210.996	-398
43211.036	-372
43211.076	-459
43211.116	-520
43211.156	-479
43211.196	-477
43211.236	-490
43211.276	-540
43211.316	-520
43211.356	-473
43211.396	-458
43211.436	-285
43211.476	-291
43211.516	-267
43211.556	-308
43211.596	-398
43211.636	-421
43211.676	-361
43211.716	-332
43211.756	-341
43211.796	-356
43211.836	-380
43211.876	-329
43211.916	-258
43211.956	-220
43211.996	-180
43212.036	-197
43212.076	-261
43212.116	-327
43212.156	-338
43212.196	-251
43212.236	-157
43212.276	-244
43212.316	-443
43212.356	-581
43212.396	-542
43212.436	-335
43212.476	-278
43212.516	-228
43212.556	-294
43212.596	-326
43212.636	-386
43212.676	-419
43212.716	-433
43212.756	-420
43212.796	-362
43212.836	-414
43212.876	-458
43212.916	-516
43212.956	-427
43212.996	-344
43213.036	-305
43213.076	-309
43213.116	-415
43213.156	-323
43213.196	-360
43213.236	-359
43213.276	-417
43213.316	-400
43213.356	-415
43213.396	-366
43213.436	-363
43213.476	-344
43213.516	-313
43213.556	-298
43213.596	-344
43213.636	-380
43213.676	-328
43213.716	-314
43213.756	-310
43213.796	-285
43213.836	-271
43213.876	-294
43213.916	-290
43213.956	-293
43213.996	-294
43214.036	-297
43214.076	-249
43214.116	-273
43214.156	-214
43214.196	-183
43214.236	-161
43214.276	-211
43214.316	-304
43214.356	-403
43214.396	-429
43214.436	-380
43214.476	-287
43214.516	-261
43214.556	-307
43214.596	-149
43214.636	-119
43214.676	-252
43214.716	-356
43214.756	-507
43214.796	-611
43214.836	-504
43214.876	-338
43214.916	-199
43214.956	-211
43214.996	-291
43215.036	-434
43215.076	-443
43215.116	-351
43215.156	-321
43215.196	-367
43215.236	-400
43215.276	-412
43215.316	-388
43215.356	-359
43215.396	-308
43215.436	-232
43215.476	-183
43215.516	-266
43215.556	-397
43215.596	-357
43215.636	-188
43215.676	-162
43215.716	-246
43215.756	-332
43215.796	-173
43215.836	-255
43215.876	-439
43215.916	-573
43215.956	-411
43215.996	-202
43216.036	-154
43216.076	-255
43216.116	-170
43216.156	-276
43216.196	-295
43216.236	-294
43216.276	-297
43216.316	-313
43216.356	-310
43216.396	-212
43216.436	-250
43216.476	-251
43216.516	-161
43216.556	-155
43216.596	-223
43216.636	-356
43216.676	-444
43216.716	-451
43216.756	-647
43216.796	-438
43216.836	-303
43216.876	-399
43216.916	-23
43216.956	246
43216.996	-39
43217.036	-595
43217.076	-569
43217.116	-137
43217.156	-362
43217.196	-534
43217.236	-427
43217.276	-259
43217.316	-362
43217.356	-503
43217.396	-584
43217.436	-154
43217.476	63
43217.516	-132
43217.556	-286
43217.596	-295
43217.636	-171
43217.676	-481
43217.716	-1032
43217.756	-995
43217.796	-336
43217.836	-24
43217.876	-60
43217.916	-45
43217.956	130
43217.996	-445
43218.036	-925
43218.076	-371
43218.116	-545
43218.156	166
43218.196	218
43218.236	-1521
43218.276	-674
43218.316	-178
43218.356	-231
43218.396	308
43218.436	-143
43218.476	262
43218.516	235
43218.556	-392
43218.596	-369
43218.636	-226
43218.676	-587
43218.716	-419
43218.756	-169
43218.796	-469
43218.836	-538
43218.876	-280
43218.916	-557
43218.956	-1
43218.996	-234
43219.036	-530
43219.076	-471
43219.116	-404
43219.156	-476
43219.196	-984
43219.236	-561
43219.276	46
43219.316	-283
43219.356	-221
43219.396	134
43219.436	-60
43219.476	-420
43219.516	-398
43219.556	-267
43219.596	-293
43219.636	-268
43219.676	-510
43219.716	-946
43219.756	-848
43219.796	-475
43219.836	-423
43219.876	-554
43219.916	-518
43219.956	-462
43219.996	-338
43220.036	-293
43220.076	-276
43220.116	-427
43220.156	-301
43220.196	-131
43220.236	-258
43220.276	-285
43220.316	-392
43220.356	-500
43220.396	-480
43220.436	-413
43220.476	-221
43220.516	-212
43220.556	-247
43220.596	-406
43220.636	-463
43220.676	-455
43220.716	-357
43220.756	-283
43220.796	-288
43220.836	-322
43220.876	-288
43220.916	-238
43220.956	-327
43220.996	-355
43221.036	-404
43221.076	-370
43221.116	-410
43221.156	-375
43221.196	-343
43221.236	-303
43221.276	-344
43221.316	-366
43221.356	-399
43221.396	-387
43221.436	-368
43221.476	-323
43221.516	-300
43221.556	-319
43221.596	-386
43221.636	-416
43221.676	-406
43221.716	-366
43221.756	-379
43221.796	-383
43221.836	-361
43221.876	-325
43221.916	-356
43221.956	-366
43221.996	-344
43222.036	-354
43222.076	-387
43222.116	-379
43222.156	-306
43222.196	-299
43222.236	-318
43222.276	-361
43222.316	-375
43222.356	-325
43222.396	-322
43222.436	-349
43222.476	-353
43222.516	-348
43222.556	-333
43222.596	-362
43222.636	-368
43222.676	-344
43222.716	-309
43222.756	-368
43222.796	-378
43222.836	-378
43222.876	-359
43222.916	-350
43222.956	-380
43222.996	-364
43223.036	-337
43223.076	-356
43223.116	-369
43223.156	-350
43223.196	-332
43223.236	-359
43223.276	-386
43223.316	-375
43223.356	-350
43223.396	-335
43223.436	-350
43223.476	-358
43223.516	-386
43223.556	-377
43223.596	-344
43223.636	-376
43223.676	-391
43223.716	-394
43223.756	-358
43223.796	-355
43223.836	-292
43223.876	-345
43223.916	-445
43223.956	-377
43223.996	-362
43224.036	-424
43224.076	-403
43224.116	-344
43224.156	-365
43224.196	-407
43224.236	-352
43224.276	-367
43224.316	-426
43224.356	-430
43224.396	-388
43224.436	-391
43224.476	-400
43224.516	-417
43224.556	-437
43224.596	-343
43224.636	-327
43224.676	-336
43224.716	-382
43224.756	-398
43224.796	-392
43224.836	-337
43224.876	-337
43224.916	-342
43224.956	-354
43224.996	-344
43225.036	-332
43225.076	-319
43225.116	-348
43225.156	-352
43225.196	-366
43225.236	-365
43225.276	-309
43225.316	-341
43225.356	-345
43225.396	-350
43225.436	-367
43225.476	-353
43225.516	-309
43225.556	-335
43225.596	-349
43225.636	-350
43225.676	-349
43225.716	-362
43225.756	-338
43225.796	-227
43225.836	-175
43225.876	-317
43225.916	-485
43225.956	-391
43225.996	-417
43226.036	-383
43226.076	-373
43226.116	-312
43226.156	-265
43226.196	-391
43226.236	-304
43226.276	-362
43226.316	-312
43226.356	-336
43226.396	-396
43226.436	-336
43226.476	-294
43226.516	-318
43226.556	-313
43226.596	-306
43226.636	-296
43226.676	-283
43226.716	-275
43226.756	-358
43226.796	-386
43226.836	-386
43226.876	-329
43226.916	-447
43226.956	-593
43226.996	-487
43227.036	-344
43227.076	-223
43227.116	-221
43227.156	-300
43227.196	-298
43227.236	-281
43227.276	-311
43227.316	-354
43227.356	-364
43227.396	-291
43227.436	-370
43227.476	-444
43227.516	-359
43227.556	-398
43227.596	-337
43227.636	-340
43227.676	-338
43227.716	-313
43227.756	-317
43227.796	-350
43227.836	-361
43227.876	-423
43227.916	-380
43227.956	-294
43227.996	-273
43228.036	-278
43228.076	-364
43228.116	-353
43228.156	-381
43228.196	-377
43228.236	-348
43228.276	-321
43228.316	-418
43228.356	-395
43228.396	-382
43228.436	-373
43228.476	-371
43228.516	-340
43228.556	-417
43228.596	-452
43228.636	-432
43228.676	-435
43228.716	-351
43228.756	-289
43228.796	-292
43228.836	-321
43228.876	-398
43228.916	-392
43228.956	-338
43228.996	-361
43229.036	-397
43229.076	-383
43229.116	-368
43229.156	-383
43229.196	-371
43229.236	-352
43229.276	-377
43229.316	-421
43229.356	-355
43229.396	-351
43229.436	-387
43229.476	-417
43229.516	-376
43229.556	-409
43229.596	-380
43229.636	-316
43229.676	-398
43229.716	-461
43229.756	-445
43229.796	-381
43229.836	-415
43229.876	-280
43229.916	-340
43229.956	-391
43229.996	-362
43230.036	-348
43230.076	-418
43230.116	-468
43230.156	-465
43230.196	-491
43230.236	-553
43230.276	-444
43230.316	-282
43230.356	-285
43230.396	-303
43230.436	-434
43230.476	-494
43230.516	-544
43230.556	-490
43230.596	-276
43230.636	-137
43230.676	-285
43230.716	-801
43230.756	-673
43230.796	-401
43230.836	-385
43230.876	-412
43230.916	-469
43230.956	-439
43230.996	-555
43231.036	-653
43231.076	-627
43231.116	-487
43231.156	-460
43231.196	-501
43231.236	-512
43231.276	-401
43231.316	-562
43231.356	-593
43231.396	-916
43231.436	-683
43231.476	-538
43231.516	-184
43231.556	-133
43231.596	-637
43231.636	-676
43231.676	-706
43231.716	-741
43231.756	-66
43231.796	-449
43231.836	-247
43231.876	60
43231.916	-192
43231.956	-538
43231.996	-1101
43232.036	-770
43232.076	-510
43232.116	-567
43232.156	-618
43232.196	-670
43232.236	-632
43232.276	-539
43232.316	-282
43232.356	-419
43232.396	-1015
43232.436	-777
43232.476	-420
43232.516	-305
43232.556	-27
43232.596	-534
43232.636	-713
43232.676	-725
43232.716	-294
43232.756	-297
43232.796	12
43232.836	-731
43232.876	-640
43232.916	-700
43232.956	-301
43232.996	-410
43233.036	-486
43233.076	-724
43233.116	-421
43233.156	-322
43233.196	-695
43233.236	-835
43233.276	-747
43233.316	-778
43233.356	-175
43233.396	-171
43233.436	-448
43233.476	-421
43233.516	-167
43233.556	-172
43233.596	-326
43233.636	-505
43233.676	-489
43233.716	-516
43233.756	-406
43233.796	-523
43233.836	-747
43233.876	-573
43233.916	-860
43233.956	-816
43233.996	-609
43234.036	-88
43234.076	-76
43234.116	-398
43234.156	-548
43234.196	-399
43234.236	-366
43234.276	-304
43234.316	-252
43234.356	-483
43234.396	-599
43234.436	-775
43234.476	-553
43234.516	-295
43234.556	-138
43234.596	-24
43234.636	-173
43234.676	-568
43234.716	-558
43234.756	-374
43234.796	-202
43234.836	-161
43234.876	-264
43234.916	-404
43234.956	-566
43234.996	-475
43235.036	-350
43235.076	-246
43235.116	-428
43235.156	-306
43235.196	-372
43235.236	-331
43235.276	-249
43235.316	-225
43235.356	-228
43235.396	-321
43235.436	-342
43235.476	-357
43235.516	-368
43235.556	-355
43235.596	-369
43235.636	-367
43235.676	-336
43235.716	-294
43235.756	-275
43235.796	-299
43235.836	-321
43235.876	-353
43235.916	-368
43235.956	-356
43235.996	-332
43236.036	-296
43236.076	-355
43236.116	-353
43236.156	-345
43236.196	-342
43236.236	-320
43236.276	-309
43236.316	-328
43236.356	-354
43236.396	-334
43236.436	-314
43236.476	-300
43236.516	-331
43236.556	-350
43236.596	-384
43236.636	-341
43236.676	-364
43236.716	-343
43236.756	-386
43236.796	-333
43236.836	-300
43236.876	-236
43236.916	-335
43236.956	-362
43236.996	-325
43237.036	-309
43237.076	-267
43237.116	-249
43237.156	-291
43237.196	-321
43237.236	-353
43237.276	-338
43237.316	-339
43237.356	-326
43237.396	-238
43237.436	-386
43237.476	-396
43237.516	-492
43237.556	-540
43237.596	-573
43237.636	-501
43237.676	-489
43237.716	-449
43237.756	-469
43237.796	-350
43237.836	-306
43237.876	136
43237.916	18
43237.956	-220
43237.996	-596
43238.036	-589
43238.076	-392
43238.116	-334
43238.156	-714
43238.196	-578
43238.236	-284
43238.276	-305
43238.316	-573
43238.356	-566
43238.396	-385
43238.436	-347
43238.476	-242
43238.516	-193
43238.556	-386
43238.596	-741
43238.636	-529
43238.676	-309
43238.716	-149
43238.756	-354
43238.796	-638
43238.836	-669
43238.876	-552
43238.916	-529
43238.956	-528
[truncated: 113,234 more rows]
