# Supplementary material for: A Novel Algorithm for Movement Artifact Removal in ECG Signals Acquired from Wearable Systems Applied to Horses
Source: PLoS One. 2015 Oct 20;10(10):e0140783. doi: 10.1371/journal.pone.0140783 (PMC4618928; doi:10.1371/journal.pone.0140783)
Supplement: S1 Supporting Information — Electrocardiographic and Accellerometric data. (ZIP) [file pone.0140783.s001.zip › Available Data/InsiemeATe_2_AccY.txt]

43158.996	-700
43159.036	-565
43159.076	-544
43159.116	-607
43159.156	-621
43159.196	-545
43159.236	-634
43159.276	-605
43159.316	-689
43159.356	-408
43159.396	-534
43159.436	-590
43159.476	-706
43159.516	-635
43159.556	-671
43159.596	-682
43159.636	-581
43159.676	-560
43159.716	-663
43159.756	-668
43159.796	-629
43159.836	-604
43159.876	-506
43159.916	-487
43159.956	-555
43159.996	-610
43160.036	-625
43160.076	-670
43160.116	-633
43160.156	-617
43160.196	-621
43160.236	-647
43160.276	-625
43160.316	-611
43160.356	-573
43160.396	-599
43160.436	-637
43160.476	-631
43160.516	-627
43160.556	-635
43160.596	-626
43160.636	-622
43160.676	-626
43160.716	-638
43160.756	-629
43160.796	-642
43160.836	-643
43160.876	-632
43160.916	-648
43160.956	-641
43160.996	-642
43161.036	-631
43161.076	-654
43161.116	-596
43161.156	-672
43161.196	-647
43161.236	-626
43161.276	-657
43161.316	-633
43161.356	-622
43161.396	-644
43161.436	-664
43161.476	-718
43161.516	-628
43161.556	-667
43161.596	-661
43161.636	-642
43161.676	-589
43161.716	-649
43161.756	-623
43161.796	-637
43161.836	-624
43161.876	-427
43161.916	-636
43161.956	-905
43161.996	-558
43162.036	-662
43162.076	-500
43162.116	-385
43162.156	-726
43162.196	-830
43162.236	-627
43162.276	-667
43162.316	-678
43162.356	-552
43162.396	-776
43162.436	-533
43162.476	-677
43162.516	-771
43162.556	-703
43162.596	-724
43162.636	-694
43162.676	-350
43162.716	-685
43162.756	-469
43162.796	-294
43162.836	-685
43162.876	-765
43162.916	-647
43162.956	-772
43162.996	-674
43163.036	-519
43163.076	-631
43163.116	-606
43163.156	-398
43163.196	-502
43163.236	-659
43163.276	-828
43163.316	-740
43163.356	-827
43163.396	-435
43163.436	-534
43163.476	-587
43163.516	-611
43163.556	-618
43163.596	-611
43163.636	-594
43163.676	-524
43163.716	-561
43163.756	-504
43163.796	-558
43163.836	-679
43163.876	-682
43163.916	-831
43163.956	-784
43163.996	-598
43164.036	-645
43164.076	-702
43164.116	-693
43164.156	-642
43164.196	-574
43164.236	-546
43164.276	-401
43164.316	-376
43164.356	-416
43164.396	-571
43164.436	-563
43164.476	-785
43164.516	-883
43164.556	-752
43164.596	-614
43164.636	-665
43164.676	-616
43164.716	-559
43164.756	-652
43164.796	-670
43164.836	-617
43164.876	-686
43164.916	-577
43164.956	-617
43164.996	-702
43165.036	-692
43165.076	-462
43165.116	-694
43165.156	-760
43165.196	-740
43165.236	-816
43165.276	-713
43165.316	-408
43165.356	-574
43165.396	-473
43165.436	-535
43165.476	-624
43165.516	-881
43165.556	-788
43165.596	-836
43165.636	-721
43165.676	-842
43165.716	-953
43165.756	-891
43165.796	-634
43165.836	-513
43165.876	-686
43165.916	-714
43165.956	-671
43165.996	-744
43166.036	-694
43166.076	-641
43166.116	-670
43166.156	-699
43166.196	-583
43166.236	-526
43166.276	-619
43166.316	-649
43166.356	-670
43166.396	-558
43166.436	-673
43166.476	-532
43166.516	-433
43166.556	-522
43166.596	-521
43166.636	-608
43166.676	-841
43166.716	-860
43166.756	-645
43166.796	-639
43166.836	-620
43166.876	-781
43166.916	-766
43166.956	-706
43166.996	-659
43167.036	-675
43167.076	-731
43167.116	-592
43167.156	-712
43167.196	-639
43167.236	-533
43167.276	-695
43167.316	-732
43167.356	-754
43167.396	-821
43167.436	-829
43167.476	-828
43167.516	-762
43167.556	-531
43167.596	-542
43167.636	-619
43167.676	-696
43167.716	-719
43167.756	-897
43167.796	-641
43167.836	-656
43167.876	-602
43167.916	-699
43167.956	-706
43167.996	-664
43168.036	-699
43168.076	-576
43168.116	-670
43168.156	-641
43168.196	-625
43168.236	-597
43168.276	-650
43168.316	-643
43168.356	-714
43168.396	-713
43168.436	-653
43168.476	-685
43168.516	-694
43168.556	-663
43168.596	-711
43168.636	-706
43168.676	-618
43168.716	-617
43168.756	-497
43168.796	-695
43168.836	-815
43168.876	-910
43168.916	-805
43168.956	-659
43168.996	-782
43169.036	-631
43169.076	-630
43169.116	-695
43169.156	-629
43169.196	-597
43169.236	-701
43169.276	-643
43169.316	-654
43169.356	-695
43169.396	-692
43169.436	-674
43169.476	-698
43169.516	-689
43169.556	-725
43169.596	-675
43169.636	-662
43169.676	-655
43169.716	-687
43169.756	-649
43169.796	-693
43169.836	-693
43169.876	-688
43169.916	-697
43169.956	-689
43169.996	-639
43170.036	-619
43170.076	-805
43170.116	-760
43170.156	-842
43170.196	-612
43170.236	-771
43170.276	-738
43170.316	-765
43170.356	-868
43170.396	-678
43170.436	-644
43170.476	-717
43170.516	-677
43170.556	-772
43170.596	-796
43170.636	-904
43170.676	-833
43170.716	-681
43170.756	-689
43170.796	-607
43170.836	-569
43170.876	-605
43170.916	-639
43170.956	-687
43170.996	-674
43171.036	-707
43171.076	-704
43171.116	-629
43171.156	-606
43171.196	-575
43171.236	-848
43171.276	-759
43171.316	-801
43171.356	-970
43171.396	-882
43171.436	-936
43171.476	-978
43171.516	-786
43171.556	-611
43171.596	-477
43171.636	-552
43171.676	-631
43171.716	-680
43171.756	-808
43171.796	-613
43171.836	-674
43171.876	-617
43171.916	-611
43171.956	-549
43171.996	-722
43172.036	-1070
43172.076	-744
43172.116	-641
43172.156	-557
43172.196	-458
43172.236	-528
43172.276	-958
43172.316	-885
43172.356	-730
43172.396	-605
43172.436	-669
43172.476	-704
43172.516	-792
43172.556	-757
43172.596	-754
43172.636	-614
43172.676	-495
43172.716	-420
43172.756	-516
43172.796	-682
43172.836	-660
43172.876	-786
43172.916	-674
43172.956	-510
43172.996	-593
43173.036	-510
43173.076	-476
43173.116	-871
43173.156	-839
43173.196	-647
43173.236	-646
43173.276	-644
43173.316	-521
43173.356	-430
43173.396	-572
43173.436	-1027
43173.476	-937
43173.516	-733
43173.556	-437
43173.596	-612
43173.636	-640
43173.676	-881
43173.716	-801
43173.756	-735
43173.796	-750
43173.836	-687
43173.876	-585
43173.916	-568
43173.956	-797
43173.996	-810
43174.036	-787
43174.076	-727
43174.116	-577
43174.156	-578
43174.196	-618
43174.236	-570
43174.276	-710
43174.316	-883
43174.356	-846
43174.396	-817
43174.436	-656
43174.476	-625
43174.516	-564
43174.556	-531
43174.596	-671
43174.636	-918
43174.676	-788
43174.716	-836
43174.756	-799
43174.796	-680
43174.836	-787
43174.876	-771
43174.916	-632
43174.956	-637
43174.996	-508
43175.036	-675
43175.076	-841
43175.116	-771
43175.156	-726
43175.196	-856
43175.236	-645
43175.276	-593
43175.316	-583
43175.356	-538
43175.396	-747
43175.436	-745
43175.476	-658
43175.516	-603
43175.556	-527
43175.596	-472
43175.636	-649
43175.676	-1098
43175.716	-861
43175.756	-886
43175.796	-757
43175.836	-716
43175.876	-552
43175.916	-580
43175.956	-828
43175.996	-823
43176.036	-698
43176.076	-620
43176.116	-516
43176.156	-556
43176.196	-742
43176.236	-632
43176.276	-938
43176.316	-706
43176.356	-528
43176.396	-564
43176.436	-670
43176.476	-648
43176.516	-732
43176.556	-800
43176.596	-757
43176.636	-655
43176.676	-604
43176.716	-661
43176.756	-519
43176.796	-427
43176.836	-840
43176.876	-1057
43176.916	-812
43176.956	-825
43176.996	-699
43177.036	-575
43177.076	-573
43177.116	-922
43177.156	-902
43177.196	-861
43177.236	-421
43177.276	-648
43177.316	-682
43177.356	-721
43177.396	-702
43177.436	-725
43177.476	-865
43177.516	-858
43177.556	-695
43177.596	-760
43177.636	-786
43177.676	-753
43177.716	-789
43177.756	-715
43177.796	-569
43177.836	-723
43177.876	-741
43177.916	-650
43177.956	-708
43177.996	-740
43178.036	-654
43178.076	-696
43178.116	-739
43178.156	-717
43178.196	-607
43178.236	-608
43178.276	-602
43178.316	-689
43178.356	-690
43178.396	-866
43178.436	-728
43178.476	-822
43178.516	-464
43178.556	-753
43178.596	-770
43178.636	-704
43178.676	-598
43178.716	-596
43178.756	-635
43178.796	-705
43178.836	-566
43178.876	-722
43178.916	-516
43178.956	-652
43178.996	-570
43179.036	-555
43179.076	-516
43179.116	-599
43179.156	-735
43179.196	-505
43179.236	-438
43179.276	-271
43179.316	-694
43179.356	-591
43179.396	-709
43179.436	-612
43179.476	-629
43179.516	-561
43179.556	-445
43179.596	-455
43179.636	-508
43179.676	-492
43179.716	-520
43179.756	-469
43179.796	-588
43179.836	-528
43179.876	-595
43179.916	-712
43179.956	-558
43179.996	-530
43180.036	-503
43180.076	-605
43180.116	-563
43180.156	-615
43180.196	-581
43180.236	-640
43180.276	-663
43180.316	-685
43180.356	-670
43180.396	-730
43180.436	-677
43180.476	-633
43180.516	-614
43180.556	-775
43180.596	-557
43180.636	-516
43180.676	-546
43180.716	-533
43180.756	-517
43180.796	-646
43180.836	-624
43180.876	-647
43180.916	-613
43180.956	-579
43180.996	-573
43181.036	-516
43181.076	-500
43181.116	-482
43181.156	-435
43181.196	-504
43181.236	-567
43181.276	-711
43181.316	-820
43181.356	-697
43181.396	-537
43181.436	-598
43181.476	-654
43181.516	-724
43181.556	-674
43181.596	-666
43181.636	-642
43181.676	-603
43181.716	-604
43181.756	-557
43181.796	-620
43181.836	-490
43181.876	-537
43181.916	-811
43181.956	-834
43181.996	-585
43182.036	-611
43182.076	-735
43182.116	-876
43182.156	-810
43182.196	-683
43182.236	-602
43182.276	-447
43182.316	-433
43182.356	-439
43182.396	-397
43182.436	-484
43182.476	-520
43182.516	-803
43182.556	-938
43182.596	-889
43182.636	-788
43182.676	-666
43182.716	-407
43182.756	-292
43182.796	-510
43182.836	-674
43182.876	-722
43182.916	-715
43182.956	-638
43182.996	-531
43183.036	-440
43183.076	-497
43183.116	-476
43183.156	-405
43183.196	-740
43183.236	-963
43183.276	-913
43183.316	-743
43183.356	-864
43183.396	-812
43183.436	-614
43183.476	-575
43183.516	-629
43183.556	-556
43183.596	-500
43183.636	-427
43183.676	-475
43183.716	-393
43183.756	-444
43183.796	-639
43183.836	-1046
43183.876	-1082
43183.916	-941
43183.956	-872
43183.996	-563
43184.036	-400
43184.076	-356
43184.116	-733
43184.156	-777
43184.196	-730
43184.236	-730
43184.276	-615
43184.316	-534
43184.356	-431
43184.396	-374
43184.436	-660
43184.476	-869
43184.516	-783
43184.556	-652
43184.596	-559
43184.636	-577
43184.676	-744
43184.716	-884
43184.756	-859
43184.796	-691
43184.836	-611
43184.876	-548
43184.916	-458
43184.956	-419
43184.996	-474
43185.036	-505
43185.076	-659
43185.116	-712
43185.156	-795
43185.196	-730
43185.236	-629
43185.276	-681
43185.316	-639
43185.356	-583
43185.396	-579
43185.436	-632
43185.476	-624
43185.516	-570
43185.556	-592
43185.596	-617
43185.636	-623
43185.676	-578
43185.716	-526
43185.756	-599
43185.796	-823
43185.836	-617
43185.876	-712
43185.916	-600
43185.956	-565
43185.996	-449
43186.036	-481
43186.076	-679
43186.116	-758
43186.156	-731
43186.196	-586
43186.236	-556
43186.276	-558
43186.316	-619
43186.356	-543
43186.396	-594
43186.436	-658
43186.476	-586
43186.516	-570
43186.556	-741
43186.596	-841
43186.636	-798
43186.676	-682
43186.716	-636
43186.756	-554
43186.796	-605
43186.836	-712
43186.876	-726
43186.916	-725
43186.956	-735
43186.996	-580
43187.036	-475
43187.076	-489
43187.116	-500
43187.156	-518
43187.196	-404
43187.236	-862
43187.276	-894
43187.316	-923
43187.356	-797
43187.396	-588
43187.436	-836
43187.476	-702
43187.516	-579
43187.556	-676
43187.596	-663
43187.636	-664
43187.676	-596
43187.716	-583
43187.756	-531
43187.796	-424
43187.836	-574
43187.876	-577
43187.916	-683
43187.956	-578
43187.996	-667
43188.036	-611
43188.076	-623
43188.116	-616
43188.156	-651
43188.196	-700
43188.236	-650
43188.276	-635
43188.316	-626
43188.356	-609
43188.396	-728
43188.436	-694
43188.476	-709
43188.516	-706
43188.556	-603
43188.596	-594
43188.636	-672
43188.676	-663
43188.716	-654
43188.756	-677
43188.796	-661
43188.836	-613
43188.876	-605
43188.916	-635
43188.956	-654
43188.996	-639
43189.036	-622
43189.076	-621
43189.116	-634
43189.156	-657
43189.196	-684
43189.236	-672
43189.276	-654
43189.316	-638
43189.356	-642
43189.396	-654
43189.436	-645
43189.476	-663
43189.516	-654
43189.556	-676
43189.596	-670
43189.636	-679
43189.676	-658
43189.716	-688
43189.756	-683
43189.796	-710
43189.836	-655
43189.876	-662
43189.916	-670
43189.956	-706
43189.996	-686
43190.036	-686
43190.076	-711
43190.116	-668
43190.156	-690
43190.196	-690
43190.236	-686
43190.276	-664
43190.316	-761
43190.356	-695
43190.396	-629
43190.436	-656
43190.476	-683
43190.516	-534
43190.556	-611
43190.596	-617
43190.636	-610
43190.676	-629
43190.716	-587
43190.756	-604
43190.796	-646
43190.836	-653
43190.876	-694
43190.916	-715
43190.956	-649
43190.996	-633
43191.036	-654
43191.076	-653
43191.116	-696
43191.156	-653
43191.196	-654
43191.236	-678
43191.276	-687
43191.316	-644
43191.356	-661
43191.396	-639
43191.436	-670
43191.476	-628
43191.516	-581
43191.556	-551
43191.596	-695
43191.636	-747
43191.676	-729
43191.716	-619
43191.756	-588
43191.796	-636
43191.836	-897
43191.876	-741
43191.916	-634
43191.956	-564
43191.996	-552
43192.036	-505
43192.076	-446
43192.116	-632
43192.156	-782
43192.196	-688
43192.236	-748
43192.276	-670
43192.316	-599
43192.356	-568
43192.396	-564
43192.436	-490
43192.476	-475
43192.516	-709
43192.556	-1138
43192.596	-948
43192.636	-832
43192.676	-771
43192.716	-664
43192.756	-602
43192.796	-564
43192.836	-591
43192.876	-663
43192.916	-642
43192.956	-637
43192.996	-662
43193.036	-623
43193.076	-576
43193.116	-435
43193.156	-569
43193.196	-632
43193.236	-724
43193.276	-605
43193.316	-609
43193.356	-599
43193.396	-629
43193.436	-378
43193.476	-482
43193.516	-809
43193.556	-956
43193.596	-885
43193.636	-665
43193.676	-558
43193.716	-511
43193.756	-548
43193.796	-620
43193.836	-676
43193.876	-692
43193.916	-825
43193.956	-714
43193.996	-699
43194.036	-735
43194.076	-516
43194.116	-616
43194.156	-817
43194.196	-678
43194.236	-623
43194.276	-596
43194.316	-719
43194.356	-597
43194.396	-719
43194.436	-749
43194.476	-552
43194.516	-587
43194.556	-695
43194.596	-640
43194.636	-732
43194.676	-751
43194.716	-724
43194.756	-668
43194.796	-596
43194.836	-645
43194.876	-690
43194.916	-723
43194.956	-732
43194.996	-684
43195.036	-670
43195.076	-654
43195.116	-693
43195.156	-697
43195.196	-688
43195.236	-718
43195.276	-656
43195.316	-666
43195.356	-693
43195.396	-724
43195.436	-666
43195.476	-643
43195.516	-678
43195.556	-687
43195.596	-677
43195.636	-685
43195.676	-673
43195.716	-668
43195.756	-677
43195.796	-675
43195.836	-664
43195.876	-666
43195.916	-695
43195.956	-682
43195.996	-672
43196.036	-689
43196.076	-668
43196.116	-661
43196.156	-682
43196.196	-671
43196.236	-674
43196.276	-674
43196.316	-663
43196.356	-665
43196.396	-682
43196.436	-661
43196.476	-684
43196.516	-665
43196.556	-675
43196.596	-668
43196.636	-675
43196.676	-678
43196.716	-664
43196.756	-659
43196.796	-677
43196.836	-677
43196.876	-669
43196.916	-674
43196.956	-680
43196.996	-677
43197.036	-663
43197.076	-676
43197.116	-655
43197.156	-672
43197.196	-688
43197.236	-703
43197.276	-720
43197.316	-654
43197.356	-680
43197.396	-635
43197.436	-661
43197.476	-702
43197.516	-704
43197.556	-666
43197.596	-691
43197.636	-653
43197.676	-692
43197.716	-667
43197.756	-677
43197.796	-683
43197.836	-677
43197.876	-667
43197.916	-664
43197.956	-733
43197.996	-694
43198.036	-642
43198.076	-668
43198.116	-690
43198.156	-691
43198.196	-660
43198.236	-649
43198.276	-671
43198.316	-674
43198.356	-688
43198.396	-692
43198.436	-726
43198.476	-701
43198.516	-646
43198.556	-702
43198.596	-701
43198.636	-648
43198.676	-582
43198.716	-685
43198.756	-669
43198.796	-660
43198.836	-622
43198.876	-605
43198.916	-596
43198.956	-685
43198.996	-748
43199.036	-805
43199.076	-717
43199.116	-688
43199.156	-646
43199.196	-638
43199.236	-665
43199.276	-603
43199.316	-638
43199.356	-668
43199.396	-705
43199.436	-696
43199.476	-676
43199.516	-644
43199.556	-711
43199.596	-658
43199.636	-688
43199.676	-657
43199.716	-624
43199.756	-677
43199.796	-705
43199.836	-711
43199.876	-685
43199.916	-664
43199.956	-651
43199.996	-648
43200.036	-647
43200.076	-675
43200.116	-680
43200.156	-688
43200.196	-689
43200.236	-650
43200.276	-645
43200.316	-678
43200.356	-558
43200.396	-688
43200.436	-699
43200.476	-676
43200.516	-677
43200.556	-672
43200.596	-673
43200.636	-614
43200.676	-605
43200.716	-592
43200.756	-515
43200.796	-590
43200.836	-688
43200.876	-579
43200.916	-575
43200.956	-593
43200.996	-562
43201.036	-534
43201.076	-509
43201.116	-528
43201.156	-533
43201.196	-594
43201.236	-948
43201.276	-711
43201.316	-765
43201.356	-645
43201.396	-528
43201.436	-914
43201.476	-753
43201.516	-717
43201.556	-645
43201.596	-494
43201.636	-537
43201.676	-553
43201.716	-470
43201.756	-546
43201.796	-687
43201.836	-845
43201.876	-783
43201.916	-599
43201.956	-637
43201.996	-677
43202.036	-435
43202.076	-483
43202.116	-570
43202.156	-634
43202.196	-605
43202.236	-652
43202.276	-600
43202.316	-637
43202.356	-510
43202.396	-470
43202.436	-664
43202.476	-862
43202.516	-925
43202.556	-768
43202.596	-623
43202.636	-666
43202.676	-608
43202.716	-669
43202.756	-622
43202.796	-581
43202.836	-488
43202.876	-487
43202.916	-515
43202.956	-505
43202.996	-437
43203.036	-418
43203.076	-642
43203.116	-973
43203.156	-1174
43203.196	-1006
43203.236	-725
43203.276	-462
43203.316	-291
43203.356	-597
43203.396	-762
43203.436	-784
43203.476	-718
43203.516	-684
43203.556	-568
43203.596	-443
43203.636	-346
43203.676	-448
43203.716	-866
43203.756	-868
43203.796	-832
43203.836	-556
43203.876	-535
43203.916	-531
43203.956	-624
43203.996	-783
43204.036	-752
43204.076	-646
43204.116	-454
43204.156	-530
43204.196	-573
43204.236	-510
43204.276	-451
43204.316	-469
43204.356	-501
43204.396	-511
43204.436	-896
43204.476	-795
43204.516	-919
43204.556	-772
43204.596	-804
43204.636	-727
43204.676	-511
43204.716	-538
43204.756	-647
43204.796	-691
43204.836	-770
43204.876	-706
43204.916	-558
43204.956	-550
43204.996	-515
43205.036	-388
43205.076	-495
43205.116	-769
43205.156	-896
43205.196	-759
43205.236	-707
43205.276	-507
43205.316	-520
43205.356	-727
43205.396	-955
43205.436	-784
43205.476	-577
43205.516	-499
43205.556	-492
43205.596	-478
43205.636	-462
43205.676	-574
43205.716	-519
43205.756	-576
43205.796	-753
43205.836	-797
43205.876	-736
43205.916	-700
43205.956	-607
43205.996	-528
43206.036	-459
43206.076	-538
43206.116	-617
43206.156	-582
43206.196	-621
43206.236	-597
43206.276	-543
43206.316	-549
43206.356	-533
43206.396	-505
43206.436	-682
43206.476	-611
43206.516	-682
43206.556	-726
43206.596	-732
43206.636	-505
43206.676	-583
43206.716	-690
43206.756	-682
43206.796	-642
43206.836	-544
43206.876	-463
43206.916	-449
43206.956	-548
43206.996	-363
43207.036	-522
43207.076	-1055
43207.116	-1100
43207.156	-1074
43207.196	-867
43207.236	-718
43207.276	-394
43207.316	-436
43207.356	-701
43207.396	-820
43207.436	-740
43207.476	-621
43207.516	-368
43207.556	-386
43207.596	-761
43207.636	-723
43207.676	-612
43207.716	-779
43207.756	-564
43207.796	-501
43207.836	-524
43207.876	-458
43207.916	-707
43207.956	-773
43207.996	-663
43208.036	-601
43208.076	-525
43208.116	-457
43208.156	-390
43208.196	-507
43208.236	-633
43208.276	-927
43208.316	-1049
43208.356	-836
43208.396	-743
43208.436	-461
43208.476	-559
43208.516	-509
43208.556	-585
43208.596	-674
43208.636	-767
43208.676	-643
43208.716	-526
43208.756	-421
43208.796	-531
43208.836	-681
43208.876	-904
43208.916	-768
43208.956	-629
43208.996	-539
43209.036	-783
43209.076	-716
43209.116	-1059
43209.156	-665
43209.196	-586
43209.236	-522
43209.276	-460
43209.316	-424
43209.356	-405
43209.396	-678
43209.436	-957
43209.476	-839
43209.516	-668
43209.556	-627
43209.596	-663
43209.636	-679
43209.676	-684
43209.716	-669
43209.756	-740
43209.796	-595
43209.836	-678
43209.876	-703
43209.916	-908
43209.956	-835
43209.996	-676
43210.036	-575
43210.076	-631
43210.116	-661
43210.156	-652
43210.196	-753
43210.236	-694
43210.276	-717
43210.316	-649
43210.356	-724
43210.396	-590
43210.436	-673
43210.476	-574
43210.516	-725
43210.556	-771
43210.596	-858
43210.636	-848
43210.676	-721
43210.716	-718
43210.756	-692
43210.796	-630
43210.836	-625
43210.876	-564
43210.916	-505
43210.956	-646
43210.996	-694
43211.036	-722
43211.076	-697
43211.116	-688
43211.156	-606
43211.196	-585
43211.236	-605
43211.276	-635
43211.316	-662
43211.356	-670
43211.396	-719
43211.436	-633
43211.476	-647
43211.516	-606
43211.556	-684
43211.596	-682
43211.636	-733
43211.676	-749
43211.716	-726
43211.756	-699
43211.796	-747
43211.836	-725
43211.876	-678
43211.916	-714
43211.956	-715
43211.996	-771
43212.036	-670
43212.076	-753
43212.116	-677
43212.156	-698
43212.196	-664
43212.236	-680
43212.276	-718
43212.316	-676
43212.356	-680
43212.396	-678
43212.436	-666
43212.476	-636
43212.516	-647
43212.556	-671
43212.596	-670
43212.636	-627
43212.676	-653
43212.716	-653
43212.756	-688
43212.796	-563
43212.836	-546
43212.876	-564
43212.916	-688
43212.956	-767
43212.996	-817
43213.036	-741
43213.076	-614
43213.116	-714
43213.156	-761
43213.196	-789
43213.236	-635
43213.276	-474
43213.316	-665
43213.356	-611
43213.396	-714
43213.436	-706
43213.476	-592
43213.516	-653
43213.556	-678
43213.596	-707
43213.636	-684
43213.676	-635
43213.716	-659
43213.756	-688
43213.796	-695
43213.836	-711
43213.876	-714
43213.916	-676
43213.956	-729
43213.996	-694
43214.036	-706
43214.076	-673
43214.116	-732
43214.156	-753
43214.196	-771
43214.236	-750
43214.276	-703
43214.316	-680
43214.356	-696
43214.396	-629
43214.436	-648
43214.476	-661
43214.516	-634
43214.556	-738
43214.596	-794
43214.636	-750
43214.676	-695
43214.716	-638
43214.756	-595
43214.796	-628
43214.836	-612
43214.876	-623
43214.916	-681
43214.956	-683
43214.996	-665
43215.036	-723
43215.076	-689
43215.116	-675
43215.156	-650
43215.196	-651
43215.236	-633
43215.276	-654
43215.316	-680
43215.356	-641
43215.396	-693
43215.436	-724
43215.476	-763
43215.516	-715
43215.556	-673
43215.596	-789
43215.636	-636
43215.676	-686
43215.716	-646
43215.756	-670
43215.796	-564
43215.836	-532
43215.876	-600
43215.916	-647
43215.956	-741
43215.996	-736
43216.036	-735
43216.076	-670
43216.116	-566
43216.156	-728
43216.196	-959
43216.236	-891
43216.276	-758
43216.316	-861
43216.356	-842
43216.396	-813
43216.436	-732
43216.476	-734
43216.516	-726
43216.556	-738
43216.596	-691
43216.636	-934
43216.676	-780
43216.716	-744
43216.756	-346
43216.796	-632
43216.836	-664
43216.876	-653
43216.916	-786
43216.956	-817
43216.996	-744
43217.036	-680
43217.076	-633
43217.116	-694
43217.156	-731
43217.196	-936
43217.236	-830
43217.276	-614
43217.316	-873
43217.356	-644
43217.396	-819
43217.436	-872
43217.476	-787
43217.516	-724
43217.556	-581
43217.596	-673
43217.636	-741
43217.676	-508
43217.716	-635
43217.756	-451
43217.796	-525
43217.836	-498
43217.876	-699
43217.916	-1102
43217.956	-806
43217.996	-783
43218.036	-792
43218.076	-567
43218.116	-687
43218.156	-819
43218.196	-380
43218.236	-839
43218.276	-764
43218.316	-778
43218.356	-896
43218.396	-787
43218.436	-865
43218.476	-875
43218.516	-809
43218.556	-937
43218.596	-727
43218.636	-419
43218.676	-723
43218.716	-918
43218.756	-593
43218.796	-620
43218.836	-719
43218.876	-580
43218.916	-322
43218.956	-714
43218.996	-491
43219.036	-392
43219.076	-1191
43219.116	-1112
43219.156	-942
43219.196	-874
43219.236	-708
43219.276	-510
43219.316	-725
43219.356	-811
43219.396	-593
43219.436	-560
43219.476	-852
43219.516	-708
43219.556	-758
43219.596	-950
43219.636	-771
43219.676	-479
43219.716	-568
43219.756	-624
43219.796	-468
43219.836	-631
43219.876	-686
43219.916	-623
43219.956	-499
43219.996	-617
43220.036	-599
43220.076	-611
43220.116	-599
43220.156	-795
43220.196	-897
43220.236	-758
43220.276	-678
43220.316	-606
43220.356	-617
43220.396	-614
43220.436	-658
43220.476	-627
43220.516	-664
43220.556	-737
43220.596	-759
43220.636	-775
43220.676	-738
43220.716	-665
43220.756	-624
43220.796	-677
43220.836	-674
43220.876	-733
43220.916	-709
43220.956	-695
43220.996	-635
43221.036	-656
43221.076	-593
43221.116	-704
43221.156	-691
43221.196	-696
43221.236	-618
43221.276	-635
43221.316	-637
43221.356	-642
43221.396	-687
43221.436	-651
43221.476	-700
43221.516	-668
43221.556	-633
43221.596	-638
43221.636	-650
43221.676	-660
43221.716	-641
43221.756	-626
43221.796	-647
43221.836	-657
43221.876	-664
43221.916	-661
43221.956	-657
43221.996	-662
43222.036	-623
43222.076	-654
43222.116	-664
43222.156	-668
43222.196	-670
43222.236	-666
43222.276	-649
43222.316	-653
43222.356	-670
43222.396	-649
43222.436	-635
43222.476	-670
43222.516	-660
43222.556	-662
43222.596	-650
43222.636	-652
43222.676	-664
43222.716	-641
43222.756	-635
43222.796	-653
43222.836	-639
43222.876	-644
43222.916	-651
43222.956	-648
43222.996	-651
43223.036	-651
43223.076	-647
43223.116	-649
43223.156	-645
43223.196	-664
43223.236	-637
43223.276	-635
43223.316	-638
43223.356	-647
43223.396	-647
43223.436	-650
43223.476	-640
43223.516	-650
43223.556	-640
43223.596	-638
43223.636	-629
43223.676	-633
43223.716	-642
43223.756	-621
43223.796	-645
43223.836	-640
43223.876	-601
43223.916	-645
43223.956	-630
43223.996	-603
43224.036	-661
43224.076	-626
43224.116	-615
43224.156	-625
43224.196	-629
43224.236	-613
43224.276	-625
43224.316	-649
43224.356	-586
43224.396	-602
43224.436	-625
43224.476	-627
43224.516	-607
43224.556	-593
43224.596	-629
43224.636	-599
43224.676	-626
43224.716	-635
43224.756	-630
43224.796	-655
43224.836	-653
43224.876	-658
43224.916	-670
43224.956	-655
43224.996	-656
43225.036	-640
43225.076	-646
43225.116	-638
43225.156	-645
43225.196	-644
43225.236	-653
43225.276	-658
43225.316	-653
43225.356	-666
43225.396	-635
43225.436	-640
43225.476	-643
43225.516	-639
43225.556	-646
43225.596	-700
43225.636	-640
43225.676	-636
43225.716	-587
43225.756	-628
43225.796	-779
43225.836	-607
43225.876	-625
43225.916	-652
43225.956	-701
43225.996	-572
43226.036	-626
43226.076	-704
43226.116	-668
43226.156	-675
43226.196	-664
43226.236	-736
43226.276	-672
43226.316	-611
43226.356	-623
43226.396	-637
43226.436	-721
43226.476	-683
43226.516	-669
43226.556	-780
43226.596	-644
43226.636	-590
43226.676	-715
43226.716	-654
43226.756	-659
43226.796	-602
43226.836	-642
43226.876	-554
43226.916	-510
43226.956	-617
43226.996	-678
43227.036	-795
43227.076	-811
43227.116	-730
43227.156	-711
43227.196	-787
43227.236	-752
43227.276	-620
43227.316	-650
43227.356	-658
43227.396	-616
43227.436	-657
43227.476	-679
43227.516	-690
43227.556	-729
43227.596	-652
43227.636	-628
43227.676	-680
43227.716	-710
43227.756	-643
43227.796	-759
43227.836	-687
43227.876	-661
43227.916	-720
43227.956	-653
43227.996	-688
43228.036	-705
43228.076	-644
43228.116	-676
43228.156	-642
43228.196	-670
43228.236	-666
43228.276	-650
43228.316	-659
43228.356	-641
43228.396	-658
43228.436	-661
43228.476	-656
43228.516	-655
43228.556	-651
43228.596	-660
43228.636	-608
43228.676	-633
43228.716	-675
43228.756	-676
43228.796	-668
43228.836	-672
43228.876	-656
43228.916	-654
43228.956	-645
43228.996	-642
43229.036	-639
43229.076	-658
43229.116	-669
43229.156	-665
43229.196	-641
43229.236	-655
43229.276	-607
43229.316	-631
43229.356	-672
43229.396	-659
43229.436	-645
43229.476	-698
43229.516	-581
43229.556	-651
43229.596	-706
43229.636	-640
43229.676	-617
43229.716	-627
43229.756	-607
43229.796	-677
43229.836	-696
43229.876	-651
43229.916	-681
43229.956	-596
43229.996	-686
43230.036	-675
43230.076	-652
43230.116	-562
43230.156	-621
43230.196	-599
43230.236	-592
43230.276	-568
43230.316	-616
43230.356	-651
43230.396	-685
43230.436	-694
43230.476	-625
43230.516	-596
43230.556	-612
43230.596	-575
43230.636	-574
43230.676	-581
43230.716	-719
43230.756	-619
43230.796	-700
43230.836	-609
43230.876	-718
43230.916	-878
43230.956	-754
43230.996	-577
43231.036	-512
43231.076	-652
43231.116	-295
43231.156	-368
43231.196	-815
43231.236	-552
43231.276	-890
43231.316	-607
43231.356	-593
43231.396	-748
43231.436	-404
43231.476	-777
43231.516	-663
43231.556	-534
43231.596	-772
43231.636	-372
43231.676	-712
43231.716	-610
43231.756	-320
43231.796	-793
43231.836	-815
43231.876	-541
43231.916	-1160
43231.956	-582
43231.996	-647
43232.036	-776
43232.076	-423
43232.116	-321
43232.156	-767
43232.196	-215
43232.236	-244
43232.276	-1075
43232.316	-647
43232.356	-477
43232.396	-993
43232.436	-717
43232.476	-552
43232.516	-859
43232.556	-623
43232.596	-549
43232.636	-415
43232.676	-498
43232.716	-407
43232.756	-576
43232.796	-842
43232.836	-772
43232.876	-866
43232.916	-737
43232.956	-632
43232.996	-943
43233.036	-671
43233.076	-494
43233.116	-494
43233.156	-363
43233.196	-471
43233.236	-527
43233.276	-642
43233.316	-700
43233.356	-901
43233.396	-910
43233.436	-829
43233.476	-827
43233.516	-772
43233.556	-601
43233.596	-458
43233.636	-486
43233.676	-507
43233.716	-700
43233.756	-581
43233.796	-539
43233.836	-550
43233.876	-481
43233.916	-658
43233.956	-759
43233.996	-870
43234.036	-581
43234.076	-408
43234.116	-492
43234.156	-727
43234.196	-604
43234.236	-823
43234.276	-693
43234.316	-603
43234.356	-715
43234.396	-560
43234.436	-684
43234.476	-702
43234.516	-592
43234.556	-827
43234.596	-796
43234.636	-716
43234.676	-639
43234.716	-704
43234.756	-497
43234.796	-723
43234.836	-605
43234.876	-817
43234.916	-603
43234.956	-801
43234.996	-684
43235.036	-504
43235.076	-554
43235.116	-786
43235.156	-641
43235.196	-608
43235.236	-706
43235.276	-722
43235.316	-765
43235.356	-702
43235.396	-715
43235.436	-701
43235.476	-648
43235.516	-717
43235.556	-695
43235.596	-627
43235.636	-645
43235.676	-682
43235.716	-692
43235.756	-682
43235.796	-726
43235.836	-689
43235.876	-686
43235.916	-647
43235.956	-647
43235.996	-664
43236.036	-668
43236.076	-690
43236.116	-693
43236.156	-656
43236.196	-683
43236.236	-668
43236.276	-643
43236.316	-706
43236.356	-680
43236.396	-669
43236.436	-682
43236.476	-661
43236.516	-666
43236.556	-671
43236.596	-654
43236.636	-672
43236.676	-679
43236.716	-664
43236.756	-664
43236.796	-670
43236.836	-730
43236.876	-642
43236.916	-724
43236.956	-717
43236.996	-690
43237.036	-679
43237.076	-692
43237.116	-707
43237.156	-608
43237.196	-693
43237.236	-719
43237.276	-741
43237.316	-707
43237.356	-737
43237.396	-691
43237.436	-645
43237.476	-605
43237.516	-538
43237.556	-481
43237.596	-628
43237.636	-600
43237.676	-606
43237.716	-664
43237.756	-617
43237.796	-753
43237.836	-864
43237.876	-773
43237.916	-723
43237.956	-273
43237.996	-629
43238.036	-623
43238.076	-558
43238.116	-539
43238.156	-709
43238.196	-690
43238.236	-580
43238.276	-496
43238.316	-635
43238.356	-590
43238.396	-617
43238.436	-749
43238.476	-691
43238.516	-708
43238.556	-617
43238.596	-564
43238.636	-536
43238.676	-642
43238.716	-586
43238.756	-510
43238.796	-558
43238.836	-522
43238.876	-548
43238.916	-647
43238.956	-671
[truncated: 113,234 more rows]
