# Supplementary material for: A Novel Algorithm for Movement Artifact Removal in ECG Signals Acquired from Wearable Systems Applied to Horses
Source: PLoS One. 2015 Oct 20;10(10):e0140783. doi: 10.1371/journal.pone.0140783 (PMC4618928; doi:10.1371/journal.pone.0140783)
Supplement: S1 Supporting Information — Electrocardiographic and Accellerometric data. (ZIP) [file pone.0140783.s001.zip › Available Data/InsiemeATe_2_AccZ.txt]

43158.996	341
43159.036	352
43159.076	285
43159.116	271
43159.156	310
43159.196	290
43159.236	78
43159.276	28
43159.316	314
43159.356	305
43159.396	189
43159.436	5
43159.476	189
43159.516	326
43159.556	354
43159.596	317
43159.636	143
43159.676	124
43159.716	251
43159.756	369
43159.796	359
43159.836	248
43159.876	129
43159.916	120
43159.956	260
43159.996	284
43160.036	231
43160.076	295
43160.116	316
43160.156	277
43160.196	184
43160.236	206
43160.276	283
43160.316	280
43160.356	237
43160.396	266
43160.436	297
43160.476	278
43160.516	219
43160.556	301
43160.596	298
43160.636	249
43160.676	236
43160.716	277
43160.756	272
43160.796	262
43160.836	261
43160.876	269
43160.916	288
43160.956	290
43160.996	231
43161.036	248
43161.076	399
43161.116	54
43161.156	224
43161.196	459
43161.236	240
43161.276	198
43161.316	287
43161.356	251
43161.396	277
43161.436	288
43161.476	269
43161.516	302
43161.556	204
43161.596	231
43161.636	321
43161.676	331
43161.716	225
43161.756	233
43161.796	356
43161.836	327
43161.876	302
43161.916	47
43161.956	296
43161.996	352
43162.036	17
43162.076	234
43162.116	-38
43162.156	-50
43162.196	419
43162.236	292
43162.276	189
43162.316	124
43162.356	385
43162.396	357
43162.436	491
43162.476	373
43162.516	188
43162.556	350
43162.596	-42
43162.636	426
43162.676	503
43162.716	34
43162.756	308
43162.796	239
43162.836	-60
43162.876	114
43162.916	290
43162.956	-273
43162.996	147
43163.036	521
43163.076	188
43163.116	399
43163.156	305
43163.196	189
43163.236	332
43163.276	117
43163.316	-67
43163.356	144
43163.396	121
43163.436	203
43163.476	158
43163.516	75
43163.556	18
43163.596	144
43163.636	308
43163.676	118
43163.716	193
43163.756	337
43163.796	428
43163.836	254
43163.876	-291
43163.916	-62
43163.956	-182
43163.996	205
43164.036	253
43164.076	73
43164.116	156
43164.156	278
43164.196	269
43164.236	289
43164.276	302
43164.316	262
43164.356	-5
43164.396	-61
43164.436	105
43164.476	33
43164.516	41
43164.556	-7
43164.596	-48
43164.636	-15
43164.676	25
43164.716	137
43164.756	160
43164.796	-134
43164.836	-335
43164.876	-12
43164.916	527
43164.956	364
43164.996	254
43165.036	393
43165.076	457
43165.116	-410
43165.156	-564
43165.196	397
43165.236	349
43165.276	284
43165.316	-93
43165.356	-128
43165.396	53
43165.436	200
43165.476	-15
43165.516	-179
43165.556	71
43165.596	-76
43165.636	124
43165.676	-21
43165.716	-130
43165.756	-143
43165.796	50
43165.836	55
43165.876	443
43165.916	553
43165.956	-68
43165.996	9
43166.036	243
43166.076	420
43166.116	255
43166.156	66
43166.196	-125
43166.236	152
43166.276	362
43166.316	-54
43166.356	314
43166.396	197
43166.436	184
43166.476	175
43166.516	113
43166.556	146
43166.596	248
43166.636	215
43166.676	88
43166.716	164
43166.756	207
43166.796	231
43166.836	102
43166.876	119
43166.916	338
43166.956	361
43166.996	61
43167.036	-118
43167.076	139
43167.116	155
43167.156	47
43167.196	168
43167.236	355
43167.276	484
43167.316	385
43167.356	398
43167.396	201
43167.436	205
43167.476	138
43167.516	199
43167.556	111
43167.596	25
43167.636	-69
43167.676	337
43167.716	480
43167.756	119
43167.796	241
43167.836	289
43167.876	245
43167.916	241
43167.956	281
43167.996	318
43168.036	165
43168.076	232
43168.116	95
43168.156	148
43168.196	287
43168.236	197
43168.276	89
43168.316	227
43168.356	316
43168.396	299
43168.436	243
43168.476	196
43168.516	228
43168.556	222
43168.596	277
43168.636	234
43168.676	229
43168.716	183
43168.756	160
43168.796	92
43168.836	282
43168.876	183
43168.916	327
43168.956	233
43168.996	196
43169.036	325
43169.076	53
43169.116	266
43169.156	300
43169.196	202
43169.236	101
43169.276	253
43169.316	318
43169.356	279
43169.396	319
43169.436	326
43169.476	302
43169.516	279
43169.556	279
43169.596	300
43169.636	253
43169.676	204
43169.716	224
43169.756	274
43169.796	238
43169.836	275
43169.876	277
43169.916	287
43169.956	333
43169.996	234
43170.036	200
43170.076	301
43170.116	454
43170.156	295
43170.196	227
43170.236	263
43170.276	271
43170.316	167
43170.356	43
43170.396	136
43170.436	180
43170.476	247
43170.516	383
43170.556	420
43170.596	172
43170.636	263
43170.676	204
43170.716	-12
43170.756	-37
43170.796	67
43170.836	-5
43170.876	185
43170.916	273
43170.956	365
43170.996	374
43171.036	319
43171.076	305
43171.116	259
43171.156	372
43171.196	326
43171.236	115
43171.276	-166
43171.316	-70
43171.356	215
43171.396	542
43171.436	329
43171.476	-155
43171.516	4
43171.556	293
43171.596	230
43171.636	171
43171.676	220
43171.716	71
43171.756	102
43171.796	200
43171.836	146
43171.876	418
43171.916	304
43171.956	225
43171.996	-9
43172.036	162
43172.076	154
43172.116	29
43172.156	238
43172.196	347
43172.236	245
43172.276	-133
43172.316	-111
43172.356	114
43172.396	290
43172.436	592
43172.476	363
43172.516	284
43172.556	41
43172.596	111
43172.636	175
43172.676	263
43172.716	330
43172.756	231
43172.796	246
43172.836	117
43172.876	-159
43172.916	412
43172.956	777
43172.996	350
43173.036	133
43173.076	82
43173.116	108
43173.156	503
43173.196	440
43173.236	228
43173.276	272
43173.316	282
43173.356	262
43173.396	152
43173.436	-204
43173.476	-109
43173.516	-1
43173.556	181
43173.596	378
43173.636	453
43173.676	277
43173.716	-77
43173.756	104
43173.796	55
43173.836	265
43173.876	288
43173.916	237
43173.956	238
43173.996	65
43174.036	53
43174.076	161
43174.116	195
43174.156	148
43174.196	88
43174.236	8
43174.276	-24
43174.316	144
43174.356	200
43174.396	41
43174.436	166
43174.476	417
43174.516	332
43174.556	11
43174.596	-69
43174.636	-359
43174.676	1
43174.716	179
43174.756	465
43174.796	494
43174.836	-73
43174.876	-261
43174.916	142
43174.956	241
43174.996	134
43175.036	375
43175.076	160
43175.116	74
43175.156	-136
43175.196	76
43175.236	408
43175.276	301
43175.316	73
43175.356	-75
43175.396	111
43175.436	361
43175.476	188
43175.516	133
43175.556	235
43175.596	160
43175.636	391
43175.676	-372
43175.716	-229
43175.756	173
43175.796	231
43175.836	376
43175.876	521
43175.916	301
43175.956	130
43175.996	93
43176.036	84
43176.076	158
43176.116	297
43176.156	163
43176.196	260
43176.236	109
43176.276	-26
43176.316	137
43176.356	403
43176.396	357
43176.436	116
43176.476	141
43176.516	71
43176.556	309
43176.596	302
43176.636	189
43176.676	55
43176.716	183
43176.756	151
43176.796	86
43176.836	224
43176.876	-157
43176.916	-30
43176.956	29
43176.996	288
43177.036	371
43177.076	173
43177.116	218
43177.156	166
43177.196	252
43177.236	158
43177.276	89
43177.316	329
43177.356	207
43177.396	17
43177.436	75
43177.476	123
43177.516	237
43177.556	284
43177.596	98
43177.636	218
43177.676	189
43177.716	-19
43177.756	130
43177.796	192
43177.836	176
43177.876	227
43177.916	204
43177.956	290
43177.996	63
43178.036	-33
43178.076	-141
43178.116	-18
43178.156	184
43178.196	411
43178.236	380
43178.276	367
43178.316	115
43178.356	241
43178.396	134
43178.436	77
43178.476	281
43178.516	181
43178.556	43
43178.596	246
43178.636	62
43178.676	23
43178.716	205
43178.756	226
43178.796	317
43178.836	225
43178.876	-43
43178.916	118
43178.956	-95
43178.996	-166
43179.036	417
43179.076	559
43179.116	639
43179.156	312
43179.196	74
43179.236	130
43179.276	97
43179.316	177
43179.356	349
43179.396	184
43179.436	226
43179.476	282
43179.516	383
43179.556	256
43179.596	352
43179.636	348
43179.676	-48
43179.716	71
43179.756	-89
43179.796	112
43179.836	440
43179.876	217
43179.916	532
43179.956	618
43179.996	243
43180.036	144
43180.076	160
43180.116	371
43180.156	-12
43180.196	-149
43180.236	-7
43180.276	94
43180.316	204
43180.356	278
43180.396	217
43180.436	82
43180.476	343
43180.516	468
43180.556	82
43180.596	513
43180.636	185
43180.676	277
43180.716	84
43180.756	-17
43180.796	151
43180.836	204
43180.876	304
43180.916	263
43180.956	302
43180.996	442
43181.036	473
43181.076	299
43181.116	260
43181.156	367
43181.196	406
43181.236	252
43181.276	71
43181.316	93
43181.356	126
43181.396	112
43181.436	41
43181.476	-70
43181.516	47
43181.556	235
43181.596	388
43181.636	349
43181.676	177
43181.716	190
43181.756	278
43181.796	318
43181.836	398
43181.876	350
43181.916	43
43181.956	183
43181.996	187
43182.036	133
43182.076	29
43182.116	232
43182.156	468
43182.196	348
43182.236	243
43182.276	298
43182.316	225
43182.356	227
43182.396	229
43182.436	343
43182.476	349
43182.516	111
43182.556	-31
43182.596	110
43182.636	24
43182.676	219
43182.716	342
43182.756	169
43182.796	36
43182.836	185
43182.876	274
43182.916	127
43182.956	139
43182.996	244
43183.036	67
43183.076	155
43183.116	425
43183.156	233
43183.196	-182
43183.236	-281
43183.276	198
43183.316	348
43183.356	35
43183.396	465
43183.436	545
43183.476	173
43183.516	230
43183.556	240
43183.596	266
43183.636	318
43183.676	302
43183.716	154
43183.756	302
43183.796	375
43183.836	-104
43183.876	-288
43183.916	290
43183.956	383
43183.996	576
43184.036	184
43184.076	-61
43184.116	97
43184.156	322
43184.196	487
43184.236	165
43184.276	82
43184.316	262
43184.356	274
43184.396	408
43184.436	258
43184.476	-472
43184.516	-72
43184.556	327
43184.596	522
43184.636	278
43184.676	177
43184.716	-8
43184.756	190
43184.796	126
43184.836	290
43184.876	444
43184.916	257
43184.956	155
43184.996	294
43185.036	491
43185.076	225
43185.116	32
43185.156	144
43185.196	121
43185.236	268
43185.276	342
43185.316	225
43185.356	-78
43185.396	-106
43185.436	222
43185.476	390
43185.516	234
43185.556	114
43185.596	61
43185.636	130
43185.676	292
43185.716	289
43185.756	228
43185.796	176
43185.836	225
43185.876	255
43185.916	242
43185.956	480
43185.996	109
43186.036	34
43186.076	-83
43186.116	119
43186.156	205
43186.196	62
43186.236	99
43186.276	187
43186.316	297
43186.356	232
43186.396	231
43186.436	380
43186.476	464
43186.516	403
43186.556	368
43186.596	138
43186.636	222
43186.676	202
43186.716	57
43186.756	-16
43186.796	-27
43186.836	130
43186.876	480
43186.916	353
43186.956	210
43186.996	156
43187.036	144
43187.076	269
43187.116	362
43187.156	385
43187.196	356
43187.236	24
43187.276	-563
43187.316	165
43187.356	113
43187.396	-3
43187.436	41
43187.476	151
43187.516	308
43187.556	269
43187.596	278
43187.636	280
43187.676	258
43187.716	271
43187.756	272
43187.796	158
43187.836	41
43187.876	179
43187.916	155
43187.956	-140
43187.996	-199
43188.036	42
43188.076	254
43188.116	258
43188.156	127
43188.196	134
43188.236	50
43188.276	-9
43188.316	116
43188.356	140
43188.396	88
43188.436	35
43188.476	97
43188.516	148
43188.556	143
43188.596	87
43188.636	102
43188.676	232
43188.716	182
43188.756	140
43188.796	193
43188.836	204
43188.876	224
43188.916	199
43188.956	157
43188.996	148
43189.036	196
43189.076	220
43189.116	219
43189.156	210
43189.196	215
43189.236	223
43189.276	219
43189.316	181
43189.356	170
43189.396	124
43189.436	117
43189.476	165
43189.516	149
43189.556	85
43189.596	112
43189.636	133
43189.676	105
43189.716	113
43189.756	142
43189.796	206
43189.836	172
43189.876	104
43189.916	96
43189.956	105
43189.996	88
43190.036	53
43190.076	84
43190.116	141
43190.156	120
43190.196	61
43190.236	17
43190.276	-10
43190.316	18
43190.356	200
43190.396	161
43190.436	111
43190.476	228
43190.516	273
43190.556	144
43190.596	192
43190.636	190
43190.676	204
43190.716	192
43190.756	130
43190.796	105
43190.836	112
43190.876	157
43190.916	194
43190.956	183
43190.996	177
43191.036	157
43191.076	148
43191.116	130
43191.156	161
43191.196	173
43191.236	119
43191.276	214
43191.316	165
43191.356	83
43191.396	242
43191.436	253
43191.476	188
43191.516	-182
43191.556	104
43191.596	165
43191.636	-26
43191.676	195
43191.716	542
43191.756	433
43191.796	269
43191.836	221
43191.876	362
43191.916	283
43191.956	234
43191.996	370
43192.036	246
43192.076	207
43192.116	-60
43192.156	140
43192.196	316
43192.236	322
43192.276	196
43192.316	195
43192.356	254
43192.396	227
43192.436	240
43192.476	203
43192.516	358
43192.556	55
43192.596	-228
43192.636	88
43192.676	297
43192.716	317
43192.756	264
43192.796	-138
43192.836	88
43192.876	539
43192.916	331
43192.956	23
43192.996	-152
43193.036	165
43193.076	201
43193.116	232
43193.156	285
43193.196	205
43193.236	0
43193.276	7
43193.316	280
43193.356	531
43193.396	432
43193.436	189
43193.476	-81
43193.516	-66
43193.556	426
43193.596	336
43193.636	78
43193.676	29
43193.716	154
43193.756	296
43193.796	364
43193.836	330
43193.876	337
43193.916	184
43193.956	151
43193.996	254
43194.036	286
43194.076	262
43194.116	199
43194.156	248
43194.196	231
43194.236	135
43194.276	159
43194.316	182
43194.356	159
43194.396	187
43194.436	254
43194.476	151
43194.516	42
43194.556	180
43194.596	337
43194.636	314
43194.676	148
43194.716	208
43194.756	156
43194.796	135
43194.836	106
43194.876	129
43194.916	178
43194.956	198
43194.996	211
43195.036	173
43195.076	198
43195.116	231
43195.156	228
43195.196	207
43195.236	236
43195.276	239
43195.316	148
43195.356	177
43195.396	235
43195.436	218
43195.476	156
43195.516	170
43195.556	230
43195.596	235
43195.636	187
43195.676	168
43195.716	195
43195.756	214
43195.796	204
43195.836	191
43195.876	181
43195.916	184
43195.956	176
43195.996	280
43196.036	231
43196.076	130
43196.116	59
43196.156	183
43196.196	263
43196.236	202
43196.276	161
43196.316	150
43196.356	171
43196.396	186
43196.436	189
43196.476	164
43196.516	171
43196.556	179
43196.596	182
43196.636	180
43196.676	173
43196.716	169
43196.756	163
43196.796	169
43196.836	186
43196.876	175
43196.916	180
43196.956	172
43196.996	177
43197.036	166
43197.076	161
43197.116	137
43197.156	129
43197.196	128
43197.236	122
43197.276	86
43197.316	527
43197.356	-427
43197.396	451
43197.436	307
43197.476	40
43197.516	41
43197.556	192
43197.596	173
43197.636	118
43197.676	124
43197.716	148
43197.756	108
43197.796	124
43197.836	164
43197.876	174
43197.916	100
43197.956	118
43197.996	184
43198.036	121
43198.076	80
43198.116	95
43198.156	120
43198.196	106
43198.236	34
43198.276	57
43198.316	82
43198.356	104
43198.396	94
43198.436	61
43198.476	111
43198.516	121
43198.556	182
43198.596	39
43198.636	257
43198.676	-7
43198.716	82
43198.756	25
43198.796	53
43198.836	131
43198.876	66
43198.916	25
43198.956	12
43198.996	43
43199.036	133
43199.076	42
43199.116	-23
43199.156	75
43199.196	53
43199.236	36
43199.276	25
43199.316	126
43199.356	58
43199.396	-22
43199.436	65
43199.476	109
43199.516	65
43199.556	14
43199.596	91
43199.636	98
43199.676	96
43199.716	87
43199.756	25
43199.796	66
43199.836	100
43199.876	95
43199.916	99
43199.956	60
43199.996	54
43200.036	82
43200.076	78
43200.116	89
43200.156	93
43200.196	85
43200.236	78
43200.276	136
43200.316	119
43200.356	112
43200.396	83
43200.436	71
43200.476	82
43200.516	77
43200.556	124
43200.596	146
43200.636	124
43200.676	137
43200.716	112
43200.756	188
43200.796	234
43200.836	199
43200.876	248
43200.916	252
43200.956	231
43200.996	193
43201.036	239
43201.076	322
43201.116	266
43201.156	357
43201.196	343
43201.236	-106
43201.276	-47
43201.316	185
43201.356	181
43201.396	118
43201.436	-57
43201.476	65
43201.516	99
43201.556	97
43201.596	266
43201.636	308
43201.676	249
43201.716	283
43201.756	338
43201.796	216
43201.836	11
43201.876	-74
43201.916	288
43201.956	28
43201.996	263
43202.036	219
43202.076	-138
43202.116	163
43202.156	188
43202.196	65
43202.236	11
43202.276	317
43202.316	272
43202.356	136
43202.396	420
43202.436	125
43202.476	-347
43202.516	-187
43202.556	126
43202.596	64
43202.636	65
43202.676	355
43202.716	857
43202.756	349
43202.796	96
43202.836	314
43202.876	287
43202.916	255
43202.956	228
43202.996	243
43203.036	423
43203.076	331
43203.116	-63
43203.156	-299
43203.196	162
43203.236	269
43203.276	409
43203.316	98
43203.356	26
43203.396	198
43203.436	567
43203.476	394
43203.516	53
43203.556	132
43203.596	137
43203.636	183
43203.676	474
43203.716	-24
43203.756	-284
43203.796	87
43203.836	486
43203.876	328
43203.916	350
43203.956	89
43203.996	179
43204.036	338
43204.076	302
43204.116	204
43204.156	392
43204.196	395
43204.236	318
43204.276	245
43204.316	190
43204.356	337
43204.396	371
43204.436	179
43204.476	128
43204.516	116
43204.556	240
43204.596	133
43204.636	28
43204.676	78
43204.716	202
43204.756	316
43204.796	416
43204.836	398
43204.876	49
43204.916	38
43204.956	209
43204.996	266
43205.036	219
43205.076	394
43205.116	211
43205.156	-238
43205.196	91
43205.236	383
43205.276	350
43205.316	46
43205.356	181
43205.396	142
43205.436	135
43205.476	108
43205.516	232
43205.556	362
43205.596	349
43205.636	191
43205.676	353
43205.716	283
43205.756	203
43205.796	95
43205.836	196
43205.876	260
43205.916	247
43205.956	295
43205.996	266
43206.036	98
43206.076	-47
43206.116	129
43206.156	196
43206.196	133
43206.236	137
43206.276	166
43206.316	268
43206.356	281
43206.396	193
43206.436	399
43206.476	24
43206.516	127
43206.556	254
43206.596	46
43206.636	71
43206.676	122
43206.716	87
43206.756	390
43206.796	332
43206.836	263
43206.876	206
43206.916	331
43206.956	278
43206.996	215
43207.036	296
43207.076	361
43207.116	-542
43207.156	-188
43207.196	87
43207.236	371
43207.276	400
43207.316	116
43207.356	213
43207.396	421
43207.436	243
43207.476	112
43207.516	164
43207.556	154
43207.596	154
43207.636	-210
43207.676	278
43207.716	147
43207.756	281
43207.796	302
43207.836	105
43207.876	25
43207.916	230
43207.956	527
43207.996	506
43208.036	319
43208.076	237
43208.116	222
43208.156	273
43208.196	353
43208.236	274
43208.276	-130
43208.316	-141
43208.356	-124
43208.396	-60
43208.436	177
43208.476	146
43208.516	332
43208.556	380
43208.596	533
43208.636	82
43208.676	-201
43208.716	33
43208.756	420
43208.796	367
43208.836	-7
43208.876	-229
43208.916	199
43208.956	414
43208.996	126
43209.036	22
43209.076	33
43209.116	73
43209.156	-13
43209.196	-37
43209.236	240
43209.276	433
43209.316	325
43209.356	201
43209.396	94
43209.436	-166
43209.476	96
43209.516	29
43209.556	-155
43209.596	130
43209.636	138
43209.676	102
43209.716	252
43209.756	88
43209.796	-10
43209.836	-179
43209.876	-209
43209.916	119
43209.956	142
43209.996	230
43210.036	313
43210.076	249
43210.116	146
43210.156	56
43210.196	-20
43210.236	-25
43210.276	142
43210.316	331
43210.356	133
43210.396	-24
43210.436	121
43210.476	239
43210.516	280
43210.556	286
43210.596	134
43210.636	93
43210.676	-13
43210.716	43
43210.756	168
43210.796	116
43210.836	-1
43210.876	56
43210.916	0
43210.956	-22
43210.996	96
43211.036	236
43211.076	379
43211.116	302
43211.156	173
43211.196	59
43211.236	69
43211.276	203
43211.316	207
43211.356	150
43211.396	88
43211.436	174
43211.476	101
43211.516	140
43211.556	105
43211.596	162
43211.636	230
43211.676	206
43211.716	203
43211.756	236
43211.796	249
43211.836	305
43211.876	292
43211.916	211
43211.956	224
43211.996	243
43212.036	320
43212.076	254
43212.116	201
43212.156	119
43212.196	218
43212.236	228
43212.276	413
43212.316	501
43212.356	253
43212.396	79
43212.436	59
43212.476	163
43212.516	350
43212.556	323
43212.596	225
43212.636	218
43212.676	235
43212.716	300
43212.756	255
43212.796	232
43212.836	195
43212.876	173
43212.916	243
43212.956	177
43212.996	231
43213.036	279
43213.076	248
43213.116	190
43213.156	256
43213.196	294
43213.236	299
43213.276	319
43213.316	188
43213.356	166
43213.396	294
43213.436	311
43213.476	227
43213.516	177
43213.556	258
43213.596	326
43213.636	266
43213.676	225
43213.716	221
43213.756	226
43213.796	247
43213.836	274
43213.876	262
43213.916	255
43213.956	279
43213.996	302
43214.036	225
43214.076	195
43214.116	267
43214.156	284
43214.196	314
43214.236	314
43214.276	223
43214.316	243
43214.356	252
43214.396	294
43214.436	185
43214.476	202
43214.516	240
43214.556	231
43214.596	282
43214.636	260
43214.676	296
43214.716	285
43214.756	260
43214.796	288
43214.836	204
43214.876	192
43214.916	234
43214.956	334
43214.996	293
43215.036	319
43215.076	323
43215.116	285
43215.156	253
43215.196	236
43215.236	256
43215.276	242
43215.316	314
43215.356	300
43215.396	243
43215.436	243
43215.476	355
43215.516	259
43215.556	241
43215.596	217
43215.636	248
43215.676	292
43215.716	299
43215.756	359
43215.796	431
43215.836	334
43215.876	227
43215.916	247
43215.956	337
43215.996	215
43216.036	212
43216.076	519
43216.116	391
43216.156	272
43216.196	97
43216.236	102
43216.276	25
43216.316	7
43216.356	251
43216.396	234
43216.436	56
43216.476	-24
43216.516	219
43216.556	334
43216.596	287
43216.636	53
43216.676	93
43216.716	230
43216.756	156
43216.796	94
43216.836	30
43216.876	116
43216.916	157
43216.956	33
43216.996	103
43217.036	37
43217.076	254
43217.116	403
43217.156	250
43217.196	-418
43217.236	-93
43217.276	289
43217.316	153
43217.356	410
43217.396	206
43217.436	17
43217.476	-29
43217.516	23
43217.556	204
43217.596	390
43217.636	201
43217.676	156
43217.716	-71
43217.756	-64
43217.796	142
43217.836	347
43217.876	118
43217.916	281
43217.956	-10
43217.996	200
43218.036	50
43218.076	204
43218.116	396
43218.156	-644
43218.196	-658
43218.236	560
43218.276	240
43218.316	-78
43218.356	320
43218.396	245
43218.436	-222
43218.476	298
43218.516	-82
43218.556	-317
43218.596	422
43218.636	33
43218.676	-398
43218.716	433
43218.756	207
43218.796	-157
43218.836	278
43218.876	408
43218.916	9
43218.956	87
43218.996	326
43219.036	11
43219.076	-1212
43219.116	376
43219.156	42
43219.196	-17
43219.236	266
43219.276	118
43219.316	-44
43219.356	392
43219.396	50
43219.436	-278
43219.476	-281
43219.516	201
43219.556	98
43219.596	-131
43219.636	96
43219.676	106
43219.716	-3
43219.756	373
43219.796	452
43219.836	225
43219.876	195
43219.916	292
43219.956	100
43219.996	142
43220.036	299
43220.076	274
43220.116	347
43220.156	134
43220.196	249
43220.236	147
43220.276	145
43220.316	363
43220.356	302
43220.396	79
43220.436	114
43220.476	306
43220.516	200
43220.556	104
43220.596	157
43220.636	342
43220.676	264
43220.716	200
43220.756	214
43220.796	189
43220.836	232
43220.876	227
43220.916	242
43220.956	236
43220.996	289
43221.036	252
43221.076	278
43221.116	213
43221.156	255
43221.196	312
43221.236	308
43221.276	250
43221.316	274
43221.356	228
43221.396	292
43221.436	308
43221.476	266
43221.516	292
43221.556	310
43221.596	301
43221.636	272
43221.676	277
43221.716	282
43221.756	276
43221.796	275
43221.836	281
43221.876	300
43221.916	284
43221.956	299
43221.996	313
43222.036	291
43222.076	274
43222.116	314
43222.156	296
43222.196	281
43222.236	287
43222.276	280
43222.316	289
43222.356	313
43222.396	302
43222.436	293
43222.476	313
43222.516	322
43222.556	327
43222.596	296
43222.636	291
43222.676	296
43222.716	295
43222.756	283
43222.796	290
43222.836	291
43222.876	297
43222.916	312
43222.956	290
43222.996	293
43223.036	308
43223.076	308
43223.116	308
43223.156	299
43223.196	308
43223.236	336
43223.276	333
43223.316	326
43223.356	298
43223.396	314
43223.436	317
43223.476	324
43223.516	306
43223.556	311
43223.596	317
43223.636	285
43223.676	320
43223.716	331
43223.756	309
43223.796	267
43223.836	356
43223.876	370
43223.916	248
43223.956	400
43223.996	371
43224.036	260
43224.076	321
43224.116	390
43224.156	353
43224.196	262
43224.236	277
43224.276	317
43224.316	337
43224.356	356
43224.396	368
43224.436	370
43224.476	348
43224.516	358
43224.556	362
43224.596	303
43224.636	260
43224.676	266
43224.716	311
43224.756	308
43224.796	331
43224.836	320
43224.876	333
43224.916	344
43224.956	337
43224.996	325
43225.036	308
43225.076	314
43225.116	305
43225.156	309
43225.196	305
43225.236	298
43225.276	302
43225.316	321
43225.356	331
43225.396	308
43225.436	298
43225.476	310
43225.516	324
43225.556	314
43225.596	363
43225.636	337
43225.676	291
43225.716	337
43225.756	375
43225.796	366
43225.836	327
43225.876	335
43225.916	367
43225.956	260
43225.996	256
43226.036	214
43226.076	309
43226.116	344
43226.156	380
43226.196	206
43226.236	239
43226.276	221
43226.316	296
43226.356	308
43226.396	272
43226.436	291
43226.476	278
43226.516	186
43226.556	197
43226.596	330
43226.636	248
43226.676	222
43226.716	289
43226.756	255
43226.796	231
43226.836	275
43226.876	310
43226.916	192
43226.956	114
43226.996	323
43227.036	314
43227.076	277
43227.116	297
43227.156	333
43227.196	294
43227.236	301
43227.276	433
43227.316	184
43227.356	181
43227.396	327
43227.436	270
43227.476	148
43227.516	80
43227.556	135
43227.596	299
43227.636	139
43227.676	102
43227.716	269
43227.756	251
43227.796	195
43227.836	207
43227.876	148
43227.916	162
43227.956	218
43227.996	231
43228.036	252
43228.076	298
43228.116	243
43228.156	256
43228.196	255
43228.236	261
43228.276	266
43228.316	261
43228.356	283
43228.396	285
43228.436	260
43228.476	248
43228.516	271
43228.556	243
43228.596	272
43228.636	300
43228.676	258
43228.716	266
43228.756	285
43228.796	296
43228.836	267
43228.876	256
43228.916	290
43228.956	291
43228.996	281
43229.036	274
43229.076	274
43229.116	278
43229.156	285
43229.196	295
43229.236	290
43229.276	253
43229.316	278
43229.356	327
43229.396	302
43229.436	247
43229.476	271
43229.516	300
43229.556	239
43229.596	311
43229.636	303
43229.676	246
43229.716	261
43229.756	263
43229.796	255
43229.836	219
43229.876	256
43229.916	367
43229.956	292
43229.996	132
43230.036	273
43230.076	331
43230.116	247
43230.156	167
43230.196	237
43230.236	295
43230.276	238
43230.316	240
43230.356	216
43230.396	382
43230.436	444
43230.476	346
43230.516	272
43230.556	160
43230.596	300
43230.636	456
43230.676	264
43230.716	212
43230.756	97
43230.796	-43
43230.836	105
43230.876	139
43230.916	199
43230.956	326
43230.996	129
43231.036	218
43231.076	331
43231.116	371
43231.156	224
43231.196	-53
43231.236	233
43231.276	-168
43231.316	-74
43231.356	9
43231.396	285
43231.436	92
43231.476	-320
43231.516	145
43231.556	233
43231.596	35
43231.636	207
43231.676	-40
43231.716	400
43231.756	19
43231.796	-210
43231.836	-12
43231.876	-196
43231.916	-116
43231.956	467
43231.996	456
43232.036	451
43232.076	503
43232.116	-66
43232.156	-238
43232.196	561
43232.236	367
43232.276	-564
43232.316	21
43232.356	-85
43232.396	-113
43232.436	474
43232.476	-107
43232.516	-255
43232.556	335
43232.596	262
43232.636	-112
43232.676	-297
43232.716	-81
43232.756	-103
43232.796	-80
43232.836	460
43232.876	451
43232.916	155
43232.956	269
43232.996	34
43233.036	144
43233.076	54
43233.116	108
43233.156	225
43233.196	123
43233.236	154
43233.276	249
43233.316	-283
43233.356	-81
43233.396	-115
43233.436	-53
43233.476	142
43233.516	235
43233.556	173
43233.596	99
43233.636	131
43233.676	67
43233.716	43
43233.756	336
43233.796	365
43233.836	278
43233.876	213
43233.916	123
43233.956	-23
43233.996	260
43234.036	313
43234.076	225
43234.116	71
43234.156	226
43234.196	112
43234.236	-165
43234.276	72
43234.316	210
43234.356	127
43234.396	464
43234.436	559
43234.476	274
43234.516	207
43234.556	138
43234.596	174
43234.636	219
43234.676	97
43234.716	352
43234.756	184
43234.796	255
43234.836	273
43234.876	314
43234.916	369
43234.956	345
43234.996	345
43235.036	349
43235.076	147
43235.116	136
43235.156	176
43235.196	203
43235.236	224
43235.276	228
43235.316	191
43235.356	217
43235.396	215
43235.436	260
43235.476	272
43235.516	262
43235.556	285
43235.596	234
43235.636	174
43235.676	214
43235.716	326
43235.756	294
43235.796	241
43235.836	273
43235.876	245
43235.916	275
43235.956	302
43235.996	219
43236.036	238
43236.076	298
43236.116	308
43236.156	266
43236.196	237
43236.236	297
43236.276	274
43236.316	252
43236.356	290
43236.396	274
43236.436	273
43236.476	291
43236.516	265
43236.556	246
43236.596	280
43236.636	288
43236.676	268
43236.716	268
43236.756	248
43236.796	227
43236.836	254
43236.876	230
43236.916	168
43236.956	263
43236.996	270
43237.036	202
43237.076	207
43237.116	198
43237.156	297
43237.196	385
43237.236	448
43237.276	333
43237.316	201
43237.356	153
43237.396	293
43237.436	343
43237.476	147
43237.516	102
43237.556	21
43237.596	93
43237.636	208
43237.676	337
43237.716	436
43237.756	309
43237.796	21
43237.836	-14
43237.876	266
43237.916	447
43237.956	344
43237.996	288
43238.036	142
43238.076	709
43238.116	639
43238.156	300
43238.196	316
43238.236	237
43238.276	165
43238.316	23
43238.356	258
43238.396	457
43238.436	326
43238.476	317
43238.516	253
43238.556	480
43238.596	385
43238.636	235
43238.676	308
43238.716	148
43238.756	77
43238.796	61
43238.836	418
43238.876	557
43238.916	304
43238.956	318
[truncated: 113,234 more rows]
