# Supplementary material for: A Novel Algorithm for Movement Artifact Removal in ECG Signals Acquired from Wearable Systems Applied to Horses
Source: PLoS One. 2015 Oct 20;10(10):e0140783. doi: 10.1371/journal.pone.0140783 (PMC4618928; doi:10.1371/journal.pone.0140783)
Supplement: S1 Supporting Information — Electrocardiographic and Accellerometric data. (ZIP) [file pone.0140783.s001.zip › Available Data/InsiemeATe_2_ECG.txt]

43158.970	-180
43158.974	-199
43158.978	-216
43158.982	-229
43158.986	-234
43158.990	-236
43158.994	-237
43158.998	-239
43159.002	-240
43159.006	-235
43159.010	-219
43159.014	-193
43159.018	-162
43159.022	-133
43159.026	-112
43159.030	-101
43159.034	-97
43159.038	-94
43159.042	-89
43159.046	-82
43159.050	-75
43159.054	-71
43159.058	-69
43159.062	-69
43159.066	-69
43159.070	-68
43159.074	-68
43159.078	-70
43159.082	-76
43159.086	-86
43159.090	-95
43159.094	-100
43159.098	-101
43159.102	-98
43159.106	-95
43159.110	-97
43159.114	-107
43159.118	-120
43159.122	-124
43159.126	-100
43159.130	-34
43159.134	72
43159.138	195
43159.142	306
43159.146	376
43159.150	395
43159.154	368
43159.158	312
43159.162	246
43159.166	182
43159.170	124
43159.174	73
43159.178	27
43159.182	-15
43159.186	-53
43159.190	-86
43159.194	-114
43159.198	-137
43159.202	-154
43159.206	-168
43159.210	-178
43159.214	-185
43159.218	-189
43159.222	-192
43159.226	-194
43159.230	-197
43159.234	-202
43159.238	-205
43159.242	-207
43159.246	-206
43159.250	-203
43159.254	-200
43159.258	-199
43159.262	-201
43159.266	-204
43159.270	-205
43159.274	-203
43159.278	-197
43159.282	-190
43159.286	-183
43159.290	-179
43159.294	-179
43159.298	-182
43159.302	-185
43159.306	-188
43159.310	-190
43159.314	-192
43159.318	-195
43159.322	-198
43159.326	-203
43159.330	-210
43159.334	-220
43159.338	-233
43159.342	-246
43159.346	-258
43159.350	-267
43159.354	-272
43159.358	-274
43159.362	-274
43159.366	-275
43159.370	-275
43159.374	-274
43159.378	-269
43159.382	-259
43159.386	-243
43159.390	-223
43159.394	-201
43159.398	-180
43159.402	-162
43159.406	-149
43159.410	-142
43159.414	-137
43159.418	-133
43159.422	-126
43159.426	-117
43159.430	-106
43159.434	-97
43159.438	-93
43159.442	-95
43159.446	-104
43159.450	-118
43159.454	-134
43159.458	-149
43159.462	-161
43159.466	-170
43159.470	-174
43159.474	-176
43159.478	-176
43159.482	-176
43159.486	-173
43159.490	-166
43159.494	-153
43159.498	-135
43159.502	-115
43159.506	-98
43159.510	-85
43159.514	-76
43159.518	-67
43159.522	-58
43159.526	-48
43159.530	-42
43159.534	-40
43159.538	-44
43159.542	-49
43159.546	-53
43159.550	-54
43159.554	-52
43159.558	-48
43159.562	-45
43159.566	-45
43159.570	-46
43159.574	-48
43159.578	-49
43159.582	-49
43159.586	-50
43159.590	-54
43159.594	-65
43159.598	-85
43159.602	-109
43159.606	-129
43159.610	-128
43159.614	-93
43159.618	-17
43159.622	90
43159.626	204
43159.630	298
43159.634	352
43159.638	360
43159.642	331
43159.646	278
43159.650	218
43159.654	158
43159.658	103
43159.662	54
43159.666	9
43159.670	-33
43159.674	-72
43159.678	-106
43159.682	-134
43159.686	-157
43159.690	-174
43159.694	-187
43159.698	-197
43159.702	-203
43159.706	-205
43159.710	-204
43159.714	-205
43159.718	-208
43159.722	-214
43159.726	-221
43159.730	-228
43159.734	-230
43159.738	-230
43159.742	-228
43159.746	-225
43159.750	-222
43159.754	-221
43159.758	-221
43159.762	-225
43159.766	-229
43159.770	-232
43159.774	-232
43159.778	-229
43159.782	-226
43159.786	-226
43159.790	-229
43159.794	-233
43159.798	-238
43159.802	-242
43159.806	-245
43159.810	-249
43159.814	-254
43159.818	-260
43159.822	-266
43159.826	-273
43159.830	-280
43159.834	-286
43159.838	-291
43159.842	-295
43159.846	-298
43159.850	-302
43159.854	-305
43159.858	-304
43159.862	-296
43159.866	-282
43159.870	-262
43159.874	-240
43159.878	-219
43159.882	-200
43159.886	-185
43159.890	-174
43159.894	-165
43159.898	-159
43159.902	-152
43159.906	-144
43159.910	-136
43159.914	-129
43159.918	-125
43159.922	-127
43159.926	-134
43159.930	-143
43159.934	-152
43159.938	-161
43159.942	-171
43159.946	-182
43159.950	-195
43159.954	-207
43159.958	-216
43159.962	-220
43159.966	-219
43159.970	-214
43159.974	-205
43159.978	-192
43159.982	-176
43159.986	-157
43159.990	-137
43159.994	-118
43159.998	-103
43160.002	-93
43160.006	-87
43160.010	-84
43160.014	-83
43160.018	-83
43160.022	-85
43160.026	-87
43160.030	-88
43160.034	-86
43160.038	-85
43160.042	-84
43160.046	-85
43160.050	-87
43160.054	-88
43160.058	-87
43160.062	-87
43160.066	-87
43160.070	-89
43160.074	-94
43160.078	-103
43160.082	-117
43160.086	-135
43160.090	-149
43160.094	-146
43160.098	-110
43160.102	-36
43160.106	71
43160.110	187
43160.114	283
43160.118	339
43160.122	346
43160.126	314
43160.130	258
43160.134	193
43160.138	128
43160.142	67
43160.146	10
43160.150	-42
43160.154	-89
43160.158	-129
43160.162	-161
43160.166	-188
43160.170	-211
43160.174	-230
43160.178	-247
43160.182	-260
43160.186	-270
43160.190	-277
43160.194	-281
43160.198	-284
43160.202	-285
43160.206	-287
43160.210	-288
43160.214	-291
43160.218	-294
43160.222	-296
43160.226	-298
43160.230	-298
43160.234	-295
43160.238	-292
43160.242	-288
43160.246	-286
43160.250	-286
43160.254	-288
43160.258	-291
43160.262	-295
43160.266	-300
43160.270	-304
43160.274	-307
43160.278	-308
43160.282	-307
43160.286	-307
43160.290	-309
43160.294	-313
43160.298	-320
43160.302	-328
43160.306	-337
43160.310	-347
43160.314	-357
43160.318	-369
43160.322	-382
43160.326	-395
43160.330	-405
43160.334	-408
43160.338	-404
43160.342	-390
43160.346	-370
43160.350	-346
43160.354	-320
43160.358	-295
43160.362	-273
43160.366	-254
43160.370	-237
43160.374	-224
43160.378	-213
43160.382	-204
43160.386	-196
43160.390	-189
43160.394	-184
43160.398	-180
43160.402	-178
43160.406	-178
43160.410	-182
43160.414	-189
43160.418	-201
43160.422	-214
43160.426	-227
43160.430	-239
43160.434	-248
43160.438	-255
43160.442	-258
43160.446	-258
43160.450	-255
43160.454	-249
43160.458	-239
43160.462	-225
43160.466	-207
43160.470	-188
43160.474	-170
43160.478	-155
43160.482	-143
43160.486	-132
43160.490	-123
43160.494	-116
43160.498	-111
43160.502	-109
43160.506	-109
43160.510	-109
43160.514	-109
43160.518	-110
43160.522	-111
43160.526	-113
43160.530	-115
43160.534	-116
43160.538	-116
43160.542	-114
43160.546	-113
43160.550	-112
43160.554	-112
43160.558	-115
43160.562	-122
43160.566	-135
43160.570	-152
43160.574	-169
43160.578	-171
43160.582	-141
43160.586	-68
43160.590	45
43160.594	176
43160.598	294
43160.602	370
43160.606	390
43160.610	360
43160.614	296
43160.618	219
43160.622	143
43160.626	76
43160.630	18
43160.634	-33
43160.638	-79
43160.642	-119
43160.646	-154
43160.650	-184
43160.654	-208
43160.658	-226
43160.662	-239
43160.666	-247
43160.670	-252
43160.674	-256
43160.678	-261
43160.682	-267
43160.686	-273
43160.690	-278
43160.694	-282
43160.698	-283
43160.702	-283
43160.706	-281
43160.710	-278
43160.714	-275
43160.718	-273
43160.722	-273
43160.726	-274
43160.730	-274
43160.734	-271
43160.738	-269
43160.742	-267
43160.746	-267
43160.750	-270
43160.754	-273
43160.758	-277
43160.762	-281
43160.766	-285
43160.770	-289
43160.774	-293
43160.778	-299
43160.782	-304
43160.786	-311
43160.790	-319
43160.794	-328
43160.798	-338
43160.802	-349
43160.806	-359
43160.810	-369
43160.814	-377
43160.818	-381
43160.822	-379
43160.826	-369
43160.830	-352
43160.834	-329
43160.838	-304
43160.842	-280
43160.846	-259
43160.850	-240
43160.854	-222
43160.858	-205
43160.862	-191
43160.866	-181
43160.870	-176
43160.874	-174
43160.878	-174
43160.882	-173
43160.886	-170
43160.890	-168
43160.894	-168
43160.898	-171
43160.902	-178
43160.906	-188
43160.910	-202
43160.914	-217
43160.918	-234
43160.922	-248
43160.926	-260
43160.930	-266
43160.934	-268
43160.938	-266
43160.942	-261
43160.946	-252
43160.950	-240
43160.954	-224
43160.958	-205
43160.962	-186
43160.966	-169
43160.970	-154
43160.974	-143
43160.978	-135
43160.982	-129
43160.986	-124
43160.990	-122
43160.994	-122
43160.998	-124
43161.002	-125
43161.006	-126
43161.010	-126
43161.014	-125
43161.018	-126
43161.022	-128
43161.026	-131
43161.030	-132
43161.034	-131
43161.038	-128
43161.042	-125
43161.046	-124
43161.050	-124
43161.054	-129
43161.058	-138
43161.062	-153
43161.066	-170
43161.070	-175
43161.074	-153
43161.078	-88
43161.082	20
43161.086	153
43161.090	280
43161.094	369
43161.098	402
43161.102	378
43161.106	314
43161.110	232
43161.114	148
43161.118	74
43161.122	10
43161.126	-45
43161.130	-93
43161.134	-134
43161.138	-170
43161.142	-199
43161.146	-222
43161.150	-240
43161.154	-254
43161.158	-265
43161.162	-275
43161.166	-284
43161.170	-291
43161.174	-295
43161.178	-296
43161.182	-296
43161.186	-294
43161.190	-292
43161.194	-291
43161.198	-291
43161.202	-292
43161.206	-291
43161.210	-288
43161.214	-286
43161.218	-284
43161.222	-283
43161.226	-284
43161.230	-285
43161.234	-286
43161.238	-287
43161.242	-287
43161.246	-289
43161.250	-290
43161.254	-292
43161.258	-295
43161.262	-299
43161.266	-304
43161.270	-311
43161.274	-319
43161.278	-328
43161.282	-339
43161.286	-350
43161.290	-362
43161.294	-376
43161.298	-392
43161.302	-409
43161.306	-424
43161.310	-432
43161.314	-430
43161.318	-418
43161.322	-397
43161.326	-370
43161.330	-342
43161.334	-314
43161.338	-288
43161.342	-265
43161.346	-244
43161.350	-228
43161.354	-215
43161.358	-206
43161.362	-201
43161.366	-200
43161.370	-200
43161.374	-202
43161.378	-202
43161.382	-201
43161.386	-200
43161.390	-200
43161.394	-204
43161.398	-213
43161.402	-225
43161.406	-243
43161.410	-262
43161.414	-281
43161.418	-296
43161.422	-305
43161.426	-309
43161.430	-308
43161.434	-304
43161.438	-298
43161.442	-290
43161.446	-278
43161.450	-261
43161.454	-241
43161.458	-221
43161.462	-204
43161.466	-192
43161.470	-183
43161.474	-175
43161.478	-165
43161.482	-155
43161.486	-146
43161.490	-140
43161.494	-138
43161.498	-140
43161.502	-144
43161.506	-150
43161.510	-155
43161.514	-158
43161.518	-158
43161.522	-155
43161.526	-151
43161.530	-148
43161.534	-147
43161.538	-148
43161.542	-150
43161.546	-152
43161.550	-153
43161.554	-154
43161.558	-159
43161.562	-170
43161.566	-179
43161.570	-170
43161.574	-122
43161.578	-27
43161.582	106
43161.586	248
43161.590	363
43161.594	426
43161.598	428
43161.602	381
43161.606	302
43161.610	211
43161.614	123
43161.618	44
43161.622	-22
43161.626	-78
43161.630	-126
43161.634	-168
43161.638	-206
43161.642	-241
43161.646	-270
43161.650	-292
43161.654	-307
43161.658	-315
43161.662	-318
43161.666	-317
43161.670	-316
43161.674	-317
43161.678	-320
43161.682	-325
43161.686	-330
43161.690	-334
43161.694	-335
43161.698	-333
43161.702	-328
43161.706	-323
43161.710	-317
43161.714	-309
43161.718	-295
43161.722	-275
43161.726	-255
43161.730	-242
43161.734	-243
43161.738	-260
43161.742	-286
43161.746	-312
43161.750	-329
43161.754	-335
43161.758	-332
43161.762	-323
43161.766	-314
43161.770	-309
43161.774	-312
43161.778	-323
43161.782	-341
43161.786	-362
43161.790	-383
43161.794	-401
43161.798	-416
43161.802	-426
43161.806	-430
43161.810	-428
43161.814	-419
43161.818	-407
43161.822	-393
43161.826	-377
43161.830	-360
43161.834	-339
43161.838	-316
43161.842	-292
43161.846	-272
43161.850	-256
43161.854	-244
43161.858	-235
43161.862	-228
43161.866	-224
43161.870	-225
43161.874	-228
43161.878	-232
43161.882	-234
43161.886	-236
43161.890	-243
43161.894	-255
43161.898	-271
43161.902	-285
43161.906	-296
43161.910	-303
43161.914	-310
43161.918	-317
43161.922	-325
43161.926	-329
43161.930	-329
43161.934	-322
43161.938	-308
43161.942	-288
43161.946	-262
43161.950	-230
43161.954	-198
43161.958	-168
43161.962	-143
43161.966	-123
43161.970	-106
43161.974	-92
43161.978	-79
43161.982	-70
43161.986	-64
43161.990	-63
43161.994	-65
43161.998	-67
43162.002	-68
43162.006	-67
43162.010	-64
43162.014	-60
43162.018	-56
43162.022	-55
43162.026	-55
43162.030	-56
43162.034	-60
43162.038	-64
43162.042	-69
43162.046	-73
43162.050	-75
43162.054	-76
43162.058	-79
43162.062	-88
43162.066	-102
43162.070	-107
43162.074	-84
43162.078	-13
43162.082	109
43162.086	263
43162.090	412
43162.094	518
43162.098	559
43162.102	534
43162.106	462
43162.110	368
43162.114	273
43162.118	189
43162.122	117
43162.126	54
43162.130	-4
43162.134	-57
43162.138	-105
43162.142	-145
43162.146	-175
43162.150	-197
43162.154	-216
43162.158	-233
43162.162	-248
43162.166	-260
43162.170	-267
43162.174	-272
43162.178	-277
43162.182	-283
43162.186	-289
43162.190	-293
43162.194	-296
43162.198	-298
43162.202	-301
43162.206	-306
43162.210	-314
43162.214	-321
43162.218	-327
43162.222	-328
43162.226	-324
43162.230	-315
43162.234	-304
43162.238	-291
43162.242	-280
43162.246	-274
43162.250	-277
43162.254	-289
43162.258	-310
43162.262	-337
43162.266	-362
43162.270	-381
43162.274	-392
43162.278	-398
43162.282	-408
43162.286	-428
43162.290	-463
43162.294	-507
43162.298	-551
43162.302	-586
43162.306	-607
43162.310	-613
43162.314	-607
43162.318	-589
43162.322	-562
43162.326	-524
43162.330	-478
43162.334	-425
43162.338	-372
43162.342	-321
43162.346	-277
43162.350	-242
43162.354	-219
43162.358	-206
43162.362	-200
43162.366	-195
43162.370	-191
43162.374	-186
43162.378	-181
43162.382	-178
43162.386	-176
43162.390	-176
43162.394	-177
43162.398	-182
43162.402	-189
43162.406	-200
43162.410	-212
43162.414	-224
43162.418	-236
43162.422	-249
43162.426	-261
43162.430	-271
43162.434	-277
43162.438	-276
43162.442	-268
43162.446	-253
43162.450	-232
43162.454	-202
43162.458	-167
43162.462	-129
43162.466	-94
43162.470	-68
43162.474	-53
43162.478	-50
43162.482	-54
43162.486	-61
43162.490	-68
43162.494	-70
43162.498	-68
43162.502	-63
43162.506	-59
43162.510	-56
43162.514	-58
43162.518	-62
43162.522	-69
43162.526	-76
43162.530	-83
43162.534	-88
43162.538	-90
43162.542	-90
43162.546	-87
43162.550	-83
43162.554	-79
43162.558	-80
43162.562	-91
43162.566	-114
43162.570	-145
43162.574	-168
43162.578	-159
43162.582	-94
43162.586	30
43162.590	191
43162.594	347
43162.598	458
43162.602	503
43162.606	484
43162.610	422
43162.614	342
43162.618	259
43162.622	181
43162.626	109
43162.630	40
43162.634	-24
43162.638	-81
43162.642	-130
43162.646	-171
43162.650	-202
43162.654	-226
43162.658	-245
43162.662	-260
43162.666	-272
43162.670	-284
43162.674	-294
43162.678	-303
43162.682	-310
43162.686	-315
43162.690	-318
43162.694	-316
43162.698	-309
43162.702	-300
43162.706	-291
43162.710	-284
43162.714	-279
43162.718	-277
43162.722	-275
43162.726	-273
43162.730	-273
43162.734	-274
43162.738	-277
43162.742	-283
43162.746	-289
43162.750	-296
43162.754	-300
43162.758	-302
43162.762	-301
43162.766	-300
43162.770	-300
43162.774	-302
43162.778	-306
43162.782	-311
43162.786	-317
43162.790	-322
43162.794	-327
43162.798	-333
43162.802	-339
43162.806	-347
43162.810	-352
43162.814	-353
43162.818	-349
43162.822	-340
43162.826	-324
43162.830	-304
43162.834	-280
43162.838	-254
43162.842	-229
43162.846	-207
43162.850	-189
43162.854	-172
43162.858	-156
43162.862	-140
43162.866	-124
43162.870	-111
43162.874	-103
43162.878	-99
43162.882	-101
43162.886	-104
43162.890	-107
43162.894	-107
43162.898	-106
43162.902	-106
43162.906	-111
43162.910	-121
43162.914	-132
43162.918	-142
43162.922	-152
43162.926	-163
43162.930	-176
43162.934	-191
43162.938	-202
43162.942	-206
43162.946	-203
43162.950	-195
43162.954	-187
43162.958	-178
43162.962	-168
43162.966	-153
43162.970	-134
43162.974	-113
43162.978	-96
43162.982	-85
43162.986	-79
43162.990	-76
43162.994	-73
43162.998	-68
43163.002	-63
43163.006	-58
43163.010	-57
43163.014	-57
43163.018	-59
43163.022	-60
43163.026	-61
43163.030	-63
43163.034	-67
43163.038	-73
43163.042	-79
43163.046	-83
43163.050	-82
43163.054	-79
43163.058	-76
43163.062	-77
43163.066	-82
43163.070	-89
43163.074	-96
43163.078	-105
43163.082	-117
43163.086	-130
43163.090	-135
43163.094	-115
43163.098	-59
43163.102	34
43163.106	146
43163.110	247
43163.114	310
43163.118	322
43163.122	288
43163.126	226
43163.130	152
43163.134	79
43163.138	11
43163.142	-51
43163.146	-108
43163.150	-159
43163.154	-204
43163.158	-242
43163.162	-271
43163.166	-293
43163.170	-309
43163.174	-321
43163.178	-331
43163.182	-339
43163.186	-344
43163.190	-347
43163.194	-350
43163.198	-353
43163.202	-355
43163.206	-354
43163.210	-347
43163.214	-337
43163.218	-326
43163.222	-318
43163.226	-313
43163.230	-312
43163.234	-313
43163.238	-315
43163.242	-315
43163.246	-316
43163.250	-315
43163.254	-315
43163.258	-314
43163.262	-312
43163.266	-309
43163.270	-303
43163.274	-294
43163.278	-281
43163.282	-269
43163.286	-264
43163.290	-270
43163.294	-287
43163.298	-310
43163.302	-333
43163.306	-353
43163.310	-372
43163.314	-397
43163.318	-426
43163.322	-454
43163.326	-473
43163.330	-476
43163.334	-463
43163.338	-441
43163.342	-416
43163.346	-393
43163.350	-371
43163.354	-348
43163.358	-321
43163.362	-292
43163.366	-262
43163.370	-234
43163.374	-208
43163.378	-186
43163.382	-168
43163.386	-154
43163.390	-144
43163.394	-139
43163.398	-139
43163.402	-144
43163.406	-152
43163.410	-161
43163.414	-168
43163.418	-170
43163.422	-165
43163.426	-155
43163.430	-142
43163.434	-133
43163.438	-134
43163.442	-149
43163.446	-180
43163.450	-226
43163.454	-279
43163.458	-332
43163.462	-380
43163.466	-416
43163.470	-441
43163.474	-454
43163.478	-455
43163.482	-444
43163.486	-423
43163.490	-394
43163.494	-363
43163.498	-333
43163.502	-303
43163.506	-269
43163.510	-228
43163.514	-178
43163.518	-120
43163.522	-61
43163.526	-6
43163.530	42
43163.534	78
43163.538	100
43163.542	107
43163.546	99
43163.550	80
43163.554	54
43163.558	24
43163.562	-7
43163.566	-40
43163.570	-80
43163.574	-132
43163.578	-196
43163.582	-269
43163.586	-347
43163.590	-425
43163.594	-506
43163.598	-592
43163.602	-679
43163.606	-744
43163.610	-749
43163.614	-656
43163.618	-454
43163.622	-168
43163.626	143
43163.630	412
43163.634	591
43163.638	665
43163.642	651
43163.646	582
43163.650	490
43163.654	397
43163.658	313
43163.662	236
43163.666	163
43163.670	92
43163.674	27
43163.678	-27
43163.682	-67
43163.686	-94
43163.690	-113
43163.694	-129
43163.698	-144
43163.702	-157
43163.706	-166
43163.710	-171
43163.714	-174
43163.718	-180
43163.722	-189
43163.726	-203
43163.730	-215
43163.734	-222
43163.738	-220
43163.742	-212
43163.746	-199
43163.750	-186
43163.754	-175
43163.758	-165
43163.762	-156
43163.766	-144
43163.770	-129
43163.774	-111
43163.778	-93
43163.782	-77
43163.786	-63
43163.790	-52
43163.794	-42
43163.798	-34
43163.802	-30
43163.806	-33
43163.810	-43
43163.814	-60
43163.818	-84
43163.822	-115
43163.826	-154
43163.830	-201
43163.834	-254
43163.838	-308
43163.842	-356
43163.846	-396
43163.850	-428
43163.854	-455
43163.858	-478
43163.862	-492
43163.866	-495
43163.870	-484
43163.874	-462
43163.878	-436
43163.882	-412
43163.886	-392
43163.890	-378
43163.894	-365
43163.898	-352
43163.902	-338
43163.906	-321
43163.910	-303
43163.914	-285
43163.918	-270
43163.922	-257
43163.926	-247
43163.930	-237
43163.934	-226
43163.938	-212
43163.942	-197
43163.946	-183
43163.950	-171
43163.954	-165
43163.958	-164
43163.962	-168
43163.966	-176
43163.970	-187
43163.974	-199
43163.978	-213
43163.982	-227
43163.986	-238
43163.990	-241
43163.994	-236
43163.998	-223
43164.002	-205
43164.006	-183
43164.010	-160
43164.014	-135
43164.018	-113
43164.022	-96
43164.026	-86
43164.030	-83
43164.034	-83
43164.038	-79
43164.042	-70
43164.046	-56
43164.050	-41
43164.054	-28
43164.058	-22
43164.062	-23
43164.066	-28
43164.070	-34
43164.074	-38
43164.078	-38
43164.082	-36
43164.086	-35
43164.090	-37
43164.094	-40
43164.098	-44
43164.102	-44
43164.106	-42
43164.110	-36
43164.114	-29
43164.118	-23
43164.122	-21
43164.126	-28
43164.130	-44
43164.134	-65
43164.138	-76
43164.142	-62
43164.146	-10
43164.150	80
43164.154	198
43164.158	319
43164.162	418
43164.166	473
43164.170	476
43164.174	434
43164.178	363
43164.182	280
43164.186	201
43164.190	129
43164.194	66
43164.198	9
43164.202	-42
43164.206	-86
43164.210	-121
43164.214	-147
43164.218	-167
43164.222	-183
43164.226	-198
43164.230	-213
43164.234	-228
43164.238	-242
43164.242	-254
43164.246	-263
43164.250	-271
43164.254	-277
43164.258	-283
43164.262	-287
43164.266	-291
43164.270	-294
43164.274	-295
43164.278	-294
43164.282	-291
43164.286	-287
43164.290	-283
43164.294	-282
43164.298	-285
43164.302	-290
43164.306	-297
43164.310	-303
43164.314	-307
43164.318	-309
43164.322	-311
43164.326	-317
43164.330	-327
43164.334	-341
43164.338	-357
43164.342	-371
43164.346	-383
43164.350	-392
43164.354	-402
43164.358	-412
43164.362	-424
43164.366	-438
43164.370	-451
43164.374	-463
43164.378	-472
43164.382	-474
43164.386	-468
43164.390	-452
43164.394	-428
43164.398	-400
43164.402	-371
43164.406	-344
43164.410	-320
43164.414	-298
43164.418	-279
43164.422	-263
43164.426	-251
43164.430	-243
43164.434	-240
43164.438	-238
43164.442	-236
43164.446	-232
43164.450	-226
43164.454	-220
43164.458	-215
43164.462	-212
43164.466	-211
43164.470	-212
43164.474	-215
43164.478	-219
43164.482	-226
43164.486	-236
43164.490	-250
43164.494	-268
43164.498	-288
43164.502	-303
43164.506	-309
43164.510	-303
43164.514	-289
43164.518	-274
43164.522	-262
43164.526	-253
43164.530	-243
43164.534	-227
43164.538	-201
43164.542	-169
43164.546	-137
43164.550	-110
43164.554	-93
43164.558	-87
43164.562	-89
43164.566	-93
43164.570	-97
43164.574	-98
43164.578	-99
43164.582	-102
43164.586	-106
43164.590	-110
43164.594	-111
43164.598	-107
43164.602	-102
43164.606	-97
43164.610	-96
43164.614	-97
43164.618	-97
43164.622	-93
43164.626	-86
43164.630	-77
43164.634	-69
43164.638	-65
43164.642	-65
43164.646	-69
43164.650	-75
43164.654	-86
43164.658	-104
43164.662	-125
43164.666	-132
43164.670	-98
43164.674	-1
43164.678	160
43164.682	358
43164.686	543
43164.690	667
43164.694	706
43164.698	664
43164.702	566
43164.706	443
43164.710	320
43164.714	206
43164.718	105
43164.722	12
43164.726	-71
43164.730	-145
43164.734	-209
43164.738	-261
43164.742	-303
43164.746	-332
43164.750	-349
43164.754	-355
43164.758	-355
43164.762	-352
43164.766	-352
43164.770	-351
43164.774	-347
43164.778	-336
43164.782	-319
43164.786	-298
43164.790	-277
43164.794	-259
43164.798	-244
43164.802	-235
43164.806	-231
43164.810	-234
43164.814	-243
43164.818	-258
43164.822	-277
43164.826	-297
43164.830	-317
43164.834	-334
43164.838	-350
43164.842	-365
43164.846	-380
43164.850	-396
43164.854	-410
43164.858	-422
43164.862	-431
43164.866	-436
43164.870	-441
43164.874	-448
43164.878	-460
43164.882	-476
43164.886	-492
43164.890	-504
43164.894	-510
43164.898	-511
43164.902	-510
43164.906	-505
43164.910	-491
43164.914	-459
43164.918	-408
43164.922	-344
43164.926	-277
43164.930	-217
43164.934	-169
43164.938	-131
43164.942	-101
43164.946	-78
43164.950	-66
43164.954	-65
43164.958	-73
43164.962	-82
43164.966	-88
43164.970	-88
43164.974	-83
43164.978	-78
43164.982	-76
43164.986	-80
43164.990	-89
43164.994	-100
43164.998	-111
43165.002	-120
43165.006	-127
43165.010	-139
43165.014	-159
43165.018	-190
43165.022	-227
43165.026	-263
43165.030	-291
43165.034	-307
43165.038	-313
43165.042	-313
43165.046	-310
43165.050	-302
43165.054	-287
43165.058	-265
43165.062	-235
43165.066	-204
43165.070	-174
43165.074	-147
43165.078	-124
43165.082	-105
43165.086	-89
43165.090	-76
43165.094	-68
43165.098	-64
43165.102	-63
43165.106	-63
43165.110	-64
43165.114	-64
43165.118	-64
43165.122	-63
43165.126	-63
43165.130	-64
43165.134	-66
43165.138	-70
43165.142	-74
43165.146	-78
43165.150	-82
43165.154	-84
43165.158	-87
43165.162	-89
43165.166	-92
43165.170	-93
43165.174	-94
43165.178	-96
43165.182	-104
43165.186	-120
43165.190	-142
43165.194	-157
43165.198	-143
43165.202	-81
43165.206	31
43165.210	175
43165.214	319
43165.218	430
43165.222	490
43165.226	499
43165.230	470
43165.234	414
43165.238	340
43165.242	254
43165.246	162
43165.250	74
43165.254	-1
43165.258	-56
43165.262	-94
43165.266	-120
43165.270	-140
43165.274	-157
43165.278	-169
43165.282	-175
43165.286	-175
43165.290	-170
43165.294	-165
43165.298	-164
43165.302	-168
43165.306	-174
43165.310	-179
43165.314	-178
43165.318	-169
43165.322	-154
43165.326	-141
43165.330	-133
43165.334	-133
43165.338	-140
43165.342	-151
43165.346	-163
43165.350	-170
43165.354	-172
43165.358	-170
43165.362	-167
43165.366	-169
43165.370	-175
43165.374	-184
43165.378	-193
43165.382	-199
43165.386	-202
43165.390	-202
43165.394	-202
43165.398	-204
43165.402	-210
43165.406	-221
43165.410	-236
43165.414	-253
43165.418	-271
43165.422	-288
43165.426	-303
43165.430	-316
43165.434	-321
43165.438	-318
43165.442	-304
43165.446	-279
43165.450	-246
43165.454	-210
43165.458	-174
43165.462	-146
43165.466	-126
43165.470	-117
43165.474	-112
43165.478	-108
43165.482	-100
43165.486	-88
43165.490	-78
43165.494	-71
43165.498	-69
43165.502	-70
43165.506	-71
43165.510	-71
43165.514	-73
43165.518	-78
43165.522	-84
43165.526	-88
43165.530	-88
43165.534	-87
43165.538	-91
43165.542	-107
43165.546	-133
43165.550	-164
43165.554	-193
43165.558	-215
43165.562	-229
43165.566	-237
43165.570	-239
43165.574	-235
43165.578	-226
43165.582	-211
43165.586	-191
43165.590	-165
43165.594	-136
43165.598	-110
43165.602	-91
43165.606	-79
43165.610	-74
43165.614	-71
43165.618	-68
43165.622	-62
43165.626	-53
43165.630	-44
43165.634	-36
43165.638	-29
43165.642	-24
43165.646	-21
43165.650	-18
43165.654	-17
43165.658	-19
43165.662	-25
43165.666	-32
43165.670	-36
43165.674	-34
43165.678	-27
43165.682	-22
43165.686	-26
43165.690	-41
43165.694	-61
43165.698	-76
43165.702	-80
43165.706	-73
43165.710	-61
43165.714	-54
43165.718	-57
43165.722	-69
43165.726	-75
43165.730	-60
43165.734	-11
43165.738	70
43165.742	168
43165.746	258
43165.750	322
43165.754	351
43165.758	348
43165.762	321
43165.766	279
43165.770	229
43165.774	176
43165.778	120
43165.782	62
43165.786	5
43165.790	-48
43165.794	-95
43165.798	-132
43165.802	-159
43165.806	-176
43165.810	-187
43165.814	-196
43165.818	-207
43165.822	-219
43165.826	-228
43165.830	-228
43165.834	-219
43165.838	-206
43165.842	-197
43165.846	-196
43165.850	-204
43165.854	-212
43165.858	-216
43165.862	-211
43165.866	-202
43165.870	-193
43165.874	-189
43165.878	-190
43165.882	-194
43165.886	-199
43165.890	-204
43165.894	-208
43165.898	-212
43165.902	-214
43165.906	-218
43165.910	-223
43165.914	-231
43165.918	-239
43165.922	-244
43165.926	-247
43165.930	-249
43165.934	-251
43165.938	-257
43165.942	-264
43165.946	-272
43165.950	-279
43165.954	-283
43165.958	-285
43165.962	-282
43165.966	-275
43165.970	-265
43165.974	-251
43165.978	-235
43165.982	-219
43165.986	-204
43165.990	-191
43165.994	-177
43165.998	-162
43166.002	-145
43166.006	-128
43166.010	-113
43166.014	-102
43166.018	-97
43166.022	-95
43166.026	-94
43166.030	-91
43166.034	-85
43166.038	-78
43166.042	-72
43166.046	-70
43166.050	-73
43166.054	-81
43166.058	-94
43166.062	-109
43166.066	-126
43166.070	-145
43166.074	-167
43166.078	-191
43166.082	-217
43166.086	-244
43166.090	-269
43166.094	-287
43166.098	-294
43166.102	-289
43166.106	-276
43166.110	-260
43166.114	-248
43166.118	-240
43166.122	-230
43166.126	-212
43166.130	-184
43166.134	-152
43166.138	-124
43166.142	-107
43166.146	-103
43166.150	-105
43166.154	-104
43166.158	-95
43166.162	-80
43166.166	-65
43166.170	-57
43166.174	-58
43166.178	-65
43166.182	-72
43166.186	-76
43166.190	-76
43166.194	-72
43166.198	-68
43166.202	-66
43166.206	-68
43166.210	-74
43166.214	-82
43166.218	-87
43166.222	-88
43166.226	-85
43166.230	-83
43166.234	-85
43166.238	-91
43166.242	-102
43166.246	-114
43166.250	-130
43166.254	-146
43166.258	-155
43166.262	-145
43166.266	-102
43166.270	-22
43166.274	85
43166.278	195
43166.282	283
43166.286	332
43166.290	338
43166.294	309
43166.298	257
43166.302	195
43166.306	128
43166.310	63
43166.314	1
43166.318	-55
43166.322	-102
43166.326	-142
43166.330	-174
43166.334	-200
43166.338	-220
43166.342	-233
43166.346	-238
43166.350	-238
43166.354	-239
43166.358	-244
43166.362	-255
43166.366	-268
43166.370	-275
43166.374	-270
43166.378	-256
43166.382	-238
43166.386	-225
43166.390	-223
43166.394	-228
43166.398	-236
43166.402	-242
43166.406	-246
43166.410	-248
43166.414	-250
43166.418	-252
43166.422	-250
43166.426	-241
43166.430	-226
43166.434	-209
43166.438	-197
43166.442	-194
43166.446	-200
43166.450	-214
43166.454	-228
43166.458	-242
43166.462	-254
43166.466	-266
43166.470	-279
43166.474	-293
43166.478	-308
43166.482	-324
43166.486	-339
43166.490	-351
43166.494	-357
43166.498	-353
43166.502	-339
43166.506	-319
43166.510	-295
43166.514	-271
43166.518	-246
43166.522	-222
43166.526	-198
43166.530	-177
43166.534	-158
43166.538	-142
43166.542	-127
43166.546	-113
43166.550	-103
43166.554	-98
43166.558	-97
43166.562	-99
43166.566	-101
43166.570	-102
43166.574	-100
43166.578	-97
43166.582	-96
43166.586	-98
43166.590	-104
43166.594	-111
43166.598	-119
43166.602	-126
43166.606	-133
43166.610	-140
43166.614	-149
43166.618	-159
43166.622	-168
43166.626	-176
43166.630	-182
43166.634	-185
43166.638	-185
43166.642	-182
43166.646	-176
43166.650	-167
43166.654	-156
43166.658	-141
43166.662	-125
43166.666	-109
43166.670	-95
43166.674	-86
43166.678	-80
43166.682	-79
43166.686	-79
43166.690	-80
43166.694	-81
43166.698	-82
43166.702	-84
43166.706	-86
43166.710	-89
43166.714	-93
43166.718	-97
43166.722	-102
43166.726	-108
43166.730	-113
43166.734	-116
43166.738	-117
43166.742	-117
43166.746	-116
43166.750	-116
43166.754	-120
43166.758	-127
43166.762	-137
43166.766	-146
43166.770	-151
43166.774	-153
43166.778	-152
43166.782	-156
43166.786	-170
43166.790	-192
43166.794	-210
43166.798	-202
43166.802	-150
43166.806	-49
43166.810	84
43166.814	218
43166.818	321
43166.822	373
43166.826	372
43166.830	330
43166.834	264
43166.838	190
43166.842	117
43166.846	49
43166.850	-13
43166.854	-71
43166.858	-124
43166.862	-172
43166.866	-213
43166.870	-245
43166.874	-270
43166.878	-290
43166.882	-306
43166.886	-321
43166.890	-334
43166.894	-342
43166.898	-341
43166.902	-330
43166.906	-312
43166.910	-292
43166.914	-278
43166.918	-270
43166.922	-267
43166.926	-267
43166.930	-267
43166.934	-265
43166.938	-261
43166.942	-256
43166.946	-250
43166.950	-247
43166.954	-248
43166.958	-254
43166.962	-263
43166.966	-272
[truncated: 998,000+ more rows]
