# Supplementary material for: A Novel Algorithm for Movement Artifact Removal in ECG Signals Acquired from Wearable Systems Applied to Horses
Source: PLoS One. 2015 Oct 20;10(10):e0140783. doi: 10.1371/journal.pone.0140783 (PMC4618928; doi:10.1371/journal.pone.0140783)
Supplement: S1 Supporting Information — Electrocardiographic and Accellerometric data. (ZIP) [file pone.0140783.s001.zip › Available Data/Irli_1_AccX.txt]

62676.999	-339
62677.039	-343
62677.079	-354
62677.119	-350
62677.159	-347
62677.199	-355
62677.239	-353
62677.279	-345
62677.319	-338
62677.359	-335
62677.399	-354
62677.439	-344
62677.479	-347
62677.519	-357
62677.559	-364
62677.599	-554
62677.639	-181
62677.679	-239
62677.719	-319
62677.759	-440
62677.799	-357
62677.839	-314
62677.879	-331
62677.919	-349
62677.959	-351
62677.999	-350
62678.039	-356
62678.079	-357
62678.119	-336
62678.159	-418
62678.199	-348
62678.239	-274
62678.279	-502
62678.319	5
62678.359	-504
62678.399	-629
62678.439	-18
62678.479	-370
62678.519	-404
62678.559	-290
62678.599	-279
62678.639	-196
62678.679	-364
62678.719	-414
62678.759	-415
62678.799	-510
62678.839	-229
62678.879	-315
62678.919	-501
62678.959	-18
62678.999	-424
62679.039	-435
62679.079	-273
62679.119	-26
62679.159	-353
62679.199	-465
62679.239	-313
62679.279	-211
62679.319	-308
62679.359	-333
62679.399	-299
62679.439	-305
62679.479	-303
62679.519	-292
62679.559	-269
62679.599	-286
62679.639	-307
62679.679	-327
62679.719	-366
62679.759	-360
62679.799	-344
62679.839	-327
62679.879	-307
62679.919	-316
62679.959	-353
62679.999	-361
62680.039	-382
62680.079	-387
62680.119	-400
62680.159	-382
62680.199	-346
62680.239	-362
62680.279	-369
62680.319	-433
62680.359	-305
62680.399	-526
62680.439	-273
62680.479	-343
62680.519	-476
62680.559	-478
62680.599	-352
62680.639	-360
62680.679	-439
62680.719	-419
62680.759	-376
62680.799	-411
62680.839	-428
62680.879	-458
62680.919	-473
62680.959	-463
62680.999	-449
62681.039	-431
62681.079	-414
62681.119	-428
62681.159	-463
62681.199	-474
62681.239	-499
62681.279	-532
62681.319	-487
62681.359	-364
62681.399	-405
62681.439	-457
62681.479	-398
62681.519	-414
62681.559	-452
62681.599	-376
62681.639	-276
62681.679	-328
62681.719	-418
62681.759	-464
62681.799	-435
62681.839	-420
62681.879	-438
62681.919	-421
62681.959	-416
62681.999	-380
62682.039	-350
62682.079	-390
62682.119	-560
62682.159	-457
62682.199	-72
62682.239	-579
62682.279	-382
62682.319	-389
62682.359	-312
62682.399	-354
62682.439	-389
62682.479	-349
62682.519	-342
62682.559	-323
62682.599	-326
62682.639	-343
62682.679	-361
62682.719	-351
62682.759	-349
62682.799	-337
62682.839	-318
62682.879	-309
62682.919	-510
62682.959	-418
62682.999	-68
62683.039	-483
62683.079	-433
62683.119	-385
62683.159	-246
62683.199	-279
62683.239	-352
62683.279	-327
62683.319	-315
62683.359	-327
62683.399	-381
62683.439	-398
62683.479	-362
62683.519	-324
62683.559	-280
62683.599	-533
62683.639	-226
62683.679	-213
62683.719	-364
62683.759	-434
62683.799	-337
62683.839	-304
62683.879	-350
62683.919	-380
62683.959	-364
62683.999	-371
62684.039	-345
62684.079	-348
62684.119	-367
62684.159	-383
62684.199	-393
62684.239	-378
62684.279	-382
62684.319	-363
62684.359	-362
62684.399	-383
62684.439	-390
62684.479	-382
62684.519	-374
62684.559	-379
62684.599	-393
62684.639	-397
62684.679	-380
62684.719	-375
62684.759	-385
62684.799	-392
62684.839	-392
62684.879	-387
62684.919	-390
62684.959	-382
62684.999	-369
62685.039	-367
62685.079	-368
62685.119	-371
62685.159	-385
62685.199	-392
62685.239	-406
62685.279	-378
62685.319	-369
62685.359	-382
62685.399	-389
62685.439	-380
62685.479	-373
62685.519	-369
62685.559	-376
62685.599	-377
62685.639	-385
62685.679	-379
62685.719	-368
62685.759	-364
62685.799	-368
62685.839	-368
62685.879	-366
62685.919	-366
62685.959	-382
62685.999	-391
62686.039	-383
62686.079	-361
62686.119	-356
62686.159	-363
62686.199	-370
62686.239	-267
62686.279	-483
62686.319	-479
62686.359	-198
62686.399	-450
62686.439	-421
62686.479	-298
62686.519	-300
62686.559	-374
62686.599	-407
62686.639	-348
62686.679	-368
62686.719	-372
62686.759	-373
62686.799	-373
62686.839	-354
62686.879	-361
62686.919	-375
62686.959	-389
62686.999	-427
62687.039	-404
62687.079	-373
62687.119	-358
62687.159	-351
62687.199	-361
62687.239	-383
62687.279	-397
62687.319	-384
62687.359	-371
62687.399	-368
62687.439	-389
62687.479	-392
62687.519	-381
62687.559	-380
62687.599	-384
62687.639	-376
62687.679	-379
62687.719	-394
62687.759	-401
62687.799	-386
62687.839	-370
62687.879	-372
62687.919	-367
62687.959	-373
62687.999	-388
62688.039	-398
62688.079	-419
62688.119	-332
62688.159	-355
62688.199	-409
62688.239	-405
62688.279	-382
62688.319	-375
62688.359	-383
62688.399	-399
62688.439	-404
62688.479	-397
62688.519	-377
62688.559	-369
62688.599	-373
62688.639	-368
62688.679	-299
62688.719	-606
62688.759	-372
62688.799	-241
62688.839	-487
62688.879	-657
62688.919	-521
62688.959	-258
62688.999	-265
62689.039	-374
62689.079	-433
62689.119	-403
62689.159	-373
62689.199	-360
62689.239	-388
62689.279	-402
62689.319	-389
62689.359	-376
62689.399	-386
62689.439	-404
62689.479	-415
62689.519	-453
62689.559	-309
62689.599	-285
62689.639	-455
62689.679	-358
62689.719	-374
62689.759	-384
62689.799	-476
62689.839	-463
62689.879	-394
62689.919	-392
62689.959	-412
62689.999	-427
62690.039	-436
62690.079	-431
62690.119	-644
62690.159	-238
62690.199	-184
62690.239	-286
62690.279	-575
62690.319	-415
62690.359	-491
62690.399	-404
62690.439	-339
62690.479	-366
62690.519	-406
62690.559	-420
62690.599	-424
62690.639	-415
62690.679	-467
62690.719	-366
62690.759	-562
62690.799	-242
62690.839	-238
62690.879	-401
62690.919	-561
62690.959	-392
62690.999	-346
62691.039	-374
62691.079	-410
62691.119	-415
62691.159	-384
62691.199	-378
62691.239	-407
62691.279	-420
62691.319	-407
62691.359	-405
62691.399	-465
62691.439	-448
62691.479	-597
62691.519	-273
62691.559	-61
62691.599	-350
62691.639	-724
62691.679	-488
62691.719	-345
62691.759	-356
62691.799	-423
62691.839	-452
62691.879	-439
62691.919	-422
62691.959	-427
62691.999	-436
62692.039	-424
62692.079	-410
62692.119	-411
62692.159	-428
62692.199	-438
62692.239	-421
62692.279	-420
62692.319	-427
62692.359	-429
62692.399	-445
62692.439	-407
62692.479	-407
62692.519	-431
62692.559	-426
62692.599	-415
62692.639	-425
62692.679	-442
62692.719	-442
62692.759	-448
62692.799	-562
62692.839	-299
62692.879	-138
62692.919	-587
62692.959	-297
62692.999	-605
62693.039	-481
62693.079	-218
62693.119	-581
62693.159	-433
62693.199	-144
62693.239	-645
62693.279	-519
62693.319	-266
62693.359	-518
62693.399	-334
62693.439	-352
62693.479	-756
62693.519	-546
62693.559	-384
62693.599	-366
62693.639	-413
62693.679	-449
62693.719	-475
62693.759	-446
62693.799	-426
62693.839	-440
62693.879	-458
62693.919	-465
62693.959	-480
62693.999	-637
62694.039	-285
62694.079	-71
62694.119	-727
62694.159	-497
62694.199	-380
62694.239	-590
62694.279	-534
62694.319	-388
62694.359	-391
62694.399	-435
62694.439	-468
62694.479	-467
62694.519	-443
62694.559	-450
62694.599	-463
62694.639	-453
62694.679	-452
62694.719	-445
62694.759	-454
62694.799	-432
62694.839	-447
62694.879	-456
62694.919	-465
62694.959	-464
62694.999	-452
62695.039	-454
62695.079	-444
62695.119	-460
62695.159	-453
62695.199	-447
62695.239	-447
62695.279	-447
62695.319	-457
62695.359	-490
62695.399	-452
62695.439	-404
62695.479	-578
62695.519	-341
62695.559	-343
62695.599	-506
62695.639	-669
62695.679	-418
62695.719	-708
62695.759	-421
62695.799	-435
62695.839	-405
62695.879	-453
62695.919	-472
62695.959	-448
62695.999	-454
62696.039	-476
62696.079	-467
62696.119	-471
62696.159	-478
62696.199	-467
62696.239	-459
62696.279	-461
62696.319	-472
62696.359	-477
62696.399	-468
62696.439	-461
62696.479	-463
62696.519	-469
62696.559	-465
62696.599	-463
62696.639	-459
62696.679	-463
62696.719	-464
62696.759	-460
62696.799	-457
62696.839	-451
62696.879	-451
62696.919	-458
62696.959	-464
62696.999	-458
62697.039	-462
62697.079	-284
62697.119	-548
62697.159	-467
62697.199	-647
62697.239	-495
62697.279	-431
62697.319	-377
62697.359	-421
62697.399	-487
62697.439	-469
62697.479	-459
62697.519	-455
62697.559	-450
62697.599	-457
62697.639	-445
62697.679	-445
62697.719	-460
62697.759	-463
62697.799	-462
62697.839	-481
62697.879	-457
62697.919	-509
62697.959	-463
62697.999	-402
62698.039	-570
62698.079	-376
62698.119	-254
62698.159	-700
62698.199	-613
62698.239	-468
62698.279	-333
62698.319	-540
62698.359	-327
62698.399	-279
62698.439	-422
62698.479	-461
62698.519	-393
62698.559	-358
62698.599	-454
62698.639	-439
62698.679	-420
62698.719	-454
62698.759	-415
62698.799	-409
62698.839	-427
62698.879	-435
62698.919	-364
62698.959	-366
62698.999	-401
62699.039	-438
62699.079	-368
62699.119	-386
62699.159	-442
62699.199	-476
62699.239	-340
62699.279	-437
62699.319	-205
62699.359	-140
62699.399	-307
62699.439	-466
62699.479	-471
62699.519	-17
62699.559	-489
62699.599	-482
62699.639	-650
62699.679	-473
62699.719	-287
62699.759	-166
62699.799	-247
62699.839	-394
62699.879	-404
62699.919	-385
62699.959	-381
62699.999	-408
62700.039	-450
62700.079	-456
62700.119	-427
62700.159	-1
62700.199	-495
62700.239	-615
62700.279	-409
62700.319	-456
62700.359	-449
62700.399	-347
62700.439	-333
62700.479	-422
62700.519	-426
62700.559	-415
62700.599	-397
62700.639	-392
62700.679	-415
62700.719	-439
62700.759	-438
62700.799	-538
62700.839	-144
62700.879	-558
62700.919	-546
62700.959	-370
62700.999	-329
62701.039	-427
62701.079	-487
62701.119	-434
62701.159	-409
62701.199	-414
62701.239	-410
62701.279	-416
62701.319	-417
62701.359	-439
62701.399	-453
62701.439	-461
62701.479	-455
62701.519	-440
62701.559	-425
62701.599	-429
62701.639	-435
62701.679	-409
62701.719	-385
62701.759	-427
62701.799	-522
62701.839	-556
62701.879	-514
62701.919	-473
62701.959	-423
62701.999	-379
62702.039	-379
62702.079	-403
62702.119	-403
62702.159	-407
62702.199	-404
62702.239	-421
62702.279	-408
62702.319	-407
62702.359	-401
62702.399	-403
62702.439	-391
62702.479	-404
62702.519	-423
62702.559	-423
62702.599	-426
62702.639	-418
62702.679	-417
62702.719	-424
62702.759	-580
62702.799	-371
62702.839	-318
62702.879	-448
62702.919	-418
62702.959	-393
62702.999	-385
62703.039	-399
62703.079	-421
62703.119	-407
62703.159	-397
62703.199	-394
62703.239	-295
62703.279	-404
62703.319	-288
62703.359	-540
62703.399	-493
62703.439	-435
62703.479	-344
62703.519	-343
62703.559	-409
62703.599	-401
62703.639	-390
62703.679	-393
62703.719	-399
62703.759	-400
62703.799	-396
62703.839	-392
62703.879	-395
62703.919	-393
62703.959	-389
62703.999	-399
62704.039	-406
62704.079	-406
62704.119	-401
62704.159	-404
62704.199	-404
62704.239	-408
62704.279	-406
62704.319	-392
62704.359	-383
62704.399	-405
62704.439	-420
62704.479	-425
62704.519	-438
62704.559	-593
62704.599	-386
62704.639	-445
62704.679	-461
62704.719	-154
62704.759	-569
62704.799	-516
62704.839	-204
62704.879	-325
62704.919	-598
62704.959	-475
62704.999	-421
62705.039	-380
62705.079	-409
62705.119	-451
62705.159	-428
62705.199	-415
62705.239	-424
62705.279	-421
62705.319	-417
62705.359	-387
62705.399	-105
62705.439	-651
62705.479	-563
62705.519	-452
62705.559	-370
62705.599	-353
62705.639	-435
62705.679	-459
62705.719	-437
62705.759	-404
62705.799	-375
62705.839	-405
62705.879	-409
62705.919	-402
62705.959	-408
62705.999	-398
62706.039	-381
62706.079	-345
62706.119	-717
62706.159	-300
62706.199	-253
62706.239	-386
62706.279	-607
62706.319	-479
62706.359	-393
62706.399	-351
62706.439	-422
62706.479	-439
62706.519	-400
62706.559	-392
62706.599	-418
62706.639	-448
62706.679	-432
62706.719	-406
62706.759	-394
62706.799	-424
62706.839	-444
62706.879	-436
62706.919	-435
62706.959	-435
62706.999	-444
62707.039	-438
62707.079	-420
62707.119	-439
62707.159	-619
62707.199	-282
62707.239	-253
62707.279	-453
62707.319	-513
62707.359	-421
62707.399	-374
62707.439	-389
62707.479	-414
62707.519	-421
62707.559	-408
62707.599	-391
62707.639	-407
62707.679	-416
62707.719	-415
62707.759	-399
62707.799	-394
62707.839	-405
62707.879	-406
62707.919	-411
62707.959	-408
62707.999	-395
62708.039	-398
62708.079	-405
62708.119	-404
62708.159	-332
62708.199	-444
62708.239	-422
62708.279	-386
62708.319	-412
62708.359	-453
62708.399	-433
62708.439	-398
62708.479	-393
62708.519	-374
62708.559	-371
62708.599	-413
62708.639	-432
62708.679	-416
62708.719	-372
62708.759	-360
62708.799	-389
62708.839	-404
62708.879	-404
62708.919	-403
62708.959	-437
62708.999	-458
62709.039	-450
62709.079	-388
62709.119	-385
62709.159	-392
62709.199	-416
62709.239	-425
62709.279	-88
62709.319	-641
62709.359	-673
62709.399	-426
62709.439	-279
62709.479	-348
62709.519	-469
62709.559	-464
62709.599	-415
62709.639	-394
62709.679	-382
62709.719	-394
62709.759	-410
62709.799	-421
62709.839	-437
62709.879	-437
62709.919	-408
62709.959	-401
62709.999	-390
62710.039	-402
62710.079	-393
62710.119	-409
62710.159	-437
62710.199	-275
62710.239	-609
62710.279	-584
62710.319	-329
62710.359	-214
62710.399	-303
62710.439	-432
62710.479	-427
62710.519	-385
62710.559	-359
62710.599	-386
62710.639	-415
62710.679	-442
62710.719	-482
62710.759	-398
62710.799	-488
62710.839	-424
62710.879	-425
62710.919	-432
62710.959	-410
62710.999	-386
62711.039	-368
62711.079	-415
62711.119	-407
62711.159	-425
62711.199	-444
62711.239	-432
62711.279	-424
62711.319	-425
62711.359	-412
62711.399	-421
62711.439	-432
62711.479	-433
62711.519	-433
62711.559	-423
62711.599	-421
62711.639	-427
62711.679	-437
62711.719	-433
62711.759	-424
62711.799	-428
62711.839	-433
62711.879	-437
62711.919	-439
62711.959	-436
62711.999	-434
62712.039	-426
62712.079	-429
62712.119	-439
62712.159	-438
62712.199	-433
62712.239	-427
62712.279	-431
62712.319	-432
62712.359	-427
62712.399	-431
62712.439	-437
62712.479	-437
62712.519	-430
62712.559	-421
62712.599	-433
62712.639	-429
62712.679	-434
62712.719	-435
62712.759	-427
62712.799	-428
62712.839	-433
62712.879	-427
62712.919	-431
62712.959	-435
62712.999	-432
62713.039	-427
62713.079	-425
62713.119	-428
62713.159	-429
62713.199	-428
62713.239	-432
62713.279	-433
62713.319	-426
62713.359	-427
62713.399	-431
62713.439	-429
62713.479	-426
62713.519	-423
62713.559	-433
62713.599	-436
62713.639	-437
62713.679	-429
62713.719	-440
62713.759	-575
62713.799	-249
62713.839	-440
62713.879	-197
62713.919	-245
62713.959	-482
62713.999	-510
62714.039	-463
62714.079	-394
62714.119	-399
62714.159	-334
62714.199	-576
62714.239	-611
62714.279	-81
62714.319	-387
62714.359	-312
62714.399	-542
62714.439	-412
62714.479	-408
62714.519	-419
62714.559	-397
62714.599	-429
62714.639	-319
62714.679	-433
62714.719	-270
62714.759	-674
62714.799	-518
62714.839	-283
62714.879	-530
62714.919	-495
62714.959	-220
62714.999	-539
62715.039	-529
62715.079	-420
62715.119	-386
62715.159	-424
62715.199	-419
62715.239	-420
62715.279	-363
62715.319	-439
62715.359	-427
62715.399	-434
62715.439	-428
62715.479	-427
62715.519	-404
62715.559	-429
62715.599	-421
62715.639	-346
62715.679	-457
62715.719	-73
62715.759	-608
62715.799	-620
62715.839	-531
62715.879	-367
62715.919	-252
62715.959	-131
62715.999	-496
62716.039	-619
62716.079	-408
62716.119	-248
62716.159	-380
62716.199	-406
62716.239	-351
62716.279	-269
62716.319	-295
62716.359	-360
62716.399	-415
62716.439	-382
62716.479	-334
62716.519	-335
62716.559	-363
62716.599	-391
62716.639	-332
62716.679	-299
62716.719	-299
62716.759	-331
62716.799	-331
62716.839	-301
62716.879	-306
62716.919	-321
62716.959	-296
62716.999	-336
62717.039	-406
62717.079	-303
62717.119	-232
62717.159	-249
62717.199	-308
62717.239	-318
62717.279	-291
62717.319	-357
62717.359	-415
62717.399	-393
62717.439	-367
62717.479	-346
62717.519	-336
62717.559	-345
62717.599	-356
62717.639	-494
62717.679	-611
62717.719	-582
62717.759	-468
62717.799	-413
62717.839	-383
62717.879	-381
62717.919	-392
62717.959	-398
62717.999	-383
62718.039	-372
62718.079	-375
62718.119	-396
62718.159	-386
62718.199	-346
62718.239	-320
62718.279	-321
62718.319	-342
62718.359	-349
62718.399	-357
62718.439	-342
62718.479	-357
62718.519	-367
62718.559	-354
62718.599	-327
62718.639	-332
62718.679	-349
62718.719	-356
62718.759	-367
62718.799	-365
62718.839	-359
62718.879	-360
62718.919	-367
62718.959	-358
62718.999	-344
62719.039	-344
62719.079	-352
62719.119	-353
62719.159	-363
62719.199	-362
62719.239	-368
62719.279	-365
62719.319	-368
62719.359	-366
62719.399	-364
62719.439	-332
62719.479	-266
62719.519	-600
62719.559	-394
62719.599	-335
62719.639	-301
62719.679	-385
62719.719	-362
62719.759	-341
62719.799	-329
62719.839	-350
62719.879	-384
62719.919	-401
62719.959	-377
62719.999	-356
62720.039	-368
62720.079	-384
62720.119	-377
62720.159	-374
62720.199	-373
62720.239	-378
62720.279	-390
62720.319	-385
62720.359	-396
62720.399	-413
62720.439	-368
62720.479	-366
62720.519	-357
62720.559	-365
62720.599	-364
62720.639	-361
62720.679	-406
62720.719	-464
62720.759	-339
62720.799	-481
62720.839	-461
62720.879	-354
62720.919	-342
62720.959	-386
62720.999	-403
62721.039	-397
62721.079	-397
62721.119	-401
62721.159	-406
62721.199	-398
62721.239	-393
62721.279	-401
62721.319	-372
62721.359	-376
62721.399	-366
62721.439	-390
62721.479	-432
62721.519	-453
62721.559	-462
62721.599	-415
62721.639	-404
62721.679	-408
62721.719	-394
62721.759	-371
62721.799	-368
62721.839	-404
62721.879	-368
62721.919	-301
62721.959	-331
62721.999	-382
62722.039	-418
62722.079	-439
62722.119	-407
62722.159	-413
62722.199	-408
62722.239	-349
62722.279	-354
62722.319	-379
62722.359	-369
62722.399	-351
62722.439	-362
62722.479	-389
62722.519	-404
62722.559	-374
62722.599	-364
62722.639	-377
62722.679	-372
62722.719	-356
62722.759	-348
62722.799	-357
62722.839	-338
62722.879	-341
62722.919	-366
62722.959	-360
62722.999	-350
62723.039	-374
62723.079	-376
62723.119	-377
62723.159	-364
62723.199	-350
62723.239	-346
62723.279	-350
62723.319	-365
62723.359	-377
62723.399	-356
62723.439	-366
62723.479	-404
62723.519	-416
62723.559	-405
62723.599	-399
62723.639	-360
62723.679	-339
62723.719	-340
62723.759	-364
62723.799	-375
62723.839	-383
62723.879	-374
62723.919	-369
62723.959	-348
62723.999	-338
62724.039	-313
62724.079	-296
62724.119	-287
62724.159	-323
62724.199	-356
62724.239	-374
62724.279	-362
62724.319	-356
62724.359	-362
62724.399	-371
62724.439	-365
62724.479	-354
62724.519	-355
62724.559	-366
62724.599	-402
62724.639	-414
62724.679	-396
62724.719	-370
62724.759	-380
62724.799	-386
62724.839	-384
62724.879	-366
62724.919	-353
62724.959	-363
62724.999	-374
62725.039	-374
62725.079	-368
62725.119	-357
62725.159	-361
62725.199	-362
62725.239	-361
62725.279	-356
62725.319	-356
62725.359	-368
62725.399	-365
62725.439	-359
62725.479	-359
62725.519	-345
62725.559	-332
62725.599	-339
62725.639	-360
62725.679	-368
62725.719	-360
62725.759	-356
62725.799	-358
62725.839	-370
62725.879	-385
62725.919	-387
62725.959	-359
62725.999	-357
62726.039	-321
62726.079	-315
62726.119	-338
62726.159	-343
62726.199	-309
62726.239	-304
62726.279	-323
62726.319	-334
62726.359	-364
62726.399	-314
62726.439	-284
62726.479	-286
62726.519	-218
62726.559	-107
62726.599	-225
62726.639	-487
62726.679	-518
62726.719	-345
62726.759	-283
62726.799	-183
62726.839	-264
62726.879	-354
62726.919	-387
62726.959	-187
62726.999	-77
62727.039	-121
62727.079	-245
62727.119	-379
62727.159	-565
62727.199	-524
62727.239	-303
62727.279	-212
62727.319	-332
62727.359	-388
62727.399	-344
62727.439	-299
62727.479	-298
62727.519	-338
62727.559	-308
62727.599	-301
62727.639	-286
62727.679	-252
62727.719	-299
62727.759	-376
62727.799	-404
62727.839	-433
62727.879	-445
62727.919	-338
62727.959	-431
62727.999	-427
62728.039	-427
62728.079	-515
62728.119	-385
62728.159	-403
62728.199	-351
62728.239	-194
62728.279	-83
62728.319	-101
62728.359	-129
62728.399	-237
62728.439	-308
62728.479	-289
62728.519	-366
62728.559	-524
62728.599	-694
62728.639	-518
62728.679	-290
62728.719	-132
62728.759	-264
62728.799	-346
62728.839	-458
62728.879	-455
62728.919	-345
62728.959	-362
62728.999	-348
62729.039	-326
62729.079	-331
62729.119	-393
62729.159	-421
62729.199	-395
62729.239	-334
62729.279	-233
62729.319	-275
62729.359	-317
62729.399	-301
62729.439	-347
62729.479	-471
62729.519	-461
62729.559	-380
62729.599	-368
62729.639	-339
62729.679	-424
62729.719	-544
62729.759	-410
62729.799	-279
62729.839	-370
62729.879	-394
62729.919	-190
62729.959	-74
62729.999	-177
62730.039	-255
62730.079	-234
62730.119	-123
62730.159	-286
62730.199	-593
62730.239	-712
62730.279	-513
62730.319	-342
62730.359	-120
62730.399	-36
62730.439	-259
62730.479	-457
62730.519	-523
62730.559	-409
62730.599	-179
62730.639	-8
62730.679	-93
62730.719	-266
62730.759	-370
62730.799	-398
62730.839	-272
62730.879	-284
62730.919	-273
62730.959	-275
62730.999	-337
62731.039	-451
62731.079	-365
62731.119	-290
62731.159	-396
62731.199	-301
62731.239	-291
62731.279	-377
62731.319	-517
62731.359	-608
62731.399	-599
62731.439	-486
62731.479	-353
62731.519	-289
62731.559	-245
62731.599	-241
62731.639	-227
62731.679	-259
62731.719	-292
62731.759	-352
62731.799	-427
62731.839	-472
62731.879	-453
62731.919	-425
62731.959	-367
62731.999	-327
62732.039	-328
62732.079	-362
62732.119	-417
62732.159	-436
62732.199	-420
62732.239	-444
62732.279	-442
62732.319	-475
62732.359	-418
62732.399	-391
62732.439	-372
62732.479	-404
62732.519	-420
62732.559	-422
62732.599	-404
62732.639	-367
62732.679	-361
62732.719	-400
62732.759	-437
62732.799	-432
62732.839	-404
62732.879	-385
62732.919	-389
62732.959	-394
62732.999	-395
62733.039	-403
62733.079	-394
62733.119	-395
62733.159	-392
62733.199	-398
62733.239	-409
62733.279	-397
62733.319	-374
62733.359	-367
62733.399	-380
62733.439	-386
62733.479	-380
62733.519	-374
62733.559	-367
62733.599	-377
62733.639	-380
62733.679	-370
62733.719	-364
62733.759	-366
62733.799	-372
62733.839	-368
62733.879	-369
62733.919	-373
62733.959	-374
62733.999	-369
62734.039	-366
62734.079	-362
62734.119	-374
62734.159	-368
62734.199	-368
62734.239	-366
62734.279	-368
62734.319	-368
62734.359	-368
62734.399	-368
62734.439	-361
62734.479	-364
62734.519	-366
62734.559	-365
62734.599	-355
62734.639	-359
62734.679	-365
62734.719	-368
62734.759	-399
62734.799	-592
62734.839	-253
62734.879	-208
62734.919	-216
62734.959	-484
62734.999	-431
62735.039	-338
62735.079	-307
62735.119	-342
62735.159	-360
62735.199	-346
62735.239	-365
62735.279	-333
62735.319	-363
62735.359	-328
62735.399	-284
62735.439	-266
62735.479	-286
62735.519	-356
62735.559	-299
62735.599	-285
62735.639	-328
62735.679	-281
62735.719	-215
62735.759	-273
62735.799	-216
62735.839	-191
62735.879	-252
62735.919	-248
62735.959	-316
62735.999	-427
62736.039	-302
62736.079	-184
62736.119	-132
62736.159	-208
62736.199	-214
62736.239	-285
62736.279	-272
62736.319	-327
62736.359	-308
62736.399	-352
62736.439	-340
62736.479	-290
62736.519	-309
62736.559	-335
62736.599	-350
62736.639	-356
62736.679	-370
62736.719	-349
62736.759	-365
62736.799	-340
62736.839	-291
62736.879	-309
62736.919	-255
62736.959	-208
62736.999	-232
62737.039	-294
62737.079	-309
62737.119	-309
62737.159	-285
62737.199	-350
62737.239	-398
62737.279	-325
62737.319	-303
62737.359	-336
62737.399	-321
62737.439	-360
62737.479	-466
62737.519	-590
62737.559	-555
62737.599	-256
62737.639	-96
62737.679	-158
62737.719	-220
62737.759	-244
62737.799	-184
62737.839	-157
62737.879	-260
62737.919	-252
62737.959	-350
62737.999	-441
62738.039	-390
62738.079	-305
62738.119	-333
62738.159	-407
62738.199	-380
62738.239	-368
62738.279	-316
62738.319	-324
62738.359	-340
62738.399	-245
62738.439	-241
62738.479	-331
62738.519	-419
62738.559	-498
62738.599	-452
62738.639	-318
62738.679	-138
62738.719	-170
62738.759	-344
62738.799	-420
62738.839	-468
62738.879	-401
62738.919	-273
62738.959	-286
62738.999	-321
62739.039	-486
62739.079	-510
62739.119	-335
62739.159	-155
62739.199	-280
62739.239	-401
62739.279	-371
62739.319	-167
62739.359	-166
62739.399	-238
62739.439	-279
62739.479	-230
62739.519	-186
62739.559	-314
62739.599	-421
62739.639	-457
62739.679	-406
62739.719	-309
62739.759	-161
62739.799	-196
62739.839	-341
62739.879	-403
62739.919	-387
62739.959	-386
62739.999	-475
62740.039	-334
62740.079	-190
62740.119	-160
62740.159	-262
62740.199	-336
62740.239	-303
62740.279	-215
62740.319	-267
62740.359	-285
62740.399	-326
62740.439	-342
62740.479	-239
62740.519	-221
62740.559	-279
62740.599	-371
62740.639	-386
62740.679	-415
62740.719	-404
62740.759	-407
62740.799	-408
62740.839	-385
62740.879	-394
62740.919	-367
62740.959	-348
62740.999	-312
62741.039	-472
62741.079	-589
62741.119	-508
62741.159	-425
62741.199	-298
62741.239	-269
62741.279	-324
62741.319	-358
62741.359	-394
62741.399	-368
62741.439	-337
62741.479	-353
62741.519	-391
62741.559	-327
62741.599	-263
62741.639	-249
62741.679	-331
62741.719	-386
62741.759	-426
62741.799	-400
62741.839	-375
62741.879	-367
62741.919	-388
62741.959	-387
62741.999	-359
62742.039	-341
62742.079	-352
62742.119	-357
62742.159	-368
62742.199	-380
62742.239	-380
62742.279	-386
62742.319	-363
62742.359	-354
62742.399	-351
62742.439	-369
62742.479	-384
62742.519	-373
62742.559	-349
62742.599	-195
62742.639	-463
62742.679	-535
62742.719	-386
62742.759	-298
62742.799	-350
62742.839	-378
62742.879	-372
62742.919	-380
62742.959	-374
62742.999	-359
62743.039	-361
62743.079	-365
62743.119	-364
62743.159	-373
62743.199	-368
62743.239	-356
62743.279	-364
62743.319	-357
62743.359	-368
62743.399	-371
62743.439	-366
62743.479	-368
62743.519	-364
62743.559	-369
62743.599	-368
62743.639	-368
62743.679	-361
62743.719	-358
62743.759	-356
62743.799	-363
62743.839	-368
62743.879	-364
62743.919	-363
62743.959	-368
62743.999	-369
62744.039	-366
62744.079	-369
62744.119	-368
62744.159	-366
62744.199	-368
62744.239	-368
62744.279	-372
62744.319	-370
62744.359	-366
62744.399	-380
62744.439	-352
62744.479	-361
62744.519	-371
62744.559	-349
62744.599	-343
62744.639	-378
62744.679	-444
62744.719	-355
62744.759	-552
62744.799	-510
62744.839	-360
62744.879	-244
62744.919	-385
62744.959	-440
62744.999	-453
62745.039	-398
62745.079	-301
62745.119	-80
62745.159	-500
62745.199	-619
62745.239	-55
62745.279	-445
62745.319	-492
62745.359	-415
62745.399	-390
62745.439	-405
62745.479	-356
62745.519	-321
62745.559	-370
62745.599	-415
62745.639	-388
62745.679	-368
62745.719	-356
62745.759	-363
62745.799	-380
62745.839	-386
62745.879	-368
62745.919	-388
62745.959	-399
62745.999	-404
62746.039	-408
62746.079	-468
62746.119	-286
62746.159	-162
62746.199	-252
62746.239	-445
62746.279	-487
62746.319	-432
62746.359	-374
62746.399	-345
62746.439	-437
62746.479	-372
62746.519	-349
62746.559	-423
62746.599	-352
62746.639	23
62746.679	-614
62746.719	-573
62746.759	-767
62746.799	-268
62746.839	-61
62746.879	-267
62746.919	-552
62746.959	-514
62746.999	-428
62747.039	-332
62747.079	-334
62747.119	-380
62747.159	-386
62747.199	-374
62747.239	-447
62747.279	-285
62747.319	-299
62747.359	-468
62747.399	-444
62747.439	-395
62747.479	-362
62747.519	-362
62747.559	-366
62747.599	-570
62747.639	-307
62747.679	-315
62747.719	-417
62747.759	-437
62747.799	-383
62747.839	-379
62747.879	-380
62747.919	-393
62747.959	-397
62747.999	-627
62748.039	-266
62748.079	-214
62748.119	-345
62748.159	-491
62748.199	-472
62748.239	-337
62748.279	-345
62748.319	-433
62748.359	-411
62748.399	-387
62748.439	-385
62748.479	-387
62748.519	-404
62748.559	-406
62748.599	-389
62748.639	-384
62748.679	-388
62748.719	-381
62748.759	-383
62748.799	-400
62748.839	-400
62748.879	-404
62748.919	-392
62748.959	-384
62748.999	-392
62749.039	-437
62749.079	-372
62749.119	-342
62749.159	-408
62749.199	-433
62749.239	-395
62749.279	-391
62749.319	-404
62749.359	-399
62749.399	-406
62749.439	-416
62749.479	-394
62749.519	-385
62749.559	-390
62749.599	-400
62749.639	-420
62749.679	-404
62749.719	-398
62749.759	-401
62749.799	-412
62749.839	-424
62749.879	-412
62749.919	-427
62749.959	-511
62749.999	-109
62750.039	-407
62750.079	-641
62750.119	-232
62750.159	-508
62750.199	-429
62750.239	-399
62750.279	-368
62750.319	-415
62750.359	-419
62750.399	-426
62750.439	-427
62750.479	-430
62750.519	-433
62750.559	-429
62750.599	-430
62750.639	-433
62750.679	-426
62750.719	-368
62750.759	-327
62750.799	-508
62750.839	-394
62750.879	-385
62750.919	-352
62750.959	-415
62750.999	-510
62751.039	-481
62751.079	-362
62751.119	-570
62751.159	-287
62751.199	-273
62751.239	-561
62751.279	-544
62751.319	-403
62751.359	-484
62751.399	-476
62751.439	-405
62751.479	-397
62751.519	-428
62751.559	-456
62751.599	-477
62751.639	-451
62751.679	-445
62751.719	-433
62751.759	-420
62751.799	-412
62751.839	-437
62751.879	-419
62751.919	-420
62751.959	-457
62751.999	-451
62752.039	-434
62752.079	-439
62752.119	-441
62752.159	-372
62752.199	-555
62752.239	-408
62752.279	-481
62752.319	-200
62752.359	-490
62752.399	-437
62752.439	-543
62752.479	-386
62752.519	-346
62752.559	-398
62752.599	-400
62752.639	-418
62752.679	-421
62752.719	-389
62752.759	-398
62752.799	-415
62752.839	-474
62752.879	-372
62752.919	-388
62752.959	-315
62752.999	-324
62753.039	-284
62753.079	-479
62753.119	-464
62753.159	-386
62753.199	-356
62753.239	-369
62753.279	-374
62753.319	-361
62753.359	-309
62753.399	-118
62753.439	-548
62753.479	-663
62753.519	-611
62753.559	-261
62753.599	-300
62753.639	-244
62753.679	-396
62753.719	-398
62753.759	-471
62753.799	-365
62753.839	-568
62753.879	-365
62753.919	-313
62753.959	-442
62753.999	-442
62754.039	-375
62754.079	-354
62754.119	-404
62754.159	-445
62754.199	-436
62754.239	-396
62754.279	-373
62754.319	-384
62754.359	-423
62754.399	-457
62754.439	-440
62754.479	-377
62754.519	-331
62754.559	-353
62754.599	-396
62754.639	-429
62754.679	-452
62754.719	-429
62754.759	-384
62754.799	-452
62754.839	-459
62754.879	-413
62754.919	-405
62754.959	-396
62754.999	-388
62755.039	-392
62755.079	-388
62755.119	-390
62755.159	-416
62755.199	-498
62755.239	-478
62755.279	-659
62755.319	-460
62755.359	-184
62755.399	-216
62755.439	-452
62755.479	-382
62755.519	-296
62755.559	-282
62755.599	-315
62755.639	-326
62755.679	-327
62755.719	-345
62755.759	-365
62755.799	-398
62755.839	-386
62755.879	-351
62755.919	-356
62755.959	-364
62755.999	-387
62756.039	-416
62756.079	-438
62756.119	-410
62756.159	-375
62756.199	-366
62756.239	-383
62756.279	-426
62756.319	-450
62756.359	-407
62756.399	-368
62756.439	-368
62756.479	-410
62756.519	-438
62756.559	-487
62756.599	-454
62756.639	-417
62756.679	-408
62756.719	-437
62756.759	-461
62756.799	-433
62756.839	-421
62756.879	-382
62756.919	-315
62756.959	-259
[truncated: 112,794 more rows]
