# Supplementary material for: A Novel Algorithm for Movement Artifact Removal in ECG Signals Acquired from Wearable Systems Applied to Horses
Source: PLoS One. 2015 Oct 20;10(10):e0140783. doi: 10.1371/journal.pone.0140783 (PMC4618928; doi:10.1371/journal.pone.0140783)
Supplement: S1 Supporting Information — Electrocardiographic and Accellerometric data. (ZIP) [file pone.0140783.s001.zip › Available Data/Irli_1_AccY.txt]

62676.999	-768
62677.039	-770
62677.079	-772
62677.119	-776
62677.159	-772
62677.199	-771
62677.239	-771
62677.279	-767
62677.319	-777
62677.359	-774
62677.399	-774
62677.439	-768
62677.479	-767
62677.519	-765
62677.559	-766
62677.599	-741
62677.639	-841
62677.679	-763
62677.719	-756
62677.759	-782
62677.799	-772
62677.839	-763
62677.879	-777
62677.919	-773
62677.959	-776
62677.999	-775
62678.039	-771
62678.079	-767
62678.119	-777
62678.159	-774
62678.199	-762
62678.239	-744
62678.279	-773
62678.319	-648
62678.359	-920
62678.399	-770
62678.439	-642
62678.479	-889
62678.519	-776
62678.559	-749
62678.599	-813
62678.639	-785
62678.679	-823
62678.719	-822
62678.759	-776
62678.799	-805
62678.839	-781
62678.879	-811
62678.919	-749
62678.959	-653
62678.999	-982
62679.039	-789
62679.079	-738
62679.119	-803
62679.159	-830
62679.199	-777
62679.239	-772
62679.279	-792
62679.319	-798
62679.359	-787
62679.399	-798
62679.439	-809
62679.479	-798
62679.519	-790
62679.559	-800
62679.599	-806
62679.639	-806
62679.679	-788
62679.719	-779
62679.759	-803
62679.799	-822
62679.839	-817
62679.879	-814
62679.919	-803
62679.959	-799
62679.999	-780
62680.039	-763
62680.079	-743
62680.119	-746
62680.159	-761
62680.199	-784
62680.239	-789
62680.279	-789
62680.319	-788
62680.359	-726
62680.399	-777
62680.439	-784
62680.479	-824
62680.519	-726
62680.559	-777
62680.599	-757
62680.639	-756
62680.679	-747
62680.719	-762
62680.759	-776
62680.799	-766
62680.839	-747
62680.879	-741
62680.919	-718
62680.959	-718
62680.999	-728
62681.039	-747
62681.079	-749
62681.119	-747
62681.159	-735
62681.199	-686
62681.239	-634
62681.279	-673
62681.319	-754
62681.359	-795
62681.399	-807
62681.439	-841
62681.479	-842
62681.519	-738
62681.559	-720
62681.599	-760
62681.639	-801
62681.679	-759
62681.719	-719
62681.759	-707
62681.799	-726
62681.839	-782
62681.879	-789
62681.919	-777
62681.959	-783
62681.999	-790
62682.039	-801
62682.079	-795
62682.119	-785
62682.159	-696
62682.199	-692
62682.239	-959
62682.279	-752
62682.319	-804
62682.359	-789
62682.399	-796
62682.439	-800
62682.479	-798
62682.519	-824
62682.559	-772
62682.599	-783
62682.639	-797
62682.679	-797
62682.719	-807
62682.759	-813
62682.799	-810
62682.839	-813
62682.879	-787
62682.919	-813
62682.959	-741
62682.999	-742
62683.039	-959
62683.079	-753
62683.119	-827
62683.159	-817
62683.199	-786
62683.239	-805
62683.279	-742
62683.319	-771
62683.359	-801
62683.399	-818
62683.439	-830
62683.479	-823
62683.519	-834
62683.559	-820
62683.599	-772
62683.639	-798
62683.679	-759
62683.719	-754
62683.759	-801
62683.799	-791
62683.839	-798
62683.879	-815
62683.919	-830
62683.959	-800
62683.999	-801
62684.039	-795
62684.079	-785
62684.119	-772
62684.159	-769
62684.199	-778
62684.239	-780
62684.279	-785
62684.319	-794
62684.359	-789
62684.399	-789
62684.439	-781
62684.479	-780
62684.519	-779
62684.559	-779
62684.599	-778
62684.639	-780
62684.679	-775
62684.719	-772
62684.759	-773
62684.799	-768
62684.839	-777
62684.879	-793
62684.919	-789
62684.959	-779
62684.999	-780
62685.039	-778
62685.079	-784
62685.119	-781
62685.159	-789
62685.199	-788
62685.239	-775
62685.279	-765
62685.319	-774
62685.359	-774
62685.399	-782
62685.439	-792
62685.479	-777
62685.519	-782
62685.559	-787
62685.599	-789
62685.639	-779
62685.679	-790
62685.719	-785
62685.759	-781
62685.799	-783
62685.839	-791
62685.879	-791
62685.919	-776
62685.959	-777
62685.999	-780
62686.039	-788
62686.079	-792
62686.119	-787
62686.159	-795
62686.199	-795
62686.239	-765
62686.279	-842
62686.319	-772
62686.359	-672
62686.399	-795
62686.439	-741
62686.479	-795
62686.519	-783
62686.559	-809
62686.599	-812
62686.639	-772
62686.679	-778
62686.719	-785
62686.759	-786
62686.799	-775
62686.839	-780
62686.879	-782
62686.919	-781
62686.959	-777
62686.999	-771
62687.039	-784
62687.079	-794
62687.119	-790
62687.159	-791
62687.199	-788
62687.239	-779
62687.279	-801
62687.319	-775
62687.359	-779
62687.399	-771
62687.439	-783
62687.479	-771
62687.519	-781
62687.559	-775
62687.599	-777
62687.639	-772
62687.679	-769
62687.719	-775
62687.759	-783
62687.799	-788
62687.839	-788
62687.879	-783
62687.919	-790
62687.959	-795
62687.999	-795
62688.039	-782
62688.079	-762
62688.119	-771
62688.159	-770
62688.199	-773
62688.239	-788
62688.279	-781
62688.319	-789
62688.359	-790
62688.399	-772
62688.439	-765
62688.479	-771
62688.519	-777
62688.559	-780
62688.599	-772
62688.639	-771
62688.679	-777
62688.719	-739
62688.759	-847
62688.799	-807
62688.839	-774
62688.879	-759
62688.919	-749
62688.959	-796
62688.999	-771
62689.039	-785
62689.079	-784
62689.119	-771
62689.159	-774
62689.199	-775
62689.239	-775
62689.279	-772
62689.319	-778
62689.359	-782
62689.399	-782
62689.439	-791
62689.479	-796
62689.519	-777
62689.559	-756
62689.599	-766
62689.639	-741
62689.679	-787
62689.719	-772
62689.759	-753
62689.799	-759
62689.839	-773
62689.879	-768
62689.919	-746
62689.959	-752
62689.999	-758
62690.039	-771
62690.079	-762
62690.119	-756
62690.159	-792
62690.199	-778
62690.239	-681
62690.279	-852
62690.319	-737
62690.359	-753
62690.399	-776
62690.439	-767
62690.479	-764
62690.519	-761
62690.559	-765
62690.599	-774
62690.639	-770
62690.679	-751
62690.719	-807
62690.759	-764
62690.799	-830
62690.839	-766
62690.879	-718
62690.919	-772
62690.959	-761
62690.999	-779
62691.039	-771
62691.079	-771
62691.119	-771
62691.159	-766
62691.199	-753
62691.239	-764
62691.279	-756
62691.319	-749
62691.359	-750
62691.399	-744
62691.439	-770
62691.479	-741
62691.519	-748
62691.559	-772
62691.599	-732
62691.639	-747
62691.679	-747
62691.719	-754
62691.759	-749
62691.799	-744
62691.839	-742
62691.879	-748
62691.919	-753
62691.959	-753
62691.999	-743
62692.039	-749
62692.079	-743
62692.119	-747
62692.159	-748
62692.199	-747
62692.239	-747
62692.279	-749
62692.319	-747
62692.359	-748
62692.399	-746
62692.439	-749
62692.479	-746
62692.519	-748
62692.559	-747
62692.599	-748
62692.639	-745
62692.679	-741
62692.719	-747
62692.759	-748
62692.799	-735
62692.839	-760
62692.879	-783
62692.919	-647
62692.959	-819
62692.999	-741
62693.039	-724
62693.079	-759
62693.119	-690
62693.159	-804
62693.199	-760
62693.239	-665
62693.279	-808
62693.319	-758
62693.359	-668
62693.399	-797
62693.439	-713
62693.479	-698
62693.519	-739
62693.559	-738
62693.599	-737
62693.639	-731
62693.679	-738
62693.719	-737
62693.759	-741
62693.799	-737
62693.839	-736
62693.879	-730
62693.919	-726
62693.959	-730
62693.999	-712
62694.039	-777
62694.079	-736
62694.119	-593
62694.159	-848
62694.199	-720
62694.239	-690
62694.279	-761
62694.319	-714
62694.359	-732
62694.399	-725
62694.439	-730
62694.479	-732
62694.519	-732
62694.559	-733
62694.599	-733
62694.639	-717
62694.679	-731
62694.719	-700
62694.759	-715
62694.799	-720
62694.839	-730
62694.879	-730
62694.919	-732
62694.959	-724
62694.999	-720
62695.039	-721
62695.079	-716
62695.119	-711
62695.159	-730
62695.199	-733
62695.239	-720
62695.279	-723
62695.319	-726
62695.359	-717
62695.399	-745
62695.439	-700
62695.479	-683
62695.519	-756
62695.559	-717
62695.599	-659
62695.639	-784
62695.679	-611
62695.719	-894
62695.759	-653
62695.799	-664
62695.839	-737
62695.879	-712
62695.919	-719
62695.959	-728
62695.999	-715
62696.039	-707
62696.079	-703
62696.119	-706
62696.159	-716
62696.199	-709
62696.239	-712
62696.279	-714
62696.319	-706
62696.359	-708
62696.399	-703
62696.439	-708
62696.479	-720
62696.519	-715
62696.559	-716
62696.599	-716
62696.639	-718
62696.679	-718
62696.719	-720
62696.759	-719
62696.799	-718
62696.839	-720
62696.879	-721
62696.919	-718
62696.959	-719
62696.999	-717
62697.039	-711
62697.079	-707
62697.119	-824
62697.159	-678
62697.199	-743
62697.239	-671
62697.279	-670
62697.319	-741
62697.359	-726
62697.399	-724
62697.439	-722
62697.479	-723
62697.519	-716
62697.559	-718
62697.599	-719
62697.639	-719
62697.679	-725
62697.719	-721
62697.759	-722
62697.799	-724
62697.839	-721
62697.879	-718
62697.919	-730
62697.959	-694
62697.999	-727
62698.039	-696
62698.079	-758
62698.119	-742
62698.159	-829
62698.199	-715
62698.239	-679
62698.279	-774
62698.319	-701
62698.359	-783
62698.399	-792
62698.439	-745
62698.479	-746
62698.519	-741
62698.559	-725
62698.599	-726
62698.639	-739
62698.679	-745
62698.719	-747
62698.759	-759
62698.799	-762
62698.839	-768
62698.879	-753
62698.919	-748
62698.959	-718
62698.999	-733
62699.039	-771
62699.079	-854
62699.119	-823
62699.159	-783
62699.199	-774
62699.239	-720
62699.279	-847
62699.319	-833
62699.359	-745
62699.399	-734
62699.439	-777
62699.479	-782
62699.519	-709
62699.559	-769
62699.599	-757
62699.639	-866
62699.679	-723
62699.719	-887
62699.759	-844
62699.799	-765
62699.839	-771
62699.879	-734
62699.919	-732
62699.959	-758
62699.999	-779
62700.039	-780
62700.079	-774
62700.119	-753
62700.159	-677
62700.199	-878
62700.239	-773
62700.279	-770
62700.319	-671
62700.359	-760
62700.399	-775
62700.439	-753
62700.479	-771
62700.519	-783
62700.559	-769
62700.599	-786
62700.639	-761
62700.679	-749
62700.719	-754
62700.759	-753
62700.799	-737
62700.839	-675
62700.879	-843
62700.919	-724
62700.959	-762
62700.999	-752
62701.039	-771
62701.079	-770
62701.119	-752
62701.159	-740
62701.199	-774
62701.239	-756
62701.279	-762
62701.319	-767
62701.359	-756
62701.399	-752
62701.439	-746
62701.479	-729
62701.519	-730
62701.559	-749
62701.599	-746
62701.639	-737
62701.679	-767
62701.719	-765
62701.759	-759
62701.799	-753
62701.839	-711
62701.879	-685
62701.919	-694
62701.959	-727
62701.999	-746
62702.039	-771
62702.079	-794
62702.119	-783
62702.159	-780
62702.199	-775
62702.239	-758
62702.279	-728
62702.319	-756
62702.359	-743
62702.399	-761
62702.439	-765
62702.479	-796
62702.519	-789
62702.559	-777
62702.599	-783
62702.639	-778
62702.679	-748
62702.719	-724
62702.759	-705
62702.799	-761
62702.839	-747
62702.879	-735
62702.919	-767
62702.959	-765
62702.999	-771
62703.039	-759
62703.079	-765
62703.119	-756
62703.159	-757
62703.199	-765
62703.239	-755
62703.279	-834
62703.319	-755
62703.359	-819
62703.399	-717
62703.439	-731
62703.479	-758
62703.519	-753
62703.559	-759
62703.599	-745
62703.639	-754
62703.679	-759
62703.719	-771
62703.759	-768
62703.799	-765
62703.839	-757
62703.879	-753
62703.919	-751
62703.959	-761
62703.999	-772
62704.039	-773
62704.079	-771
62704.119	-764
62704.159	-759
62704.199	-747
62704.239	-748
62704.279	-765
62704.319	-772
62704.359	-758
62704.399	-762
62704.439	-761
62704.479	-757
62704.519	-749
62704.559	-727
62704.599	-748
62704.639	-761
62704.679	-708
62704.719	-794
62704.759	-736
62704.799	-795
62704.839	-765
62704.879	-697
62704.919	-753
62704.959	-742
62704.999	-744
62705.039	-745
62705.079	-747
62705.119	-749
62705.159	-742
62705.199	-749
62705.239	-752
62705.279	-750
62705.319	-754
62705.359	-746
62705.399	-704
62705.439	-873
62705.479	-709
62705.519	-684
62705.559	-801
62705.599	-741
62705.639	-746
62705.679	-741
62705.719	-736
62705.759	-757
62705.799	-766
62705.839	-768
62705.879	-767
62705.919	-767
62705.959	-765
62705.999	-758
62706.039	-747
62706.079	-752
62706.119	-728
62706.159	-806
62706.199	-765
62706.239	-704
62706.279	-813
62706.319	-736
62706.359	-730
62706.399	-744
62706.439	-747
62706.479	-764
62706.519	-747
62706.559	-759
62706.599	-763
62706.639	-772
62706.679	-763
62706.719	-748
62706.759	-755
62706.799	-757
62706.839	-755
62706.879	-749
62706.919	-741
62706.959	-733
62706.999	-735
62707.039	-745
62707.079	-741
62707.119	-749
62707.159	-747
62707.199	-801
62707.239	-765
62707.279	-736
62707.319	-789
62707.359	-762
62707.399	-750
62707.439	-769
62707.479	-765
62707.519	-765
62707.559	-760
62707.599	-762
62707.639	-759
62707.679	-771
62707.719	-777
62707.759	-774
62707.799	-767
62707.839	-767
62707.879	-777
62707.919	-766
62707.959	-754
62707.999	-768
62708.039	-777
62708.079	-780
62708.119	-776
62708.159	-759
62708.199	-788
62708.239	-753
62708.279	-773
62708.319	-757
62708.359	-759
62708.399	-765
62708.439	-758
62708.479	-765
62708.519	-763
62708.559	-770
62708.599	-770
62708.639	-759
62708.679	-765
62708.719	-762
62708.759	-777
62708.799	-797
62708.839	-789
62708.879	-776
62708.919	-765
62708.959	-757
62708.999	-757
62709.039	-752
62709.079	-767
62709.119	-765
62709.159	-754
62709.199	-752
62709.239	-756
62709.279	-732
62709.319	-875
62709.359	-707
62709.399	-716
62709.439	-747
62709.479	-738
62709.519	-780
62709.559	-770
62709.599	-765
62709.639	-762
62709.679	-749
62709.719	-755
62709.759	-760
62709.799	-766
62709.839	-754
62709.879	-758
62709.919	-762
62709.959	-753
62709.999	-765
62710.039	-783
62710.079	-777
62710.119	-773
62710.159	-790
62710.199	-695
62710.239	-837
62710.279	-730
62710.319	-775
62710.359	-763
62710.399	-750
62710.439	-765
62710.479	-774
62710.519	-764
62710.559	-757
62710.599	-764
62710.639	-755
62710.679	-748
62710.719	-758
62710.759	-712
62710.799	-821
62710.839	-736
62710.879	-748
62710.919	-705
62710.959	-725
62710.999	-774
62711.039	-765
62711.079	-765
62711.119	-761
62711.159	-764
62711.199	-744
62711.239	-732
62711.279	-749
62711.319	-746
62711.359	-744
62711.399	-747
62711.439	-747
62711.479	-748
62711.519	-756
62711.559	-755
62711.599	-748
62711.639	-742
62711.679	-741
62711.719	-742
62711.759	-743
62711.799	-738
62711.839	-742
62711.879	-741
62711.919	-745
62711.959	-745
62711.999	-746
62712.039	-742
62712.079	-745
62712.119	-742
62712.159	-741
62712.199	-742
62712.239	-744
62712.279	-745
62712.319	-747
62712.359	-744
62712.399	-741
62712.439	-740
62712.479	-745
62712.519	-744
62712.559	-743
62712.599	-743
62712.639	-743
62712.679	-746
62712.719	-742
62712.759	-740
62712.799	-745
62712.839	-747
62712.879	-746
62712.919	-745
62712.959	-744
62712.999	-741
62713.039	-741
62713.079	-743
62713.119	-747
62713.159	-747
62713.199	-743
62713.239	-745
62713.279	-744
62713.319	-742
62713.359	-747
62713.399	-747
62713.439	-746
62713.479	-747
62713.519	-744
62713.559	-741
62713.599	-746
62713.639	-750
62713.679	-753
62713.719	-736
62713.759	-757
62713.799	-606
62713.839	-816
62713.879	-765
62713.919	-736
62713.959	-759
62713.999	-748
62714.039	-738
62714.079	-745
62714.119	-762
62714.159	-769
62714.199	-759
62714.239	-753
62714.279	-616
62714.319	-855
62714.359	-690
62714.399	-777
62714.439	-761
62714.479	-748
62714.519	-752
62714.559	-748
62714.599	-765
62714.639	-722
62714.679	-805
62714.719	-739
62714.759	-877
62714.799	-676
62714.839	-673
62714.879	-827
62714.919	-691
62714.959	-653
62714.999	-854
62715.039	-699
62715.079	-759
62715.119	-752
62715.159	-753
62715.199	-744
62715.239	-751
62715.279	-746
62715.319	-788
62715.359	-747
62715.399	-777
62715.439	-738
62715.479	-745
62715.519	-745
62715.559	-749
62715.599	-744
62715.639	-734
62715.679	-757
62715.719	-694
62715.759	-906
62715.799	-712
62715.839	-761
62715.879	-772
62715.919	-478
62715.959	-721
62715.999	-908
62716.039	-907
62716.079	-877
62716.119	-811
62716.159	-811
62716.199	-780
62716.239	-756
62716.279	-724
62716.319	-737
62716.359	-751
62716.399	-784
62716.439	-786
62716.479	-799
62716.519	-822
62716.559	-817
62716.599	-813
62716.639	-816
62716.679	-808
62716.719	-766
62716.759	-764
62716.799	-773
62716.839	-770
62716.879	-774
62716.919	-808
62716.959	-802
62716.999	-860
62717.039	-883
62717.079	-845
62717.119	-814
62717.159	-809
62717.199	-795
62717.239	-769
62717.279	-725
62717.319	-755
62717.359	-757
62717.399	-761
62717.439	-747
62717.479	-795
62717.519	-828
62717.559	-780
62717.599	-770
62717.639	-732
62717.679	-706
62717.719	-670
62717.759	-649
62717.799	-673
62717.839	-714
62717.879	-757
62717.919	-764
62717.959	-781
62717.999	-769
62718.039	-792
62718.079	-805
62718.119	-814
62718.159	-779
62718.199	-777
62718.239	-755
62718.279	-759
62718.319	-784
62718.359	-793
62718.399	-802
62718.439	-788
62718.479	-787
62718.519	-775
62718.559	-777
62718.599	-776
62718.639	-777
62718.679	-779
62718.719	-770
62718.759	-753
62718.799	-753
62718.839	-764
62718.879	-771
62718.919	-778
62718.959	-779
62718.999	-783
62719.039	-785
62719.079	-771
62719.119	-764
62719.159	-765
62719.199	-767
62719.239	-774
62719.279	-773
62719.319	-783
62719.359	-765
62719.399	-767
62719.439	-783
62719.479	-795
62719.519	-735
62719.559	-791
62719.599	-751
62719.639	-753
62719.679	-811
62719.719	-780
62719.759	-778
62719.799	-789
62719.839	-775
62719.879	-779
62719.919	-777
62719.959	-760
62719.999	-751
62720.039	-752
62720.079	-764
62720.119	-763
62720.159	-760
62720.199	-761
62720.239	-762
62720.279	-772
62720.319	-771
62720.359	-773
62720.399	-789
62720.439	-764
62720.479	-765
62720.519	-765
62720.559	-770
62720.599	-765
62720.639	-780
62720.679	-775
62720.719	-763
62720.759	-718
62720.799	-831
62720.839	-735
62720.879	-765
62720.919	-779
62720.959	-763
62720.999	-765
62721.039	-741
62721.079	-741
62721.119	-758
62721.159	-771
62721.199	-765
62721.239	-780
62721.279	-777
62721.319	-771
62721.359	-770
62721.399	-771
62721.439	-760
62721.479	-735
62721.519	-723
62721.559	-727
62721.599	-733
62721.639	-780
62721.679	-813
62721.719	-827
62721.759	-823
62721.799	-771
62721.839	-738
62721.879	-785
62721.919	-799
62721.959	-789
62721.999	-772
62722.039	-758
62722.079	-764
62722.119	-756
62722.159	-765
62722.199	-789
62722.239	-780
62722.279	-769
62722.319	-779
62722.359	-783
62722.399	-787
62722.439	-791
62722.479	-777
62722.519	-778
62722.559	-781
62722.599	-790
62722.639	-789
62722.679	-790
62722.719	-787
62722.759	-783
62722.799	-805
62722.839	-775
62722.879	-790
62722.919	-795
62722.959	-798
62722.999	-795
62723.039	-794
62723.079	-783
62723.119	-778
62723.159	-784
62723.199	-787
62723.239	-793
62723.279	-795
62723.319	-779
62723.359	-787
62723.399	-789
62723.439	-784
62723.479	-780
62723.519	-759
62723.559	-748
62723.599	-760
62723.639	-772
62723.679	-778
62723.719	-789
62723.759	-792
62723.799	-793
62723.839	-778
62723.879	-779
62723.919	-785
62723.959	-764
62723.999	-793
62724.039	-828
62724.079	-757
62724.119	-816
62724.159	-836
62724.199	-834
62724.239	-815
62724.279	-798
62724.319	-787
62724.359	-782
62724.399	-774
62724.439	-785
62724.479	-789
62724.519	-772
62724.559	-781
62724.599	-783
62724.639	-769
62724.679	-760
62724.719	-748
62724.759	-753
62724.799	-765
62724.839	-769
62724.879	-777
62724.919	-780
62724.959	-786
62724.999	-790
62725.039	-791
62725.079	-785
62725.119	-780
62725.159	-779
62725.199	-776
62725.239	-773
62725.279	-774
62725.319	-783
62725.359	-781
62725.399	-787
62725.439	-783
62725.479	-781
62725.519	-784
62725.559	-784
62725.599	-780
62725.639	-779
62725.679	-784
62725.719	-785
62725.759	-787
62725.799	-803
62725.839	-793
62725.879	-787
62725.919	-790
62725.959	-792
62725.999	-799
62726.039	-767
62726.079	-780
62726.119	-785
62726.159	-782
62726.199	-795
62726.239	-819
62726.279	-828
62726.319	-810
62726.359	-802
62726.399	-788
62726.439	-741
62726.479	-773
62726.519	-688
62726.559	-620
62726.599	-675
62726.639	-895
62726.679	-907
62726.719	-981
62726.759	-935
62726.799	-937
62726.839	-910
62726.879	-904
62726.919	-912
62726.959	-860
62726.999	-830
62727.039	-768
62727.079	-722
62727.119	-634
62727.159	-694
62727.199	-806
62727.239	-896
62727.279	-818
62727.319	-726
62727.359	-711
62727.399	-718
62727.439	-752
62727.479	-815
62727.519	-822
62727.559	-778
62727.599	-790
62727.639	-747
62727.679	-752
62727.719	-841
62727.759	-965
62727.799	-944
62727.839	-865
62727.879	-841
62727.919	-767
62727.959	-742
62727.999	-700
62728.039	-615
62728.079	-884
62728.119	-795
62728.159	-785
62728.199	-817
62728.239	-845
62728.279	-830
62728.319	-857
62728.359	-676
62728.399	-739
62728.439	-757
62728.479	-801
62728.519	-813
62728.559	-861
62728.599	-955
62728.639	-913
62728.679	-838
62728.719	-747
62728.759	-759
62728.799	-717
62728.839	-742
62728.879	-793
62728.919	-744
62728.959	-598
62728.999	-612
62729.039	-733
62729.079	-866
62729.119	-909
62729.159	-873
62729.199	-759
62729.239	-712
62729.279	-718
62729.319	-758
62729.359	-954
62729.399	-946
62729.439	-915
62729.479	-841
62729.519	-810
62729.559	-709
62729.599	-660
62729.639	-711
62729.679	-710
62729.719	-847
62729.759	-794
62729.799	-736
62729.839	-759
62729.879	-769
62729.919	-774
62729.959	-811
62729.999	-853
62730.039	-856
62730.079	-824
62730.119	-752
62730.159	-830
62730.199	-892
62730.239	-810
62730.279	-862
62730.319	-837
62730.359	-824
62730.399	-791
62730.439	-660
62730.479	-780
62730.519	-881
62730.559	-721
62730.599	-691
62730.639	-759
62730.679	-936
62730.719	-1044
62730.759	-981
62730.799	-893
62730.839	-759
62730.879	-670
62730.919	-670
62730.959	-696
62730.999	-744
62731.039	-1016
62731.079	-959
62731.119	-916
62731.159	-854
62731.199	-783
62731.239	-679
62731.279	-625
62731.319	-685
62731.359	-797
62731.399	-847
62731.439	-799
62731.479	-759
62731.519	-765
62731.559	-799
62731.599	-807
62731.639	-829
62731.679	-770
62731.719	-742
62731.759	-741
62731.799	-752
62731.839	-780
62731.879	-777
62731.919	-776
62731.959	-787
62731.999	-796
62732.039	-789
62732.079	-747
62732.119	-729
62732.159	-722
62732.199	-705
62732.239	-699
62732.279	-708
62732.319	-767
62732.359	-767
62732.399	-787
62732.439	-753
62732.479	-737
62732.519	-735
62732.559	-741
62732.599	-756
62732.639	-764
62732.679	-762
62732.719	-754
62732.759	-749
62732.799	-754
62732.839	-759
62732.879	-769
62732.919	-771
62732.959	-766
62732.999	-761
62733.039	-756
62733.079	-756
62733.119	-762
62733.159	-759
62733.199	-758
62733.239	-749
62733.279	-761
62733.319	-773
62733.359	-771
62733.399	-767
62733.439	-766
62733.479	-771
62733.519	-775
62733.559	-775
62733.599	-771
62733.639	-768
62733.679	-771
62733.719	-771
62733.759	-774
62733.799	-774
62733.839	-777
62733.879	-776
62733.919	-771
62733.959	-771
62733.999	-768
62734.039	-772
62734.079	-771
62734.119	-776
62734.159	-775
62734.199	-773
62734.239	-776
62734.279	-777
62734.319	-773
62734.359	-772
62734.399	-769
62734.439	-774
62734.479	-776
62734.519	-783
62734.559	-777
62734.599	-777
62734.639	-777
62734.679	-771
62734.719	-781
62734.759	-780
62734.799	-771
62734.839	-825
62734.879	-797
62734.919	-744
62734.959	-786
62734.999	-771
62735.039	-767
62735.079	-783
62735.119	-784
62735.159	-797
62735.199	-780
62735.239	-828
62735.279	-780
62735.319	-821
62735.359	-774
62735.399	-768
62735.439	-760
62735.479	-834
62735.519	-830
62735.559	-793
62735.599	-794
62735.639	-807
62735.679	-815
62735.719	-753
62735.759	-851
62735.799	-833
62735.839	-766
62735.879	-788
62735.919	-817
62735.959	-807
62735.999	-855
62736.039	-874
62736.079	-863
62736.119	-775
62736.159	-827
62736.199	-862
62736.239	-893
62736.279	-836
62736.319	-843
62736.359	-795
62736.399	-810
62736.439	-759
62736.479	-748
62736.519	-775
62736.559	-806
62736.599	-824
62736.639	-825
62736.679	-791
62736.719	-747
62736.759	-773
62736.799	-840
62736.839	-822
62736.879	-819
62736.919	-801
62736.959	-775
62736.999	-751
62737.039	-794
62737.079	-830
62737.119	-836
62737.159	-855
62737.199	-851
62737.239	-979
62737.279	-919
62737.319	-848
62737.359	-764
62737.399	-718
62737.439	-646
62737.479	-663
62737.519	-758
62737.559	-866
62737.599	-884
62737.639	-900
62737.679	-896
62737.719	-801
62737.759	-777
62737.799	-717
62737.839	-686
62737.879	-821
62737.919	-857
62737.959	-866
62737.999	-879
62738.039	-824
62738.079	-825
62738.119	-800
62738.159	-849
62738.199	-831
62738.239	-784
62738.279	-708
62738.319	-677
62738.359	-581
62738.399	-583
62738.439	-742
62738.479	-847
62738.519	-967
62738.559	-971
62738.599	-792
62738.639	-759
62738.679	-716
62738.719	-741
62738.759	-879
62738.799	-1062
62738.839	-954
62738.879	-937
62738.919	-788
62738.959	-670
62738.999	-777
62739.039	-630
62739.079	-869
62739.119	-772
62739.159	-711
62739.199	-705
62739.239	-786
62739.279	-877
62739.319	-866
62739.359	-877
62739.399	-897
62739.439	-822
62739.479	-764
62739.519	-745
62739.559	-765
62739.599	-822
62739.639	-831
62739.679	-819
62739.719	-838
62739.759	-837
62739.799	-854
62739.839	-846
62739.879	-772
62739.919	-684
62739.959	-687
62739.999	-671
62740.039	-724
62740.079	-835
62740.119	-906
62740.159	-955
62740.199	-940
62740.239	-918
62740.279	-824
62740.319	-797
62740.359	-741
62740.399	-730
62740.439	-823
62740.479	-912
62740.519	-813
62740.559	-752
62740.599	-737
62740.639	-771
62740.679	-770
62740.719	-850
62740.759	-810
62740.799	-799
62740.839	-771
62740.879	-770
62740.919	-770
62740.959	-712
62740.999	-705
62741.039	-759
62741.079	-783
62741.119	-812
62741.159	-825
62741.199	-788
62741.239	-759
62741.279	-802
62741.319	-824
62741.359	-782
62741.399	-787
62741.439	-790
62741.479	-796
62741.519	-791
62741.559	-779
62741.599	-758
62741.639	-728
62741.679	-779
62741.719	-790
62741.759	-785
62741.799	-755
62741.839	-741
62741.879	-753
62741.919	-774
62741.959	-778
62741.999	-766
62742.039	-750
62742.079	-749
62742.119	-760
62742.159	-778
62742.199	-782
62742.239	-766
62742.279	-746
62742.319	-750
62742.359	-760
62742.399	-771
62742.439	-778
62742.479	-755
62742.519	-759
62742.559	-757
62742.599	-760
62742.639	-800
62742.679	-749
62742.719	-736
62742.759	-766
62742.799	-775
62742.839	-759
62742.879	-755
62742.919	-761
62742.959	-765
62742.999	-762
62743.039	-765
62743.079	-760
62743.119	-762
62743.159	-763
62743.199	-770
62743.239	-765
62743.279	-764
62743.319	-765
62743.359	-759
62743.399	-762
62743.439	-765
62743.479	-768
62743.519	-762
62743.559	-768
62743.599	-767
62743.639	-763
62743.679	-764
62743.719	-765
62743.759	-765
62743.799	-765
62743.839	-761
62743.879	-765
62743.919	-763
62743.959	-761
62743.999	-763
62744.039	-768
62744.079	-766
62744.119	-765
62744.159	-764
62744.199	-759
62744.239	-763
62744.279	-765
62744.319	-763
62744.359	-770
62744.399	-773
62744.439	-759
62744.479	-767
62744.519	-773
62744.559	-764
62744.599	-757
62744.639	-758
62744.679	-781
62744.719	-688
62744.759	-793
62744.799	-771
62744.839	-737
62744.879	-771
62744.919	-725
62744.959	-701
62744.999	-750
62745.039	-766
62745.079	-793
62745.119	-793
62745.159	-808
62745.199	-711
62745.239	-665
62745.279	-943
62745.319	-674
62745.359	-679
62745.399	-754
62745.439	-774
62745.479	-797
62745.519	-787
62745.559	-761
62745.599	-752
62745.639	-750
62745.679	-755
62745.719	-763
62745.759	-777
62745.799	-779
62745.839	-764
62745.879	-755
62745.919	-761
62745.959	-769
62745.999	-770
62746.039	-756
62746.079	-739
62746.119	-802
62746.159	-735
62746.199	-767
62746.239	-748
62746.279	-776
62746.319	-752
62746.359	-757
62746.399	-758
62746.439	-733
62746.479	-777
62746.519	-753
62746.559	-759
62746.599	-763
62746.639	-739
62746.679	-833
62746.719	-749
62746.759	-658
62746.799	-829
62746.839	-756
62746.879	-723
62746.919	-786
62746.959	-763
62746.999	-756
62747.039	-761
62747.079	-765
62747.119	-769
62747.159	-759
62747.199	-757
62747.239	-741
62747.279	-783
62747.319	-766
62747.359	-752
62747.399	-770
62747.439	-758
62747.479	-762
62747.519	-763
62747.559	-761
62747.599	-724
62747.639	-801
62747.679	-761
62747.719	-742
62747.759	-779
62747.799	-753
62747.839	-753
62747.879	-761
62747.919	-764
62747.959	-750
62747.999	-724
62748.039	-815
62748.079	-752
62748.119	-747
62748.159	-783
62748.199	-748
62748.239	-776
62748.279	-759
62748.319	-755
62748.359	-759
62748.399	-755
62748.439	-753
62748.479	-754
62748.519	-754
62748.559	-757
62748.599	-764
62748.639	-759
62748.679	-764
62748.719	-767
62748.759	-763
62748.799	-754
62748.839	-762
62748.879	-762
62748.919	-765
62748.959	-765
62748.999	-754
62749.039	-735
62749.079	-757
62749.119	-746
62749.159	-748
62749.199	-761
62749.239	-754
62749.279	-752
62749.319	-752
62749.359	-759
62749.399	-767
62749.439	-765
62749.479	-761
62749.519	-747
62749.559	-746
62749.599	-751
62749.639	-740
62749.679	-747
62749.719	-753
62749.759	-757
62749.799	-754
62749.839	-754
62749.879	-767
62749.919	-750
62749.959	-734
62749.999	-559
62750.039	-947
62750.079	-777
62750.119	-528
62750.159	-902
62750.199	-706
62750.239	-713
62750.279	-767
62750.319	-744
62750.359	-735
62750.399	-736
62750.439	-739
62750.479	-737
62750.519	-739
62750.559	-741
62750.599	-742
62750.639	-734
62750.679	-736
62750.719	-764
62750.759	-721
62750.799	-704
62750.839	-788
62750.879	-721
62750.919	-700
62750.959	-733
62750.999	-794
62751.039	-717
62751.079	-731
62751.119	-735
62751.159	-840
62751.199	-718
62751.239	-641
62751.279	-755
62751.319	-670
62751.359	-700
62751.399	-746
62751.439	-732
62751.479	-722
62751.519	-716
62751.559	-732
62751.599	-737
62751.639	-728
62751.679	-728
62751.719	-731
62751.759	-730
62751.799	-729
62751.839	-731
62751.879	-740
62751.919	-733
62751.959	-737
62751.999	-731
62752.039	-736
62752.079	-724
62752.119	-734
62752.159	-742
62752.199	-685
62752.239	-776
62752.279	-736
62752.319	-759
62752.359	-756
62752.399	-688
62752.439	-739
62752.479	-772
62752.519	-751
62752.559	-742
62752.599	-739
62752.639	-741
62752.679	-745
62752.719	-753
62752.759	-759
62752.799	-747
62752.839	-730
62752.879	-785
62752.919	-776
62752.959	-762
62752.999	-774
62753.039	-760
62753.079	-753
62753.119	-773
62753.159	-747
62753.199	-752
62753.239	-751
62753.279	-750
62753.319	-751
62753.359	-749
62753.399	-776
62753.439	-837
62753.479	-789
62753.519	-636
62753.559	-801
62753.599	-789
62753.639	-812
62753.679	-775
62753.719	-718
62753.759	-741
62753.799	-721
62753.839	-715
62753.879	-819
62753.919	-760
62753.959	-762
62753.999	-780
62754.039	-767
62754.079	-771
62754.119	-752
62754.159	-719
62754.199	-732
62754.239	-771
62754.279	-791
62754.319	-772
62754.359	-731
62754.399	-735
62754.439	-739
62754.479	-775
62754.519	-778
62754.559	-751
62754.599	-737
62754.639	-762
62754.679	-767
62754.719	-753
62754.759	-766
62754.799	-757
62754.839	-759
62754.879	-784
62754.919	-755
62754.959	-759
62754.999	-725
62755.039	-731
62755.079	-756
62755.119	-770
62755.159	-773
62755.199	-732
62755.239	-697
62755.279	-606
62755.319	-658
62755.359	-825
62755.399	-841
62755.439	-875
62755.479	-806
62755.519	-766
62755.559	-773
62755.599	-801
62755.639	-838
62755.679	-822
62755.719	-807
62755.759	-824
62755.799	-783
62755.839	-759
62755.879	-758
62755.919	-755
62755.959	-741
62755.999	-760
62756.039	-781
62756.079	-802
62756.119	-790
62756.159	-779
62756.199	-783
62756.239	-783
62756.279	-777
62756.319	-755
62756.359	-752
62756.399	-746
62756.439	-750
62756.479	-771
62756.519	-753
62756.559	-789
62756.599	-786
62756.639	-759
62756.679	-729
62756.719	-734
62756.759	-745
62756.799	-789
62756.839	-783
62756.879	-778
62756.919	-786
62756.959	-807
[truncated: 112,794 more rows]
