# Supplementary material for: A Novel Algorithm for Movement Artifact Removal in ECG Signals Acquired from Wearable Systems Applied to Horses
Source: PLoS One. 2015 Oct 20;10(10):e0140783. doi: 10.1371/journal.pone.0140783 (PMC4618928; doi:10.1371/journal.pone.0140783)
Supplement: S1 Supporting Information — Electrocardiographic and Accellerometric data. (ZIP) [file pone.0140783.s001.zip › Available Data/Irli_1_AccZ.txt]

62676.999	200
62677.039	198
62677.079	195
62677.119	206
62677.159	207
62677.199	199
62677.239	202
62677.279	201
62677.319	195
62677.359	195
62677.399	189
62677.439	215
62677.479	201
62677.519	219
62677.559	240
62677.599	468
62677.639	-195
62677.679	141
62677.719	412
62677.759	136
62677.799	170
62677.839	243
62677.879	158
62677.919	188
62677.959	193
62677.999	209
62678.039	200
62678.079	194
62678.119	195
62678.159	133
62678.199	254
62678.239	200
62678.279	65
62678.319	834
62678.359	-386
62678.399	358
62678.439	563
62678.479	-297
62678.519	453
62678.559	286
62678.599	51
62678.639	407
62678.679	-89
62678.719	279
62678.759	-410
62678.799	370
62678.839	666
62678.879	-585
62678.919	391
62678.959	1111
62678.999	-824
62679.039	378
62679.079	324
62679.119	91
62679.159	-43
62679.199	293
62679.239	259
62679.279	146
62679.319	129
62679.359	215
62679.399	183
62679.439	186
62679.479	204
62679.519	177
62679.559	185
62679.599	164
62679.639	153
62679.679	79
62679.719	156
62679.759	166
62679.799	122
62679.839	161
62679.879	191
62679.919	172
62679.959	174
62679.999	142
62680.039	72
62680.079	76
62680.119	72
62680.159	100
62680.199	105
62680.239	71
62680.279	58
62680.319	31
62680.359	-12
62680.399	231
62680.439	506
62680.479	-777
62680.519	414
62680.559	278
62680.599	-66
62680.639	144
62680.679	146
62680.719	69
62680.759	125
62680.799	107
62680.839	82
62680.879	37
62680.919	67
62680.959	71
62680.999	79
62681.039	88
62681.079	75
62681.119	69
62681.159	90
62681.199	82
62681.239	124
62681.279	142
62681.319	41
62681.359	48
62681.399	73
62681.439	104
62681.479	134
62681.519	162
62681.559	135
62681.599	74
62681.639	25
62681.679	74
62681.719	116
62681.759	104
62681.799	86
62681.839	90
62681.879	84
62681.919	55
62681.959	88
62681.999	93
62682.039	79
62682.079	54
62682.119	-320
62682.159	260
62682.199	796
62682.239	-956
62682.279	361
62682.319	58
62682.359	-20
62682.399	35
62682.439	68
62682.479	48
62682.519	55
62682.559	132
62682.599	84
62682.639	71
62682.679	54
62682.719	44
62682.759	49
62682.799	60
62682.839	74
62682.879	149
62682.919	-317
62682.959	326
62682.999	749
62683.039	-895
62683.079	385
62683.119	68
62683.159	-92
62683.199	69
62683.239	75
62683.279	55
62683.319	54
62683.359	121
62683.399	118
62683.439	101
62683.479	143
62683.519	118
62683.559	47
62683.599	385
62683.639	-81
62683.679	101
62683.719	98
62683.759	-32
62683.799	102
62683.839	86
62683.879	56
62683.919	59
62683.959	79
62683.999	50
62684.039	87
62684.079	79
62684.119	65
62684.159	59
62684.199	66
62684.239	81
62684.279	59
62684.319	53
62684.359	59
62684.399	73
62684.439	78
62684.479	70
62684.519	66
62684.559	66
62684.599	64
62684.639	59
62684.679	58
62684.719	55
62684.759	59
62684.799	57
62684.839	49
62684.879	51
62684.919	65
62684.959	76
62684.999	74
62685.039	78
62685.079	78
62685.119	77
62685.159	65
62685.199	68
62685.239	106
62685.279	86
62685.319	72
62685.359	71
62685.399	60
62685.439	62
62685.479	85
62685.519	69
62685.559	68
62685.599	62
62685.639	88
62685.679	70
62685.719	68
62685.759	64
62685.799	47
62685.839	57
62685.879	61
62685.919	51
62685.959	53
62685.999	67
62686.039	76
62686.079	71
62686.119	74
62686.159	71
62686.199	94
62686.239	216
62686.279	-267
62686.319	68
62686.359	345
62686.399	0
62686.439	496
62686.479	17
62686.519	-106
62686.559	80
62686.599	118
62686.639	96
62686.679	6
62686.719	69
62686.759	33
62686.799	54
62686.839	53
62686.879	45
62686.919	50
62686.959	51
62686.999	61
62687.039	65
62687.079	65
62687.119	60
62687.159	59
62687.199	65
62687.239	60
62687.279	58
62687.319	98
62687.359	58
62687.399	40
62687.439	42
62687.479	72
62687.519	36
62687.559	41
62687.599	37
62687.639	65
62687.679	65
62687.719	51
62687.759	69
62687.799	69
62687.839	74
62687.879	65
62687.919	51
62687.959	52
62687.999	55
62688.039	63
62688.079	116
62688.119	21
62688.159	99
62688.199	44
62688.239	47
62688.279	71
62688.319	43
62688.359	47
62688.399	76
62688.439	67
62688.479	52
62688.519	52
62688.559	43
62688.599	29
62688.639	18
62688.679	-71
62688.719	641
62688.759	-401
62688.799	-108
62688.839	-126
62688.879	154
62688.919	326
62688.959	17
62688.999	35
62689.039	58
62689.079	39
62689.119	68
62689.159	41
62689.199	49
62689.239	44
62689.279	68
62689.319	71
62689.359	59
62689.399	62
62689.439	81
62689.479	97
62689.519	126
62689.559	-187
62689.599	79
62689.639	389
62689.679	-381
62689.719	23
62689.759	231
62689.799	29
62689.839	-13
62689.879	88
62689.919	78
62689.959	47
62689.999	55
62690.039	57
62690.079	97
62690.119	397
62690.159	-410
62690.199	-24
62690.239	427
62690.279	-454
62690.319	361
62690.359	193
62690.399	-82
62690.439	72
62690.479	118
62690.519	60
62690.559	92
62690.599	77
62690.639	118
62690.679	236
62690.719	-59
62690.759	394
62690.799	-410
62690.839	-35
62690.879	345
62690.919	30
62690.959	117
62690.999	164
62691.039	115
62691.079	92
62691.119	118
62691.159	134
62691.199	129
62691.239	101
62691.279	118
62691.319	133
62691.359	132
62691.399	176
62691.439	48
62691.479	307
62691.519	-69
62691.559	-172
62691.599	351
62691.639	170
62691.679	160
62691.719	141
62691.759	85
62691.799	65
62691.839	112
62691.879	135
62691.919	118
62691.959	110
62691.999	112
62692.039	112
62692.079	118
62692.119	113
62692.159	112
62692.199	124
62692.239	124
62692.279	123
62692.319	125
62692.359	122
62692.399	136
62692.439	94
62692.479	136
62692.519	111
62692.559	118
62692.599	125
62692.639	123
62692.679	126
62692.719	136
62692.759	131
62692.799	231
62692.839	-180
62692.879	-62
62692.919	873
62692.959	-284
62692.999	312
62693.039	85
62693.079	-29
62693.119	551
62693.159	-392
62693.199	100
62693.239	820
62693.279	-359
62693.319	103
62693.359	539
62693.399	-333
62693.439	442
62693.479	236
62693.519	35
62693.559	165
62693.599	112
62693.639	79
62693.679	117
62693.719	154
62693.759	148
62693.799	136
62693.839	137
62693.879	145
62693.919	157
62693.959	172
62693.999	344
62694.039	-457
62694.079	-34
62694.119	1073
62694.159	-628
62694.199	301
62694.239	303
62694.279	-44
62694.319	189
62694.359	149
62694.399	118
62694.439	130
62694.479	171
62694.519	174
62694.559	136
62694.599	140
62694.639	154
62694.679	140
62694.719	174
62694.759	145
62694.799	150
62694.839	136
62694.879	142
62694.919	142
62694.959	138
62694.999	137
62695.039	138
62695.079	145
62695.119	143
62695.159	126
62695.199	141
62695.239	153
62695.279	157
62695.319	142
62695.359	193
62695.399	77
62695.439	171
62695.479	388
62695.519	-277
62695.559	352
62695.599	252
62695.639	-207
62695.679	864
62695.719	-702
62695.759	325
62695.799	296
62695.839	56
62695.879	137
62695.919	170
62695.959	142
62695.999	144
62696.039	159
62696.079	158
62696.119	158
62696.159	165
62696.199	174
62696.239	163
62696.279	156
62696.319	158
62696.359	158
62696.399	159
62696.439	150
62696.479	147
62696.519	153
62696.559	149
62696.599	148
62696.639	149
62696.679	148
62696.719	142
62696.759	148
62696.799	145
62696.839	143
62696.879	141
62696.919	141
62696.959	142
62696.999	149
62697.039	197
62697.079	273
62697.119	-216
62697.159	426
62697.199	-142
62697.239	340
62697.279	258
62697.319	38
62697.359	118
62697.399	157
62697.439	146
62697.479	146
62697.519	142
62697.559	141
62697.599	142
62697.639	144
62697.679	135
62697.719	134
62697.759	140
62697.799	142
62697.839	137
62697.879	142
62697.919	120
62697.959	241
62697.999	105
62698.039	336
62698.079	1
62698.119	240
62698.159	-411
62698.199	213
62698.239	417
62698.279	-41
62698.319	342
62698.359	-11
62698.399	112
62698.439	226
62698.479	80
62698.519	143
62698.559	121
62698.599	142
62698.639	85
62698.679	152
62698.719	119
62698.759	110
62698.799	150
62698.839	139
62698.879	133
62698.919	108
62698.959	169
62698.999	111
62699.039	114
62699.079	117
62699.119	160
62699.159	170
62699.199	148
62699.239	136
62699.279	-21
62699.319	-23
62699.359	68
62699.399	42
62699.439	16
62699.479	0
62699.519	189
62699.559	317
62699.599	631
62699.639	-730
62699.679	476
62699.719	106
62699.759	54
62699.799	138
62699.839	84
62699.879	76
62699.919	68
62699.959	52
62699.999	43
62700.039	57
62700.079	65
62700.119	74
62700.159	459
62700.199	-244
62700.239	368
62700.279	-548
62700.319	479
62700.359	154
62700.399	-69
62700.439	76
62700.479	52
62700.519	77
62700.559	65
62700.599	43
62700.639	74
62700.679	75
62700.719	65
62700.759	35
62700.799	10
62700.839	373
62700.879	-337
62700.919	271
62700.959	-56
62700.999	-6
62701.039	41
62701.079	47
62701.119	83
62701.159	87
62701.199	64
62701.239	77
62701.279	29
62701.319	37
62701.359	59
62701.399	55
62701.439	37
62701.479	43
62701.519	49
62701.559	59
62701.599	59
62701.639	52
62701.679	56
62701.719	53
62701.759	5
62701.799	23
62701.839	76
62701.879	67
62701.919	45
62701.959	57
62701.999	57
62702.039	62
62702.079	71
62702.119	84
62702.159	48
62702.199	26
62702.239	46
62702.279	132
62702.319	53
62702.359	83
62702.399	69
62702.439	79
62702.479	87
62702.519	103
62702.559	108
62702.599	86
62702.639	79
62702.679	103
62702.719	118
62702.759	325
62702.799	-112
62702.839	94
62702.879	278
62702.919	30
62702.959	142
62702.999	145
62703.039	105
62703.079	115
62703.119	131
62703.159	130
62703.199	130
62703.239	277
62703.279	-54
62703.319	422
62703.359	-285
62703.399	361
62703.439	248
62703.479	56
62703.519	88
62703.559	117
62703.599	136
62703.639	119
62703.679	125
62703.719	121
62703.759	117
62703.799	121
62703.839	130
62703.879	131
62703.919	134
62703.959	130
62703.999	125
62704.039	130
62704.079	129
62704.119	125
62704.159	124
62704.199	124
62704.239	116
62704.279	122
62704.319	141
62704.359	131
62704.399	118
62704.439	124
62704.479	115
62704.519	129
62704.559	318
62704.599	-120
62704.639	157
62704.679	148
62704.719	-171
62704.759	820
62704.799	-381
62704.839	-170
62704.879	460
62704.919	107
62704.959	94
62704.999	114
62705.039	100
62705.079	112
62705.119	120
62705.159	146
62705.199	123
62705.239	117
62705.279	124
62705.319	136
62705.359	183
62705.399	557
62705.439	-616
62705.479	402
62705.519	482
62705.559	-355
62705.599	171
62705.639	204
62705.679	39
62705.719	142
62705.759	148
62705.799	130
62705.839	106
62705.879	123
62705.919	131
62705.959	122
62705.999	109
62706.039	106
62706.079	94
62706.119	707
62706.159	-328
62706.199	132
62706.239	480
62706.279	-216
62706.319	258
62706.359	178
62706.399	41
62706.439	51
62706.479	81
62706.519	115
62706.559	113
62706.599	104
62706.639	83
62706.679	110
62706.719	112
62706.759	84
62706.799	71
62706.839	57
62706.879	59
62706.919	53
62706.959	53
62706.999	49
62707.039	54
62707.079	69
62707.119	81
62707.159	441
62707.199	-444
62707.239	55
62707.279	313
62707.319	-36
62707.359	104
62707.399	155
62707.439	38
62707.479	53
62707.519	86
62707.559	68
62707.599	59
62707.639	67
62707.679	50
62707.719	54
62707.759	66
62707.799	77
62707.839	72
62707.879	80
62707.919	103
62707.959	96
62707.999	84
62708.039	77
62708.079	59
62708.119	61
62708.159	104
62708.199	10
62708.239	172
62708.279	28
62708.319	56
62708.359	80
62708.399	76
62708.439	80
62708.479	45
62708.519	52
62708.559	51
62708.599	54
62708.639	71
62708.679	78
62708.719	87
62708.759	77
62708.799	76
62708.839	129
62708.879	102
62708.919	87
62708.959	62
62708.999	47
62709.039	46
62709.079	32
62709.119	30
62709.159	29
62709.199	44
62709.239	53
62709.279	412
62709.319	-647
62709.359	329
62709.399	29
62709.439	-23
62709.479	40
62709.519	26
62709.559	71
62709.599	76
62709.639	82
62709.679	72
62709.719	56
62709.759	61
62709.799	69
62709.839	82
62709.879	84
62709.919	93
62709.959	100
62709.999	82
62710.039	82
62710.079	123
62710.119	115
62710.159	32
62710.199	189
62710.239	-208
62710.279	533
62710.319	104
62710.359	99
62710.399	92
62710.439	109
62710.479	147
62710.519	139
62710.559	138
62710.599	116
62710.639	110
62710.679	112
62710.719	83
62710.759	207
62710.799	-60
62710.839	349
62710.879	-21
62710.919	222
62710.959	246
62710.999	57
62711.039	87
62711.079	122
62711.119	126
62711.159	114
62711.199	126
62711.239	118
62711.279	101
62711.319	110
62711.359	118
62711.399	115
62711.439	121
62711.479	124
62711.519	118
62711.559	123
62711.599	124
62711.639	115
62711.679	114
62711.719	118
62711.759	117
62711.799	113
62711.839	113
62711.879	113
62711.919	113
62711.959	117
62711.999	117
62712.039	118
62712.079	117
62712.119	119
62712.159	117
62712.199	115
62712.239	116
62712.279	117
62712.319	120
62712.359	118
62712.399	119
62712.439	119
62712.479	118
62712.519	119
62712.559	119
62712.599	118
62712.639	118
62712.679	119
62712.719	122
62712.759	124
62712.799	122
62712.839	125
62712.879	121
62712.919	118
62712.959	122
62712.999	124
62713.039	121
62713.079	123
62713.119	121
62713.159	123
62713.199	125
62713.239	124
62713.279	127
62713.319	123
62713.359	121
62713.399	128
62713.439	127
62713.479	119
62713.519	118
62713.559	121
62713.599	124
62713.639	117
62713.679	109
62713.719	141
62713.759	6
62713.799	751
62713.839	-594
62713.879	127
62713.919	414
62713.959	73
62713.999	136
62714.039	175
62714.079	126
62714.119	133
62714.159	204
62714.199	-171
62714.239	265
62714.279	689
62714.319	-954
62714.359	688
62714.399	235
62714.439	23
62714.479	148
62714.519	163
62714.559	147
62714.599	111
62714.639	310
62714.679	-41
62714.719	449
62714.759	-721
62714.799	446
62714.839	491
62714.879	-481
62714.919	333
62714.959	527
62714.999	-410
62715.039	368
62715.079	120
62715.119	55
62715.159	110
62715.199	134
62715.239	134
62715.279	177
62715.319	56
62715.359	199
62715.399	124
62715.439	168
62715.479	170
62715.519	171
62715.559	91
62715.599	136
62715.639	225
62715.679	75
62715.719	662
62715.759	-635
62715.799	366
62715.839	-279
62715.879	29
62715.919	606
62715.959	-158
62715.999	165
62716.039	257
62716.079	19
62716.119	79
62716.159	242
62716.199	235
62716.239	110
62716.279	99
62716.319	94
62716.359	134
62716.399	129
62716.439	172
62716.479	133
62716.519	124
62716.559	168
62716.599	195
62716.639	139
62716.679	116
62716.719	90
62716.759	99
62716.799	138
62716.839	132
62716.879	126
62716.919	108
62716.959	120
62716.999	119
62717.039	284
62717.079	248
62717.119	176
62717.159	165
62717.199	163
62717.239	141
62717.279	151
62717.319	80
62717.359	125
62717.399	161
62717.439	160
62717.479	138
62717.519	128
62717.559	119
62717.599	132
62717.639	102
62717.679	124
62717.719	130
62717.759	118
62717.799	103
62717.839	74
62717.879	71
62717.919	108
62717.959	142
62717.999	160
62718.039	152
62718.079	179
62718.119	180
62718.159	171
62718.199	140
62718.239	154
62718.279	165
62718.319	145
62718.359	171
62718.399	189
62718.439	203
62718.479	195
62718.519	208
62718.559	195
62718.599	190
62718.639	181
62718.679	176
62718.719	177
62718.759	181
62718.799	173
62718.839	167
62718.879	179
62718.919	180
62718.959	174
62718.999	173
62719.039	178
62719.079	176
62719.119	171
62719.159	171
62719.199	180
62719.239	179
62719.279	177
62719.319	179
62719.359	204
62719.399	178
62719.439	160
62719.479	96
62719.519	165
62719.559	-201
62719.599	397
62719.639	391
62719.679	-59
62719.719	227
62719.759	224
62719.799	151
62719.839	187
62719.879	177
62719.919	165
62719.959	160
62719.999	134
62720.039	136
62720.079	148
62720.119	152
62720.159	154
62720.199	156
62720.239	161
62720.279	162
62720.319	177
62720.359	167
62720.399	153
62720.439	182
62720.479	153
62720.519	135
62720.559	119
62720.599	145
62720.639	146
62720.679	127
62720.719	90
62720.759	151
62720.799	30
62720.839	289
62720.879	58
62720.919	42
62720.959	140
62720.999	82
62721.039	102
62721.079	113
62721.119	92
62721.159	65
62721.199	87
62721.239	76
62721.279	100
62721.319	112
62721.359	118
62721.399	130
62721.439	135
62721.479	136
62721.519	119
62721.559	125
62721.599	120
62721.639	72
62721.679	85
62721.719	80
62721.759	94
62721.799	125
62721.839	134
62721.879	86
62721.919	62
62721.959	41
62721.999	88
62722.039	106
62722.079	93
62722.119	108
62722.159	119
62722.199	101
62722.239	106
62722.279	103
62722.319	101
62722.359	105
62722.399	82
62722.439	93
62722.479	105
62722.519	88
62722.559	82
62722.599	69
62722.639	80
62722.679	78
62722.719	82
62722.759	94
62722.799	93
62722.839	125
62722.879	94
62722.919	104
62722.959	91
62722.999	88
62723.039	87
62723.079	95
62723.119	80
62723.159	73
62723.199	88
62723.239	93
62723.279	88
62723.319	86
62723.359	77
62723.399	81
62723.439	74
62723.479	83
62723.519	130
62723.559	113
62723.599	84
62723.639	88
62723.679	76
62723.719	87
62723.759	93
62723.799	89
62723.839	90
62723.879	87
62723.919	100
62723.959	112
62723.999	85
62724.039	125
62724.079	136
62724.119	97
62724.159	121
62724.199	124
62724.239	126
62724.279	112
62724.319	112
62724.359	116
62724.399	114
62724.439	119
62724.479	143
62724.519	151
62724.559	133
62724.599	136
62724.639	138
62724.679	138
62724.719	144
62724.759	131
62724.799	132
62724.839	142
62724.879	137
62724.919	142
62724.959	147
62724.999	144
62725.039	142
62725.079	147
62725.119	148
62725.159	144
62725.199	141
62725.239	134
62725.279	130
62725.319	130
62725.359	136
62725.399	136
62725.439	150
62725.479	142
62725.519	127
62725.559	130
62725.599	138
62725.639	138
62725.679	134
62725.719	134
62725.759	146
62725.799	145
62725.839	154
62725.879	156
62725.919	160
62725.959	165
62725.999	172
62726.039	182
62726.079	136
62726.119	148
62726.159	151
62726.199	142
62726.239	130
62726.279	131
62726.319	151
62726.359	163
62726.399	167
62726.439	81
62726.479	80
62726.519	79
62726.559	176
62726.599	20
62726.639	12
62726.679	67
62726.719	74
62726.759	136
62726.799	154
62726.839	243
62726.879	211
62726.919	271
62726.959	219
62726.999	189
62727.039	120
62727.079	37
62727.119	-44
62727.159	-30
62727.199	94
62727.239	150
62727.279	177
62727.319	99
62727.359	59
62727.399	113
62727.439	136
62727.479	100
62727.519	80
62727.559	88
62727.599	74
62727.639	128
62727.679	177
62727.719	152
62727.759	37
62727.799	119
62727.839	100
62727.879	64
62727.919	156
62727.959	61
62727.999	-56
62728.039	227
62728.079	180
62728.119	180
62728.159	80
62728.199	125
62728.239	206
62728.279	185
62728.319	91
62728.359	171
62728.399	98
62728.439	167
62728.479	215
62728.519	-22
62728.559	21
62728.599	60
62728.639	191
62728.679	195
62728.719	171
62728.759	62
62728.799	112
62728.839	108
62728.879	84
62728.919	112
62728.959	138
62728.999	91
62729.039	177
62729.079	269
62729.119	148
62729.159	104
62729.199	76
62729.239	101
62729.279	140
62729.319	117
62729.359	-43
62729.399	-1
62729.439	11
62729.479	53
62729.519	100
62729.559	134
62729.599	69
62729.639	12
62729.679	194
62729.719	203
62729.759	212
62729.799	103
62729.839	112
62729.879	179
62729.919	190
62729.959	180
62729.999	113
62730.039	141
62730.079	164
62730.119	119
62730.159	56
62730.199	84
62730.239	194
62730.279	186
62730.319	243
62730.359	200
62730.399	47
62730.439	-105
62730.479	-135
62730.519	-29
62730.559	152
62730.599	95
62730.639	84
62730.679	130
62730.719	118
62730.759	120
62730.799	71
62730.839	16
62730.879	66
62730.919	119
62730.959	106
62730.999	118
62731.039	-131
62731.079	0
62731.119	141
62731.159	151
62731.199	188
62731.239	29
62731.279	-15
62731.319	57
62731.359	105
62731.399	5
62731.439	16
62731.479	49
62731.519	162
62731.559	213
62731.599	302
62731.639	179
62731.679	23
62731.719	39
62731.759	97
62731.799	115
62731.839	124
62731.879	156
62731.919	177
62731.959	179
62731.999	195
62732.039	149
62732.079	177
62732.119	188
62732.159	142
62732.199	186
62732.239	168
62732.279	140
62732.319	147
62732.359	213
62732.399	192
62732.439	172
62732.479	121
62732.519	124
62732.559	146
62732.599	137
62732.639	125
62732.679	124
62732.719	130
62732.759	147
62732.799	149
62732.839	150
62732.879	144
62732.919	149
62732.959	153
62732.999	148
62733.039	140
62733.079	148
62733.119	138
62733.159	142
62733.199	147
62733.239	149
62733.279	142
62733.319	141
62733.359	146
62733.399	148
62733.439	154
62733.479	154
62733.519	150
62733.559	148
62733.599	150
62733.639	155
62733.679	153
62733.719	155
62733.759	160
62733.799	156
62733.839	150
62733.879	152
62733.919	153
62733.959	155
62733.999	151
62734.039	148
62734.079	153
62734.119	154
62734.159	156
62734.199	156
62734.239	157
62734.279	154
62734.319	173
62734.359	167
62734.399	158
62734.439	154
62734.479	151
62734.519	153
62734.559	149
62734.599	145
62734.639	147
62734.679	159
62734.719	158
62734.759	207
62734.799	410
62734.839	-206
62734.879	-41
62734.919	397
62734.959	164
62734.999	143
62735.039	142
62735.079	112
62735.119	113
62735.159	119
62735.199	127
62735.239	116
62735.279	168
62735.319	152
62735.359	149
62735.399	145
62735.439	148
62735.479	131
62735.519	206
62735.559	172
62735.599	175
62735.639	195
62735.679	135
62735.719	146
62735.759	100
62735.799	193
62735.839	195
62735.879	160
62735.919	155
62735.959	213
62735.999	157
62736.039	92
62736.079	144
62736.119	190
62736.159	115
62736.199	129
62736.239	176
62736.279	289
62736.319	135
62736.359	95
62736.399	83
62736.439	97
62736.479	65
62736.519	30
62736.559	35
62736.599	148
62736.639	181
62736.679	152
62736.719	17
62736.759	23
62736.799	21
62736.839	97
62736.879	112
62736.919	117
62736.959	93
62736.999	78
62737.039	102
62737.079	145
62737.119	198
62737.159	228
62737.199	179
62737.239	-32
62737.279	142
62737.319	176
62737.359	165
62737.399	158
62737.439	12
62737.479	-172
62737.519	47
62737.559	18
62737.599	113
62737.639	129
62737.679	99
62737.719	94
62737.759	127
62737.799	163
62737.839	177
62737.879	251
62737.919	152
62737.959	96
62737.999	88
62738.039	180
62738.079	163
62738.119	245
62738.159	201
62738.199	202
62738.239	128
62738.279	95
62738.319	98
62738.359	56
62738.399	48
62738.439	71
62738.479	228
62738.519	225
62738.559	127
62738.599	127
62738.639	146
62738.679	136
62738.719	154
62738.759	1
62738.799	-225
62738.839	14
62738.879	54
62738.919	140
62738.959	89
62738.999	-68
62739.039	356
62739.079	91
62739.119	177
62739.159	92
62739.199	67
62739.239	224
62739.279	262
62739.319	129
62739.359	125
62739.399	144
62739.439	200
62739.479	162
62739.519	93
62739.559	60
62739.599	107
62739.639	157
62739.679	165
62739.719	204
62739.759	228
62739.799	109
62739.839	0
62739.879	88
62739.919	131
62739.959	106
62739.999	96
62740.039	116
62740.079	98
62740.119	137
62740.159	159
62740.199	160
62740.239	115
62740.279	103
62740.319	63
62740.359	82
62740.399	131
62740.439	106
62740.479	37
62740.519	131
62740.559	118
62740.599	117
62740.639	131
62740.679	121
62740.719	97
62740.759	138
62740.799	129
62740.839	118
62740.879	37
62740.919	-17
62740.959	-27
62740.999	-30
62741.039	72
62741.079	110
62741.119	59
62741.159	43
62741.199	95
62741.239	166
62741.279	117
62741.319	128
62741.359	160
62741.399	135
62741.439	104
62741.479	143
62741.519	230
62741.559	160
62741.599	146
62741.639	184
62741.679	113
62741.719	181
62741.759	191
62741.799	214
62741.839	189
62741.879	151
62741.919	161
62741.959	190
62741.999	200
62742.039	199
62742.079	165
62742.119	156
62742.159	170
62742.199	195
62742.239	203
62742.279	202
62742.319	204
62742.359	193
62742.399	195
62742.439	205
62742.479	199
62742.519	201
62742.559	214
62742.599	338
62742.639	-130
62742.679	260
62742.719	337
62742.759	133
62742.799	172
62742.839	235
62742.879	199
62742.919	190
62742.959	191
62742.999	195
62743.039	186
62743.079	183
62743.119	195
62743.159	199
62743.199	196
62743.239	198
62743.279	195
62743.319	196
62743.359	198
62743.399	203
62743.439	204
62743.479	216
62743.519	208
62743.559	201
62743.599	199
62743.639	191
62743.679	193
62743.719	192
62743.759	186
62743.799	194
62743.839	194
62743.879	191
62743.919	189
62743.959	187
62743.999	187
62744.039	194
62744.079	201
62744.119	207
62744.159	217
62744.199	216
62744.239	205
62744.279	207
62744.319	199
62744.359	195
62744.399	178
62744.439	233
62744.479	192
62744.519	201
62744.559	208
62744.599	207
62744.639	171
62744.679	86
62744.719	53
62744.759	77
62744.799	449
62744.839	201
62744.879	66
62744.919	158
62744.959	205
62744.999	193
62745.039	249
62745.079	278
62745.119	390
62745.159	-293
62745.199	309
62745.239	805
62745.279	-533
62745.319	403
62745.359	232
62745.399	-28
62745.439	203
62745.479	233
62745.519	168
62745.559	181
62745.599	174
62745.639	183
62745.679	179
62745.719	173
62745.759	171
62745.799	189
62745.839	195
62745.879	183
62745.919	183
62745.959	177
62745.999	183
62746.039	201
62746.079	196
62746.119	-155
62746.159	-42
62746.199	335
62746.239	265
62746.279	106
62746.319	245
62746.359	161
62746.399	145
62746.439	271
62746.479	47
62746.519	217
62746.559	223
62746.599	171
62746.639	629
62746.679	-611
62746.719	191
62746.759	922
62746.799	-303
62746.839	-30
62746.879	392
62746.919	74
62746.959	180
62746.999	226
62747.039	138
62747.079	151
62747.119	154
62747.159	160
62747.199	124
62747.239	305
62747.279	-30
62747.319	243
62747.359	256
62747.399	103
62747.439	215
62747.479	139
62747.519	126
62747.559	132
62747.599	471
62747.639	-75
62747.679	210
62747.719	278
62747.759	52
62747.799	221
62747.839	169
62747.879	155
62747.919	189
62747.959	206
62747.999	485
62748.039	-236
62748.079	82
62748.119	323
62748.159	58
62748.199	254
62748.239	88
62748.279	201
62748.319	161
62748.359	136
62748.399	194
62748.439	160
62748.479	157
62748.519	175
62748.559	182
62748.599	165
62748.639	165
62748.679	165
62748.719	154
62748.759	151
62748.799	153
62748.839	154
62748.879	154
62748.919	153
62748.959	153
62748.999	155
62749.039	207
62749.079	51
62749.119	136
62749.159	226
62749.199	111
62749.239	181
62749.279	180
62749.319	148
62749.359	154
62749.399	156
62749.439	165
62749.479	147
62749.519	144
62749.559	152
62749.599	156
62749.639	158
62749.679	159
62749.719	154
62749.759	154
62749.799	154
62749.839	157
62749.879	144
62749.919	153
62749.959	104
62749.999	1134
62750.039	-1088
62750.079	120
62750.119	1076
62750.159	-655
62750.199	436
62750.239	349
62750.279	-18
62750.319	191
62750.359	206
62750.399	183
62750.439	171
62750.479	160
62750.519	165
62750.559	164
62750.599	160
62750.639	167
62750.679	141
62750.719	1
62750.759	90
62750.799	521
62750.839	-161
62750.879	131
62750.919	431
62750.959	178
62750.999	-74
62751.039	300
62751.079	176
62751.119	539
62751.159	-291
62751.199	219
62751.239	604
62751.279	-300
62751.319	390
62751.359	276
62751.399	19
62751.439	195
62751.479	177
62751.519	175
62751.559	185
62751.599	176
62751.639	185
62751.679	173
62751.719	165
62751.759	180
62751.799	182
62751.839	194
62751.879	131
62751.919	188
62751.959	181
62751.999	165
62752.039	171
62752.079	160
62752.119	136
62752.159	88
62752.199	495
62752.239	-153
62752.279	529
62752.319	56
62752.359	-275
62752.399	563
62752.439	214
62752.479	5
62752.519	205
62752.559	152
62752.599	159
62752.639	168
62752.679	170
62752.719	165
62752.759	160
62752.799	197
62752.839	253
62752.879	-3
62752.919	152
62752.959	204
62752.999	-78
62753.039	388
62753.079	320
62753.119	83
62753.159	226
62753.199	148
62753.239	130
62753.279	181
62753.319	203
62753.359	247
62753.399	420
62753.439	-573
62753.479	175
62753.519	701
62753.559	-149
62753.599	498
62753.639	-327
62753.679	-81
62753.719	436
62753.759	147
62753.799	-6
62753.839	474
62753.879	-150
62753.919	153
62753.959	248
62753.999	134
62754.039	198
62754.079	169
62754.119	88
62754.159	65
62754.199	112
62754.239	142
62754.279	137
62754.319	112
62754.359	88
62754.399	90
62754.439	116
62754.479	105
62754.519	104
62754.559	112
62754.599	99
62754.639	92
62754.679	84
62754.719	148
62754.759	74
62754.799	161
62754.839	213
62754.879	83
62754.919	128
62754.959	117
62754.999	130
62755.039	103
62755.079	101
62755.119	118
62755.159	122
62755.199	236
62755.239	81
62755.279	295
62755.319	-291
62755.359	-25
62755.399	406
62755.439	177
62755.479	17
62755.519	106
62755.559	141
62755.599	155
62755.639	106
62755.679	86
62755.719	96
62755.759	130
62755.799	171
62755.839	154
62755.879	122
62755.919	77
62755.959	41
62755.999	17
62756.039	49
62756.079	87
62756.119	97
62756.159	65
62756.199	55
62756.239	53
62756.279	84
62756.319	53
62756.359	41
62756.399	64
62756.439	57
62756.479	48
62756.519	56
62756.559	10
62756.599	18
62756.639	30
62756.679	38
62756.719	52
62756.759	67
62756.799	65
62756.839	84
62756.879	111
62756.919	108
62756.959	74
[truncated: 112,794 more rows]
