# Supplementary material for: A Novel Algorithm for Movement Artifact Removal in ECG Signals Acquired from Wearable Systems Applied to Horses
Source: PLoS One. 2015 Oct 20;10(10):e0140783. doi: 10.1371/journal.pone.0140783 (PMC4618928; doi:10.1371/journal.pone.0140783)
Supplement: S1 Supporting Information — Electrocardiographic and Accellerometric data. (ZIP) [file pone.0140783.s001.zip › Available Data/Irli_1_ECG.txt]

62676.969	18
62676.973	10
62676.977	9
62676.981	25
62676.985	62
62676.989	118
62676.993	183
62676.997	242
62677.001	283
62677.005	301
62677.009	297
62677.013	276
62677.017	246
62677.021	214
62677.025	184
62677.029	158
62677.033	137
62677.037	120
62677.041	105
62677.045	92
62677.049	81
62677.053	70
62677.057	61
62677.061	52
62677.065	43
62677.069	36
62677.073	29
62677.077	24
62677.081	20
62677.085	17
62677.089	15
62677.093	14
62677.097	13
62677.101	13
62677.105	13
62677.109	13
62677.113	13
62677.117	13
62677.121	13
62677.125	12
62677.129	12
62677.133	12
62677.137	12
62677.141	12
62677.145	12
62677.149	12
62677.153	11
62677.157	11
62677.161	11
62677.165	11
62677.169	12
62677.173	11
62677.177	11
62677.181	11
62677.185	11
62677.189	11
62677.193	12
62677.197	12
62677.201	12
62677.205	12
62677.209	12
62677.213	12
62677.217	12
62677.221	12
62677.225	12
62677.229	12
62677.233	12
62677.237	11
62677.241	10
62677.245	10
62677.249	10
62677.253	10
62677.257	10
62677.261	11
62677.265	10
62677.269	10
62677.273	9
62677.277	7
62677.281	6
62677.285	4
62677.289	3
62677.293	1
62677.297	0
62677.301	-1
62677.305	-3
62677.309	-5
62677.313	-8
62677.317	-11
62677.321	-13
62677.325	-16
62677.329	-19
62677.333	-23
62677.337	-27
62677.341	-33
62677.345	-41
62677.349	-50
62677.353	-62
62677.357	-74
62677.361	-87
62677.365	-97
62677.369	-105
62677.373	-108
62677.377	-106
62677.381	-101
62677.385	-94
62677.389	-86
62677.393	-76
62677.397	-67
62677.401	-56
62677.405	-46
62677.409	-37
62677.413	-28
62677.417	-20
62677.421	-13
62677.425	-7
62677.429	-2
62677.433	1
62677.437	3
62677.441	4
62677.445	4
62677.449	4
62677.453	3
62677.457	3
62677.461	3
62677.465	3
62677.469	4
62677.473	5
62677.477	5
62677.481	5
62677.485	5
62677.489	4
62677.493	3
62677.497	3
62677.501	1
62677.505	0
62677.509	-1
62677.513	-2
62677.517	-3
62677.521	-3
62677.525	-2
62677.529	-1
62677.533	0
62677.537	0
62677.541	0
62677.545	-1
62677.549	-1
62677.553	-2
62677.557	-2
62677.561	-3
62677.565	-3
62677.569	-4
62677.573	-4
62677.577	-5
62677.581	-5
62677.585	-4
62677.589	-4
62677.593	-3
62677.597	-2
62677.601	-2
62677.605	-3
62677.609	-4
62677.613	-5
62677.617	-5
62677.621	-6
62677.625	-7
62677.629	-7
62677.633	-8
62677.637	-8
62677.641	-8
62677.645	-8
62677.649	-8
62677.653	-8
62677.657	-8
62677.661	-8
62677.665	-8
62677.669	-8
62677.673	-8
62677.677	-8
62677.681	-7
62677.685	-7
62677.689	-7
62677.693	-7
62677.697	-7
62677.701	-7
62677.705	-6
62677.709	-6
62677.713	-6
62677.717	-6
62677.721	-6
62677.725	-5
62677.729	-5
62677.733	-5
62677.737	-4
62677.741	-4
62677.745	-4
62677.749	-3
62677.753	-3
62677.757	-3
62677.761	-3
62677.765	-2
62677.769	-2
62677.773	-1
62677.777	-1
62677.781	0
62677.785	1
62677.789	2
62677.793	4
62677.797	5
62677.801	5
62677.805	5
62677.809	5
62677.813	6
62677.817	6
62677.821	7
62677.825	7
62677.829	7
62677.833	7
62677.837	7
62677.841	8
62677.845	9
62677.849	10
62677.853	11
62677.857	12
62677.861	12
62677.865	12
62677.869	13
62677.873	13
62677.877	14
62677.881	16
62677.885	16
62677.889	17
62677.893	17
62677.897	17
62677.901	18
62677.905	18
62677.909	19
62677.913	20
62677.917	21
62677.921	22
62677.925	22
62677.929	22
62677.933	22
62677.937	22
62677.941	21
62677.945	21
62677.949	21
62677.953	20
62677.957	20
62677.961	20
62677.965	20
62677.969	20
62677.973	20
62677.977	20
62677.981	21
62677.985	22
62677.989	25
62677.993	27
62677.997	28
62678.001	28
62678.005	26
62678.009	25
62678.013	25
62678.017	26
62678.021	28
62678.025	28
62678.029	28
62678.033	27
62678.037	27
62678.041	26
62678.045	26
62678.049	26
62678.053	26
62678.057	27
62678.061	28
62678.065	28
62678.069	28
62678.073	29
62678.077	30
62678.081	31
62678.085	31
62678.089	29
62678.093	23
62678.097	18
62678.101	15
62678.105	18
62678.109	27
62678.113	36
62678.117	43
62678.121	45
62678.125	44
62678.129	42
62678.133	39
62678.137	36
62678.141	34
62678.145	31
62678.149	30
62678.153	28
62678.157	27
62678.161	26
62678.165	24
62678.169	21
62678.173	18
62678.177	15
62678.181	12
62678.185	9
62678.189	7
62678.193	6
62678.197	6
62678.201	7
62678.205	8
62678.209	6
62678.213	3
62678.217	0
62678.221	2
62678.225	9
62678.229	21
62678.233	32
62678.237	41
62678.241	46
62678.245	47
62678.249	45
62678.253	42
62678.257	38
62678.261	35
62678.265	31
62678.269	29
62678.273	27
62678.277	25
62678.281	25
62678.285	24
62678.289	24
62678.293	24
62678.297	24
62678.301	25
62678.305	26
62678.309	27
62678.313	28
62678.317	30
62678.321	31
62678.325	32
62678.329	33
62678.333	34
62678.337	35
62678.341	36
62678.345	35
62678.349	34
62678.353	31
62678.357	30
62678.361	28
62678.365	28
62678.369	27
62678.373	26
62678.377	25
62678.381	23
62678.385	22
62678.389	20
62678.393	18
62678.397	17
62678.401	16
62678.405	14
62678.409	9
62678.413	-1
62678.417	-14
62678.421	-23
62678.425	-19
62678.429	7
62678.433	55
62678.437	120
62678.441	185
62678.445	238
62678.449	269
62678.453	274
62678.457	259
62678.461	232
62678.465	199
62678.469	167
62678.473	139
62678.477	115
62678.481	95
62678.485	78
62678.489	62
62678.493	48
62678.497	35
62678.501	23
62678.505	11
62678.509	-2
62678.513	-16
62678.517	-27
62678.521	-34
62678.525	-35
62678.529	-31
62678.533	-28
62678.537	-26
62678.541	-28
62678.545	-32
62678.549	-37
62678.553	-42
62678.557	-46
62678.561	-49
62678.565	-52
62678.569	-55
62678.573	-58
62678.577	-59
62678.581	-59
62678.585	-59
62678.589	-59
62678.593	-59
62678.597	-59
62678.601	-60
62678.605	-60
62678.609	-59
62678.613	-58
62678.617	-55
62678.621	-52
62678.625	-50
62678.629	-51
62678.633	-54
62678.637	-59
62678.641	-62
62678.645	-63
62678.649	-61
62678.653	-59
62678.657	-59
62678.661	-61
62678.665	-66
62678.669	-72
62678.673	-78
62678.677	-84
62678.681	-89
62678.685	-92
62678.689	-94
62678.693	-96
62678.697	-97
62678.701	-98
62678.705	-99
62678.709	-100
62678.713	-100
62678.717	-98
62678.721	-94
62678.725	-89
62678.729	-84
62678.733	-82
62678.737	-82
62678.741	-86
62678.745	-91
62678.749	-96
62678.753	-98
62678.757	-97
62678.761	-95
62678.765	-94
62678.769	-96
62678.773	-101
62678.777	-109
62678.781	-119
62678.785	-130
62678.789	-143
62678.793	-156
62678.797	-170
62678.801	-184
62678.805	-197
62678.809	-207
62678.813	-214
62678.817	-216
62678.821	-215
62678.825	-209
62678.829	-200
62678.833	-188
62678.837	-175
62678.841	-161
62678.845	-148
62678.849	-135
62678.853	-124
62678.857	-113
62678.861	-104
62678.865	-96
62678.869	-89
62678.873	-82
62678.877	-77
62678.881	-73
62678.885	-70
62678.889	-68
62678.893	-68
62678.897	-67
62678.901	-66
62678.905	-64
62678.909	-60
62678.913	-56
62678.917	-54
62678.921	-53
62678.925	-54
62678.929	-55
62678.933	-55
62678.937	-54
62678.941	-52
62678.945	-50
62678.949	-49
62678.953	-48
62678.957	-47
62678.961	-47
62678.965	-45
62678.969	-43
62678.973	-40
62678.977	-38
62678.981	-36
62678.985	-34
62678.989	-33
62678.993	-30
62678.997	-27
62679.001	-24
62679.005	-21
62679.009	-18
62679.013	-17
62679.017	-16
62679.021	-14
62679.025	-13
62679.029	-12
62679.033	-10
62679.037	-9
62679.041	-8
62679.045	-7
62679.049	-5
62679.053	-4
62679.057	-3
62679.061	-2
62679.065	-2
62679.069	-1
62679.073	-1
62679.077	0
62679.081	0
62679.085	0
62679.089	1
62679.093	3
62679.097	4
62679.101	6
62679.105	7
62679.109	8
62679.113	9
62679.117	10
62679.121	12
62679.125	14
62679.129	16
62679.133	16
62679.137	16
62679.141	16
62679.145	16
62679.149	17
62679.153	18
62679.157	19
62679.161	20
62679.165	21
62679.169	21
62679.173	21
62679.177	21
62679.181	23
62679.185	25
62679.189	28
62679.193	30
62679.197	31
62679.201	30
62679.205	28
62679.209	26
62679.213	24
62679.217	24
62679.221	25
62679.225	26
62679.229	27
62679.233	28
62679.237	30
62679.241	31
62679.245	32
62679.249	32
62679.253	32
62679.257	31
62679.261	31
62679.265	30
62679.269	30
62679.273	29
62679.277	29
62679.281	30
62679.285	31
62679.289	31
62679.293	31
62679.297	29
62679.301	27
62679.305	25
62679.309	24
62679.313	25
62679.317	26
62679.321	26
62679.325	26
62679.329	24
62679.333	21
62679.337	19
62679.341	18
62679.345	18
62679.349	18
62679.353	18
62679.357	18
62679.361	17
62679.365	16
62679.369	15
62679.373	15
62679.377	14
62679.381	14
62679.385	13
62679.389	12
62679.393	10
62679.397	8
62679.401	5
62679.405	3
62679.409	1
62679.413	2
62679.417	3
62679.421	5
62679.425	6
62679.429	6
62679.433	5
62679.437	3
62679.441	2
62679.445	0
62679.449	-2
62679.453	-4
62679.457	-5
62679.461	-6
62679.465	-6
62679.469	-7
62679.473	-7
62679.477	-7
62679.481	-8
62679.485	-9
62679.489	-10
62679.493	-11
62679.497	-12
62679.501	-12
62679.505	-13
62679.509	-13
62679.513	-12
62679.517	-12
62679.521	-13
62679.525	-13
62679.529	-14
62679.533	-16
62679.537	-17
62679.541	-17
62679.545	-17
62679.549	-16
62679.553	-16
62679.557	-16
62679.561	-16
62679.565	-16
62679.569	-16
62679.573	-16
62679.577	-16
62679.581	-17
62679.585	-18
62679.589	-18
62679.593	-18
62679.597	-18
62679.601	-16
62679.605	-14
62679.609	-11
62679.613	-9
62679.617	-8
62679.621	-9
62679.625	-12
62679.629	-18
62679.633	-24
62679.637	-30
62679.641	-37
62679.645	-43
62679.649	-50
62679.653	-56
62679.657	-61
62679.661	-64
62679.665	-65
62679.669	-64
62679.673	-63
62679.677	-61
62679.681	-56
62679.685	-49
62679.689	-39
62679.693	-30
62679.697	-25
62679.701	-23
62679.705	-23
62679.709	-23
62679.713	-23
62679.717	-22
62679.721	-20
62679.725	-19
62679.729	-19
62679.733	-19
62679.737	-19
62679.741	-19
62679.745	-19
62679.749	-18
62679.753	-17
62679.757	-17
62679.761	-18
62679.765	-20
62679.769	-22
62679.773	-25
62679.777	-27
62679.781	-29
62679.785	-30
62679.789	-31
62679.793	-31
62679.797	-30
62679.801	-29
62679.805	-29
62679.809	-29
62679.813	-29
62679.817	-31
62679.821	-32
62679.825	-34
62679.829	-34
62679.833	-34
62679.837	-34
62679.841	-34
62679.845	-34
62679.849	-34
62679.853	-35
62679.857	-35
62679.861	-35
62679.865	-35
62679.869	-34
62679.873	-33
62679.877	-32
62679.881	-32
62679.885	-37
62679.889	-47
62679.893	-60
62679.897	-68
62679.901	-63
62679.905	-36
62679.909	13
62679.913	75
62679.917	137
62679.921	183
62679.925	207
62679.929	208
62679.933	193
62679.937	168
62679.941	141
62679.945	116
62679.949	92
62679.953	71
62679.957	51
62679.961	33
62679.965	19
62679.969	7
62679.973	-3
62679.977	-11
62679.981	-18
62679.985	-26
62679.989	-34
62679.993	-42
62679.997	-48
62680.001	-54
62680.005	-57
62680.009	-58
62680.013	-58
62680.017	-58
62680.021	-57
62680.025	-57
62680.029	-58
62680.033	-58
62680.037	-58
62680.041	-58
62680.045	-57
62680.049	-57
62680.053	-56
62680.057	-55
62680.061	-54
62680.065	-53
62680.069	-52
62680.073	-51
62680.077	-50
62680.081	-49
62680.085	-49
62680.089	-48
62680.093	-47
62680.097	-45
62680.101	-44
62680.105	-42
62680.109	-39
62680.113	-38
62680.117	-38
62680.121	-39
62680.125	-41
62680.129	-42
62680.133	-40
62680.137	-36
62680.141	-31
62680.145	-27
62680.149	-25
62680.153	-25
62680.157	-25
62680.161	-26
62680.165	-26
62680.169	-26
62680.173	-27
62680.177	-27
62680.181	-28
62680.185	-28
62680.189	-27
62680.193	-26
62680.197	-24
62680.201	-21
62680.205	-20
62680.209	-19
62680.213	-18
62680.217	-16
62680.221	-12
62680.225	-8
62680.229	-5
62680.233	-5
62680.237	-9
62680.241	-14
62680.245	-19
62680.249	-21
62680.253	-22
62680.257	-22
62680.261	-24
62680.265	-28
62680.269	-35
62680.273	-44
62680.277	-55
62680.281	-66
62680.285	-77
62680.289	-86
62680.293	-91
62680.297	-93
62680.301	-90
62680.305	-84
62680.309	-75
62680.313	-65
62680.317	-53
62680.321	-42
62680.325	-30
62680.329	-20
62680.333	-10
62680.337	-1
62680.341	7
62680.345	14
62680.349	20
62680.353	26
62680.357	29
62680.361	32
62680.365	35
62680.369	37
62680.373	39
62680.377	41
62680.381	42
62680.385	43
62680.389	42
62680.393	42
62680.397	41
62680.401	42
62680.405	42
62680.409	43
62680.413	44
62680.417	44
62680.421	43
62680.425	42
62680.429	41
62680.433	39
62680.437	38
62680.441	38
62680.445	37
62680.449	37
62680.453	37
62680.457	37
62680.461	37
62680.465	37
62680.469	36
62680.473	36
62680.477	36
62680.481	36
62680.485	36
62680.489	36
62680.493	36
62680.497	35
62680.501	34
62680.505	33
62680.509	32
62680.513	32
62680.517	32
62680.521	32
62680.525	31
62680.529	30
62680.533	29
62680.537	28
62680.541	26
62680.545	25
62680.549	24
62680.553	24
62680.557	23
62680.561	22
62680.565	21
62680.569	19
62680.573	18
62680.577	18
62680.581	18
62680.585	18
62680.589	18
62680.593	18
62680.597	18
62680.601	18
62680.605	18
62680.609	18
62680.613	18
62680.617	19
62680.621	19
62680.625	19
62680.629	19
62680.633	19
62680.637	18
62680.641	18
62680.645	18
62680.649	19
62680.653	20
62680.657	21
62680.661	23
62680.665	24
62680.669	24
62680.673	22
62680.677	21
62680.681	19
62680.685	16
62680.689	15
62680.693	14
62680.697	13
62680.701	14
62680.705	14
62680.709	15
62680.713	15
62680.717	15
62680.721	16
62680.725	16
62680.729	16
62680.733	16
62680.737	16
62680.741	15
62680.745	14
62680.749	13
62680.753	13
62680.757	13
62680.761	13
62680.765	13
62680.769	13
62680.773	12
62680.777	11
62680.781	10
62680.785	9
62680.789	8
62680.793	7
62680.797	6
62680.801	6
62680.805	5
62680.809	5
62680.813	4
62680.817	3
62680.821	3
62680.825	3
62680.829	2
62680.833	2
62680.837	2
62680.841	2
62680.845	2
62680.849	2
62680.853	1
62680.857	0
62680.861	-1
62680.865	-2
62680.869	-3
62680.873	-3
62680.877	-3
62680.881	-3
62680.885	-4
62680.889	-4
62680.893	-5
62680.897	-6
62680.901	-7
62680.905	-7
62680.909	-8
62680.913	-8
62680.917	-9
62680.921	-9
62680.925	-9
62680.929	-10
62680.933	-10
62680.937	-10
62680.941	-10
62680.945	-11
62680.949	-12
62680.953	-13
62680.957	-13
62680.961	-13
62680.965	-13
62680.969	-13
62680.973	-13
62680.977	-13
62680.981	-13
62680.985	-13
62680.989	-13
62680.993	-13
62680.997	-13
62681.001	-14
62681.005	-14
62681.009	-15
62681.013	-14
62681.017	-13
62681.021	-11
62681.025	-10
62681.029	-9
62681.033	-8
62681.037	-7
62681.041	-7
62681.045	-6
62681.049	-4
62681.053	-2
62681.057	0
62681.061	2
62681.065	5
62681.069	7
62681.073	9
62681.077	11
62681.081	14
62681.085	18
62681.089	21
62681.093	25
62681.097	27
62681.101	28
62681.105	27
62681.109	25
62681.113	22
62681.117	19
62681.121	16
62681.125	14
62681.129	12
62681.133	10
62681.137	7
62681.141	3
62681.145	-1
62681.149	-7
62681.153	-12
62681.157	-16
62681.161	-17
62681.165	-17
62681.169	-13
62681.173	-5
62681.177	7
62681.181	20
62681.185	35
62681.189	47
62681.193	57
62681.197	63
62681.201	67
62681.205	69
62681.209	70
62681.213	71
62681.217	72
62681.221	73
62681.225	75
62681.229	76
62681.233	78
62681.237	81
62681.241	84
62681.245	87
62681.249	89
62681.253	91
62681.257	92
62681.261	94
62681.265	94
62681.269	95
62681.273	94
62681.277	93
62681.281	92
62681.285	92
62681.289	91
62681.293	91
62681.297	91
62681.301	92
62681.305	93
62681.309	95
62681.313	96
62681.317	96
62681.321	96
62681.325	95
62681.329	95
62681.333	94
62681.337	95
62681.341	95
62681.345	96
62681.349	96
62681.353	95
62681.357	94
62681.361	93
62681.365	92
62681.369	92
62681.373	93
62681.377	91
62681.381	85
62681.385	73
62681.389	60
62681.393	53
62681.397	62
62681.401	95
62681.405	151
62681.409	221
62681.413	288
62681.417	337
62681.421	362
62681.425	360
62681.429	339
62681.433	307
62681.437	271
62681.441	238
62681.445	209
62681.449	185
62681.453	166
62681.457	150
62681.461	135
62681.465	120
62681.469	106
62681.473	94
62681.477	82
62681.481	72
62681.485	64
62681.489	58
62681.493	53
62681.497	48
62681.501	44
62681.505	39
62681.509	34
62681.513	30
62681.517	27
62681.521	25
62681.525	25
62681.529	26
62681.533	26
62681.537	27
62681.541	27
62681.545	27
62681.549	26
62681.553	25
62681.557	24
62681.561	23
62681.565	22
62681.569	22
62681.573	22
62681.577	22
62681.581	21
62681.585	21
62681.589	20
62681.593	19
62681.597	18
62681.601	17
62681.605	17
62681.609	17
62681.613	17
62681.617	18
62681.621	18
62681.625	18
62681.629	18
62681.633	18
62681.637	18
62681.641	18
62681.645	17
62681.649	17
62681.653	17
62681.657	16
62681.661	15
62681.665	15
62681.669	14
62681.673	14
62681.677	13
62681.681	13
62681.685	12
62681.689	12
62681.693	13
62681.697	13
62681.701	13
62681.705	13
62681.709	12
62681.713	11
62681.717	10
62681.721	10
62681.725	9
62681.729	7
62681.733	6
62681.737	4
62681.741	1
62681.745	-2
62681.749	-5
62681.753	-10
62681.757	-16
62681.761	-24
62681.765	-34
62681.769	-45
62681.773	-57
62681.777	-68
62681.781	-76
62681.785	-82
62681.789	-84
62681.793	-82
62681.797	-75
62681.801	-66
62681.805	-54
62681.809	-40
62681.813	-24
62681.817	-8
62681.821	6
62681.825	18
62681.829	27
62681.833	34
62681.837	38
62681.841	43
62681.845	48
62681.849	54
62681.853	60
62681.857	66
62681.861	72
62681.865	78
62681.869	82
62681.873	83
62681.877	81
62681.881	78
62681.885	76
62681.889	76
62681.893	78
62681.897	81
62681.901	83
62681.905	83
62681.909	81
62681.913	79
62681.917	77
62681.921	74
62681.925	72
62681.929	70
62681.933	67
62681.937	65
62681.941	63
62681.945	61
62681.949	60
62681.953	59
62681.957	58
62681.961	58
62681.965	59
62681.969	62
62681.973	64
62681.977	64
62681.981	61
62681.985	57
62681.989	53
62681.993	52
62681.997	54
62682.001	57
62682.005	60
62682.009	60
62682.013	58
62682.017	55
62682.021	51
62682.025	47
62682.029	42
62682.033	37
62682.037	33
62682.041	29
62682.045	27
62682.049	25
62682.053	25
62682.057	26
62682.061	27
62682.065	28
62682.069	29
62682.073	30
62682.077	31
62682.081	32
62682.085	33
62682.089	34
62682.093	35
62682.097	36
62682.101	36
62682.105	36
62682.109	36
62682.113	36
62682.117	36
62682.121	36
62682.125	35
62682.129	35
62682.133	34
62682.137	34
62682.141	34
62682.145	34
62682.149	33
62682.153	32
62682.157	30
62682.161	29
62682.165	28
62682.169	28
62682.173	28
62682.177	28
62682.181	27
62682.185	27
62682.189	26
62682.193	26
62682.197	26
62682.201	25
62682.205	25
62682.209	26
62682.213	27
62682.217	27
62682.221	28
62682.225	28
62682.229	28
62682.233	28
62682.237	29
62682.241	31
62682.245	33
62682.249	35
62682.253	35
62682.257	35
62682.261	35
62682.265	36
62682.269	38
62682.273	40
62682.277	42
62682.281	44
62682.285	45
62682.289	46
62682.293	46
62682.297	46
62682.301	44
62682.305	42
62682.309	40
62682.313	38
62682.317	37
62682.321	36
62682.325	38
62682.329	40
62682.333	44
62682.337	46
62682.341	47
62682.345	46
62682.349	44
62682.353	42
62682.357	41
62682.361	40
62682.365	40
62682.369	41
62682.373	41
62682.377	40
62682.381	40
62682.385	38
62682.389	36
62682.393	34
62682.397	32
62682.401	31
62682.405	30
62682.409	29
62682.413	28
62682.417	27
62682.421	26
62682.425	24
62682.429	22
62682.433	20
62682.437	18
62682.441	17
62682.445	16
62682.449	15
62682.453	14
62682.457	12
62682.461	11
62682.465	10
62682.469	9
62682.473	8
62682.477	6
62682.481	4
62682.485	1
62682.489	-1
62682.493	-2
62682.497	-2
62682.501	-1
62682.505	0
62682.509	0
62682.513	-1
62682.517	-1
62682.521	-1
62682.525	-1
62682.529	-2
62682.533	-3
62682.537	-4
62682.541	-5
62682.545	-6
62682.549	-8
62682.553	-10
62682.557	-13
62682.561	-15
62682.565	-15
62682.569	-15
62682.573	-15
62682.577	-14
62682.581	-14
62682.585	-15
62682.589	-15
62682.593	-16
62682.597	-16
62682.601	-16
62682.605	-16
62682.609	-15
62682.613	-15
62682.617	-14
62682.621	-13
62682.625	-13
62682.629	-14
62682.633	-15
62682.637	-17
62682.641	-21
62682.645	-25
62682.649	-29
62682.653	-33
62682.657	-35
62682.661	-35
62682.665	-34
62682.669	-34
62682.673	-37
62682.677	-45
62682.681	-54
62682.685	-64
62682.689	-70
62682.693	-75
62682.697	-77
62682.701	-76
62682.705	-73
62682.709	-66
62682.713	-56
62682.717	-46
62682.721	-38
62682.725	-32
62682.729	-29
62682.733	-27
62682.737	-28
62682.741	-30
62682.745	-32
62682.749	-33
62682.753	-33
62682.757	-33
62682.761	-31
62682.765	-28
62682.769	-25
62682.773	-22
62682.777	-21
62682.781	-23
62682.785	-28
62682.789	-33
62682.793	-36
62682.797	-36
62682.801	-33
62682.805	-30
62682.809	-29
62682.813	-29
62682.817	-33
62682.821	-37
62682.825	-42
62682.829	-46
62682.833	-49
62682.837	-50
62682.841	-52
62682.845	-54
62682.849	-56
62682.853	-57
62682.857	-57
62682.861	-56
62682.865	-55
62682.869	-54
62682.873	-53
62682.877	-53
62682.881	-53
62682.885	-52
62682.889	-52
62682.893	-52
62682.897	-52
62682.901	-51
62682.905	-52
62682.909	-54
62682.913	-61
62682.917	-72
62682.921	-82
62682.925	-85
62682.929	-71
62682.933	-36
62682.937	17
62682.941	76
62682.945	129
62682.949	163
62682.953	176
62682.957	168
62682.961	147
62682.965	120
62682.969	92
62682.973	67
62682.977	46
62682.981	29
62682.985	15
62682.989	3
62682.993	-9
62682.997	-19
62683.001	-30
62683.005	-40
62683.009	-50
62683.013	-58
62683.017	-65
62683.021	-70
62683.025	-72
62683.029	-74
62683.033	-75
62683.037	-76
62683.041	-76
62683.045	-77
62683.049	-77
62683.053	-77
62683.057	-76
62683.061	-74
62683.065	-71
62683.069	-69
62683.073	-68
62683.077	-69
62683.081	-72
62683.085	-76
62683.089	-79
62683.093	-80
62683.097	-78
62683.101	-73
62683.105	-67
62683.109	-61
62683.113	-57
62683.117	-55
62683.121	-56
62683.125	-58
62683.129	-60
62683.133	-60
62683.137	-59
62683.141	-58
62683.145	-57
62683.149	-56
62683.153	-56
62683.157	-54
62683.161	-53
62683.165	-51
62683.169	-51
62683.173	-51
62683.177	-51
62683.181	-52
62683.185	-51
62683.189	-49
62683.193	-46
62683.197	-45
62683.201	-44
62683.205	-44
62683.209	-44
62683.213	-43
62683.217	-42
62683.221	-41
62683.225	-40
62683.229	-39
62683.233	-39
62683.237	-41
62683.241	-43
62683.245	-45
62683.249	-47
62683.253	-50
62683.257	-52
62683.261	-54
62683.265	-55
62683.269	-56
62683.273	-57
62683.277	-58
62683.281	-61
62683.285	-64
62683.289	-70
62683.293	-78
62683.297	-88
62683.301	-99
62683.305	-111
62683.309	-120
62683.313	-128
62683.317	-132
62683.321	-133
62683.325	-130
62683.329	-124
62683.333	-117
62683.337	-108
62683.341	-99
62683.345	-89
62683.349	-80
62683.353	-70
62683.357	-61
62683.361	-54
62683.365	-48
62683.369	-43
62683.373	-40
62683.377	-38
62683.381	-36
62683.385	-35
62683.389	-35
62683.393	-35
62683.397	-36
62683.401	-36
62683.405	-36
62683.409	-36
62683.413	-36
62683.417	-37
62683.421	-39
62683.425	-41
62683.429	-42
62683.433	-43
62683.437	-44
62683.441	-45
62683.445	-46
62683.449	-46
62683.453	-47
62683.457	-48
62683.461	-49
62683.465	-50
62683.469	-51
62683.473	-51
62683.477	-52
62683.481	-52
62683.485	-52
62683.489	-52
62683.493	-52
62683.497	-53
62683.501	-53
62683.505	-54
62683.509	-55
62683.513	-55
62683.517	-56
62683.521	-57
62683.525	-58
62683.529	-60
62683.533	-61
62683.537	-62
62683.541	-63
62683.545	-64
62683.549	-64
62683.553	-63
62683.557	-63
62683.561	-64
62683.565	-64
62683.569	-64
62683.573	-64
62683.577	-62
62683.581	-61
62683.585	-61
62683.589	-62
62683.593	-64
62683.597	-65
62683.601	-65
62683.605	-64
62683.609	-63
62683.613	-61
62683.617	-59
62683.621	-58
62683.625	-57
62683.629	-57
62683.633	-57
62683.637	-57
62683.641	-58
62683.645	-58
62683.649	-58
62683.653	-57
62683.657	-55
62683.661	-54
62683.665	-53
62683.669	-53
62683.673	-53
62683.677	-53
62683.681	-52
62683.685	-50
62683.689	-48
62683.693	-46
62683.697	-45
62683.701	-44
62683.705	-43
62683.709	-41
62683.713	-39
62683.717	-38
62683.721	-38
62683.725	-39
62683.729	-39
62683.733	-39
62683.737	-38
62683.741	-36
62683.745	-34
62683.749	-31
62683.753	-28
62683.757	-24
62683.761	-21
62683.765	-18
62683.769	-16
62683.773	-16
62683.777	-17
62683.781	-19
62683.785	-19
62683.789	-19
62683.793	-18
62683.797	-16
62683.801	-14
62683.805	-12
62683.809	-10
62683.813	-8
62683.817	-8
62683.821	-8
62683.825	-8
62683.829	-9
62683.833	-9
62683.837	-9
62683.841	-9
62683.845	-11
62683.849	-12
62683.853	-13
62683.857	-13
62683.861	-13
62683.865	-14
62683.869	-14
62683.873	-14
62683.877	-13
62683.881	-12
62683.885	-11
62683.889	-10
62683.893	-11
62683.897	-14
62683.901	-16
62683.905	-18
62683.909	-19
62683.913	-19
62683.917	-18
62683.921	-18
62683.925	-18
62683.929	-19
62683.933	-20
62683.937	-21
62683.941	-22
62683.945	-22
62683.949	-22
62683.953	-21
62683.957	-22
62683.961	-24
62683.965	-27
62683.969	-30
62683.973	-33
62683.977	-34
62683.981	-33
62683.985	-33
62683.989	-33
62683.993	-34
62683.997	-36
62684.001	-38
62684.005	-39
62684.009	-40
62684.013	-41
62684.017	-41
62684.021	-40
62684.025	-40
62684.029	-40
62684.033	-41
62684.037	-43
62684.041	-46
62684.045	-49
62684.049	-51
62684.053	-52
62684.057	-52
62684.061	-51
62684.065	-52
62684.069	-54
62684.073	-56
62684.077	-58
62684.081	-59
62684.085	-59
62684.089	-59
62684.093	-58
62684.097	-58
62684.101	-59
62684.105	-61
62684.109	-63
62684.113	-64
62684.117	-65
62684.121	-65
62684.125	-65
62684.129	-65
62684.133	-65
62684.137	-66
62684.141	-66
62684.145	-66
62684.149	-65
62684.153	-63
62684.157	-62
62684.161	-61
62684.165	-62
62684.169	-64
62684.173	-67
62684.177	-72
62684.181	-79
62684.185	-87
62684.189	-94
62684.193	-100
62684.197	-104
62684.201	-106
62684.205	-109
62684.209	-114
62684.213	-119
62684.217	-125
62684.221	-130
62684.225	-132
62684.229	-133
62684.233	-131
62684.237	-126
62684.241	-119
62684.245	-110
62684.249	-100
62684.253	-92
62684.257	-86
62684.261	-83
62684.265	-82
62684.269	-83
62684.273	-84
62684.277	-86
62684.281	-86
62684.285	-87
62684.289	-88
62684.293	-89
62684.297	-92
62684.301	-95
62684.305	-97
62684.309	-99
62684.313	-99
62684.317	-98
62684.321	-97
62684.325	-97
62684.329	-97
62684.333	-99
62684.337	-100
62684.341	-102
62684.345	-104
62684.349	-105
62684.353	-106
62684.357	-107
62684.361	-108
62684.365	-108
62684.369	-109
62684.373	-109
62684.377	-110
62684.381	-111
62684.385	-112
62684.389	-113
62684.393	-114
62684.397	-114
62684.401	-115
62684.405	-115
62684.409	-116
62684.413	-117
62684.417	-117
62684.421	-117
62684.425	-116
62684.429	-116
62684.433	-118
62684.437	-124
62684.441	-134
62684.445	-145
62684.449	-150
62684.453	-139
62684.457	-108
62684.461	-57
62684.465	2
62684.469	57
62684.473	97
62684.477	114
62684.481	111
62684.485	92
62684.489	65
62684.493	37
62684.497	10
62684.501	-13
62684.505	-32
62684.509	-49
62684.513	-65
62684.517	-80
62684.521	-95
62684.525	-109
62684.529	-122
62684.533	-132
62684.537	-140
62684.541	-146
62684.545	-151
62684.549	-156
62684.553	-160
62684.557	-165
62684.561	-168
62684.565	-170
62684.569	-171
62684.573	-172
62684.577	-173
62684.581	-173
62684.585	-173
62684.589	-174
62684.593	-174
62684.597	-174
62684.601	-173
62684.605	-173
62684.609	-173
62684.613	-172
62684.617	-171
62684.621	-171
62684.625	-170
62684.629	-169
62684.633	-168
62684.637	-168
62684.641	-167
62684.645	-167
62684.649	-166
62684.653	-165
62684.657	-165
62684.661	-164
62684.665	-163
62684.669	-162
62684.673	-160
62684.677	-158
62684.681	-156
62684.685	-154
62684.689	-152
62684.693	-150
62684.697	-149
62684.701	-147
62684.705	-145
62684.709	-143
62684.713	-141
62684.717	-138
62684.721	-136
62684.725	-135
62684.729	-133
62684.733	-132
62684.737	-130
62684.741	-128
62684.745	-127
62684.749	-125
62684.753	-123
62684.757	-121
62684.761	-119
62684.765	-116
62684.769	-115
62684.773	-114
62684.777	-114
62684.781	-113
62684.785	-113
62684.789	-113
62684.793	-115
62684.797	-117
62684.801	-120
62684.805	-123
62684.809	-126
62684.813	-130
62684.817	-134
62684.821	-141
62684.825	-149
62684.829	-159
62684.833	-168
62684.837	-177
62684.841	-182
62684.845	-184
62684.849	-182
62684.853	-175
62684.857	-166
62684.861	-154
62684.865	-141
62684.869	-128
62684.873	-116
62684.877	-105
62684.881	-95
62684.885	-86
62684.889	-77
62684.893	-69
62684.897	-64
62684.901	-60
62684.905	-58
62684.909	-55
62684.913	-52
62684.917	-48
62684.921	-44
62684.925	-41
62684.929	-39
62684.933	-38
62684.937	-36
62684.941	-35
62684.945	-34
62684.949	-32
62684.953	-31
62684.957	-29
62684.961	-27
62684.965	-26
[truncated: 998,000+ more rows]
