# Supplementary material for: A Novel Algorithm for Movement Artifact Removal in ECG Signals Acquired from Wearable Systems Applied to Horses
Source: PLoS One. 2015 Oct 20;10(10):e0140783. doi: 10.1371/journal.pone.0140783 (PMC4618928; doi:10.1371/journal.pone.0140783)
Supplement: S1 Supporting Information — Electrocardiographic and Accellerometric data. (ZIP) [file pone.0140783.s001.zip › Available Data/Irli_2_AccX.txt]

62680.004	-59
62680.044	-57
62680.084	-60
62680.124	-61
62680.164	-75
62680.204	-65
62680.244	-72
62680.284	-78
62680.324	-69
62680.364	-59
62680.404	-53
62680.444	-60
62680.484	-76
62680.524	-63
62680.564	-67
62680.604	-60
62680.644	-10
62680.684	-167
62680.724	-3
62680.764	-15
62680.804	-108
62680.844	-127
62680.884	-47
62680.924	-37
62680.964	-61
62681.004	-72
62681.044	-68
62681.084	-72
62681.124	-79
62681.164	-65
62681.204	-22
62681.244	-48
62681.284	-40
62681.324	-99
62681.364	-270
62681.404	-101
62681.444	-433
62681.484	-231
62681.524	-61
62681.564	-166
62681.604	-132
62681.644	12
62681.684	-72
62681.724	100
62681.764	-101
62681.804	334
62681.844	-225
62681.884	-294
62681.924	351
62681.964	-113
62682.004	-350
62682.044	107
62682.084	-190
62682.124	-169
62682.164	29
62682.204	148
62682.244	-195
62682.284	-207
62682.324	-28
62682.364	-43
62682.404	-119
62682.444	-97
62682.484	-78
62682.524	-86
62682.564	-81
62682.604	-69
62682.644	-50
62682.684	-67
62682.724	-36
62682.764	-124
62682.804	-170
62682.844	-137
62682.884	-119
62682.924	-97
62682.964	-92
62683.004	-106
62683.044	-149
62683.084	-156
62683.124	-184
62683.164	-198
62683.204	-194
62683.244	-162
62683.284	-130
62683.324	-141
62683.364	-134
62683.404	-4
62683.444	-345
62683.484	-438
62683.524	151
62683.564	-144
62683.604	-264
62683.644	-177
62683.684	-153
62683.724	-208
62683.764	-247
62683.804	-190
62683.844	-186
62683.884	-217
62683.924	-242
62683.964	-272
62684.004	-279
62684.044	-258
62684.084	-246
62684.124	-219
62684.164	-211
62684.204	-236
62684.244	-278
62684.284	-298
62684.324	-338
62684.364	-335
62684.404	-214
62684.444	-133
62684.484	-211
62684.524	-206
62684.564	-157
62684.604	-235
62684.644	-237
62684.684	-106
62684.724	-57
62684.764	-149
62684.804	-245
62684.844	-269
62684.884	-217
62684.924	-207
62684.964	-211
62685.004	-205
62685.044	-192
62685.084	-143
62685.124	-113
62685.164	52
62685.204	-402
62685.244	-359
62685.284	-80
62685.324	-157
62685.364	-175
62685.404	-93
62685.444	-89
62685.484	-159
62685.524	-158
62685.564	-115
62685.604	-129
62685.644	-107
62685.684	-115
62685.724	-131
62685.764	-146
62685.804	-125
62685.844	-137
62685.884	-99
62685.924	-121
62685.964	48
62686.004	-354
62686.044	-327
62686.084	31
62686.124	-173
62686.164	-186
62686.204	-41
62686.244	-13
62686.284	-110
62686.324	-127
62686.364	-126
62686.404	-102
62686.444	-131
62686.484	-179
62686.524	-173
62686.564	-141
62686.604	-124
62686.644	-209
62686.684	4
62686.724	133
62686.764	-69
62686.804	-225
62686.844	-167
62686.884	-102
62686.924	-98
62686.964	-142
62687.004	-151
62687.044	-145
62687.084	-153
62687.124	-119
62687.164	-140
62687.204	-163
62687.244	-178
62687.284	-173
62687.324	-164
62687.364	-155
62687.404	-139
62687.444	-152
62687.484	-172
62687.524	-173
62687.564	-162
62687.604	-157
62687.644	-167
62687.684	-182
62687.724	-178
62687.764	-160
62687.804	-168
62687.844	-170
62687.884	-178
62687.924	-174
62687.964	-168
62688.004	-172
62688.044	-159
62688.084	-155
62688.124	-153
62688.164	-152
62688.204	-159
62688.244	-172
62688.284	-175
62688.324	-181
62688.364	-158
62688.404	-159
62688.444	-171
62688.484	-166
62688.524	-161
62688.564	-158
62688.604	-155
62688.644	-154
62688.684	-165
62688.724	-167
62688.764	-157
62688.804	-148
62688.844	-150
62688.884	-150
62688.924	-155
62688.964	-146
62689.004	-159
62689.044	-173
62689.084	-178
62689.124	-155
62689.164	-143
62689.204	-146
62689.244	-166
62689.284	-166
62689.324	-39
62689.364	-179
62689.404	130
62689.444	-477
62689.484	-264
62689.524	-238
62689.564	-101
62689.604	-121
62689.644	-190
62689.684	-176
62689.724	-162
62689.764	-130
62689.804	-154
62689.844	-169
62689.884	-157
62689.924	-146
62689.964	-164
62690.004	-174
62690.044	-202
62690.084	-224
62690.124	-181
62690.164	-156
62690.204	-143
62690.244	-145
62690.284	-161
62690.324	-184
62690.364	-180
62690.404	-176
62690.444	-157
62690.484	-150
62690.524	-191
62690.564	-186
62690.604	-172
62690.644	-177
62690.684	-177
62690.724	-171
62690.764	-181
62690.804	-195
62690.844	-190
62690.884	-172
62690.924	-161
62690.964	-163
62691.004	-157
62691.044	-163
62691.084	-174
62691.124	-167
62691.164	-213
62691.204	-178
62691.244	-183
62691.284	-205
62691.324	-186
62691.364	-169
62691.404	-166
62691.444	-181
62691.484	-199
62691.524	-202
62691.564	-185
62691.604	-166
62691.644	-170
62691.684	-196
62691.724	-184
62691.764	-206
62691.804	69
62691.844	85
62691.884	235
62691.924	-469
62691.964	-504
62692.004	-223
62692.044	-48
62692.084	-113
62692.124	-204
62692.164	-228
62692.204	-188
62692.244	-162
62692.284	-163
62692.324	-195
62692.364	-197
62692.404	-175
62692.444	-173
62692.484	-181
62692.524	-172
62692.564	-181
62692.604	-409
62692.644	-130
62692.684	-74
62692.724	-378
62692.764	-218
62692.804	-123
62692.844	-216
62692.884	-253
62692.924	-226
62692.964	-160
62693.004	-179
62693.044	-197
62693.084	-203
62693.124	-190
62693.164	-143
62693.204	-309
62693.244	-145
62693.284	-208
62693.324	67
62693.364	-124
62693.404	-190
62693.444	-230
62693.484	-134
62693.524	-104
62693.564	-155
62693.604	-179
62693.644	-186
62693.684	-172
62693.724	-141
62693.764	-131
62693.804	-10
62693.844	-371
62693.884	-95
62693.924	-110
62693.964	-332
62694.004	-238
62694.044	-120
62694.084	-102
62694.124	-146
62694.164	-174
62694.204	-159
62694.244	-125
62694.284	-137
62694.324	-162
62694.364	-159
62694.404	-137
62694.444	-115
62694.484	-185
62694.524	-94
62694.564	-681
62694.604	15
62694.644	15
62694.684	-159
62694.724	-368
62694.764	-150
62694.804	-55
62694.844	-101
62694.884	-167
62694.924	-174
62694.964	-149
62695.004	-137
62695.044	-151
62695.084	-156
62695.124	-138
62695.164	-127
62695.204	-135
62695.244	-154
62695.284	-152
62695.324	-136
62695.364	-141
62695.404	-146
62695.444	-146
62695.484	-149
62695.524	-124
62695.564	-135
62695.604	-148
62695.644	-136
62695.684	-132
62695.724	-146
62695.764	-156
62695.804	-137
62695.844	-120
62695.884	-405
62695.924	-97
62695.964	-384
62696.004	59
62696.044	201
62696.084	-618
62696.124	-64
62696.164	-18
62696.204	-554
62696.244	-92
62696.284	-34
62696.324	-32
62696.364	-86
62696.404	-403
62696.444	34
62696.484	159
62696.524	-70
62696.564	-442
62696.604	-179
62696.644	-72
62696.684	-80
62696.724	-133
62696.764	-162
62696.804	-163
62696.844	-127
62696.884	-124
62696.924	-146
62696.964	-156
62697.004	-124
62697.044	-87
62697.084	-387
62697.124	-18
62697.164	4
62697.204	-74
62697.244	45
62697.284	-48
62697.324	-382
62697.364	-150
62697.404	-78
62697.444	-100
62697.484	-143
62697.524	-166
62697.564	-146
62697.604	-138
62697.644	-133
62697.684	-149
62697.724	-138
62697.764	-131
62697.804	-151
62697.844	-133
62697.884	-120
62697.924	-135
62697.964	-142
62698.004	-146
62698.044	-144
62698.084	-136
62698.124	-139
62698.164	-144
62698.204	-139
62698.244	-135
62698.284	-131
62698.324	-133
62698.364	-142
62698.404	-178
62698.444	-143
62698.484	-159
62698.524	-373
62698.564	47
62698.604	200
62698.644	189
62698.684	-497
62698.724	-476
62698.764	-107
62698.804	-182
62698.844	-117
62698.884	-106
62698.924	-113
62698.964	-152
62699.004	-142
62699.044	-125
62699.084	-148
62699.124	-161
62699.164	-154
62699.204	-154
62699.244	-151
62699.284	-141
62699.324	-133
62699.364	-143
62699.404	-153
62699.444	-153
62699.484	-140
62699.524	-135
62699.564	-139
62699.604	-145
62699.644	-138
62699.684	-136
62699.724	-136
62699.764	-140
62699.804	-137
62699.844	-137
62699.884	-131
62699.924	-125
62699.964	-131
62700.004	-138
62700.044	-143
62700.084	-146
62700.124	-159
62700.164	12
62700.204	-210
62700.244	8
62700.284	-221
62700.324	-156
62700.364	-105
62700.404	-77
62700.444	-127
62700.484	-165
62700.524	-143
62700.564	-138
62700.604	-133
62700.644	-134
62700.684	-137
62700.724	-119
62700.764	-131
62700.804	-142
62700.844	-136
62700.884	-139
62700.924	-98
62700.964	-192
62701.004	-209
62701.044	-143
62701.084	-93
62701.124	-61
62701.164	-16
62701.204	262
62701.244	-346
62701.284	-333
62701.324	-82
62701.364	-110
62701.404	35
62701.444	2
62701.484	-100
62701.524	-222
62701.564	-197
62701.604	-129
62701.644	-148
62701.684	-176
62701.724	-185
62701.764	-185
62701.804	-190
62701.844	-131
62701.884	-189
62701.924	-201
62701.964	-180
62702.004	-149
62702.044	-175
62702.084	-198
62702.124	-182
62702.164	-112
62702.204	-172
62702.244	-267
62702.284	-279
62702.324	-186
62702.364	-22
62702.404	137
62702.444	35
62702.484	-125
62702.524	-183
62702.564	99
62702.604	-335
62702.644	-459
62702.684	-66
62702.724	-315
62702.764	-250
62702.804	47
62702.844	25
62702.884	-118
62702.924	-226
62702.964	-197
62703.004	-188
62703.044	-187
62703.084	-215
62703.124	-241
62703.164	-218
62703.204	-239
62703.244	-239
62703.284	-346
62703.324	32
62703.364	-238
62703.404	-310
62703.444	-210
62703.484	-156
62703.524	-180
62703.564	-239
62703.604	-226
62703.644	-206
62703.684	-197
62703.724	-208
62703.764	-231
62703.804	-211
62703.844	-297
62703.884	-303
62703.924	-231
62703.964	-372
62704.004	-293
62704.044	-126
62704.084	-158
62704.124	-269
62704.164	-280
62704.204	-228
62704.244	-220
62704.284	-199
62704.324	-220
62704.364	-224
62704.404	-224
62704.444	-249
62704.484	-263
62704.524	-273
62704.564	-260
62704.604	-248
62704.644	-228
62704.684	-252
62704.724	-207
62704.764	-182
62704.804	-182
62704.844	-239
62704.884	-340
62704.924	-343
62704.964	-313
62705.004	-254
62705.044	-188
62705.084	-155
62705.124	-155
62705.164	-174
62705.204	-184
62705.244	-166
62705.284	-204
62705.324	-196
62705.364	-194
62705.404	-185
62705.444	-178
62705.484	-179
62705.524	-158
62705.564	-170
62705.604	-193
62705.644	-182
62705.684	-183
62705.724	-178
62705.764	-178
62705.804	-166
62705.844	-134
62705.884	-79
62705.924	-121
62705.964	-201
62706.004	-155
62706.044	-129
62706.084	-130
62706.124	-157
62706.164	-163
62706.204	-148
62706.244	-147
62706.284	-140
62706.324	-125
62706.364	-241
62706.404	107
62706.444	-212
62706.484	-210
62706.524	-146
62706.564	-90
62706.604	-121
62706.644	-164
62706.684	-150
62706.724	-142
62706.764	-145
62706.804	-149
62706.844	-150
62706.884	-149
62706.924	-153
62706.964	-156
62707.004	-152
62707.044	-149
62707.084	-158
62707.124	-166
62707.164	-163
62707.204	-159
62707.244	-163
62707.284	-169
62707.324	-165
62707.364	-155
62707.404	-135
62707.444	-139
62707.484	-163
62707.524	-172
62707.564	-176
62707.604	-158
62707.644	-186
62707.684	-54
62707.724	-566
62707.764	-73
62707.804	171
62707.844	-382
62707.884	-137
62707.924	-74
62707.964	-234
62708.004	-313
62708.044	-188
62708.084	-137
62708.124	-114
62708.164	-162
62708.204	-190
62708.244	-155
62708.284	-158
62708.324	-162
62708.364	-168
62708.404	-184
62708.444	-220
62708.484	5
62708.524	-272
62708.564	-252
62708.604	-126
62708.644	-81
62708.684	-154
62708.724	-204
62708.764	-200
62708.804	-183
62708.844	-128
62708.884	-133
62708.924	-158
62708.964	-148
62709.004	-152
62709.044	-163
62709.084	-182
62709.124	-127
62709.164	-56
62709.204	-113
62709.244	75
62709.284	-83
62709.324	-184
62709.364	-322
62709.404	-190
62709.444	-89
62709.484	-131
62709.524	-183
62709.564	-166
62709.604	-143
62709.644	-145
62709.684	-178
62709.724	-208
62709.764	-178
62709.804	-155
62709.844	-167
62709.884	-203
62709.924	-211
62709.964	-208
62710.004	-215
62710.044	-220
62710.084	-228
62710.124	-203
62710.164	-187
62710.204	-140
62710.244	-226
62710.284	-170
62710.324	-122
62710.364	-314
62710.404	-285
62710.444	-191
62710.484	-163
62710.524	-194
62710.564	-214
62710.604	-208
62710.644	-194
62710.684	-185
62710.724	-206
62710.764	-208
62710.804	-198
62710.844	-188
62710.884	-190
62710.924	-198
62710.964	-205
62711.004	-205
62711.044	-202
62711.084	-184
62711.124	-193
62711.164	-192
62711.204	-182
62711.244	-205
62711.284	-240
62711.324	-195
62711.364	-195
62711.404	-231
62711.444	-252
62711.484	-220
62711.524	-201
62711.564	-190
62711.604	-170
62711.644	-182
62711.684	-225
62711.724	-233
62711.764	-203
62711.804	-155
62711.844	-166
62711.884	-197
62711.924	-206
62711.964	-202
62712.004	-211
62712.044	-252
62712.084	-271
62712.124	-232
62712.164	-178
62712.204	-191
62712.244	-208
62712.284	-249
62712.324	-285
62712.364	-108
62712.404	-404
62712.444	-348
62712.484	-115
62712.524	-54
62712.564	-175
62712.604	-234
62712.644	-202
62712.684	-169
62712.724	-157
62712.764	-153
62712.804	-168
62712.844	-185
62712.884	-194
62712.924	-210
62712.964	-200
62713.004	-172
62713.044	-159
62713.084	-165
62713.124	-170
62713.164	-149
62713.204	-133
62713.244	81
62713.284	-398
62713.324	-440
62713.364	-291
62713.404	-24
62713.444	1
62713.484	-132
62713.524	-211
62713.564	-177
62713.604	-128
62713.644	-119
62713.684	-147
62713.724	-172
62713.764	-173
62713.804	-69
62713.844	-289
62713.884	-304
62713.924	11
62713.964	-166
62714.004	-182
62714.044	-172
62714.084	-126
62714.124	-124
62714.164	-151
62714.204	-141
62714.244	-167
62714.284	-182
62714.324	-164
62714.364	-160
62714.404	-151
62714.444	-147
62714.484	-155
62714.524	-166
62714.564	-168
62714.604	-158
62714.644	-149
62714.684	-155
62714.724	-161
62714.764	-171
62714.804	-158
62714.844	-156
62714.884	-161
62714.924	-163
62714.964	-167
62715.004	-167
62715.044	-163
62715.084	-160
62715.124	-155
62715.164	-161
62715.204	-168
62715.244	-166
62715.284	-158
62715.324	-155
62715.364	-161
62715.404	-157
62715.444	-155
62715.484	-164
62715.524	-166
62715.564	-163
62715.604	-155
62715.644	-152
62715.684	-160
62715.724	-155
62715.764	-161
62715.804	-161
62715.844	-153
62715.884	-158
62715.924	-154
62715.964	-152
62716.004	-159
62716.044	-161
62716.084	-156
62716.124	-151
62716.164	-151
62716.204	-154
62716.244	-153
62716.284	-155
62716.324	-157
62716.364	-157
62716.404	-149
62716.444	-152
62716.484	-154
62716.524	-153
62716.564	-149
62716.604	-151
62716.644	-161
62716.684	-156
62716.724	-142
62716.764	-91
62716.804	-158
62716.844	-42
62716.884	-728
62716.924	-72
62716.964	12
62717.004	-24
62717.044	-216
62717.084	-228
62717.124	-159
62717.164	-115
62717.204	-132
62717.244	112
62717.284	-279
62717.324	-687
62717.364	62
62717.404	50
62717.444	-184
62717.484	-226
62717.524	-141
62717.564	-153
62717.604	-143
62717.644	-151
62717.684	-163
62717.724	-179
62717.764	-296
62717.804	148
62717.844	-285
62717.884	-296
62717.924	17
62717.964	-128
62718.004	-215
62718.044	-233
62718.084	-252
62718.124	-217
62718.164	-111
62718.204	-131
62718.244	-158
62718.284	-160
62718.324	-130
62718.364	-131
62718.404	-191
62718.444	-154
62718.484	-166
62718.524	-161
62718.564	-168
62718.604	-132
62718.644	-149
62718.684	-120
62718.724	-172
62718.764	-280
62718.804	134
62718.844	-245
62718.884	106
62718.924	-317
62718.964	-131
62719.004	0
62719.044	38
62719.084	-343
62719.124	-299
62719.164	-65
62719.204	-48
62719.244	-188
62719.284	-193
62719.324	-66
62719.364	-26
62719.404	-78
62719.444	-161
62719.484	-198
62719.524	-137
62719.564	-104
62719.604	-119
62719.644	-164
62719.684	-149
62719.724	-95
62719.764	-91
62719.804	-112
62719.844	-148
62719.884	-130
62719.924	-108
62719.964	-118
62720.004	-138
62720.044	-101
62720.084	-183
62720.124	-166
62720.164	-60
62720.204	-31
62720.244	-74
62720.284	-127
62720.324	-116
62720.364	-120
62720.404	-196
62720.444	-226
62720.484	-189
62720.524	-154
62720.564	-122
62720.604	-102
62720.644	-89
62720.684	-141
62720.724	-315
62720.764	-397
62720.804	-319
62720.844	-221
62720.884	-174
62720.924	-137
62720.964	-137
62721.004	-153
62721.044	-152
62721.084	-132
62721.124	-119
62721.164	-135
62721.204	-148
62721.244	-129
62721.284	-95
62721.324	-82
62721.364	-89
62721.404	-97
62721.444	-98
62721.484	-99
62721.524	-89
62721.564	-108
62721.604	-108
62721.644	-85
62721.684	-61
62721.724	-77
62721.764	-91
62721.804	-104
62721.844	-117
62721.884	-108
62721.924	-101
62721.964	-104
62722.004	-104
62722.044	-92
62722.084	-78
62722.124	-84
62722.164	-95
62722.204	-98
62722.244	-107
62722.284	-101
62722.324	-104
62722.364	-101
62722.404	-109
62722.444	-120
62722.484	-122
62722.524	-137
62722.564	-60
62722.604	-36
62722.644	-51
62722.684	-62
62722.724	-131
62722.764	-149
62722.804	-125
62722.844	-106
62722.884	-96
62722.924	-142
62722.964	-168
62723.004	-173
62723.044	-149
62723.084	-147
62723.124	-155
62723.164	-173
62723.204	-157
62723.244	-161
62723.284	-159
62723.324	-165
62723.364	-176
62723.404	-168
62723.444	-186
62723.484	-181
62723.524	-154
62723.564	-150
62723.604	-144
62723.644	-152
62723.684	-143
62723.724	-143
62723.764	-161
62723.804	-131
62723.844	-344
62723.884	-335
62723.924	-229
62723.964	-105
62724.004	-143
62724.044	-192
62724.084	-198
62724.124	-194
62724.164	-189
62724.204	-200
62724.244	-192
62724.284	-188
62724.324	-181
62724.364	-181
62724.404	-162
62724.444	-164
62724.484	-160
62724.524	-201
62724.564	-254
62724.604	-262
62724.644	-247
62724.684	-189
62724.724	-181
62724.764	-172
62724.804	-161
62724.844	-140
62724.884	-178
62724.924	-201
62724.964	-116
62725.004	-92
62725.044	-138
62725.084	-185
62725.124	-225
62725.164	-223
62725.204	-196
62725.244	-211
62725.284	-172
62725.324	-130
62725.364	-155
62725.404	-167
62725.444	-147
62725.484	-139
62725.524	-154
62725.564	-190
62725.604	-183
62725.644	-152
62725.684	-156
62725.724	-165
62725.764	-153
62725.804	-142
62725.844	-134
62725.884	-143
62725.924	-120
62725.964	-145
62726.004	-154
62726.044	-138
62726.084	-141
62726.124	-165
62726.164	-168
62726.204	-163
62726.244	-143
62726.284	-139
62726.324	-132
62726.364	-143
62726.404	-164
62726.444	-155
62726.484	-137
62726.524	-154
62726.564	-196
62726.604	-192
62726.644	-190
62726.684	-158
62726.724	-125
62726.764	-112
62726.804	-124
62726.844	-147
62726.884	-158
62726.924	-172
62726.964	-154
62727.004	-155
62727.044	-146
62727.084	-115
62727.124	-112
62727.164	-70
62727.204	-78
62727.244	-111
62727.284	-134
62727.324	-135
62727.364	-129
62727.404	-125
62727.444	-131
62727.484	-132
62727.524	-117
62727.564	-94
62727.604	-99
62727.644	-110
62727.684	-141
62727.724	-142
62727.764	-117
62727.804	-108
62727.844	-117
62727.884	-118
62727.924	-111
62727.964	-89
62728.004	-88
62728.044	-102
62728.084	-110
62728.124	-108
62728.164	-98
62728.204	-96
62728.244	-99
62728.284	-101
62728.324	-99
62728.364	-95
62728.404	-93
62728.444	-103
62728.484	-101
62728.524	-101
62728.564	-93
62728.604	-78
62728.644	-73
62728.684	-92
62728.724	-105
62728.764	-107
62728.804	-96
62728.844	-101
62728.884	-101
62728.924	-121
62728.964	-132
62729.004	-135
62729.044	-107
62729.084	-104
62729.124	-85
62729.164	-100
62729.204	-126
62729.244	-112
62729.284	-87
62729.324	-83
62729.364	-108
62729.404	-141
62729.444	-137
62729.484	-110
62729.524	-106
62729.564	-107
62729.604	-27
62729.644	15
62729.684	-196
62729.724	-382
62729.764	-255
62729.804	-128
62729.844	-72
62729.884	-34
62729.924	-95
62729.964	-244
62730.004	-117
62730.044	27
62730.084	85
62730.124	13
62730.164	-143
62730.204	-285
62730.244	-449
62730.284	-246
62730.324	-38
62730.364	-78
62730.404	-215
62730.444	-228
62730.484	-158
62730.524	-125
62730.564	-117
62730.604	-152
62730.644	-132
62730.684	-106
62730.724	-113
62730.764	-78
62730.804	-109
62730.844	-152
62730.884	-222
62730.924	-261
62730.964	-232
62731.004	-144
62731.044	-287
62731.084	-285
62731.124	-327
62731.164	-292
62731.204	-222
62731.244	-234
62731.284	-88
62731.324	77
62731.364	121
62731.404	72
62731.444	-6
62731.484	-83
62731.524	-142
62731.564	-77
62731.604	-205
62731.644	-396
62731.684	-439
62731.724	-204
62731.764	-11
62731.804	28
62731.844	-125
62731.884	-222
62731.924	-283
62731.964	-226
62732.004	-183
62732.044	-232
62732.084	-188
62732.124	-145
62732.164	-133
62732.204	-202
62732.244	-232
62732.284	-216
62732.324	-135
62732.364	-55
62732.404	-115
62732.444	-83
62732.484	-86
62732.524	-196
62732.564	-295
62732.604	-259
62732.644	-226
62732.684	-206
62732.724	-181
62732.764	-294
62732.804	-327
62732.844	-143
62732.884	-126
62732.924	-242
62732.964	-135
62733.004	62
62733.044	112
62733.084	-4
62733.124	-66
62733.164	3
62733.204	74
62733.244	-155
62733.284	-489
62733.324	-459
62733.364	-241
62733.404	-48
62733.444	194
62733.484	63
62733.524	-135
62733.564	-296
62733.604	-308
62733.644	-156
62733.684	82
62733.724	181
62733.764	73
62733.804	-79
62733.844	-176
62733.884	-172
62733.924	-101
62733.964	-135
62734.004	-96
62734.044	-128
62734.084	-204
62734.124	-134
62734.164	-91
62734.204	-115
62734.244	-184
62734.284	-97
62734.324	-186
62734.364	-279
62734.404	-406
62734.444	-421
62734.484	-368
62734.524	-200
62734.564	-112
62734.604	-45
62734.644	-12
62734.684	21
62734.724	40
62734.764	-12
62734.804	-52
62734.844	-114
62734.884	-178
62734.924	-182
62734.964	-154
62735.004	-113
62735.044	-41
62735.084	-10
62735.124	-30
62735.164	-95
62735.204	-146
62735.244	-153
62735.284	-152
62735.324	-174
62735.364	-164
62735.404	-167
62735.444	-119
62735.484	-92
62735.524	-107
62735.564	-139
62735.604	-158
62735.644	-149
62735.684	-115
62735.724	-81
62735.764	-109
62735.804	-157
62735.844	-185
62735.884	-167
62735.924	-137
62735.964	-126
62736.004	-137
62736.044	-138
62736.084	-147
62736.124	-152
62736.164	-148
62736.204	-147
62736.244	-150
62736.284	-159
62736.324	-161
62736.364	-145
62736.404	-118
62736.444	-126
62736.484	-141
62736.524	-137
62736.564	-135
62736.604	-125
62736.644	-126
62736.684	-138
62736.724	-137
62736.764	-126
62736.804	-123
62736.844	-125
62736.884	-130
62736.924	-121
62736.964	-129
62737.004	-131
62737.044	-130
62737.084	-126
62737.124	-120
62737.164	-123
62737.204	-129
62737.244	-124
62737.284	-125
62737.324	-119
62737.364	-129
62737.404	-122
62737.444	-131
62737.484	-122
62737.524	-122
62737.564	-119
62737.604	-127
62737.644	-121
62737.684	-115
62737.724	-119
62737.764	-117
62737.804	-110
62737.844	-87
62737.884	-342
62737.924	-75
62737.964	38
62738.004	-102
62738.044	-266
62738.084	-168
62738.124	-85
62738.164	-89
62738.204	-126
62738.244	-134
62738.284	-134
62738.324	-86
62738.364	-104
62738.404	-129
62738.444	-77
62738.484	-33
62738.524	-44
62738.564	-54
62738.604	-95
62738.644	-51
62738.684	-63
62738.724	-76
62738.764	-32
62738.804	-7
62738.844	-27
62738.884	37
62738.924	-5
62738.964	-24
62739.004	-52
62739.044	-133
62739.084	-152
62739.124	-1
62739.164	82
62739.204	40
62739.244	1
62739.284	17
62739.324	-60
62739.364	-78
62739.404	-113
62739.444	-86
62739.484	-144
62739.524	-98
62739.564	-89
62739.604	-109
62739.644	-118
62739.684	-139
62739.724	-162
62739.764	-170
62739.804	-166
62739.844	-159
62739.884	-106
62739.924	-96
62739.964	-101
62740.004	-47
62740.044	-27
62740.084	-81
62740.124	-124
62740.164	-108
62740.204	-121
62740.244	-77
62740.284	-193
62740.324	-137
62740.364	-98
62740.404	-159
62740.444	-139
62740.484	-195
62740.524	-265
62740.564	-453
62740.604	-433
62740.644	-267
62740.684	53
62740.724	106
62740.764	12
62740.804	-35
62740.844	-69
62740.884	-5
62740.924	-28
62740.964	-42
62741.004	-59
62741.044	-155
62741.084	-231
62741.124	-136
62741.164	-103
62741.204	-152
62741.244	-200
62741.284	-180
62741.324	-155
62741.364	-147
62741.404	-185
62741.444	-155
62741.484	-98
62741.524	-75
62741.564	-151
62741.604	-241
62741.644	-309
62741.684	-237
62741.724	-45
62741.764	16
62741.804	-52
62741.844	-131
62741.884	-176
62741.924	-261
62741.964	-152
62742.004	-114
62742.044	-155
62742.084	-229
62742.124	-346
62742.164	-257
62742.204	-79
62742.244	18
62742.284	-187
62742.324	-194
62742.364	-67
62742.404	114
62742.444	47
62742.484	-31
62742.524	-66
62742.564	23
62742.604	-6
62742.644	-123
62742.684	-194
62742.724	-203
62742.764	-146
62742.804	11
62742.844	104
62742.884	13
62742.924	-156
62742.964	-206
62743.004	-198
62743.044	-243
62743.084	-257
62743.124	-63
62743.164	48
62743.204	48
62743.244	-66
62743.284	-101
62743.324	-49
62743.364	-25
62743.404	-83
62743.444	-131
62743.484	-149
62743.524	-108
62743.564	22
62743.604	-7
62743.644	-130
62743.684	-173
62743.724	-190
62743.764	-180
62743.804	-162
62743.844	-185
62743.884	-170
62743.924	-172
62743.964	-174
62744.004	-163
62744.044	-104
62744.084	-172
62744.124	-312
62744.164	-344
62744.204	-245
62744.244	-131
62744.284	-48
62744.324	-58
62744.364	-91
62744.404	-132
62744.444	-153
62744.484	-98
62744.524	-92
62744.564	-125
62744.604	-117
62744.644	-39
62744.684	0
62744.724	-19
62744.764	-68
62744.804	-142
62744.844	-144
62744.884	-131
62744.924	-101
62744.964	-103
62745.004	-118
62745.044	-104
62745.084	-79
62745.124	-78
62745.164	-85
62745.204	-81
62745.244	-95
62745.284	-98
62745.324	-109
62745.364	-108
62745.404	-92
62745.444	-76
62745.484	-78
62745.524	-97
62745.564	-111
62745.604	-109
62745.644	-121
62745.684	100
62745.724	-135
62745.764	-179
62745.804	-63
62745.844	-30
62745.884	-85
62745.924	-95
62745.964	-93
62746.004	-98
62746.044	-83
62746.084	-77
62746.124	-78
62746.164	-83
62746.204	-85
62746.244	-90
62746.284	-77
62746.324	-78
62746.364	-78
62746.404	-78
62746.444	-93
62746.484	-88
62746.524	-84
62746.564	-83
62746.604	-83
62746.644	-87
62746.684	-86
62746.724	-86
62746.764	-76
62746.804	-75
62746.844	-78
62746.884	-83
62746.924	-83
62746.964	-80
62747.004	-83
62747.044	-86
62747.084	-86
62747.124	-83
62747.164	-89
62747.204	-83
62747.244	-86
62747.284	-84
62747.324	-88
62747.364	-88
62747.404	-68
62747.444	-92
62747.484	-98
62747.524	-66
62747.564	-83
62747.604	-81
62747.644	-66
62747.684	-51
62747.724	-38
62747.764	307
62747.804	-214
62747.844	-409
62747.884	-250
62747.924	-5
62747.964	-13
62748.004	-156
62748.044	-182
62748.084	-166
62748.124	-112
62748.164	-48
62748.204	243
62748.244	-82
62748.284	-239
62748.324	-169
62748.364	-136
62748.404	-218
62748.444	-75
62748.484	-102
62748.524	-77
62748.564	-18
62748.604	-43
62748.644	-102
62748.684	-124
62748.724	-98
62748.764	-74
62748.804	-68
62748.844	-75
62748.884	-98
62748.924	-98
62748.964	-92
62749.004	-107
62749.044	-102
62749.084	-95
62749.124	-72
62749.164	-451
62749.204	-45
62749.244	61
62749.284	-6
62749.324	-229
62749.364	-198
62749.404	-134
62749.444	-80
62749.484	-68
62749.524	-130
62749.564	-83
62749.604	-122
62749.644	-183
62749.684	-200
62749.724	276
62749.764	-281
62749.804	-327
62749.844	3
62749.884	235
62749.924	135
62749.964	-162
62750.004	-293
62750.044	-225
62750.084	-107
62750.124	-56
62750.164	-92
62750.204	-138
62750.244	-165
62750.284	-251
62750.324	4
62750.364	57
62750.404	-54
62750.444	-224
62750.484	-159
62750.524	-115
62750.564	-105
62750.604	-129
62750.644	-134
62750.684	-46
62750.724	17
62750.764	-60
62750.804	-216
62750.844	-143
62750.884	-117
62750.924	-119
62750.964	-109
62751.004	-113
62751.044	-77
62751.084	-178
62751.124	-17
62751.164	-29
62751.204	-183
62751.244	-265
62751.284	-106
62751.324	-36
62751.364	-107
62751.404	-166
62751.444	-140
62751.484	-122
62751.524	-118
62751.564	-124
62751.604	-151
62751.644	-134
62751.684	-118
62751.724	-121
62751.764	-119
62751.804	-109
62751.844	-124
62751.884	-133
62751.924	-135
62751.964	-130
62752.004	-115
62752.044	-113
62752.084	-110
62752.124	-215
62752.164	-93
62752.204	-95
62752.244	-176
62752.284	-129
62752.324	-123
62752.364	-132
62752.404	-133
62752.444	-133
62752.484	-137
62752.524	-138
62752.564	-121
62752.604	-119
62752.644	-120
62752.684	-141
62752.724	-151
62752.764	-131
62752.804	-130
62752.844	-124
62752.884	-143
62752.924	-131
62752.964	-109
62753.004	-85
62753.044	-151
62753.084	-375
62753.124	-274
62753.164	-243
62753.204	-259
62753.244	-261
62753.284	-170
62753.324	-43
62753.364	-95
62753.404	-139
62753.444	-134
62753.484	-143
62753.524	-141
62753.564	-141
62753.604	-143
62753.644	-134
62753.684	-138
62753.724	-141
62753.764	-375
62753.804	20
62753.844	55
62753.884	-294
62753.924	-162
62753.964	-108
62754.004	-197
62754.044	-77
62754.084	-175
62754.124	-183
62754.164	-141
62754.204	135
62754.244	27
62754.284	-198
62754.324	-61
62754.364	-137
62754.404	-93
62754.444	-203
62754.484	-125
62754.524	-87
62754.564	-109
62754.604	-146
62754.644	-178
62754.684	-179
62754.724	-163
62754.764	-156
62754.804	-137
62754.844	-128
62754.884	-130
62754.924	-151
62754.964	-134
62755.004	-152
62755.044	-179
62755.084	-161
62755.124	-161
62755.164	-190
62755.204	-208
62755.244	-313
62755.284	65
62755.324	65
62755.364	-298
62755.404	-58
62755.444	-222
62755.484	-273
62755.524	-209
62755.564	-101
62755.604	-107
62755.644	-151
62755.684	-162
62755.724	-190
62755.764	-164
62755.804	-146
62755.844	-149
62755.884	-156
62755.924	-261
62755.964	-145
62756.004	-500
62756.044	-12
62756.084	-38
62756.124	-78
62756.164	-271
62756.204	-196
62756.244	-140
62756.284	-136
62756.324	-149
62756.364	-170
62756.404	-184
62756.444	-178
62756.484	289
62756.524	-346
62756.564	-645
62756.604	33
62756.644	319
62756.684	-78
62756.724	-220
62756.764	-264
62756.804	-273
62756.844	-232
62756.884	-148
62756.924	-119
62756.964	-139
62757.004	-148
62757.044	-241
62757.084	-190
62757.124	-121
62757.164	-125
62757.204	-196
62757.244	-232
62757.284	-197
62757.324	-143
62757.364	-138
62757.404	-177
62757.444	-230
62757.484	-244
62757.524	-207
62757.564	-124
62757.604	-104
62757.644	-153
62757.684	-207
62757.724	-208
62757.764	-232
62757.804	-153
62757.844	-234
62757.884	-264
62757.924	-222
62757.964	-196
62758.004	-194
62758.044	-186
62758.084	-191
62758.124	-189
62758.164	-172
62758.204	-181
62758.244	-188
62758.284	-220
62758.324	-265
62758.364	-903
62758.404	-315
62758.444	61
62758.484	-59
62758.524	-207
62758.564	-139
62758.604	-70
62758.644	-94
62758.684	-95
62758.724	-111
62758.764	-126
62758.804	-130
62758.844	-168
62758.884	-194
62758.924	-175
62758.964	-145
62759.004	-161
62759.044	-168
62759.084	-190
62759.124	-214
62759.164	-225
62759.204	-186
62759.244	-155
62759.284	-161
62759.324	-198
62759.364	-227
62759.404	-235
62759.444	-184
62759.484	-164
62759.524	-187
62759.564	-201
62759.604	-242
62759.644	-256
62759.684	-212
62759.724	-188
62759.764	-196
62759.804	-240
62759.844	-229
62759.884	-198
62759.924	-190
62759.964	-149
[truncated: 112,796 more rows]
