# Supplementary material for: A Novel Algorithm for Movement Artifact Removal in ECG Signals Acquired from Wearable Systems Applied to Horses
Source: PLoS One. 2015 Oct 20;10(10):e0140783. doi: 10.1371/journal.pone.0140783 (PMC4618928; doi:10.1371/journal.pone.0140783)
Supplement: S1 Supporting Information — Electrocardiographic and Accellerometric data. (ZIP) [file pone.0140783.s001.zip › Available Data/Irli_2_AccY.txt]

62680.004	-745
62680.044	-742
62680.084	-740
62680.124	-743
62680.164	-748
62680.204	-750
62680.244	-747
62680.284	-749
62680.324	-742
62680.364	-742
62680.404	-747
62680.444	-750
62680.484	-746
62680.524	-740
62680.564	-744
62680.604	-744
62680.644	-760
62680.684	-747
62680.724	-782
62680.764	-712
62680.804	-734
62680.844	-766
62680.884	-737
62680.924	-739
62680.964	-747
62681.004	-747
62681.044	-752
62681.084	-746
62681.124	-742
62681.164	-741
62681.204	-741
62681.244	-765
62681.284	-722
62681.324	-795
62681.364	-769
62681.404	-830
62681.444	-752
62681.484	-719
62681.524	-853
62681.564	-739
62681.604	-706
62681.644	-736
62681.684	-761
62681.724	-671
62681.764	-762
62681.804	-546
62681.844	-913
62681.884	-728
62681.924	-567
62681.964	-887
62682.004	-741
62682.044	-641
62682.084	-754
62682.124	-707
62682.164	-724
62682.204	-718
62682.244	-746
62682.284	-715
62682.324	-718
62682.364	-736
62682.404	-732
62682.444	-734
62682.484	-746
62682.524	-743
62682.564	-735
62682.604	-740
62682.644	-737
62682.684	-762
62682.724	-734
62682.764	-744
62682.804	-752
62682.844	-771
62682.884	-771
62682.924	-772
62682.964	-759
62683.004	-755
62683.044	-757
62683.084	-742
62683.124	-732
62683.164	-712
62683.204	-736
62683.244	-753
62683.284	-760
62683.324	-758
62683.364	-736
62683.404	-694
62683.444	-871
62683.484	-711
62683.524	-655
62683.564	-825
62683.604	-738
62683.644	-753
62683.684	-739
62683.724	-735
62683.764	-736
62683.804	-753
62683.844	-764
62683.884	-745
62683.924	-747
62683.964	-741
62684.004	-722
62684.044	-725
62684.084	-735
62684.124	-746
62684.164	-749
62684.204	-746
62684.244	-719
62684.284	-666
62684.324	-647
62684.364	-718
62684.404	-790
62684.444	-789
62684.484	-827
62684.524	-840
62684.564	-789
62684.604	-706
62684.644	-719
62684.684	-753
62684.724	-765
62684.764	-728
62684.804	-693
62684.844	-707
62684.884	-739
62684.924	-785
62684.964	-778
62685.004	-771
62685.044	-771
62685.084	-769
62685.124	-774
62685.164	-670
62685.204	-819
62685.244	-755
62685.284	-747
62685.324	-778
62685.364	-733
62685.404	-779
62685.444	-762
62685.484	-776
62685.524	-772
62685.564	-774
62685.604	-786
62685.644	-743
62685.684	-757
62685.724	-769
62685.764	-773
62685.804	-783
62685.844	-785
62685.884	-774
62685.924	-761
62685.964	-694
62686.004	-848
62686.044	-753
62686.084	-696
62686.124	-759
62686.164	-745
62686.204	-807
62686.244	-759
62686.284	-758
62686.324	-751
62686.364	-717
62686.404	-757
62686.444	-774
62686.484	-781
62686.524	-807
62686.564	-787
62686.604	-789
62686.644	-760
62686.684	-783
62686.724	-737
62686.764	-706
62686.804	-754
62686.844	-765
62686.884	-760
62686.924	-772
62686.964	-796
62687.004	-791
62687.044	-772
62687.084	-774
62687.124	-764
62687.164	-751
62687.204	-749
62687.244	-754
62687.284	-760
62687.324	-760
62687.364	-765
62687.404	-770
62687.444	-770
62687.484	-768
62687.524	-763
62687.564	-760
62687.604	-761
62687.644	-763
62687.684	-763
62687.724	-761
62687.764	-759
62687.804	-755
62687.844	-759
62687.884	-758
62687.924	-765
62687.964	-777
62688.004	-767
62688.044	-757
62688.084	-758
62688.124	-755
62688.164	-764
62688.204	-765
62688.244	-771
62688.284	-775
62688.324	-741
62688.364	-747
62688.404	-755
62688.444	-759
62688.484	-769
62688.524	-766
62688.564	-753
62688.604	-762
62688.644	-770
62688.684	-771
62688.724	-760
62688.764	-771
62688.804	-759
62688.844	-759
62688.884	-765
62688.924	-765
62688.964	-758
62689.004	-759
62689.044	-760
62689.084	-764
62689.124	-767
62689.164	-763
62689.204	-761
62689.244	-781
62689.284	-760
62689.324	-727
62689.364	-766
62689.404	-669
62689.444	-924
62689.484	-751
62689.524	-742
62689.564	-758
62689.604	-765
62689.644	-796
62689.684	-763
62689.724	-752
62689.764	-753
62689.804	-771
62689.844	-760
62689.884	-752
62689.924	-755
62689.964	-755
62690.004	-758
62690.044	-759
62690.084	-762
62690.124	-765
62690.164	-768
62690.204	-763
62690.244	-766
62690.284	-761
62690.324	-768
62690.364	-766
62690.404	-749
62690.444	-766
62690.484	-770
62690.524	-751
62690.564	-752
62690.604	-759
62690.644	-760
62690.684	-754
62690.724	-753
62690.764	-750
62690.804	-761
62690.844	-762
62690.884	-764
62690.924	-765
62690.964	-764
62691.004	-770
62691.044	-774
62691.084	-768
62691.124	-765
62691.164	-746
62691.204	-750
62691.244	-750
62691.284	-759
62691.324	-765
62691.364	-765
62691.404	-772
62691.444	-764
62691.484	-753
62691.524	-752
62691.564	-753
62691.604	-759
62691.644	-757
62691.684	-753
62691.724	-753
62691.764	-736
62691.804	-752
62691.844	-762
62691.884	-620
62691.924	-904
62691.964	-753
62692.004	-745
62692.044	-770
62692.084	-753
62692.124	-765
62692.164	-759
62692.204	-754
62692.244	-755
62692.284	-755
62692.324	-756
62692.364	-754
62692.404	-759
62692.444	-761
62692.484	-764
62692.524	-771
62692.564	-777
62692.604	-751
62692.644	-775
62692.684	-751
62692.724	-722
62692.764	-801
62692.804	-749
62692.844	-748
62692.884	-774
62692.924	-767
62692.964	-756
62693.004	-743
62693.044	-750
62693.084	-762
62693.124	-771
62693.164	-752
62693.204	-783
62693.244	-783
62693.284	-712
62693.324	-764
62693.364	-772
62693.404	-713
62693.444	-765
62693.484	-765
62693.524	-746
62693.564	-737
62693.604	-750
62693.644	-757
62693.684	-765
62693.724	-755
62693.764	-777
62693.804	-780
62693.844	-731
62693.884	-806
62693.924	-713
62693.964	-730
62694.004	-777
62694.044	-756
62694.084	-761
62694.124	-765
62694.164	-762
62694.204	-757
62694.244	-749
62694.284	-757
62694.324	-755
62694.364	-751
62694.404	-753
62694.444	-750
62694.484	-754
62694.524	-784
62694.564	-690
62694.604	-813
62694.644	-713
62694.684	-709
62694.724	-797
62694.764	-760
62694.804	-751
62694.844	-747
62694.884	-748
62694.924	-755
62694.964	-768
62695.004	-764
62695.044	-758
62695.084	-754
62695.124	-757
62695.164	-752
62695.204	-758
62695.244	-760
62695.284	-756
62695.324	-758
62695.364	-758
62695.404	-755
62695.444	-759
62695.484	-759
62695.524	-755
62695.564	-754
62695.604	-760
62695.644	-758
62695.684	-753
62695.724	-754
62695.764	-757
62695.804	-764
62695.844	-768
62695.884	-724
62695.924	-791
62695.964	-619
62696.004	-867
62696.044	-749
62696.084	-635
62696.124	-881
62696.164	-718
62696.204	-729
62696.244	-810
62696.284	-649
62696.324	-831
62696.364	-764
62696.404	-607
62696.444	-882
62696.484	-724
62696.524	-665
62696.564	-806
62696.604	-759
62696.644	-754
62696.684	-747
62696.724	-751
62696.764	-763
62696.804	-767
62696.844	-764
62696.884	-759
62696.924	-762
62696.964	-755
62697.004	-761
62697.044	-765
62697.084	-741
62697.124	-755
62697.164	-648
62697.204	-925
62697.244	-759
62697.284	-682
62697.324	-811
62697.364	-758
62697.404	-739
62697.444	-747
62697.484	-752
62697.524	-762
62697.564	-755
62697.604	-765
62697.644	-766
62697.684	-754
62697.724	-747
62697.764	-754
62697.804	-730
62697.844	-751
62697.884	-750
62697.924	-764
62697.964	-765
62698.004	-759
62698.044	-757
62698.084	-755
62698.124	-747
62698.164	-749
62698.204	-753
62698.244	-760
62698.284	-759
62698.324	-750
62698.364	-753
62698.404	-751
62698.444	-771
62698.484	-742
62698.524	-664
62698.564	-849
62698.604	-710
62698.644	-627
62698.684	-967
62698.724	-769
62698.764	-637
62698.804	-814
62698.844	-702
62698.884	-756
62698.924	-762
62698.964	-749
62699.004	-764
62699.044	-760
62699.084	-751
62699.124	-750
62699.164	-742
62699.204	-749
62699.244	-760
62699.284	-748
62699.324	-753
62699.364	-752
62699.404	-750
62699.444	-751
62699.484	-750
62699.524	-753
62699.564	-758
62699.604	-755
62699.644	-758
62699.684	-753
62699.724	-756
62699.764	-757
62699.804	-759
62699.844	-758
62699.884	-755
62699.924	-755
62699.964	-754
62700.004	-756
62700.044	-756
62700.084	-764
62700.124	-775
62700.164	-703
62700.204	-795
62700.244	-651
62700.284	-863
62700.324	-717
62700.364	-744
62700.404	-757
62700.444	-759
62700.484	-765
62700.524	-756
62700.564	-753
62700.604	-751
62700.644	-752
62700.684	-756
62700.724	-753
62700.764	-757
62700.804	-758
62700.844	-754
62700.884	-762
62700.924	-733
62700.964	-793
62701.004	-753
62701.044	-740
62701.084	-752
62701.124	-796
62701.164	-747
62701.204	-595
62701.244	-902
62701.284	-747
62701.324	-692
62701.364	-801
62701.404	-754
62701.444	-775
62701.484	-736
62701.524	-764
62701.564	-752
62701.604	-720
62701.644	-720
62701.684	-745
62701.724	-736
62701.764	-743
62701.804	-753
62701.844	-745
62701.884	-759
62701.924	-757
62701.964	-744
62702.004	-689
62702.044	-688
62702.084	-718
62702.124	-805
62702.164	-835
62702.204	-789
62702.244	-752
62702.284	-743
62702.324	-722
62702.364	-801
62702.404	-747
62702.444	-718
62702.484	-711
62702.524	-738
62702.564	-700
62702.604	-928
62702.644	-724
62702.684	-597
62702.724	-842
62702.764	-765
62702.804	-830
62702.844	-765
62702.884	-744
62702.924	-724
62702.964	-710
62703.004	-729
62703.044	-744
62703.084	-758
62703.124	-764
62703.164	-762
62703.204	-779
62703.244	-804
62703.284	-706
62703.324	-641
62703.364	-853
62703.404	-695
62703.444	-748
62703.484	-746
62703.524	-743
62703.564	-759
62703.604	-764
62703.644	-762
62703.684	-753
62703.724	-732
62703.764	-745
62703.804	-732
62703.844	-770
62703.884	-736
62703.924	-759
62703.964	-691
62704.004	-741
62704.044	-744
62704.084	-753
62704.124	-765
62704.164	-751
62704.204	-741
62704.244	-742
62704.284	-743
62704.324	-747
62704.364	-750
62704.404	-759
62704.444	-749
62704.484	-745
62704.524	-733
62704.564	-720
62704.604	-726
62704.644	-747
62704.684	-750
62704.724	-742
62704.764	-754
62704.804	-763
62704.844	-777
62704.884	-753
62704.924	-701
62704.964	-692
62705.004	-709
62705.044	-730
62705.084	-741
62705.124	-771
62705.164	-783
62705.204	-773
62705.244	-753
62705.284	-770
62705.324	-734
62705.364	-730
62705.404	-749
62705.444	-745
62705.484	-757
62705.524	-747
62705.564	-791
62705.604	-783
62705.644	-774
62705.684	-783
62705.724	-777
62705.764	-741
62705.804	-719
62705.844	-752
62705.884	-751
62705.924	-710
62705.964	-766
62706.004	-756
62706.044	-755
62706.084	-760
62706.124	-748
62706.164	-757
62706.204	-742
62706.244	-749
62706.284	-750
62706.324	-769
62706.364	-769
62706.404	-643
62706.444	-848
62706.484	-715
62706.524	-741
62706.564	-736
62706.604	-743
62706.644	-747
62706.684	-739
62706.724	-747
62706.764	-757
62706.804	-761
62706.844	-754
62706.884	-746
62706.924	-740
62706.964	-739
62707.004	-738
62707.044	-753
62707.084	-759
62707.124	-758
62707.164	-753
62707.204	-751
62707.244	-744
62707.284	-735
62707.324	-747
62707.364	-762
62707.404	-747
62707.444	-749
62707.484	-759
62707.524	-755
62707.564	-754
62707.604	-749
62707.644	-752
62707.684	-767
62707.724	-686
62707.764	-800
62707.804	-764
62707.844	-709
62707.884	-818
62707.924	-724
62707.964	-706
62708.004	-779
62708.044	-746
62708.084	-745
62708.124	-751
62708.164	-751
62708.204	-748
62708.244	-747
62708.284	-753
62708.324	-753
62708.364	-753
62708.404	-759
62708.444	-765
62708.484	-665
62708.524	-828
62708.564	-737
62708.604	-736
62708.644	-751
62708.684	-727
62708.724	-761
62708.764	-734
62708.804	-747
62708.844	-754
62708.884	-754
62708.924	-755
62708.964	-757
62709.004	-759
62709.044	-758
62709.084	-738
62709.124	-765
62709.164	-716
62709.204	-774
62709.244	-765
62709.284	-724
62709.324	-736
62709.364	-814
62709.404	-722
62709.444	-742
62709.484	-736
62709.524	-748
62709.564	-756
62709.604	-741
62709.644	-758
62709.684	-767
62709.724	-776
62709.764	-749
62709.804	-741
62709.844	-754
62709.884	-759
62709.924	-758
62709.964	-743
62710.004	-740
62710.044	-737
62710.084	-745
62710.124	-747
62710.164	-746
62710.204	-759
62710.244	-758
62710.284	-781
62710.324	-724
62710.364	-763
62710.404	-765
62710.444	-730
62710.484	-741
62710.524	-758
62710.564	-749
62710.604	-750
62710.644	-749
62710.684	-749
62710.724	-750
62710.764	-759
62710.804	-760
62710.844	-756
62710.884	-747
62710.924	-752
62710.964	-760
62711.004	-737
62711.044	-736
62711.084	-753
62711.124	-759
62711.164	-760
62711.204	-753
62711.244	-768
62711.284	-741
62711.324	-747
62711.364	-755
62711.404	-743
62711.444	-751
62711.484	-742
62711.524	-749
62711.564	-745
62711.604	-748
62711.644	-759
62711.684	-750
62711.724	-744
62711.764	-741
62711.804	-741
62711.844	-753
62711.884	-781
62711.924	-757
62711.964	-752
62712.004	-747
62712.044	-749
62712.084	-745
62712.124	-747
62712.164	-751
62712.204	-748
62712.244	-761
62712.284	-790
62712.324	-777
62712.364	-770
62712.404	-738
62712.444	-736
62712.484	-710
62712.524	-723
62712.564	-752
62712.604	-786
62712.644	-754
62712.684	-768
62712.724	-742
62712.764	-739
62712.804	-748
62712.844	-766
62712.884	-738
62712.924	-745
62712.964	-755
62713.004	-766
62713.044	-748
62713.084	-754
62713.124	-751
62713.164	-745
62713.204	-740
62713.244	-692
62713.284	-899
62713.324	-746
62713.364	-724
62713.404	-754
62713.444	-716
62713.484	-730
62713.524	-755
62713.564	-754
62713.604	-757
62713.644	-743
62713.684	-749
62713.724	-739
62713.764	-738
62713.804	-725
62713.844	-832
62713.884	-736
62713.924	-657
62713.964	-826
62714.004	-712
62714.044	-748
62714.084	-758
62714.124	-758
62714.164	-763
62714.204	-763
62714.244	-763
62714.284	-738
62714.324	-741
62714.364	-754
62714.404	-751
62714.444	-752
62714.484	-755
62714.524	-753
62714.564	-759
62714.604	-760
62714.644	-759
62714.684	-755
62714.724	-748
62714.764	-749
62714.804	-749
62714.844	-750
62714.884	-747
62714.924	-753
62714.964	-754
62715.004	-753
62715.044	-756
62715.084	-757
62715.124	-751
62715.164	-753
62715.204	-753
62715.244	-752
62715.284	-754
62715.324	-753
62715.364	-755
62715.404	-753
62715.444	-753
62715.484	-749
62715.524	-751
62715.564	-753
62715.604	-754
62715.644	-754
62715.684	-753
62715.724	-754
62715.764	-756
62715.804	-747
62715.844	-752
62715.884	-754
62715.924	-756
62715.964	-754
62716.004	-755
62716.044	-753
62716.084	-749
62716.124	-750
62716.164	-753
62716.204	-754
62716.244	-755
62716.284	-753
62716.324	-754
62716.364	-753
62716.404	-752
62716.444	-757
62716.484	-755
62716.524	-753
62716.564	-752
62716.604	-753
62716.644	-750
62716.684	-756
62716.724	-756
62716.764	-741
62716.804	-783
62716.844	-736
62716.884	-827
62716.924	-746
62716.964	-673
62717.004	-747
62717.044	-767
62717.084	-750
62717.124	-746
62717.164	-753
62717.204	-756
62717.244	-666
62717.284	-869
62717.324	-716
62717.364	-774
62717.404	-720
62717.444	-702
62717.484	-769
62717.524	-741
62717.564	-748
62717.604	-737
62717.644	-753
62717.684	-760
62717.724	-750
62717.764	-783
62717.804	-632
62717.844	-823
62717.884	-706
62717.924	-687
62717.964	-730
62718.004	-717
62718.044	-819
62718.084	-737
62718.124	-736
62718.164	-753
62718.204	-763
62718.244	-747
62718.284	-747
62718.324	-746
62718.364	-765
62718.404	-745
62718.444	-754
62718.484	-777
62718.524	-750
62718.564	-738
62718.604	-735
62718.644	-753
62718.684	-744
62718.724	-768
62718.764	-774
62718.804	-652
62718.844	-770
62718.884	-568
62718.924	-923
62718.964	-512
62719.004	-611
62719.044	-777
62719.084	-928
62719.124	-863
62719.164	-815
62719.204	-783
62719.244	-765
62719.284	-730
62719.324	-686
62719.364	-676
62719.404	-694
62719.444	-739
62719.484	-752
62719.524	-748
62719.564	-777
62719.604	-791
62719.644	-789
62719.684	-767
62719.724	-765
62719.764	-734
62719.804	-730
62719.844	-722
62719.884	-720
62719.924	-718
62719.964	-725
62720.004	-749
62720.044	-783
62720.084	-846
62720.124	-792
62720.164	-764
62720.204	-736
62720.244	-731
62720.284	-737
62720.324	-701
62720.364	-715
62720.404	-725
62720.444	-724
62720.484	-720
62720.524	-757
62720.564	-749
62720.604	-832
62720.644	-683
62720.684	-794
62720.724	-728
62720.764	-718
62720.804	-666
62720.844	-661
62720.884	-686
62720.924	-724
62720.964	-745
62721.004	-753
62721.044	-757
62721.084	-771
62721.124	-758
62721.164	-788
62721.204	-795
62721.244	-750
62721.284	-735
62721.324	-728
62721.364	-747
62721.404	-749
62721.444	-767
62721.484	-770
62721.524	-747
62721.564	-771
62721.604	-738
62721.644	-738
62721.684	-741
62721.724	-747
62721.764	-749
62721.804	-735
62721.844	-724
62721.884	-727
62721.924	-741
62721.964	-751
62722.004	-754
62722.044	-751
62722.084	-755
62722.124	-758
62722.164	-747
62722.204	-732
62722.244	-739
62722.284	-741
62722.324	-753
62722.364	-749
62722.404	-762
62722.444	-732
62722.484	-736
62722.524	-742
62722.564	-592
62722.604	-910
62722.644	-729
62722.684	-709
62722.724	-752
62722.764	-765
62722.804	-744
62722.844	-750
62722.884	-744
62722.924	-750
62722.964	-753
62723.004	-741
62723.044	-726
62723.084	-722
62723.124	-724
62723.164	-740
62723.204	-732
62723.244	-730
62723.284	-730
62723.324	-733
62723.364	-733
62723.404	-736
62723.444	-756
62723.484	-746
62723.524	-726
62723.564	-736
62723.604	-730
62723.644	-741
62723.684	-737
62723.724	-752
62723.764	-741
62723.804	-741
62723.844	-833
62723.884	-737
62723.924	-736
62723.964	-747
62724.004	-749
62724.044	-748
62724.084	-733
62724.124	-717
62724.164	-734
62724.204	-747
62724.244	-753
62724.284	-753
62724.324	-760
62724.364	-751
62724.404	-739
62724.444	-744
62724.484	-746
62724.524	-731
62724.564	-719
62724.604	-703
62724.644	-712
62724.684	-750
62724.724	-789
62724.764	-813
62724.804	-802
62724.844	-783
62724.884	-722
62724.924	-732
62724.964	-763
62725.004	-770
62725.044	-764
62725.084	-750
62725.124	-745
62725.164	-739
62725.204	-733
62725.244	-747
62725.284	-762
62725.324	-741
62725.364	-742
62725.404	-753
62725.444	-756
62725.484	-760
62725.524	-760
62725.564	-757
62725.604	-759
62725.644	-755
62725.684	-762
62725.724	-760
62725.764	-761
62725.804	-753
62725.844	-757
62725.884	-759
62725.924	-747
62725.964	-759
62726.004	-761
62726.044	-767
62726.084	-758
62726.124	-759
62726.164	-755
62726.204	-754
62726.244	-753
62726.284	-755
62726.324	-759
62726.364	-759
62726.404	-763
62726.444	-775
62726.484	-755
62726.524	-768
62726.564	-771
62726.604	-726
62726.644	-737
62726.684	-741
62726.724	-746
62726.764	-745
62726.804	-765
62726.844	-769
62726.884	-759
62726.924	-748
62726.964	-741
62727.004	-733
62727.044	-753
62727.084	-757
62727.124	-741
62727.164	-736
62727.204	-773
62727.244	-784
62727.284	-815
62727.324	-761
62727.364	-762
62727.404	-759
62727.444	-752
62727.484	-753
62727.524	-766
62727.564	-759
62727.604	-750
62727.644	-771
62727.684	-762
62727.724	-757
62727.764	-735
62727.804	-737
62727.844	-742
62727.884	-754
62727.924	-754
62727.964	-753
62728.004	-764
62728.044	-763
62728.084	-773
62728.124	-766
62728.164	-759
62728.204	-754
62728.244	-754
62728.284	-752
62728.324	-747
62728.364	-752
62728.404	-759
62728.444	-760
62728.484	-763
62728.524	-760
62728.564	-753
62728.604	-757
62728.644	-751
62728.684	-754
62728.724	-754
62728.764	-754
62728.804	-761
62728.844	-764
62728.884	-763
62728.924	-767
62728.964	-767
62729.004	-767
62729.044	-765
62729.084	-741
62729.124	-728
62729.164	-744
62729.204	-750
62729.244	-744
62729.284	-752
62729.324	-763
62729.364	-779
62729.404	-759
62729.444	-741
62729.484	-706
62729.524	-711
62729.564	-694
62729.604	-575
62729.644	-500
62729.684	-741
62729.724	-913
62729.764	-863
62729.804	-895
62729.844	-846
62729.884	-853
62729.924	-848
62729.964	-844
62730.004	-795
62730.044	-756
62730.084	-725
62730.124	-669
62730.164	-664
62730.204	-637
62730.244	-747
62730.284	-832
62730.324	-835
62730.364	-737
62730.404	-671
62730.444	-670
62730.484	-681
62730.524	-716
62730.564	-765
62730.604	-754
62730.644	-741
62730.684	-718
62730.724	-691
62730.764	-717
62730.804	-866
62730.844	-953
62730.884	-850
62730.924	-827
62730.964	-769
62731.004	-583
62731.044	-700
62731.084	-664
62731.124	-709
62731.164	-763
62731.204	-724
62731.244	-744
62731.284	-789
62731.324	-792
62731.364	-762
62731.404	-734
62731.444	-628
62731.484	-702
62731.524	-697
62731.564	-773
62731.604	-824
62731.644	-897
62731.684	-955
62731.724	-844
62731.764	-749
62731.804	-699
62731.844	-711
62731.884	-693
62731.924	-760
62731.964	-763
62732.004	-637
62732.044	-564
62732.084	-631
62732.124	-752
62732.164	-842
62732.204	-852
62732.244	-811
62732.284	-687
62732.324	-648
62732.364	-658
62732.404	-813
62732.444	-906
62732.484	-908
62732.524	-870
62732.564	-825
62732.604	-744
62732.644	-644
62732.684	-631
62732.724	-670
62732.764	-773
62732.804	-771
62732.844	-676
62732.884	-676
62732.924	-728
62732.964	-719
62733.004	-728
62733.044	-769
62733.084	-774
62733.124	-765
62733.164	-710
62733.204	-706
62733.244	-851
62733.284	-819
62733.324	-805
62733.364	-886
62733.404	-733
62733.444	-741
62733.484	-689
62733.524	-645
62733.564	-830
62733.604	-809
62733.644	-644
62733.684	-681
62733.724	-736
62733.764	-943
62733.804	-963
62733.844	-890
62733.884	-813
62733.924	-641
62733.964	-589
62734.004	-613
62734.044	-653
62734.084	-795
62734.124	-1014
62734.164	-943
62734.204	-873
62734.244	-758
62734.284	-664
62734.324	-623
62734.364	-703
62734.404	-741
62734.444	-794
62734.484	-812
62734.524	-767
62734.564	-750
62734.604	-742
62734.644	-753
62734.684	-747
62734.724	-802
62734.764	-735
62734.804	-731
62734.844	-736
62734.884	-773
62734.924	-779
62734.964	-768
62735.004	-791
62735.044	-783
62735.084	-794
62735.124	-771
62735.164	-718
62735.204	-736
62735.244	-718
62735.284	-714
62735.324	-709
62735.364	-734
62735.404	-801
62735.444	-777
62735.484	-780
62735.524	-744
62735.564	-738
62735.604	-748
62735.644	-759
62735.684	-759
62735.724	-758
62735.764	-753
62735.804	-752
62735.844	-755
62735.884	-760
62735.924	-758
62735.964	-763
62736.004	-759
62736.044	-753
62736.084	-752
62736.124	-745
62736.164	-747
62736.204	-753
62736.244	-749
62736.284	-747
62736.324	-741
62736.364	-753
62736.404	-754
62736.444	-753
62736.484	-751
62736.524	-748
62736.564	-749
62736.604	-757
62736.644	-755
62736.684	-746
62736.724	-746
62736.764	-746
62736.804	-749
62736.844	-754
62736.884	-753
62736.924	-756
62736.964	-751
62737.004	-750
62737.044	-746
62737.084	-748
62737.124	-748
62737.164	-753
62737.204	-752
62737.244	-751
62737.284	-750
62737.324	-752
62737.364	-754
62737.404	-744
62737.444	-747
62737.484	-748
62737.524	-753
62737.564	-753
62737.604	-757
62737.644	-750
62737.684	-752
62737.724	-751
62737.764	-750
62737.804	-767
62737.844	-771
62737.884	-793
62737.924	-767
62737.964	-736
62738.004	-700
62738.044	-781
62738.084	-741
62738.124	-746
62738.164	-753
62738.204	-758
62738.244	-741
62738.284	-781
62738.324	-793
62738.364	-743
62738.404	-775
62738.444	-732
62738.484	-703
62738.524	-740
62738.564	-793
62738.604	-798
62738.644	-707
62738.684	-769
62738.724	-786
62738.764	-712
62738.804	-748
62738.844	-783
62738.884	-729
62738.924	-700
62738.964	-715
62739.004	-783
62739.044	-750
62739.084	-802
62739.124	-811
62739.164	-723
62739.204	-704
62739.244	-755
62739.284	-844
62739.324	-783
62739.364	-757
62739.404	-826
62739.444	-738
62739.484	-756
62739.524	-698
62739.564	-734
62739.604	-736
62739.644	-783
62739.684	-800
62739.724	-765
62739.764	-747
62739.804	-720
62739.844	-787
62739.884	-794
62739.924	-774
62739.964	-762
62740.004	-734
62740.044	-707
62740.084	-702
62740.124	-751
62740.164	-748
62740.204	-771
62740.244	-788
62740.284	-860
62740.324	-922
62740.364	-799
62740.404	-812
62740.444	-676
62740.484	-614
62740.524	-539
62740.564	-666
62740.604	-834
62740.644	-867
62740.684	-834
62740.724	-829
62740.764	-801
62740.804	-707
62740.844	-686
62740.884	-641
62740.924	-683
62740.964	-758
62741.004	-819
62741.044	-845
62741.084	-795
62741.124	-786
62741.164	-770
62741.204	-788
62741.244	-792
62741.284	-770
62741.324	-710
62741.364	-661
62741.404	-607
62741.444	-552
62741.484	-615
62741.524	-725
62741.564	-836
62741.604	-917
62741.644	-854
62741.684	-722
62741.724	-669
62741.764	-638
62741.804	-745
62741.844	-930
62741.884	-996
62741.924	-948
62741.964	-858
62742.004	-664
62742.044	-629
62742.084	-712
62742.124	-723
62742.164	-809
62742.204	-635
62742.244	-604
62742.284	-671
62742.324	-765
62742.364	-877
62742.404	-809
62742.444	-819
62742.484	-808
62742.524	-722
62742.564	-684
62742.604	-699
62742.644	-783
62742.684	-812
62742.724	-801
62742.764	-781
62742.804	-771
62742.844	-782
62742.884	-813
62742.924	-790
62742.964	-680
62743.004	-665
62743.044	-678
62743.084	-641
62743.124	-736
62743.164	-790
62743.204	-858
62743.244	-894
62743.284	-866
62743.324	-836
62743.364	-748
62743.404	-730
62743.444	-653
62743.484	-693
62743.524	-836
62743.564	-807
62743.604	-781
62743.644	-699
62743.684	-732
62743.724	-727
62743.764	-801
62743.804	-824
62743.844	-795
62743.884	-744
62743.924	-723
62743.964	-751
62744.004	-707
62744.044	-708
62744.084	-747
62744.124	-771
62744.164	-790
62744.204	-807
62744.244	-788
62744.284	-733
62744.324	-735
62744.364	-785
62744.404	-797
62744.444	-763
62744.484	-765
62744.524	-774
62744.564	-762
62744.604	-760
62744.644	-734
62744.684	-730
62744.724	-717
62744.764	-741
62744.804	-767
62744.844	-759
62744.884	-730
62744.924	-729
62744.964	-752
62745.004	-769
62745.044	-758
62745.084	-741
62745.124	-728
62745.164	-734
62745.204	-749
62745.244	-771
62745.284	-765
62745.324	-738
62745.364	-729
62745.404	-729
62745.444	-750
62745.484	-752
62745.524	-754
62745.564	-746
62745.604	-745
62745.644	-746
62745.684	-686
62745.724	-797
62745.764	-727
62745.804	-737
62745.844	-761
62745.884	-736
62745.924	-740
62745.964	-739
62746.004	-747
62746.044	-748
62746.084	-743
62746.124	-742
62746.164	-741
62746.204	-748
62746.244	-747
62746.284	-747
62746.324	-745
62746.364	-746
62746.404	-742
62746.444	-741
62746.484	-743
62746.524	-750
62746.564	-739
62746.604	-743
62746.644	-752
62746.684	-748
62746.724	-744
62746.764	-741
62746.804	-744
62746.844	-745
62746.884	-745
62746.924	-746
62746.964	-747
62747.004	-744
62747.044	-747
62747.084	-747
62747.124	-749
62747.164	-749
62747.204	-748
62747.244	-736
62747.284	-741
62747.324	-748
62747.364	-746
62747.404	-739
62747.444	-761
62747.484	-746
62747.524	-740
62747.564	-749
62747.604	-752
62747.644	-737
62747.684	-725
62747.724	-736
62747.764	-635
62747.804	-883
62747.844	-765
62747.884	-730
62747.924	-751
62747.964	-744
62748.004	-690
62748.044	-724
62748.084	-750
62748.124	-762
62748.164	-774
62748.204	-682
62748.244	-813
62748.284	-730
62748.324	-850
62748.364	-757
62748.404	-661
62748.444	-709
62748.484	-776
62748.524	-779
62748.564	-777
62748.604	-758
62748.644	-743
62748.684	-747
62748.724	-743
62748.764	-738
62748.804	-755
62748.844	-759
62748.884	-776
62748.924	-742
62748.964	-745
62749.004	-757
62749.044	-767
62749.084	-760
62749.124	-759
62749.164	-715
62749.204	-787
62749.244	-727
62749.284	-713
62749.324	-777
62749.364	-760
62749.404	-746
62749.444	-744
62749.484	-743
62749.524	-759
62749.564	-753
62749.604	-745
62749.644	-770
62749.684	-765
62749.724	-591
62749.764	-836
62749.804	-683
62749.844	-827
62749.884	-722
62749.924	-694
62749.964	-732
62750.004	-790
62750.044	-758
62750.084	-749
62750.124	-744
62750.164	-750
62750.204	-746
62750.244	-746
62750.284	-706
62750.324	-801
62750.364	-735
62750.404	-719
62750.444	-765
62750.484	-753
62750.524	-743
62750.564	-749
62750.604	-750
62750.644	-730
62750.684	-805
62750.724	-751
62750.764	-724
62750.804	-762
62750.844	-758
62750.884	-737
62750.924	-744
62750.964	-757
62751.004	-749
62751.044	-748
62751.084	-797
62751.124	-742
62751.164	-726
62751.204	-744
62751.244	-753
62751.284	-781
62751.324	-742
62751.364	-742
62751.404	-752
62751.444	-743
62751.484	-742
62751.524	-747
62751.564	-744
62751.604	-746
62751.644	-751
62751.684	-752
62751.724	-751
62751.764	-760
62751.804	-758
62751.844	-751
62751.884	-747
62751.924	-756
62751.964	-759
62752.004	-757
62752.044	-756
62752.084	-747
62752.124	-724
62752.164	-754
62752.204	-731
62752.244	-751
62752.284	-759
62752.324	-745
62752.364	-749
62752.404	-753
62752.444	-757
62752.484	-765
62752.524	-761
62752.564	-751
62752.604	-745
62752.644	-746
62752.684	-747
62752.724	-740
62752.764	-746
62752.804	-750
62752.844	-753
62752.884	-759
62752.924	-759
62752.964	-771
62753.004	-759
62753.044	-788
62753.084	-846
62753.124	-783
62753.164	-673
62753.204	-834
62753.244	-720
62753.284	-682
62753.324	-752
62753.364	-764
62753.404	-743
62753.444	-750
62753.484	-746
62753.524	-750
62753.564	-756
62753.604	-752
62753.644	-757
62753.684	-756
62753.724	-747
62753.764	-707
62753.804	-813
62753.844	-736
62753.884	-719
62753.924	-755
62753.964	-726
62754.004	-743
62754.044	-732
62754.084	-804
62754.124	-726
62754.164	-730
62754.204	-872
62754.244	-723
62754.284	-622
62754.324	-883
62754.364	-712
62754.404	-679
62754.444	-770
62754.484	-755
62754.524	-748
62754.564	-738
62754.604	-750
62754.644	-765
62754.684	-750
62754.724	-747
62754.764	-742
62754.804	-745
62754.844	-742
62754.884	-741
62754.924	-747
62754.964	-747
62755.004	-742
62755.044	-764
62755.084	-747
62755.124	-743
62755.164	-738
62755.204	-743
62755.244	-684
62755.284	-850
62755.324	-730
62755.364	-676
62755.404	-787
62755.444	-757
62755.484	-716
62755.524	-775
62755.564	-748
62755.604	-736
62755.644	-732
62755.684	-723
62755.724	-738
62755.764	-741
62755.804	-741
62755.844	-743
62755.884	-735
62755.924	-728
62755.964	-762
62756.004	-672
62756.044	-808
62756.084	-742
62756.124	-724
62756.164	-754
62756.204	-732
62756.244	-719
62756.284	-725
62756.324	-724
62756.364	-729
62756.404	-733
62756.444	-719
62756.484	-515
62756.524	-891
62756.564	-686
62756.604	-763
62756.644	-730
62756.684	-704
62756.724	-771
62756.764	-750
62756.804	-704
62756.844	-741
62756.884	-690
62756.924	-750
62756.964	-751
62757.004	-728
62757.044	-759
62757.084	-755
62757.124	-741
62757.164	-747
62757.204	-729
62757.244	-714
62757.284	-737
62757.324	-771
62757.364	-765
62757.404	-737
62757.444	-721
62757.484	-735
62757.524	-752
62757.564	-765
62757.604	-747
62757.644	-726
62757.684	-742
62757.724	-747
62757.764	-745
62757.804	-720
62757.844	-771
62757.884	-751
62757.924	-745
62757.964	-759
62758.004	-741
62758.044	-724
62758.084	-701
62758.124	-724
62758.164	-743
62758.204	-761
62758.244	-754
62758.284	-726
62758.324	-648
62758.364	-567
62758.404	-776
62758.444	-818
62758.484	-794
62758.524	-842
62758.564	-749
62758.604	-741
62758.644	-732
62758.684	-789
62758.724	-795
62758.764	-773
62758.804	-778
62758.844	-777
62758.884	-741
62758.924	-727
62758.964	-735
62759.004	-722
62759.044	-720
62759.084	-749
62759.124	-777
62759.164	-777
62759.204	-766
62759.244	-767
62759.284	-771
62759.324	-795
62759.364	-741
62759.404	-739
62759.444	-739
62759.484	-725
62759.524	-744
62759.564	-789
62759.604	-765
62759.644	-798
62759.684	-772
62759.724	-748
62759.764	-728
62759.804	-733
62759.844	-763
62759.884	-768
62759.924	-758
62759.964	-744
[truncated: 112,796 more rows]
