# Supplementary material for: A Novel Algorithm for Movement Artifact Removal in ECG Signals Acquired from Wearable Systems Applied to Horses
Source: PLoS One. 2015 Oct 20;10(10):e0140783. doi: 10.1371/journal.pone.0140783 (PMC4618928; doi:10.1371/journal.pone.0140783)
Supplement: S1 Supporting Information — Electrocardiographic and Accellerometric data. (ZIP) [file pone.0140783.s001.zip › Available Data/Irli_2_AccZ.txt]

62680.004	254
62680.044	260
62680.084	260
62680.124	262
62680.164	253
62680.204	274
62680.244	262
62680.284	264
62680.324	265
62680.364	262
62680.404	260
62680.444	248
62680.484	264
62680.524	265
62680.564	253
62680.604	246
62680.644	199
62680.684	569
62680.724	-114
62680.764	444
62680.804	388
62680.844	139
62680.884	314
62680.924	276
62680.964	233
62681.004	253
62681.044	264
62681.084	271
62681.124	257
62681.164	268
62681.204	280
62681.244	260
62681.284	351
62681.324	30
62681.364	171
62681.404	-37
62681.444	284
62681.484	507
62681.524	-226
62681.564	215
62681.604	514
62681.644	201
62681.684	195
62681.724	527
62681.764	146
62681.804	988
62681.844	-340
62681.884	397
62681.924	1012
62681.964	-306
62682.004	313
62682.044	519
62682.084	216
62682.124	480
62682.164	249
62682.204	219
62682.244	233
62682.284	381
62682.324	319
62682.364	198
62682.404	269
62682.444	290
62682.484	273
62682.524	300
62682.564	283
62682.604	271
62682.644	278
62682.684	247
62682.724	264
62682.764	158
62682.804	258
62682.844	252
62682.884	228
62682.924	272
62682.964	281
62683.004	272
62683.044	254
62683.084	198
62683.124	150
62683.164	147
62683.204	165
62683.244	198
62683.284	189
62683.324	177
62683.364	210
62683.404	450
62683.444	-398
62683.484	411
62683.524	746
62683.564	-474
62683.604	414
62683.644	198
62683.684	59
62683.724	246
62683.764	187
62683.804	165
62683.844	207
62683.884	184
62683.924	130
62683.964	112
62684.004	146
62684.044	154
62684.084	163
62684.124	172
62684.164	153
62684.204	154
62684.244	158
62684.284	164
62684.324	217
62684.364	163
62684.404	78
62684.444	174
62684.484	160
62684.524	218
62684.564	235
62684.604	248
62684.644	189
62684.684	138
62684.724	142
62684.764	160
62684.804	186
62684.844	155
62684.884	169
62684.924	176
62684.964	154
62685.004	153
62685.044	180
62685.084	185
62685.124	207
62685.164	539
62685.204	-334
62685.244	201
62685.284	195
62685.324	-86
62685.364	419
62685.404	154
62685.444	58
62685.484	149
62685.524	140
62685.564	142
62685.604	164
62685.644	203
62685.684	166
62685.724	160
62685.764	136
62685.804	138
62685.844	136
62685.884	156
62685.924	188
62685.964	479
62686.004	-321
62686.044	237
62686.084	367
62686.124	72
62686.164	441
62686.204	69
62686.244	46
62686.284	156
62686.324	141
62686.364	125
62686.404	147
62686.444	223
62686.484	197
62686.524	207
62686.564	273
62686.604	232
62686.644	317
62686.684	-210
62686.724	71
62686.764	256
62686.804	59
62686.844	138
62686.884	207
62686.924	166
62686.964	135
62687.004	165
62687.044	154
62687.084	151
62687.124	183
62687.164	165
62687.204	147
62687.244	138
62687.284	161
62687.324	165
62687.364	148
62687.404	142
62687.444	155
62687.484	163
62687.524	161
62687.564	156
62687.604	150
62687.644	153
62687.684	144
62687.724	143
62687.764	142
62687.804	142
62687.844	149
62687.884	142
62687.924	136
62687.964	146
62688.004	160
62688.044	165
62688.084	160
62688.124	166
62688.164	165
62688.204	160
62688.244	148
62688.284	163
62688.324	197
62688.364	154
62688.404	163
62688.444	154
62688.484	148
62688.524	161
62688.564	171
62688.604	155
62688.644	142
62688.684	169
62688.724	174
62688.764	155
62688.804	166
62688.844	149
62688.884	142
62688.924	154
62688.964	143
62689.004	136
62689.044	143
62689.084	160
62689.124	167
62689.164	169
62689.204	160
62689.244	156
62689.284	183
62689.324	311
62689.364	71
62689.404	705
62689.444	-777
62689.484	340
62689.524	396
62689.564	19
62689.604	124
62689.644	175
62689.684	214
62689.724	151
62689.764	148
62689.804	137
62689.844	132
62689.884	159
62689.924	143
62689.964	140
62690.004	139
62690.044	140
62690.084	151
62690.124	163
62690.164	164
62690.204	162
62690.244	159
62690.284	161
62690.324	149
62690.364	169
62690.404	180
62690.444	143
62690.484	136
62690.524	167
62690.564	143
62690.604	135
62690.644	128
62690.684	142
62690.724	164
62690.764	148
62690.804	149
62690.844	167
62690.884	167
62690.924	167
62690.964	160
62691.004	146
62691.044	152
62691.084	149
62691.124	142
62691.164	123
62691.204	200
62691.244	180
62691.284	117
62691.324	165
62691.364	159
62691.404	135
62691.444	154
62691.484	165
62691.524	148
62691.564	153
62691.604	147
62691.644	143
62691.684	150
62691.724	107
62691.764	142
62691.804	-534
62691.844	81
62691.884	907
62691.924	-436
62691.964	338
62692.004	345
62692.044	24
62692.084	154
62692.124	140
62692.164	155
62692.204	148
62692.244	136
62692.284	139
62692.324	143
62692.364	165
62692.404	161
62692.444	156
62692.484	157
62692.524	163
62692.564	193
62692.604	638
62692.644	-315
62692.684	253
62692.724	507
62692.764	-243
62692.804	295
62692.844	224
62692.884	25
62692.924	130
62692.964	202
62693.004	145
62693.044	133
62693.084	133
62693.124	122
62693.164	71
62693.204	378
62693.244	123
62693.284	555
62693.324	-450
62693.364	-2
62693.404	543
62693.444	94
62693.484	56
62693.524	231
62693.564	182
62693.604	138
62693.644	172
62693.684	165
62693.724	149
62693.764	195
62693.804	9
62693.844	845
62693.884	-161
62693.924	324
62693.964	278
62694.004	107
62694.044	238
62694.084	250
62694.124	185
62694.164	178
62694.204	208
62694.244	220
62694.284	192
62694.324	181
62694.364	197
62694.404	198
62694.444	177
62694.484	289
62694.524	110
62694.564	1138
62694.604	-422
62694.644	222
62694.684	346
62694.724	167
62694.764	251
62694.804	217
62694.844	154
62694.884	147
62694.924	198
62694.964	202
62695.004	189
62695.044	183
62695.084	183
62695.124	185
62695.164	189
62695.204	184
62695.244	189
62695.284	199
62695.324	195
62695.364	198
62695.404	195
62695.444	188
62695.484	205
62695.524	188
62695.564	203
62695.604	175
62695.644	200
62695.684	198
62695.724	190
62695.764	194
62695.804	198
62695.844	185
62695.884	598
62695.924	-48
62695.964	652
62696.004	-688
62696.044	-7
62696.084	1231
62696.124	-505
62696.164	238
62696.204	689
62696.244	-237
62696.284	501
62696.324	-36
62696.364	160
62696.404	874
62696.444	-724
62696.484	131
62696.524	494
62696.564	18
62696.604	219
62696.644	251
62696.684	172
62696.724	141
62696.764	201
62696.804	225
62696.844	208
62696.884	200
62696.924	202
62696.964	193
62697.004	169
62697.044	153
62697.084	711
62697.124	-146
62697.164	344
62697.204	-417
62697.244	2
62697.284	610
62697.324	137
62697.364	161
62697.404	277
62697.444	201
62697.484	163
62697.524	203
62697.564	246
62697.604	225
62697.644	165
62697.684	230
62697.724	195
62697.764	214
62697.804	218
62697.844	204
62697.884	207
62697.924	200
62697.964	202
62698.004	200
62698.044	195
62698.084	193
62698.124	197
62698.164	204
62698.204	177
62698.244	205
62698.284	203
62698.324	215
62698.364	211
62698.404	226
62698.444	182
62698.484	302
62698.524	512
62698.564	-431
62698.604	88
62698.644	713
62698.684	-661
62698.724	285
62698.764	823
62698.804	-432
62698.844	414
62698.884	264
62698.924	112
62698.964	213
62699.004	214
62699.044	201
62699.084	199
62699.124	209
62699.164	213
62699.204	207
62699.244	219
62699.284	225
62699.324	210
62699.364	213
62699.404	209
62699.444	210
62699.484	208
62699.524	201
62699.564	204
62699.604	207
62699.644	201
62699.684	204
62699.724	203
62699.764	201
62699.804	199
62699.844	201
62699.884	200
62699.924	200
62699.964	197
62700.004	194
62700.044	192
62700.084	188
62700.124	165
62700.164	407
62700.204	47
62700.244	661
62700.284	-310
62700.324	450
62700.364	227
62700.404	105
62700.444	226
62700.484	205
62700.524	197
62700.564	196
62700.604	191
62700.644	198
62700.684	199
62700.724	195
62700.764	192
62700.804	189
62700.844	199
62700.884	214
62700.924	241
62700.964	65
62701.004	248
62701.044	237
62701.084	126
62701.124	133
62701.164	148
62701.204	797
62701.244	-376
62701.284	394
62701.324	524
62701.364	-97
62701.404	48
62701.444	147
62701.484	371
62701.524	181
62701.564	171
62701.604	247
62701.644	175
62701.684	130
62701.724	220
62701.764	248
62701.804	176
62701.844	205
62701.884	253
62701.924	218
62701.964	225
62702.004	225
62702.044	280
62702.084	178
62702.124	215
62702.164	222
62702.204	263
62702.244	248
62702.284	235
62702.324	231
62702.364	55
62702.404	134
62702.444	135
62702.484	128
62702.524	211
62702.564	453
62702.604	-540
62702.644	372
62702.684	819
62702.724	-131
62702.764	452
62702.804	164
62702.844	234
62702.884	190
62702.924	172
62702.964	153
62703.004	147
62703.044	160
62703.084	160
62703.124	176
62703.164	184
62703.204	100
62703.244	-303
62703.284	373
62703.324	863
62703.364	-437
62703.404	391
62703.444	134
62703.484	90
62703.524	164
62703.564	157
62703.604	173
62703.644	154
62703.684	166
62703.724	175
62703.764	180
62703.804	197
62703.844	58
62703.884	164
62703.924	-93
62703.964	328
62704.004	239
62704.044	62
62704.084	136
62704.124	142
62704.164	158
62704.204	178
62704.244	175
62704.284	200
62704.324	158
62704.364	138
62704.404	149
62704.444	172
62704.484	147
62704.524	138
62704.564	136
62704.604	154
62704.644	158
62704.684	154
62704.724	149
62704.764	165
62704.804	135
62704.844	103
62704.884	137
62704.924	163
62704.964	141
62705.004	144
62705.044	160
62705.084	155
62705.124	166
62705.164	185
62705.204	179
62705.244	162
62705.284	96
62705.324	186
62705.364	183
62705.404	149
62705.444	170
62705.484	171
62705.524	182
62705.564	192
62705.604	203
62705.644	186
62705.684	171
62705.724	186
62705.764	188
62705.804	148
62705.844	119
62705.884	84
62705.924	349
62705.964	250
62706.004	158
62706.044	259
62706.084	206
62706.124	191
62706.164	207
62706.204	216
62706.244	203
62706.284	207
62706.324	244
62706.364	186
62706.404	705
62706.444	-270
62706.484	450
62706.524	240
62706.564	142
62706.604	210
62706.644	206
62706.684	209
62706.724	205
62706.764	212
62706.804	212
62706.844	208
62706.884	213
62706.924	215
62706.964	216
62707.004	218
62707.044	216
62707.084	216
62707.124	219
62707.164	217
62707.204	214
62707.244	211
62707.284	209
62707.324	198
62707.364	213
62707.404	226
62707.444	213
62707.484	209
62707.524	202
62707.564	189
62707.604	167
62707.644	260
62707.684	147
62707.724	1051
62707.764	-473
62707.804	-92
62707.844	1109
62707.884	-391
62707.924	273
62707.964	483
62708.004	82
62708.044	194
62708.084	207
62708.124	193
62708.164	191
62708.204	213
62708.244	216
62708.284	201
62708.324	201
62708.364	197
62708.404	186
62708.444	183
62708.484	514
62708.524	-203
62708.564	392
62708.604	410
62708.644	11
62708.684	333
62708.724	215
62708.764	128
62708.804	241
62708.844	233
62708.884	207
62708.924	208
62708.964	214
62709.004	223
62709.044	219
62709.084	239
62709.124	119
62709.164	122
62709.204	59
62709.244	33
62709.284	467
62709.324	421
62709.364	-87
62709.404	348
62709.444	225
62709.484	127
62709.524	156
62709.564	177
62709.604	203
62709.644	198
62709.684	183
62709.724	180
62709.764	213
62709.804	205
62709.844	178
62709.884	155
62709.924	151
62709.964	154
62710.004	142
62710.044	136
62710.084	135
62710.124	132
62710.164	100
62710.204	40
62710.244	266
62710.284	50
62710.324	405
62710.364	239
62710.404	124
62710.444	266
62710.484	222
62710.524	118
62710.564	183
62710.604	182
62710.644	159
62710.684	162
62710.724	163
62710.764	150
62710.804	165
62710.844	177
62710.884	174
62710.924	169
62710.964	185
62711.004	206
62711.044	183
62711.084	189
62711.124	175
62711.164	167
62711.204	182
62711.244	80
62711.284	213
62711.324	201
62711.364	122
62711.404	166
62711.444	171
62711.484	182
62711.524	167
62711.564	142
62711.604	154
62711.644	143
62711.684	157
62711.724	170
62711.764	180
62711.804	193
62711.844	176
62711.884	195
62711.924	234
62711.964	185
62712.004	181
62712.044	147
62712.084	144
62712.124	140
62712.164	136
62712.204	126
62712.244	115
62712.284	97
62712.324	35
62712.364	-87
62712.404	231
62712.444	268
62712.484	112
62712.524	118
62712.564	138
62712.604	129
62712.644	170
62712.684	167
62712.724	186
62712.764	157
62712.804	152
62712.844	152
62712.884	171
62712.924	169
62712.964	177
62713.004	189
62713.044	191
62713.084	171
62713.124	209
62713.164	261
62713.204	291
62713.244	505
62713.284	-523
62713.324	278
62713.364	412
62713.404	207
62713.444	220
62713.484	177
62713.524	200
62713.564	232
62713.604	225
62713.644	219
62713.684	207
62713.724	218
62713.764	224
62713.804	317
62713.844	-44
62713.884	320
62713.924	552
62713.964	-220
62714.004	382
62714.044	234
62714.084	149
62714.124	210
62714.164	205
62714.204	195
62714.244	203
62714.284	199
62714.324	186
62714.364	185
62714.404	194
62714.444	195
62714.484	196
62714.524	202
62714.564	200
62714.604	199
62714.644	207
62714.684	200
62714.724	191
62714.764	194
62714.804	197
62714.844	191
62714.884	192
62714.924	190
62714.964	192
62715.004	194
62715.044	195
62715.084	196
62715.124	195
62715.164	195
62715.204	195
62715.244	195
62715.284	193
62715.324	195
62715.364	198
62715.404	199
62715.444	196
62715.484	197
62715.524	195
62715.564	197
62715.604	197
62715.644	197
62715.684	197
62715.724	195
62715.764	198
62715.804	201
62715.844	200
62715.884	201
62715.924	201
62715.964	197
62716.004	196
62716.044	199
62716.084	199
62716.124	199
62716.164	201
62716.204	199
62716.244	201
62716.284	201
62716.324	203
62716.364	203
62716.404	197
62716.444	201
62716.484	206
62716.524	200
62716.564	196
62716.604	195
62716.644	200
62716.684	202
62716.724	198
62716.764	231
62716.804	129
62716.844	303
62716.884	631
62716.924	-275
62716.964	321
62717.004	396
62717.044	68
62717.084	228
62717.124	224
62717.164	203
62717.204	219
62717.244	514
62717.284	-276
62717.324	886
62717.364	-84
62717.404	86
62717.444	666
62717.484	149
62717.524	142
62717.564	251
62717.604	248
62717.644	195
62717.684	219
62717.724	214
62717.764	124
62717.804	768
62717.844	-262
62717.884	447
62717.924	503
62717.964	-30
62718.004	331
62718.044	66
62718.084	141
62718.124	302
62718.164	199
62718.204	172
62718.244	219
62718.284	208
62718.324	235
62718.364	195
62718.404	229
62718.444	263
62718.484	226
62718.524	254
62718.564	239
62718.604	237
62718.644	171
62718.684	219
62718.724	141
62718.764	157
62718.804	574
62718.844	41
62718.884	936
62718.924	-549
62718.964	420
62719.004	406
62719.044	-83
62719.084	353
62719.124	296
62719.164	120
62719.204	281
62719.244	332
62719.284	276
62719.324	219
62719.364	173
62719.404	189
62719.444	212
62719.484	237
62719.524	248
62719.564	225
62719.604	235
62719.644	277
62719.684	274
62719.724	223
62719.764	212
62719.804	178
62719.844	200
62719.884	225
62719.924	213
62719.964	225
62720.004	208
62720.044	201
62720.084	282
62720.124	381
62720.164	317
62720.204	273
62720.244	263
62720.284	241
62720.324	233
62720.364	194
62720.404	178
62720.444	235
62720.484	249
62720.524	240
62720.564	252
62720.604	229
62720.644	213
62720.684	176
62720.724	165
62720.764	199
62720.804	175
62720.844	170
62720.884	172
62720.924	142
62720.964	169
62721.004	209
62721.044	241
62721.084	246
62721.124	253
62721.164	274
62721.204	272
62721.244	250
62721.284	225
62721.324	243
62721.364	237
62721.404	237
62721.444	260
62721.484	284
62721.524	276
62721.564	273
62721.604	284
62721.644	271
62721.684	266
62721.724	253
62721.764	251
62721.804	253
62721.844	248
62721.884	241
62721.924	247
62721.964	252
62722.004	250
62722.044	244
62722.084	249
62722.124	254
62722.164	245
62722.204	239
62722.244	245
62722.284	252
62722.324	251
62722.364	252
62722.404	265
62722.444	273
62722.484	263
62722.524	300
62722.564	834
62722.604	-618
62722.644	145
62722.684	682
62722.724	180
62722.764	109
62722.804	342
62722.844	257
62722.884	250
62722.924	266
62722.964	258
62723.004	252
62723.044	238
62723.084	218
62723.124	229
62723.164	237
62723.204	244
62723.244	247
62723.284	248
62723.324	252
62723.364	260
62723.404	266
62723.444	248
62723.484	263
62723.524	260
62723.564	235
62723.604	219
62723.644	215
62723.684	243
62723.724	247
62723.764	260
62723.804	292
62723.844	-188
62723.884	292
62723.924	266
62723.964	126
62724.004	187
62724.044	195
62724.084	177
62724.124	186
62724.164	196
62724.204	168
62724.244	156
62724.284	169
62724.324	173
62724.364	199
62724.404	207
62724.444	217
62724.484	214
62724.524	219
62724.564	201
62724.604	207
62724.644	205
62724.684	170
62724.724	171
62724.764	182
62724.804	184
62724.844	201
62724.884	232
62724.924	209
62724.964	166
62725.004	133
62725.044	154
62725.084	177
62725.124	187
62725.164	187
62725.204	199
62725.244	209
62725.284	197
62725.324	209
62725.364	191
62725.404	197
62725.444	188
62725.484	174
62725.524	192
62725.564	185
62725.604	178
62725.644	176
62725.684	169
62725.724	177
62725.764	174
62725.804	185
62725.844	190
62725.884	206
62725.924	206
62725.964	195
62726.004	201
62726.044	183
62726.084	186
62726.124	182
62726.164	185
62726.204	168
62726.244	176
62726.284	189
62726.324	190
62726.364	188
62726.404	176
62726.444	177
62726.484	173
62726.524	168
62726.564	186
62726.604	224
62726.644	174
62726.684	188
62726.724	181
62726.764	180
62726.804	184
62726.844	189
62726.884	185
62726.924	187
62726.964	193
62727.004	204
62727.044	191
62727.084	197
62727.124	254
62727.164	201
62727.204	213
62727.244	231
62727.284	223
62727.324	214
62727.364	199
62727.404	206
62727.444	200
62727.484	199
62727.524	215
62727.564	235
62727.604	223
62727.644	202
62727.684	217
62727.724	207
62727.764	215
62727.804	207
62727.844	200
62727.884	211
62727.924	214
62727.964	216
62728.004	220
62728.044	226
62728.084	224
62728.124	224
62728.164	225
62728.204	224
62728.244	221
62728.284	217
62728.324	213
62728.364	204
62728.404	213
62728.444	214
62728.484	223
62728.524	233
62728.564	215
62728.604	207
62728.644	215
62728.684	217
62728.724	214
62728.764	212
62728.804	220
62728.844	225
62728.884	228
62728.924	228
62728.964	240
62729.004	248
62729.044	248
62729.084	280
62729.124	243
62729.164	224
62729.204	234
62729.244	237
62729.284	234
62729.324	226
62729.364	232
62729.404	262
62729.444	269
62729.484	245
62729.524	192
62729.564	188
62729.604	194
62729.644	198
62729.684	101
62729.724	42
62729.764	213
62729.804	209
62729.844	247
62729.884	315
62729.924	339
62729.964	310
62730.004	332
62730.044	315
62730.084	246
62730.124	223
62730.164	42
62730.204	6
62730.244	80
62730.284	215
62730.324	282
62730.364	236
62730.404	137
62730.444	141
62730.484	201
62730.524	213
62730.564	186
62730.604	172
62730.644	179
62730.684	166
62730.724	269
62730.764	260
62730.804	192
62730.844	127
62730.884	309
62730.924	134
62730.964	195
62731.004	293
62731.044	83
62731.084	84
62731.124	286
62731.164	195
62731.204	191
62731.244	181
62731.284	284
62731.324	310
62731.364	250
62731.404	149
62731.444	234
62731.484	153
62731.524	276
62731.564	199
62731.604	82
62731.644	100
62731.684	160
62731.724	273
62731.764	243
62731.804	204
62731.844	140
62731.884	188
62731.924	148
62731.964	175
62732.004	231
62732.044	185
62732.084	165
62732.124	331
62732.164	351
62732.204	213
62732.244	184
62732.284	185
62732.324	204
62732.364	224
62732.404	150
62732.444	42
62732.484	100
62732.524	142
62732.564	152
62732.604	223
62732.644	195
62732.684	114
62732.724	120
62732.764	285
62732.804	307
62732.844	219
62732.884	177
62732.924	230
62732.964	289
62733.004	269
62733.044	243
62733.084	212
62733.124	250
62733.164	237
62733.204	212
62733.244	118
62733.284	208
62733.324	204
62733.364	252
62733.404	352
62733.444	247
62733.484	62
62733.524	-36
62733.564	-58
62733.604	104
62733.644	219
62733.684	154
62733.724	220
62733.764	254
62733.804	238
62733.844	217
62733.884	125
62733.924	95
62733.964	181
62734.004	177
62734.044	187
62734.084	130
62734.124	-37
62734.164	193
62734.204	256
62734.244	278
62734.284	244
62734.324	51
62734.364	48
62734.404	37
62734.444	146
62734.484	101
62734.524	121
62734.564	211
62734.604	238
62734.644	314
62734.684	326
62734.724	160
62734.764	81
62734.804	117
62734.844	154
62734.884	171
62734.924	198
62734.964	223
62735.004	217
62735.044	233
62735.084	225
62735.124	195
62735.164	226
62735.204	197
62735.244	200
62735.284	224
62735.324	183
62735.364	177
62735.404	225
62735.444	254
62735.484	241
62735.524	204
62735.564	165
62735.604	183
62735.644	195
62735.684	187
62735.724	177
62735.764	182
62735.804	194
62735.844	205
62735.884	211
62735.924	212
62735.964	209
62736.004	216
62736.044	213
62736.084	210
62736.124	208
62736.164	209
62736.204	207
62736.244	211
62736.284	215
62736.324	213
62736.364	208
62736.404	217
62736.444	216
62736.484	219
62736.524	225
62736.564	222
62736.604	219
62736.644	219
62736.684	223
62736.724	222
62736.764	224
62736.804	230
62736.844	231
62736.884	225
62736.924	223
62736.964	223
62737.004	224
62737.044	226
62737.084	220
62737.124	222
62737.164	223
62737.204	228
62737.244	227
62737.284	231
62737.324	226
62737.364	231
62737.404	243
62737.444	234
62737.484	225
62737.524	225
62737.564	224
62737.604	223
62737.644	219
62737.684	215
62737.724	215
62737.764	207
62737.804	186
62737.844	159
62737.884	531
62737.924	-3
62737.964	350
62738.004	391
62738.044	154
62738.084	209
62738.124	206
62738.164	188
62738.204	185
62738.244	189
62738.284	167
62738.324	255
62738.364	229
62738.404	213
62738.444	218
62738.484	209
62738.524	187
62738.564	237
62738.604	262
62738.644	253
62738.684	234
62738.724	283
62738.764	215
62738.804	187
62738.844	225
62738.884	270
62738.924	255
62738.964	225
62739.004	232
62739.044	304
62739.084	215
62739.124	223
62739.164	285
62739.204	237
62739.244	193
62739.284	228
62739.324	315
62739.364	299
62739.404	166
62739.444	218
62739.484	150
62739.524	171
62739.564	135
62739.604	129
62739.644	130
62739.684	231
62739.724	248
62739.764	161
62739.804	103
62739.844	100
62739.884	149
62739.924	206
62739.964	210
62740.004	192
62740.044	171
62740.084	183
62740.124	222
62740.164	274
62740.204	300
62740.244	339
62740.284	208
62740.324	111
62740.364	323
62740.404	231
62740.444	293
62740.484	193
62740.524	-6
62740.564	46
62740.604	54
62740.644	156
62740.684	246
62740.724	220
62740.764	182
62740.804	201
62740.844	204
62740.884	248
62740.924	221
62740.964	308
62741.004	189
62741.044	169
62741.084	218
62741.124	254
62741.164	262
62741.204	307
62741.244	300
62741.284	243
62741.324	200
62741.364	146
62741.404	169
62741.444	105
62741.484	117
62741.524	252
62741.564	356
62741.604	279
62741.644	219
62741.684	233
62741.724	246
62741.764	210
62741.804	231
62741.844	-47
62741.884	18
62741.924	203
62741.964	240
62742.004	222
62742.044	130
62742.084	149
62742.124	318
62742.164	181
62742.204	233
62742.244	112
62742.284	198
62742.324	349
62742.364	261
62742.404	223
62742.444	225
62742.484	256
62742.524	268
62742.564	228
62742.604	158
62742.644	115
62742.684	213
62742.724	208
62742.764	221
62742.804	278
62742.844	293
62742.884	156
62742.924	124
62742.964	181
62743.004	166
62743.044	135
62743.084	174
62743.124	178
62743.164	225
62743.204	256
62743.244	260
62743.284	215
62743.324	193
62743.364	180
62743.404	149
62743.444	204
62743.484	205
62743.524	123
62743.564	174
62743.604	199
62743.644	213
62743.684	183
62743.724	223
62743.764	210
62743.804	218
62743.844	213
62743.884	181
62743.924	182
62743.964	118
62744.004	99
62744.044	30
62744.084	78
62744.124	142
62744.164	178
62744.204	133
62744.244	164
62744.284	205
62744.324	243
62744.364	193
62744.404	231
62744.444	225
62744.484	225
62744.524	183
62744.564	269
62744.604	285
62744.644	225
62744.684	221
62744.724	230
62744.764	187
62744.804	260
62744.844	245
62744.884	269
62744.924	235
62744.964	220
62745.004	243
62745.044	256
62745.084	257
62745.124	237
62745.164	216
62745.204	222
62745.244	237
62745.284	262
62745.324	257
62745.364	258
62745.404	257
62745.444	255
62745.484	259
62745.524	264
62745.564	249
62745.604	248
62745.644	235
62745.684	477
62745.724	39
62745.764	388
62745.804	319
62745.844	190
62745.884	294
62745.924	265
62745.964	256
62746.004	253
62746.044	252
62746.084	252
62746.124	245
62746.164	249
62746.204	256
62746.244	260
62746.284	260
62746.324	256
62746.364	259
62746.404	257
62746.444	260
62746.484	263
62746.524	267
62746.564	279
62746.604	262
62746.644	263
62746.684	256
62746.724	253
62746.764	254
62746.804	248
62746.844	250
62746.884	253
62746.924	251
62746.964	252
62747.004	248
62747.044	247
62747.084	251
62747.124	259
62747.164	263
62747.204	271
62747.244	282
62747.284	265
62747.324	266
62747.364	266
62747.404	274
62747.444	225
62747.484	264
62747.524	280
62747.564	251
62747.604	270
62747.644	274
62747.684	284
62747.724	304
62747.764	648
62747.804	-304
62747.844	236
62747.884	447
62747.924	161
62747.964	192
62748.004	231
62748.044	225
62748.084	269
62748.124	290
62748.164	282
62748.204	551
62748.244	14
62748.284	379
62748.324	59
62748.364	43
62748.404	439
62748.444	221
62748.484	114
62748.524	303
62748.564	253
62748.604	227
62748.644	229
62748.684	227
62748.724	232
62748.764	228
62748.804	227
62748.844	240
62748.884	254
62748.924	251
62748.964	236
62749.004	241
62749.044	225
62749.084	245
62749.124	237
62749.164	870
62749.204	-284
62749.244	188
62749.284	482
62749.324	128
62749.364	224
62749.404	277
62749.444	200
62749.484	212
62749.524	240
62749.564	189
62749.604	302
62749.644	217
62749.684	148
62749.724	760
62749.764	-187
62749.804	505
62749.844	125
62749.884	-78
62749.924	468
62749.964	290
62750.004	113
62750.044	292
62750.084	234
62750.124	213
62750.164	236
62750.204	254
62750.244	281
62750.284	388
62750.324	-216
62750.364	184
62750.404	430
62750.444	161
62750.484	231
62750.524	266
62750.564	207
62750.604	224
62750.644	199
62750.684	-20
62750.724	204
62750.764	409
62750.804	177
62750.844	179
62750.884	286
62750.924	218
62750.964	221
62751.004	229
62751.044	165
62751.084	308
62751.124	32
62751.164	407
62751.204	321
62751.244	195
62751.284	122
62751.324	267
62751.364	272
62751.404	168
62751.444	252
62751.484	248
62751.524	222
62751.564	227
62751.604	243
62751.644	243
62751.684	234
62751.724	232
62751.764	231
62751.804	215
62751.844	214
62751.884	215
62751.924	219
62751.964	216
62752.004	213
62752.044	215
62752.084	213
62752.124	346
62752.164	55
62752.204	272
62752.244	236
62752.284	174
62752.324	270
62752.364	217
62752.404	213
62752.444	217
62752.484	227
62752.524	221
62752.564	209
62752.604	211
62752.644	214
62752.684	213
62752.724	219
62752.764	219
62752.804	217
62752.844	215
62752.884	217
62752.924	219
62752.964	205
62753.004	186
62753.044	72
62753.084	292
62753.124	-373
62753.164	707
62753.204	317
62753.244	-70
62753.284	566
62753.324	254
62753.364	109
62753.404	270
62753.444	237
62753.484	237
62753.524	219
62753.564	217
62753.604	225
62753.644	217
62753.684	229
62753.724	244
62753.764	559
62753.804	-283
62753.844	208
62753.884	739
62753.924	-135
62753.964	362
62754.004	343
62754.044	240
62754.084	133
62754.124	359
62754.164	263
62754.204	-190
62754.244	142
62754.284	687
62754.324	-267
62754.364	135
62754.404	498
62754.444	142
62754.484	176
62754.524	273
62754.564	221
62754.604	231
62754.644	234
62754.684	237
62754.724	233
62754.764	223
62754.804	225
62754.844	238
62754.884	231
62754.924	241
62754.964	197
62755.004	259
62755.044	225
62755.084	226
62755.124	231
62755.164	232
62755.204	260
62755.244	403
62755.284	-350
62755.324	120
62755.364	1060
62755.404	-247
62755.444	206
62755.484	566
62755.524	61
62755.564	220
62755.604	278
62755.644	215
62755.684	231
62755.724	231
62755.764	243
62755.804	234
62755.844	228
62755.884	256
62755.924	417
62755.964	136
62756.004	983
62756.044	-357
62756.084	177
62756.124	481
62756.164	213
62756.204	272
62756.244	290
62756.284	207
62756.324	226
62756.364	253
62756.404	224
62756.444	248
62756.484	910
62756.524	-238
62756.564	758
62756.604	-175
62756.644	-41
62756.684	761
62756.724	-67
62756.764	391
62756.804	501
62756.844	47
62756.884	136
62756.924	-1
62756.964	233
62757.004	420
62757.044	257
62757.084	265
62757.124	299
62757.164	228
62757.204	163
62757.244	154
62757.284	221
62757.324	243
62757.364	214
62757.404	173
62757.444	151
62757.484	164
62757.524	185
62757.564	184
62757.604	194
62757.644	191
62757.684	173
62757.724	179
62757.764	222
62757.804	300
62757.844	72
62757.884	279
62757.924	254
62757.964	151
62758.004	217
62758.044	216
62758.084	202
62758.124	183
62758.164	194
62758.204	191
62758.244	176
62758.284	160
62758.324	171
62758.364	1005
62758.404	-319
62758.444	226
62758.484	486
62758.524	80
62758.564	152
62758.604	195
62758.644	275
62758.684	235
62758.724	177
62758.764	167
62758.804	187
62758.844	237
62758.884	248
62758.924	230
62758.964	177
62759.004	141
62759.044	109
62759.084	117
62759.124	171
62759.164	194
62759.204	177
62759.244	153
62759.284	145
62759.324	154
62759.364	187
62759.404	122
62759.444	148
62759.484	161
62759.524	143
62759.564	137
62759.604	104
62759.644	107
62759.684	119
62759.724	126
62759.764	129
62759.804	144
62759.844	154
62759.884	182
62759.924	202
62759.964	217
[truncated: 112,796 more rows]
