# Supplementary material for: A Novel Algorithm for Movement Artifact Removal in ECG Signals Acquired from Wearable Systems Applied to Horses
Source: PLoS One. 2015 Oct 20;10(10):e0140783. doi: 10.1371/journal.pone.0140783 (PMC4618928; doi:10.1371/journal.pone.0140783)
Supplement: S1 Supporting Information — Electrocardiographic and Accellerometric data. (ZIP) [file pone.0140783.s001.zip › Available Data/Irli_2_ECG.txt]

62679.970	89
62679.974	89
62679.978	89
62679.982	89
62679.986	90
62679.990	92
62679.994	93
62679.998	94
62680.002	95
62680.006	95
62680.010	95
62680.014	95
62680.018	96
62680.022	97
62680.026	98
62680.030	99
62680.034	101
62680.038	100
62680.042	94
62680.046	82
62680.050	67
62680.054	57
62680.058	67
62680.062	109
62680.066	184
62680.070	281
62680.074	381
62680.078	462
62680.082	510
62680.086	523
62680.090	504
62680.094	465
62680.098	416
62680.102	366
62680.106	322
62680.110	285
62680.114	256
62680.118	232
62680.122	211
62680.126	192
62680.130	174
62680.134	158
62680.138	143
62680.142	130
62680.146	118
62680.150	106
62680.154	97
62680.158	88
62680.162	82
62680.166	77
62680.170	74
62680.174	72
62680.178	71
62680.182	70
62680.186	70
62680.190	70
62680.194	70
62680.198	69
62680.202	69
62680.206	68
62680.210	68
62680.214	68
62680.218	68
62680.222	69
62680.226	69
62680.230	69
62680.234	69
62680.238	69
62680.242	69
62680.246	70
62680.250	71
62680.254	71
62680.258	71
62680.262	70
62680.266	68
62680.270	67
62680.274	67
62680.278	67
62680.282	67
62680.286	67
62680.290	66
62680.294	66
62680.298	65
62680.302	64
62680.306	63
62680.310	62
62680.314	61
62680.318	60
62680.322	60
62680.326	61
62680.330	61
62680.334	61
62680.338	60
62680.342	58
62680.346	56
62680.350	54
62680.354	51
62680.358	48
62680.362	45
62680.366	43
62680.370	41
62680.374	41
62680.378	40
62680.382	39
62680.386	36
62680.390	32
62680.394	27
62680.398	21
62680.402	15
62680.406	7
62680.410	-1
62680.414	-10
62680.418	-22
62680.422	-35
62680.426	-52
62680.430	-72
62680.434	-94
62680.438	-117
62680.442	-136
62680.446	-151
62680.450	-158
62680.454	-158
62680.458	-151
62680.462	-139
62680.466	-124
62680.470	-107
62680.474	-88
62680.478	-68
62680.482	-49
62680.486	-30
62680.490	-13
62680.494	3
62680.498	16
62680.502	28
62680.506	38
62680.510	46
62680.514	52
62680.518	56
62680.522	59
62680.526	61
62680.530	61
62680.534	61
62680.538	59
62680.542	57
62680.546	54
62680.550	52
62680.554	49
62680.558	47
62680.562	45
62680.566	44
62680.570	44
62680.574	43
62680.578	43
62680.582	43
62680.586	42
62680.590	41
62680.594	39
62680.598	39
62680.602	40
62680.606	44
62680.610	47
62680.614	50
62680.618	51
62680.622	51
62680.626	49
62680.630	48
62680.634	47
62680.638	46
62680.642	45
62680.646	43
62680.650	41
62680.654	39
62680.658	38
62680.662	38
62680.666	39
62680.670	41
62680.674	42
62680.678	42
62680.682	40
62680.686	38
62680.690	37
62680.694	35
62680.698	34
62680.702	34
62680.706	33
62680.710	33
62680.714	32
62680.718	32
62680.722	32
62680.726	32
62680.730	32
62680.734	32
62680.738	32
62680.742	32
62680.746	33
62680.750	33
62680.754	33
62680.758	33
62680.762	32
62680.766	32
62680.770	32
62680.774	32
62680.778	34
62680.782	35
62680.786	36
62680.790	36
62680.794	36
62680.798	36
62680.802	36
62680.806	36
62680.810	37
62680.814	37
62680.818	38
62680.822	38
62680.826	39
62680.830	39
62680.834	39
62680.838	40
62680.842	40
62680.846	39
62680.850	38
62680.854	37
62680.858	36
62680.862	36
62680.866	39
62680.870	43
62680.874	47
62680.878	49
62680.882	49
62680.886	49
62680.890	48
62680.894	49
62680.898	50
62680.902	52
62680.906	52
62680.910	53
62680.914	52
62680.918	52
62680.922	52
62680.926	54
62680.930	55
62680.934	56
62680.938	55
62680.942	53
62680.946	51
62680.950	52
62680.954	54
62680.958	57
62680.962	60
62680.966	61
62680.970	61
62680.974	61
62680.978	60
62680.982	60
62680.986	61
62680.990	61
62680.994	62
62680.998	62
62681.002	63
62681.006	64
62681.010	66
62681.014	67
62681.018	68
62681.022	69
62681.026	68
62681.030	67
62681.034	67
62681.038	67
62681.042	68
62681.046	69
62681.050	71
62681.054	71
62681.058	70
62681.062	70
62681.066	73
62681.070	79
62681.074	88
62681.078	94
62681.082	95
62681.086	89
62681.090	80
62681.094	73
62681.098	70
62681.102	73
62681.106	77
62681.110	81
62681.114	83
62681.118	84
62681.122	84
62681.126	83
62681.130	84
62681.134	84
62681.138	85
62681.142	85
62681.146	86
62681.150	86
62681.154	87
62681.158	93
62681.162	106
62681.166	126
62681.170	141
62681.174	141
62681.178	120
62681.182	90
62681.186	68
62681.190	66
62681.194	84
62681.198	109
62681.202	126
62681.206	130
62681.210	125
62681.214	118
62681.218	113
62681.222	110
62681.226	107
62681.230	106
62681.234	104
62681.238	102
62681.242	99
62681.246	96
62681.250	94
62681.254	92
62681.258	90
62681.262	89
62681.266	86
62681.270	81
62681.274	78
62681.278	79
62681.282	87
62681.286	98
62681.290	107
62681.294	105
62681.298	95
62681.302	82
62681.306	74
62681.310	78
62681.314	89
62681.318	101
62681.322	110
62681.326	113
62681.330	111
62681.334	109
62681.338	106
62681.342	103
62681.346	101
62681.350	99
62681.354	98
62681.358	97
62681.362	97
62681.366	97
62681.370	97
62681.374	97
62681.378	98
62681.382	98
62681.386	98
62681.390	98
62681.394	98
62681.398	98
62681.402	97
62681.406	97
62681.410	98
62681.414	98
62681.418	98
62681.422	96
62681.426	94
62681.430	90
62681.434	87
62681.438	85
62681.442	84
62681.446	84
62681.450	85
62681.454	84
62681.458	83
62681.462	81
62681.466	78
62681.470	76
62681.474	74
62681.478	73
62681.482	70
62681.486	63
62681.490	52
62681.494	37
62681.498	25
62681.502	25
62681.506	48
62681.510	100
62681.514	179
62681.518	272
62681.522	362
62681.526	430
62681.530	465
62681.534	463
62681.538	433
62681.542	386
62681.546	335
62681.550	287
62681.554	247
62681.558	214
62681.562	187
62681.566	163
62681.570	140
62681.574	118
62681.578	101
62681.582	91
62681.586	91
62681.590	95
62681.594	92
62681.598	77
62681.602	49
62681.606	18
62681.610	-4
62681.614	-12
62681.618	-8
62681.622	-2
62681.626	1
62681.630	0
62681.634	-3
62681.638	-7
62681.642	-11
62681.646	-13
62681.650	-15
62681.654	-16
62681.658	-17
62681.662	-17
62681.666	-17
62681.670	-17
62681.674	-16
62681.678	-16
62681.682	-15
62681.686	-16
62681.690	-16
62681.694	-15
62681.698	-8
62681.702	5
62681.706	21
62681.710	31
62681.714	27
62681.718	7
62681.722	-19
62681.726	-40
62681.730	-48
62681.734	-44
62681.738	-36
62681.742	-31
62681.746	-32
62681.750	-36
62681.754	-40
62681.758	-44
62681.762	-48
62681.766	-51
62681.770	-55
62681.774	-59
62681.778	-63
62681.782	-68
62681.786	-71
62681.790	-72
62681.794	-71
62681.798	-66
62681.802	-59
62681.806	-48
62681.810	-34
62681.814	-18
62681.818	-8
62681.822	-14
62681.826	-36
62681.830	-66
62681.834	-92
62681.838	-105
62681.842	-104
62681.846	-98
62681.850	-95
62681.854	-100
62681.858	-112
62681.862	-128
62681.866	-146
62681.870	-166
62681.874	-188
62681.878	-211
62681.882	-235
62681.886	-257
62681.890	-273
62681.894	-282
62681.898	-282
62681.902	-275
62681.906	-260
62681.910	-241
62681.914	-218
62681.918	-193
62681.922	-168
62681.926	-145
62681.930	-124
62681.934	-105
62681.938	-90
62681.942	-76
62681.946	-63
62681.950	-50
62681.954	-39
62681.958	-29
62681.962	-22
62681.966	-17
62681.970	-12
62681.974	-7
62681.978	-2
62681.982	3
62681.986	6
62681.990	6
62681.994	4
62681.998	2
62682.002	0
62682.006	-1
62682.010	0
62682.014	2
62682.018	5
62682.022	8
62682.026	11
62682.030	13
62682.034	14
62682.038	15
62682.042	16
62682.046	19
62682.050	24
62682.054	29
62682.058	33
62682.062	36
62682.066	38
62682.070	41
62682.074	46
62682.078	53
62682.082	59
62682.086	64
62682.090	66
62682.094	67
62682.098	67
62682.102	68
62682.106	70
62682.110	73
62682.114	75
62682.118	77
62682.122	78
62682.126	79
62682.130	81
62682.134	83
62682.138	85
62682.142	86
62682.146	87
62682.150	87
62682.154	87
62682.158	86
62682.162	84
62682.166	84
62682.170	85
62682.174	87
62682.178	89
62682.182	92
62682.186	94
62682.190	96
62682.194	97
62682.198	99
62682.202	102
62682.206	104
62682.210	104
62682.214	104
62682.218	103
62682.222	102
62682.226	102
62682.230	102
62682.234	103
62682.238	105
62682.242	106
62682.246	106
62682.250	106
62682.254	106
62682.258	107
62682.262	111
62682.266	116
62682.270	120
62682.274	123
62682.278	123
62682.282	120
62682.286	117
62682.290	115
62682.294	115
62682.298	117
62682.302	118
62682.306	119
62682.310	119
62682.314	120
62682.318	122
62682.322	123
62682.326	123
62682.330	122
62682.334	120
62682.338	118
62682.342	117
62682.346	116
62682.350	116
62682.354	117
62682.358	118
62682.362	119
62682.366	120
62682.370	121
62682.374	120
62682.378	118
62682.382	114
62682.386	110
62682.390	109
62682.394	109
62682.398	111
62682.402	112
62682.406	110
62682.410	106
62682.414	102
62682.418	101
62682.422	103
62682.426	106
62682.430	108
62682.434	108
62682.438	106
62682.442	103
62682.446	99
62682.450	97
62682.454	95
62682.458	93
62682.462	92
62682.466	90
62682.470	87
62682.474	83
62682.478	77
62682.482	72
62682.486	69
62682.490	71
62682.494	77
62682.498	85
62682.502	92
62682.506	95
62682.510	92
62682.514	86
62682.518	79
62682.522	74
62682.526	72
62682.530	70
62682.534	70
62682.538	69
62682.542	68
62682.546	67
62682.550	67
62682.554	68
62682.558	69
62682.562	70
62682.566	70
62682.570	68
62682.574	66
62682.578	64
62682.582	63
62682.586	62
62682.590	61
62682.594	61
62682.598	59
62682.602	58
62682.606	56
62682.610	54
62682.614	53
62682.618	54
62682.622	55
62682.626	57
62682.630	57
62682.634	56
62682.638	55
62682.642	56
62682.646	58
62682.650	59
62682.654	60
62682.658	61
62682.662	60
62682.666	59
62682.670	57
62682.674	56
62682.678	56
62682.682	59
62682.686	63
62682.690	67
62682.694	68
62682.698	65
62682.702	58
62682.706	49
62682.710	40
62682.714	32
62682.718	26
62682.722	20
62682.726	13
62682.730	5
62682.734	-1
62682.738	-3
62682.742	-1
62682.746	1
62682.750	2
62682.754	2
62682.758	3
62682.762	7
62682.766	15
62682.770	24
62682.774	31
62682.778	36
62682.782	39
62682.786	42
62682.790	45
62682.794	48
62682.798	49
62682.802	50
62682.806	49
62682.810	46
62682.814	43
62682.818	39
62682.822	37
62682.826	37
62682.830	38
62682.834	40
62682.838	40
62682.842	38
62682.846	35
62682.850	31
62682.854	28
62682.858	25
62682.862	23
62682.866	21
62682.870	20
62682.874	19
62682.878	18
62682.882	17
62682.886	15
62682.890	13
62682.894	10
62682.898	7
62682.902	4
62682.906	1
62682.910	-1
62682.914	-2
62682.918	-3
62682.922	-3
62682.926	-3
62682.930	-3
62682.934	-4
62682.938	-5
62682.942	-6
62682.946	-7
62682.950	-7
62682.954	-6
62682.958	-8
62682.962	-15
62682.966	-30
62682.970	-52
62682.974	-72
62682.978	-74
62682.982	-45
62682.986	23
62682.990	120
62682.994	227
62682.998	320
62683.002	379
62683.006	399
62683.010	384
62683.014	345
62683.018	297
62683.022	250
62683.026	209
62683.030	176
62683.034	147
62683.038	120
62683.042	95
62683.046	72
62683.050	51
62683.054	33
62683.058	17
62683.062	3
62683.066	-11
62683.070	-23
62683.074	-35
62683.078	-45
62683.082	-52
62683.086	-56
62683.090	-59
62683.094	-60
62683.098	-60
62683.102	-61
62683.106	-61
62683.110	-62
62683.114	-62
62683.118	-62
62683.122	-63
62683.126	-63
62683.130	-64
62683.134	-65
62683.138	-65
62683.142	-65
62683.146	-65
62683.150	-64
62683.154	-63
62683.158	-62
62683.162	-61
62683.166	-59
62683.170	-58
62683.174	-58
62683.178	-58
62683.182	-59
62683.186	-55
62683.190	-45
62683.194	-28
62683.198	-12
62683.202	-4
62683.206	-11
62683.210	-30
62683.214	-52
62683.218	-67
62683.222	-71
62683.226	-66
62683.230	-58
62683.234	-52
62683.238	-48
62683.242	-47
62683.246	-46
62683.250	-46
62683.254	-46
62683.258	-46
62683.262	-45
62683.266	-43
62683.270	-40
62683.274	-38
62683.278	-35
62683.282	-32
62683.286	-32
62683.290	-32
62683.294	-32
62683.298	-28
62683.302	-18
62683.306	-5
62683.310	4
62683.314	0
62683.318	-20
62683.322	-48
62683.326	-75
62683.330	-91
62683.334	-98
62683.338	-102
62683.342	-109
62683.346	-123
62683.350	-143
62683.354	-167
62683.358	-191
62683.362	-214
62683.366	-233
62683.370	-245
62683.374	-248
62683.378	-243
62683.382	-231
62683.386	-213
62683.390	-192
62683.394	-170
62683.398	-146
62683.402	-124
62683.406	-102
62683.410	-82
62683.414	-63
62683.418	-46
62683.422	-31
62683.426	-19
62683.430	-10
62683.434	-4
62683.438	1
62683.442	5
62683.446	8
62683.450	10
62683.454	11
62683.458	11
62683.462	11
62683.466	9
62683.470	7
62683.474	5
62683.478	2
62683.482	0
62683.486	-1
62683.490	-2
62683.494	-2
62683.498	-3
62683.502	-4
62683.506	-6
62683.510	-8
62683.514	-10
62683.518	-11
62683.522	-12
62683.526	-13
62683.530	-14
62683.534	-14
62683.538	-15
62683.542	-15
62683.546	-16
62683.550	-17
62683.554	-18
62683.558	-19
62683.562	-20
62683.566	-22
62683.570	-23
62683.574	-25
62683.578	-27
62683.582	-29
62683.586	-30
62683.590	-31
62683.594	-32
62683.598	-34
62683.602	-37
62683.606	-40
62683.610	-43
62683.614	-44
62683.618	-45
62683.622	-45
62683.626	-46
62683.630	-48
62683.634	-50
62683.638	-52
62683.642	-53
62683.646	-54
62683.650	-55
62683.654	-55
62683.658	-56
62683.662	-58
62683.666	-59
62683.670	-61
62683.674	-63
62683.678	-64
62683.682	-66
62683.686	-67
62683.690	-69
62683.694	-70
62683.698	-72
62683.702	-73
62683.706	-74
62683.710	-76
62683.714	-78
62683.718	-80
62683.722	-83
62683.726	-85
62683.730	-86
62683.734	-87
62683.738	-87
62683.742	-87
62683.746	-88
62683.750	-90
62683.754	-93
62683.758	-97
62683.762	-100
62683.766	-103
62683.770	-104
62683.774	-106
62683.778	-107
62683.782	-108
62683.786	-110
62683.790	-112
62683.794	-114
62683.798	-115
62683.802	-116
62683.806	-117
62683.810	-118
62683.814	-120
62683.818	-123
62683.822	-126
62683.826	-128
62683.830	-130
62683.834	-131
62683.838	-132
62683.842	-133
62683.846	-134
62683.850	-135
62683.854	-137
62683.858	-139
62683.862	-141
62683.866	-143
62683.870	-145
62683.874	-147
62683.878	-148
62683.882	-149
62683.886	-150
62683.890	-152
62683.894	-153
62683.898	-155
62683.902	-156
62683.906	-158
62683.910	-158
62683.914	-158
62683.918	-158
62683.922	-157
62683.926	-157
62683.930	-158
62683.934	-159
62683.938	-162
62683.942	-165
62683.946	-167
62683.950	-168
62683.954	-169
62683.958	-170
62683.962	-171
62683.966	-173
62683.970	-175
62683.974	-178
62683.978	-180
62683.982	-183
62683.986	-185
62683.990	-187
62683.994	-189
62683.998	-191
62684.002	-193
62684.006	-195
62684.010	-196
62684.014	-198
62684.018	-199
62684.022	-201
62684.026	-203
62684.030	-205
62684.034	-207
62684.038	-209
62684.042	-210
62684.046	-211
62684.050	-211
62684.054	-211
62684.058	-211
62684.062	-212
62684.066	-213
62684.070	-214
62684.074	-216
62684.078	-218
62684.082	-221
62684.086	-222
62684.090	-223
62684.094	-222
62684.098	-221
62684.102	-220
62684.106	-219
62684.110	-219
62684.114	-219
62684.118	-219
62684.122	-218
62684.126	-217
62684.130	-216
62684.134	-214
62684.138	-212
62684.142	-210
62684.146	-208
62684.150	-206
62684.154	-203
62684.158	-200
62684.162	-197
62684.166	-194
62684.170	-190
62684.174	-188
62684.178	-187
62684.182	-187
62684.186	-190
62684.190	-195
62684.194	-201
62684.198	-207
62684.202	-211
62684.206	-214
62684.210	-216
62684.214	-217
62684.218	-220
62684.222	-225
62684.226	-232
62684.230	-239
62684.234	-246
62684.238	-251
62684.242	-254
62684.246	-253
62684.250	-249
62684.254	-240
62684.258	-228
62684.262	-214
62684.266	-201
62684.270	-190
62684.274	-182
62684.278	-176
62684.282	-173
62684.286	-170
62684.290	-168
62684.294	-165
62684.298	-163
62684.302	-161
62684.306	-160
62684.310	-158
62684.314	-155
62684.318	-153
62684.322	-150
62684.326	-148
62684.330	-147
62684.334	-146
62684.338	-146
62684.342	-146
62684.346	-146
62684.350	-146
62684.354	-146
62684.358	-146
62684.362	-146
62684.366	-147
62684.370	-146
62684.374	-146
62684.378	-146
62684.382	-145
62684.386	-144
62684.390	-142
62684.394	-140
62684.398	-138
62684.402	-137
62684.406	-136
62684.410	-136
62684.414	-136
62684.418	-136
62684.422	-136
62684.426	-136
62684.430	-137
62684.434	-137
62684.438	-138
62684.442	-139
62684.446	-139
62684.450	-138
62684.454	-140
62684.458	-148
62684.462	-164
62684.466	-187
62684.470	-204
62684.474	-200
62684.478	-160
62684.482	-79
62684.486	31
62684.490	147
62684.494	245
62684.498	306
62684.502	326
62684.506	308
62684.510	264
62684.514	207
62684.518	149
62684.522	97
62684.526	54
62684.530	20
62684.534	-8
62684.538	-33
62684.542	-57
62684.546	-80
62684.550	-101
62684.554	-121
62684.558	-138
62684.562	-152
62684.566	-164
62684.570	-174
62684.574	-183
62684.578	-190
62684.582	-197
62684.586	-203
62684.590	-208
62684.594	-211
62684.598	-214
62684.602	-216
62684.606	-217
62684.610	-217
62684.614	-216
62684.618	-216
62684.622	-215
62684.626	-215
62684.630	-215
62684.634	-215
62684.638	-215
62684.642	-215
62684.646	-215
62684.650	-215
62684.654	-214
62684.658	-212
62684.662	-211
62684.666	-209
62684.670	-208
62684.674	-207
62684.678	-206
62684.682	-204
62684.686	-203
62684.690	-202
62684.694	-201
62684.698	-200
62684.702	-199
62684.706	-198
62684.710	-197
62684.714	-197
62684.718	-197
62684.722	-197
62684.726	-198
62684.730	-198
62684.734	-198
62684.738	-198
62684.742	-197
62684.746	-197
62684.750	-197
62684.754	-198
62684.758	-198
62684.762	-199
62684.766	-199
62684.770	-199
62684.774	-200
62684.778	-202
62684.782	-204
62684.786	-206
62684.790	-208
62684.794	-210
62684.798	-213
62684.802	-216
62684.806	-220
62684.810	-225
62684.814	-229
62684.818	-235
62684.822	-242
62684.826	-250
62684.830	-260
62684.834	-272
62684.838	-287
62684.842	-306
62684.846	-327
62684.850	-350
62684.854	-373
62684.858	-394
62684.862	-410
62684.866	-418
62684.870	-418
62684.874	-409
62684.878	-393
62684.882	-371
62684.886	-345
62684.890	-317
62684.894	-290
62684.898	-264
62684.902	-241
62684.906	-222
62684.910	-206
62684.914	-194
62684.918	-183
62684.922	-172
62684.926	-161
62684.930	-151
62684.934	-142
62684.938	-132
62684.942	-120
62684.946	-107
62684.950	-96
62684.954	-92
62684.958	-96
62684.962	-107
62684.966	-119
62684.970	-125
62684.974	-124
62684.978	-118
62684.982	-111
62684.986	-104
62684.990	-100
62684.994	-97
62684.998	-96
62685.002	-96
62685.006	-96
62685.010	-97
62685.014	-98
62685.018	-99
62685.022	-99
62685.026	-99
62685.030	-99
62685.034	-100
62685.038	-102
62685.042	-103
62685.046	-100
62685.050	-90
62685.054	-76
62685.058	-65
62685.062	-67
62685.066	-82
62685.070	-105
62685.074	-124
62685.078	-132
62685.082	-129
62685.086	-121
62685.090	-114
62685.094	-110
62685.098	-110
62685.102	-113
62685.106	-117
62685.110	-121
62685.114	-125
62685.118	-128
62685.122	-129
62685.126	-130
62685.130	-130
62685.134	-129
62685.138	-128
62685.142	-127
62685.146	-126
62685.150	-125
62685.154	-124
62685.158	-123
62685.162	-123
62685.166	-122
62685.170	-122
62685.174	-122
62685.178	-122
62685.182	-122
62685.186	-122
62685.190	-122
62685.194	-123
62685.198	-126
62685.202	-129
62685.206	-132
62685.210	-135
62685.214	-137
62685.218	-138
62685.222	-138
62685.226	-138
62685.230	-140
62685.234	-141
62685.238	-143
62685.242	-144
62685.246	-145
62685.250	-145
62685.254	-144
62685.258	-143
62685.262	-142
62685.266	-141
62685.270	-140
62685.274	-139
62685.278	-138
62685.282	-137
62685.286	-137
62685.290	-137
62685.294	-136
62685.298	-136
62685.302	-136
62685.306	-136
62685.310	-136
62685.314	-135
62685.318	-132
62685.322	-129
62685.326	-126
62685.330	-125
62685.334	-124
62685.338	-125
62685.342	-126
62685.346	-126
62685.350	-125
62685.354	-122
62685.358	-120
62685.362	-117
62685.366	-115
62685.370	-114
62685.374	-114
62685.378	-115
62685.382	-116
62685.386	-116
62685.390	-116
62685.394	-116
62685.398	-115
62685.402	-114
62685.406	-113
62685.410	-111
62685.414	-109
62685.418	-107
62685.422	-107
62685.426	-108
62685.430	-110
62685.434	-111
62685.438	-112
62685.442	-112
62685.446	-112
62685.450	-112
62685.454	-112
62685.458	-113
62685.462	-116
62685.466	-120
62685.470	-123
62685.474	-125
62685.478	-126
62685.482	-126
62685.486	-125
62685.490	-126
62685.494	-127
62685.498	-130
62685.502	-132
62685.506	-134
62685.510	-136
62685.514	-137
62685.518	-139
62685.522	-140
62685.526	-142
62685.530	-145
62685.534	-147
62685.538	-149
62685.542	-150
62685.546	-151
62685.550	-152
62685.554	-153
62685.558	-154
62685.562	-156
62685.566	-157
62685.570	-157
62685.574	-158
62685.578	-158
62685.582	-159
62685.586	-161
62685.590	-162
62685.594	-163
62685.598	-164
62685.602	-164
62685.606	-165
62685.610	-167
62685.614	-171
62685.618	-174
62685.622	-176
62685.626	-175
62685.630	-173
62685.634	-172
62685.638	-173
62685.642	-173
62685.646	-175
62685.650	-176
62685.654	-176
62685.658	-177
62685.662	-178
62685.666	-179
62685.670	-179
62685.674	-180
62685.678	-179
62685.682	-179
62685.686	-178
62685.690	-178
62685.694	-177
62685.698	-175
62685.702	-174
62685.706	-173
62685.710	-173
62685.714	-175
62685.718	-179
62685.722	-184
62685.726	-191
62685.730	-199
62685.734	-205
62685.738	-207
62685.742	-203
62685.746	-196
62685.750	-191
62685.754	-195
62685.758	-211
62685.762	-232
62685.766	-250
62685.770	-260
62685.774	-260
62685.778	-252
62685.782	-242
62685.786	-230
62685.790	-217
62685.794	-204
62685.798	-192
62685.802	-182
62685.806	-175
62685.810	-171
62685.814	-170
62685.818	-170
62685.822	-171
62685.826	-171
62685.830	-170
62685.834	-168
62685.838	-166
62685.842	-164
62685.846	-160
62685.850	-149
62685.854	-134
62685.858	-120
62685.862	-117
62685.866	-130
62685.870	-156
62685.874	-183
62685.878	-200
62685.882	-201
62685.886	-193
62685.890	-183
62685.894	-178
62685.898	-179
62685.902	-183
62685.906	-187
62685.910	-190
62685.914	-193
62685.918	-195
62685.922	-197
62685.926	-198
62685.930	-197
62685.934	-196
62685.938	-194
62685.942	-192
62685.946	-190
62685.950	-189
62685.954	-189
62685.958	-190
62685.962	-190
62685.966	-190
62685.970	-190
62685.974	-189
62685.978	-188
62685.982	-187
62685.986	-191
62685.990	-201
62685.994	-221
62685.998	-244
62686.002	-260
62686.006	-252
62686.010	-208
62686.014	-128
62686.018	-25
62686.022	77
62686.026	157
62686.030	200
62686.034	206
62686.038	181
62686.042	138
62686.046	89
62686.050	43
62686.054	3
62686.058	-29
62686.062	-55
62686.066	-78
62686.070	-99
62686.074	-119
62686.078	-138
62686.082	-156
62686.086	-171
62686.090	-185
62686.094	-198
62686.098	-209
62686.102	-217
62686.106	-224
62686.110	-228
62686.114	-230
62686.118	-230
62686.122	-230
62686.126	-228
62686.130	-227
62686.134	-225
62686.138	-223
62686.142	-222
62686.146	-222
62686.150	-222
62686.154	-223
62686.158	-224
62686.162	-223
62686.166	-222
62686.170	-220
62686.174	-219
62686.178	-217
62686.182	-215
62686.186	-213
62686.190	-211
62686.194	-209
62686.198	-208
62686.202	-207
62686.206	-207
62686.210	-207
62686.214	-207
62686.218	-206
62686.222	-205
62686.226	-204
62686.230	-203
62686.234	-202
62686.238	-200
62686.242	-198
62686.246	-196
62686.250	-194
62686.254	-193
62686.258	-193
62686.262	-192
62686.266	-192
62686.270	-192
62686.274	-192
62686.278	-192
62686.282	-193
62686.286	-193
62686.290	-192
62686.294	-192
62686.298	-191
62686.302	-191
62686.306	-191
62686.310	-192
62686.314	-193
62686.318	-194
62686.322	-195
62686.326	-197
62686.330	-199
62686.334	-201
62686.338	-205
62686.342	-210
62686.346	-214
62686.350	-218
62686.354	-224
62686.358	-231
62686.362	-240
62686.366	-251
62686.370	-266
62686.374	-283
62686.378	-303
62686.382	-324
62686.386	-345
62686.390	-363
62686.394	-375
62686.398	-380
62686.402	-378
62686.406	-369
62686.410	-356
62686.414	-338
62686.418	-319
62686.422	-298
62686.426	-278
62686.430	-259
62686.434	-241
62686.438	-225
62686.442	-212
62686.446	-201
62686.450	-193
62686.454	-187
62686.458	-183
62686.462	-179
62686.466	-176
62686.470	-172
62686.474	-169
62686.478	-166
62686.482	-164
62686.486	-164
62686.490	-166
62686.494	-169
62686.498	-172
62686.502	-175
62686.506	-178
62686.510	-180
62686.514	-182
62686.518	-185
62686.522	-189
62686.526	-192
62686.530	-195
62686.534	-198
62686.538	-199
62686.542	-201
62686.546	-202
62686.550	-202
62686.554	-203
62686.558	-204
62686.562	-205
62686.566	-206
62686.570	-208
62686.574	-211
62686.578	-213
62686.582	-215
62686.586	-216
62686.590	-217
62686.594	-217
62686.598	-218
62686.602	-218
62686.606	-219
62686.610	-220
62686.614	-221
62686.618	-222
62686.622	-223
62686.626	-223
62686.630	-223
62686.634	-223
62686.638	-223
62686.642	-223
62686.646	-224
62686.650	-224
62686.654	-223
62686.658	-222
62686.662	-221
62686.666	-221
62686.670	-221
62686.674	-221
62686.678	-221
62686.682	-221
62686.686	-220
62686.690	-219
62686.694	-217
62686.698	-216
62686.702	-215
62686.706	-214
62686.710	-213
62686.714	-213
62686.718	-212
62686.722	-211
62686.726	-210
62686.730	-209
62686.734	-209
62686.738	-209
62686.742	-209
62686.746	-209
62686.750	-208
62686.754	-208
62686.758	-208
62686.762	-207
62686.766	-206
62686.770	-204
62686.774	-202
62686.778	-200
62686.782	-199
62686.786	-198
62686.790	-197
62686.794	-195
62686.798	-194
62686.802	-194
62686.806	-193
62686.810	-193
62686.814	-192
62686.818	-190
62686.822	-189
62686.826	-187
62686.830	-186
62686.834	-185
62686.838	-184
62686.842	-183
62686.846	-183
62686.850	-183
62686.854	-184
62686.858	-185
62686.862	-185
62686.866	-184
62686.870	-182
62686.874	-181
62686.878	-179
62686.882	-178
62686.886	-177
62686.890	-177
62686.894	-177
62686.898	-178
62686.902	-179
62686.906	-179
62686.910	-179
62686.914	-178
62686.918	-178
62686.922	-179
62686.926	-180
62686.930	-181
62686.934	-182
62686.938	-183
62686.942	-184
62686.946	-185
62686.950	-185
62686.954	-186
62686.958	-186
62686.962	-187
62686.966	-189
62686.970	-190
62686.974	-192
62686.978	-194
62686.982	-195
62686.986	-196
62686.990	-196
62686.994	-197
62686.998	-199
62687.002	-201
62687.006	-203
62687.010	-205
62687.014	-206
62687.018	-208
62687.022	-209
62687.026	-210
62687.030	-213
62687.034	-215
62687.038	-217
62687.042	-219
62687.046	-221
62687.050	-223
62687.054	-226
62687.058	-228
62687.062	-229
62687.066	-230
62687.070	-230
62687.074	-229
62687.078	-229
62687.082	-229
62687.086	-229
62687.090	-231
62687.094	-233
62687.098	-236
62687.102	-237
62687.106	-238
62687.110	-239
62687.114	-241
62687.118	-244
62687.122	-247
62687.126	-250
62687.130	-253
62687.134	-255
62687.138	-256
62687.142	-257
62687.146	-258
62687.150	-259
62687.154	-260
62687.158	-262
62687.162	-264
62687.166	-265
62687.170	-267
62687.174	-268
62687.178	-270
62687.182	-271
62687.186	-272
62687.190	-273
62687.194	-273
62687.198	-272
62687.202	-272
62687.206	-271
62687.210	-271
62687.214	-271
62687.218	-271
62687.222	-271
62687.226	-271
62687.230	-270
62687.234	-269
62687.238	-268
62687.242	-268
62687.246	-270
62687.250	-274
62687.254	-281
62687.258	-289
62687.262	-298
62687.266	-307
62687.270	-314
62687.274	-319
62687.278	-322
62687.282	-326
62687.286	-331
62687.290	-339
62687.294	-346
62687.298	-352
62687.302	-357
62687.306	-359
62687.310	-358
62687.314	-354
62687.318	-347
62687.322	-338
62687.326	-327
62687.330	-317
62687.334	-309
62687.338	-305
62687.342	-303
62687.346	-303
62687.350	-304
62687.354	-307
62687.358	-309
62687.362	-311
62687.366	-313
62687.370	-315
62687.374	-316
62687.378	-317
62687.382	-317
62687.386	-317
62687.390	-317
62687.394	-317
62687.398	-317
62687.402	-319
62687.406	-320
62687.410	-323
62687.414	-326
62687.418	-330
62687.422	-333
62687.426	-336
62687.430	-338
62687.434	-339
62687.438	-340
62687.442	-339
62687.446	-339
62687.450	-340
62687.454	-340
62687.458	-342
62687.462	-343
62687.466	-345
62687.470	-347
62687.474	-349
62687.478	-350
62687.482	-351
62687.486	-352
62687.490	-353
62687.494	-353
62687.498	-354
62687.502	-353
62687.506	-353
62687.510	-354
62687.514	-362
62687.518	-377
62687.522	-398
62687.526	-414
62687.530	-409
62687.534	-370
62687.538	-294
62687.542	-192
62687.546	-87
62687.550	-1
62687.554	49
62687.558	60
62687.562	37
62687.566	-6
62687.570	-57
62687.574	-106
62687.578	-149
62687.582	-185
62687.586	-215
62687.590	-241
62687.594	-266
62687.598	-289
62687.602	-312
62687.606	-334
62687.610	-353
62687.614	-369
62687.618	-383
62687.622	-393
62687.626	-402
62687.630	-410
62687.634	-417
62687.638	-423
62687.642	-428
62687.646	-431
62687.650	-434
62687.654	-436
62687.658	-437
62687.662	-438
62687.666	-438
62687.670	-439
62687.674	-439
62687.678	-439
62687.682	-439
62687.686	-438
62687.690	-437
62687.694	-437
62687.698	-436
62687.702	-435
62687.706	-434
62687.710	-433
62687.714	-432
62687.718	-431
62687.722	-431
62687.726	-430
62687.730	-429
62687.734	-428
62687.738	-427
62687.742	-425
62687.746	-423
62687.750	-420
62687.754	-418
62687.758	-415
62687.762	-413
62687.766	-411
62687.770	-409
62687.774	-408
62687.778	-406
62687.782	-404
62687.786	-401
62687.790	-398
62687.794	-395
62687.798	-393
62687.802	-391
62687.806	-389
62687.810	-387
62687.814	-385
62687.818	-382
62687.822	-379
62687.826	-377
62687.830	-374
62687.834	-372
62687.838	-369
62687.842	-365
62687.846	-362
62687.850	-359
62687.854	-357
62687.858	-357
62687.862	-357
62687.866	-359
62687.870	-362
62687.874	-367
62687.878	-373
62687.882	-380
62687.886	-388
62687.890	-398
62687.894	-410
62687.898	-425
62687.902	-443
62687.906	-463
62687.910	-483
62687.914	-501
62687.918	-514
62687.922	-520
62687.926	-518
62687.930	-509
62687.934	-493
62687.938	-473
62687.942	-449
62687.946	-425
62687.950	-400
62687.954	-378
62687.958	-358
62687.962	-340
62687.966	-325
[truncated: 998,000+ more rows]
