# Supplementary material for: A Novel Algorithm for Movement Artifact Removal in ECG Signals Acquired from Wearable Systems Applied to Horses
Source: PLoS One. 2015 Oct 20;10(10):e0140783. doi: 10.1371/journal.pone.0140783 (PMC4618928; doi:10.1371/journal.pone.0140783)
Supplement: S1 Supporting Information — Electrocardiographic and Accellerometric data. (ZIP) [file pone.0140783.s001.zip › Available Data/Isotta_1_AccX.txt]

55849.016	-410
55849.056	-411
55849.096	-413
55849.136	-411
55849.176	-402
55849.216	-410
55849.256	-414
55849.296	-410
55849.336	-417
55849.376	-403
55849.416	-416
55849.456	-414
55849.496	-413
55849.536	-405
55849.576	-408
55849.616	-410
55849.656	-416
55849.696	-414
55849.736	-413
55849.776	-415
55849.816	-406
55849.856	-408
55849.896	-416
55849.936	-413
55849.976	-417
55850.016	-421
55850.056	-415
55850.096	-417
55850.136	-416
55850.176	-415
55850.216	-411
55850.256	-414
55850.296	-421
55850.336	-415
55850.376	-416
55850.416	-414
55850.456	-421
55850.496	-415
55850.536	-422
55850.576	-420
55850.616	-421
55850.656	-424
55850.696	-425
55850.736	-422
55850.776	-422
55850.816	-418
55850.856	-416
55850.896	-418
55850.936	-425
55850.976	-428
55851.016	-415
55851.056	-421
55851.096	-414
55851.136	-410
55851.176	-427
55851.216	-421
55851.256	-434
55851.296	-413
55851.336	-413
55851.376	-415
55851.416	-421
55851.456	-416
55851.496	-421
55851.536	-418
55851.576	-422
55851.616	-417
55851.656	-412
55851.696	-417
55851.736	-419
55851.776	-418
55851.816	-416
55851.856	-413
55851.896	-479
55851.936	-357
55851.976	-187
55852.016	-949
55852.056	-243
55852.096	-261
55852.136	-394
55852.176	-399
55852.216	-439
55852.256	-462
55852.296	-420
55852.336	-407
55852.376	-439
55852.416	-452
55852.456	-423
55852.496	-421
55852.536	-434
55852.576	-434
55852.616	-427
55852.656	-437
55852.696	-436
55852.736	-427
55852.776	-428
55852.816	-427
55852.856	-423
55852.896	-407
55852.936	-214
55852.976	-612
55853.016	-567
55853.056	-381
55853.096	-354
55853.136	-393
55853.176	-475
55853.216	-441
55853.256	-400
55853.296	-413
55853.336	-415
55853.376	-423
55853.416	-445
55853.456	-425
55853.496	-419
55853.536	-433
55853.576	-440
55853.616	-424
55853.656	-426
55853.696	-433
55853.736	-433
55853.776	-395
55853.816	-357
55853.856	-338
55853.896	-400
55853.936	-449
55853.976	-434
55854.016	-407
55854.056	-405
55854.096	-439
55854.136	-449
55854.176	-571
55854.216	-666
55854.256	-521
55854.296	-350
55854.336	-407
55854.376	-504
55854.416	-495
55854.456	-451
55854.496	-476
55854.536	-515
55854.576	-414
55854.616	-433
55854.656	-419
55854.696	-337
55854.736	-315
55854.776	-340
55854.816	-417
55854.856	-355
55854.896	-303
55854.936	-350
55854.976	-441
55855.016	-449
55855.056	-433
55855.096	-435
55855.136	-534
55855.176	-552
55855.216	-481
55855.256	-260
55855.296	-345
55855.336	-670
55855.376	-609
55855.416	-453
55855.456	-396
55855.496	-507
55855.536	-518
55855.576	-431
55855.616	-372
55855.656	-482
55855.696	-515
55855.736	-381
55855.776	-255
55855.816	-419
55855.856	-468
55855.896	-407
55855.936	-339
55855.976	-481
55856.016	-405
55856.056	-366
55856.096	-401
55856.136	-428
55856.176	-383
55856.216	-281
55856.256	-314
55856.296	-190
55856.336	-175
55856.376	-288
55856.416	-277
55856.456	-163
55856.496	-164
55856.536	-322
55856.576	-321
55856.616	-324
55856.656	-256
55856.696	-280
55856.736	-255
55856.776	-273
55856.816	-184
55856.856	-148
55856.896	-220
55856.936	-330
55856.976	-434
55857.016	-409
55857.056	-419
55857.096	-283
55857.136	-51
55857.176	-279
55857.216	-429
55857.256	-584
55857.296	-518
55857.336	-451
55857.376	-479
55857.416	-492
55857.456	-435
55857.496	-421
55857.536	-351
55857.576	-280
55857.616	-434
55857.656	-463
55857.696	-378
55857.736	-343
55857.776	-490
55857.816	-542
55857.856	-503
55857.896	-436
55857.936	-413
55857.976	-345
55858.016	-293
55858.056	-259
55858.096	-242
55858.136	-142
55858.176	-150
55858.216	-164
55858.256	-551
55858.296	-694
55858.336	-398
55858.376	-256
55858.416	-418
55858.456	-384
55858.496	-285
55858.536	-127
55858.576	15
55858.616	-438
55858.656	-571
55858.696	-448
55858.736	-328
55858.776	-408
55858.816	-623
55858.856	-603
55858.896	-415
55858.936	-398
55858.976	-350
55859.016	-342
55859.056	-292
55859.096	-296
55859.136	-313
55859.176	-322
55859.216	-285
55859.256	-304
55859.296	-172
55859.336	-172
55859.376	-698
55859.416	-421
55859.456	-222
55859.496	-300
55859.536	-683
55859.576	-694
55859.616	-497
55859.656	-351
55859.696	-371
55859.736	-244
55859.776	-295
55859.816	-349
55859.856	-258
55859.896	-263
55859.936	-487
55859.976	-646
55860.016	-836
55860.056	-604
55860.096	-239
55860.136	-83
55860.176	-422
55860.216	-830
55860.256	-575
55860.296	-283
55860.336	-12
55860.376	-197
55860.416	-487
55860.456	-402
55860.496	-110
55860.536	-250
55860.576	-428
55860.616	-552
55860.656	-529
55860.696	-522
55860.736	-527
55860.776	-443
55860.816	-344
55860.856	-341
55860.896	-273
55860.936	-457
55860.976	-763
55861.016	-942
55861.056	-963
55861.096	-622
55861.136	-491
55861.176	-327
55861.216	-216
55861.256	-260
55861.296	-398
55861.336	-586
55861.376	-549
55861.416	-511
55861.456	-473
55861.496	-487
55861.536	-451
55861.576	-535
55861.616	-361
55861.656	-450
55861.696	-474
55861.736	-528
55861.776	-572
55861.816	-264
55861.856	-417
55861.896	-625
55861.936	-631
55861.976	-593
55862.016	-581
55862.056	-509
55862.096	-530
55862.136	-616
55862.176	-616
55862.216	-513
55862.256	-561
55862.296	-487
55862.336	-443
55862.376	-307
55862.416	-422
55862.456	-457
55862.496	-398
55862.536	-484
55862.576	-613
55862.616	-581
55862.656	-619
55862.696	-510
55862.736	-439
55862.776	-551
55862.816	-546
55862.856	-504
55862.896	-786
55862.936	-637
55862.976	-460
55863.016	-340
55863.056	-365
55863.096	-380
55863.136	-463
55863.176	-575
55863.216	-724
55863.256	-613
55863.296	-537
55863.336	-496
55863.376	-455
55863.416	-487
55863.456	-513
55863.496	-647
55863.536	-639
55863.576	-479
55863.616	-359
55863.656	-335
55863.696	-222
55863.736	-229
55863.776	-413
55863.816	-494
55863.856	-290
55863.896	-372
55863.936	-650
55863.976	-824
55864.016	-555
55864.056	-268
55864.096	-304
55864.136	-498
55864.176	-609
55864.216	-564
55864.256	-361
55864.296	-416
55864.336	-459
55864.376	-357
55864.416	-320
55864.456	-450
55864.496	-488
55864.536	-421
55864.576	-415
55864.616	-451
55864.656	-513
55864.696	-477
55864.736	-400
55864.776	-359
55864.816	-378
55864.856	-430
55864.896	-452
55864.936	-469
55864.976	-445
55865.016	-420
55865.056	-431
55865.096	-453
55865.136	-470
55865.176	-456
55865.216	-435
55865.256	-450
55865.296	-462
55865.336	-456
55865.376	-457
55865.416	-447
55865.456	-441
55865.496	-430
55865.536	-435
55865.576	-449
55865.616	-460
55865.656	-455
55865.696	-439
55865.736	-440
55865.776	-443
55865.816	-447
55865.856	-442
55865.896	-438
55865.936	-437
55865.976	-441
55866.016	-427
55866.056	-426
55866.096	-425
55866.136	-434
55866.176	-429
55866.216	-432
55866.256	-432
55866.296	-413
55866.336	-415
55866.376	-421
55866.416	-427
55866.456	-426
55866.496	-421
55866.536	-415
55866.576	-421
55866.616	-427
55866.656	-431
55866.696	-428
55866.736	-418
55866.776	-415
55866.816	-422
55866.856	-426
55866.896	-422
55866.936	-419
55866.976	-419
55867.016	-417
55867.056	-416
55867.096	-421
55867.136	-425
55867.176	-423
55867.216	-417
55867.256	-408
55867.296	-440
55867.336	-415
55867.376	-404
55867.416	-433
55867.456	-422
55867.496	-417
55867.536	-421
55867.576	-422
55867.616	-417
55867.656	-417
55867.696	-416
55867.736	-426
55867.776	-417
55867.816	-417
55867.856	-418
55867.896	-411
55867.936	-407
55867.976	-419
55868.016	-419
55868.056	-410
55868.096	-397
55868.136	-397
55868.176	-287
55868.216	-528
55868.256	-625
55868.296	-433
55868.336	-255
55868.376	-335
55868.416	-412
55868.456	-361
55868.496	-329
55868.536	-348
55868.576	-369
55868.616	-370
55868.656	-375
55868.696	-378
55868.736	-386
55868.776	-443
55868.816	-452
55868.856	-462
55868.896	-431
55868.936	-570
55868.976	-412
55869.016	-404
55869.056	-496
55869.096	-483
55869.136	-399
55869.176	-401
55869.216	-477
55869.256	-498
55869.296	-456
55869.336	-399
55869.376	-396
55869.416	-456
55869.456	-521
55869.496	-516
55869.536	-456
55869.576	-424
55869.616	-425
55869.656	-450
55869.696	-495
55869.736	-492
55869.776	-477
55869.816	-423
55869.856	-415
55869.896	-440
55869.936	-457
55869.976	-468
55870.016	-457
55870.056	-442
55870.096	-432
55870.136	-433
55870.176	-451
55870.216	-474
55870.256	-487
55870.296	-468
55870.336	-457
55870.376	-457
55870.416	-457
55870.456	-468
55870.496	-465
55870.536	-528
55870.576	-196
55870.616	-330
55870.656	-581
55870.696	-559
55870.736	-386
55870.776	-375
55870.816	-457
55870.856	-456
55870.896	-433
55870.936	-454
55870.976	-430
55871.016	-435
55871.056	-448
55871.096	-445
55871.136	-432
55871.176	-428
55871.216	-437
55871.256	-438
55871.296	-439
55871.336	-410
55871.376	-507
55871.416	-431
55871.456	-437
55871.496	-467
55871.536	-449
55871.576	-433
55871.616	-434
55871.656	-440
55871.696	-433
55871.736	-421
55871.776	-421
55871.816	-427
55871.856	-444
55871.896	-453
55871.936	-451
55871.976	-436
55872.016	-428
55872.056	-428
55872.096	-439
55872.136	-440
55872.176	-442
55872.216	-440
55872.256	-434
55872.296	-438
55872.336	-444
55872.376	-435
55872.416	-441
55872.456	-425
55872.496	-439
55872.536	-454
55872.576	-451
55872.616	-449
55872.656	-441
55872.696	-443
55872.736	-433
55872.776	-485
55872.816	-465
55872.856	-428
55872.896	-437
55872.936	-428
55872.976	-453
55873.016	-456
55873.056	-435
55873.096	-433
55873.136	-454
55873.176	-451
55873.216	-446
55873.256	-439
55873.296	-464
55873.336	-473
55873.376	-452
55873.416	-433
55873.456	-449
55873.496	-469
55873.536	-457
55873.576	-435
55873.616	-467
55873.656	-325
55873.696	-842
55873.736	-335
55873.776	-277
55873.816	-513
55873.856	-640
55873.896	-434
55873.936	-372
55873.976	-448
55874.016	-481
55874.056	-470
55874.096	-466
55874.136	-489
55874.176	-453
55874.216	-454
55874.256	-476
55874.296	-448
55874.336	-462
55874.376	-463
55874.416	-462
55874.456	-433
55874.496	-366
55874.536	-560
55874.576	-493
55874.616	-456
55874.656	-673
55874.696	-492
55874.736	-368
55874.776	-407
55874.816	-431
55874.856	-493
55874.896	-487
55874.936	-463
55874.976	-475
55875.016	-521
55875.056	-439
55875.096	-842
55875.136	-225
55875.176	-178
55875.216	-539
55875.256	-584
55875.296	-365
55875.336	-588
55875.376	-396
55875.416	-398
55875.456	-657
55875.496	-413
55875.536	-404
55875.576	-765
55875.616	-303
55875.656	-273
55875.696	-769
55875.736	-349
55875.776	-338
55875.816	-676
55875.856	-491
55875.896	-412
55875.936	-505
55875.976	-514
55876.016	-461
55876.056	-470
55876.096	-482
55876.136	-498
55876.176	-488
55876.216	-501
55876.256	-510
55876.296	-488
55876.336	-481
55876.376	-481
55876.416	-489
55876.456	-492
55876.496	-489
55876.536	-494
55876.576	-506
55876.616	-503
55876.656	-503
55876.696	-506
55876.736	-473
55876.776	-438
55876.816	-601
55876.856	-356
55876.896	-1099
55876.936	20
55876.976	-142
55877.016	-879
55877.056	-478
55877.096	-443
55877.136	-625
55877.176	-542
55877.216	-384
55877.256	-582
55877.296	-552
55877.336	-479
55877.376	-477
55877.416	-503
55877.456	-510
55877.496	-504
55877.536	-502
55877.576	-510
55877.616	-497
55877.656	-488
55877.696	-490
55877.736	-486
55877.776	-529
55877.816	-594
55877.856	-481
55877.896	-725
55877.936	-491
55877.976	-10
55878.016	-1079
55878.056	-172
55878.096	-51
55878.136	-622
55878.176	-1018
55878.216	-322
55878.256	-357
55878.296	-583
55878.336	-558
55878.376	-473
55878.416	-489
55878.456	-605
55878.496	-585
55878.536	-490
55878.576	-575
55878.616	-683
55878.656	-579
55878.696	-339
55878.736	-383
55878.776	-566
55878.816	-601
55878.856	-585
55878.896	-522
55878.936	-589
55878.976	-607
55879.016	-445
55879.056	-507
55879.096	-656
55879.136	-511
55879.176	-392
55879.216	-304
55879.256	-354
55879.296	-442
55879.336	-500
55879.376	-444
55879.416	-432
55879.456	-487
55879.496	-528
55879.536	-538
55879.576	-476
55879.616	-441
55879.656	-487
55879.696	-518
55879.736	-477
55879.776	-478
55879.816	-567
55879.856	-640
55879.896	-605
55879.936	-677
55879.976	-665
55880.016	-432
55880.056	-415
55880.096	-483
55880.136	-495
55880.176	-424
55880.216	-202
55880.256	-491
55880.296	-572
55880.336	-565
55880.376	-552
55880.416	-549
55880.456	-577
55880.496	-519
55880.536	-523
55880.576	-266
55880.616	-310
55880.656	-294
55880.696	-241
55880.736	-267
55880.776	-427
55880.816	-354
55880.856	-347
55880.896	-557
55880.936	-712
55880.976	-598
55881.016	-352
55881.056	-368
55881.096	-628
55881.136	-562
55881.176	-537
55881.216	-620
55881.256	-241
55881.296	-516
55881.336	-862
55881.376	-271
55881.416	-670
55881.456	-689
55881.496	-417
55881.536	-446
55881.576	-470
55881.616	-344
55881.656	-240
55881.696	-315
55881.736	-394
55881.776	-500
55881.816	-519
55881.856	-491
55881.896	-463
55881.936	-400
55881.976	-315
55882.016	-449
55882.056	-352
55882.096	-380
55882.136	-460
55882.176	-355
55882.216	-292
55882.256	-336
55882.296	-362
55882.336	-380
55882.376	-392
55882.416	-504
55882.456	-442
55882.496	-350
55882.536	-309
55882.576	-307
55882.616	-352
55882.656	-505
55882.696	-476
55882.736	-421
55882.776	-448
55882.816	-429
55882.856	-437
55882.896	-336
55882.936	-306
55882.976	-350
55883.016	-368
55883.056	-375
55883.096	-415
55883.136	-463
55883.176	-516
55883.216	-497
55883.256	-451
55883.296	-445
55883.336	-405
55883.376	-392
55883.416	-437
55883.456	-463
55883.496	-490
55883.536	-457
55883.576	-428
55883.616	-427
55883.656	-458
55883.696	-425
55883.736	-417
55883.776	-408
55883.816	-416
55883.856	-441
55883.896	-487
55883.936	-411
55883.976	-421
55884.016	-357
55884.056	-392
55884.096	-412
55884.136	-410
55884.176	-394
55884.216	-398
55884.256	-362
55884.296	-279
55884.336	-232
55884.376	-297
55884.416	-400
55884.456	-460
55884.496	-394
55884.536	-327
55884.576	-332
55884.616	-437
55884.656	-369
55884.696	-387
55884.736	-423
55884.776	-498
55884.816	-485
55884.856	-378
55884.896	-323
55884.936	-379
55884.976	-446
55885.016	-439
55885.056	-466
55885.096	-522
55885.136	-558
55885.176	-463
55885.216	-311
55885.256	-350
55885.296	-451
55885.336	-465
55885.376	-446
55885.416	-415
55885.456	-398
55885.496	-413
55885.536	-661
55885.576	-348
55885.616	-308
55885.656	-562
55885.696	-532
55885.736	-425
55885.776	-419
55885.816	-420
55885.856	-383
55885.896	-479
55885.936	-524
55885.976	-458
55886.016	-409
55886.056	-396
55886.096	-451
55886.136	-447
55886.176	-325
55886.216	-344
55886.256	-415
55886.296	-483
55886.336	-493
55886.376	-462
55886.416	-482
55886.456	-442
55886.496	-374
55886.536	-388
55886.576	-279
55886.616	-424
55886.656	-441
55886.696	-439
55886.736	-434
55886.776	-433
55886.816	-420
55886.856	-427
55886.896	-425
55886.936	-404
55886.976	-297
55887.016	-334
55887.056	-442
55887.096	-442
55887.136	-381
55887.176	-401
55887.216	-424
55887.256	-446
55887.296	-431
55887.336	-398
55887.376	-420
55887.416	-425
55887.456	-441
55887.496	-433
55887.536	-385
55887.576	-374
55887.616	-385
55887.656	-380
55887.696	-370
55887.736	-401
55887.776	-414
55887.816	-412
55887.856	-438
55887.896	-440
55887.936	-428
55887.976	-405
55888.016	-397
55888.056	-394
55888.096	-396
55888.136	-423
55888.176	-440
55888.216	-419
55888.256	-364
55888.296	-367
55888.336	-398
55888.376	-439
55888.416	-455
55888.456	-430
55888.496	-372
55888.536	-404
55888.576	-76
55888.616	-557
55888.656	-403
55888.696	-461
55888.736	-626
55888.776	-759
55888.816	-169
55888.856	-115
55888.896	-527
55888.936	-679
55888.976	-487
55889.016	-320
55889.056	-327
55889.096	-427
55889.136	-430
55889.176	-459
55889.216	-469
55889.256	-442
55889.296	-411
55889.336	-380
55889.376	-389
55889.416	-416
55889.456	-411
55889.496	-365
55889.536	-404
55889.576	-508
55889.616	-404
55889.656	-274
55889.696	-386
55889.736	-429
55889.776	-417
55889.816	-295
55889.856	-337
55889.896	-461
55889.936	-421
55889.976	-325
55890.016	-246
55890.056	-238
55890.096	-295
55890.136	-226
55890.176	-104
55890.216	-176
55890.256	-576
55890.296	-495
55890.336	-101
55890.376	-250
55890.416	-184
55890.456	-200
55890.496	-286
55890.536	-208
55890.576	-260
55890.616	-344
55890.656	-508
55890.696	-456
55890.736	-219
55890.776	-200
55890.816	-262
55890.856	-415
55890.896	-544
55890.936	-518
55890.976	-537
55891.016	-457
55891.056	-290
55891.096	-63
55891.136	-32
55891.176	-223
55891.216	-438
55891.256	-314
55891.296	-252
55891.336	-266
55891.376	-317
55891.416	-375
55891.456	-571
55891.496	-518
55891.536	-361
55891.576	-359
55891.616	-475
55891.656	-514
55891.696	-487
55891.736	-368
55891.776	-296
55891.816	-373
55891.856	-261
55891.896	-63
55891.936	-76
55891.976	-374
55892.016	-257
55892.056	-121
55892.096	-333
55892.136	-739
55892.176	-747
55892.216	-749
55892.256	-431
55892.296	-247
55892.336	-374
55892.376	-558
55892.416	-489
55892.456	-308
55892.496	-170
55892.536	18
55892.576	58
55892.616	-772
55892.656	-718
55892.696	-172
55892.736	-426
55892.776	-377
55892.816	-297
55892.856	-345
55892.896	-268
55892.936	-265
55892.976	-334
55893.016	-394
55893.056	-321
55893.096	-301
55893.136	-274
55893.176	-503
55893.216	-623
55893.256	-731
55893.296	-599
55893.336	-332
55893.376	-362
55893.416	-341
55893.456	-321
55893.496	-342
55893.536	-404
55893.576	-311
55893.616	-332
55893.656	-353
55893.696	-458
55893.736	-482
55893.776	-459
55893.816	-422
55893.856	-389
55893.896	-442
55893.936	-492
55893.976	-474
55894.016	-449
55894.056	-437
55894.096	-431
55894.136	-418
55894.176	-364
55894.216	-350
55894.256	-364
55894.296	-391
55894.336	-411
55894.376	-407
55894.416	-417
55894.456	-392
55894.496	-356
55894.536	-363
55894.576	-367
55894.616	-404
55894.656	-414
55894.696	-390
55894.736	-385
55894.776	-383
55894.816	-399
55894.856	-383
55894.896	-377
55894.936	-368
55894.976	-355
55895.016	-368
55895.056	-390
55895.096	-390
55895.136	-372
55895.176	-356
55895.216	-358
55895.256	-351
55895.296	-350
55895.336	-371
55895.376	-364
55895.416	-356
55895.456	-359
55895.496	-378
55895.536	-374
55895.576	-356
55895.616	-368
55895.656	-377
55895.696	-381
55895.736	-380
55895.776	-386
55895.816	-382
55895.856	-379
55895.896	-383
55895.936	-375
55895.976	-391
55896.016	-374
55896.056	-368
55896.096	-379
55896.136	-374
55896.176	-368
55896.216	-394
55896.256	-378
55896.296	-386
55896.336	-393
55896.376	-380
55896.416	-374
55896.456	-391
55896.496	-392
55896.536	-388
55896.576	-382
55896.616	-387
55896.656	-380
55896.696	-374
55896.736	-370
55896.776	-375
55896.816	-379
55896.856	-377
55896.896	-371
55896.936	-380
55896.976	-386
55897.016	-381
55897.056	-368
55897.096	-358
55897.136	-374
55897.176	-380
55897.216	-380
55897.256	-368
55897.296	-360
55897.336	-361
55897.376	-371
55897.416	-367
55897.456	-364
55897.496	-370
55897.536	-392
55897.576	-414
55897.616	-410
55897.656	-349
55897.696	-298
55897.736	-294
55897.776	-317
55897.816	-303
55897.856	-252
55897.896	-278
55897.936	-267
55897.976	-214
55898.016	-199
55898.056	-254
55898.096	-269
55898.136	-306
55898.176	-326
55898.216	-336
55898.256	-302
55898.296	-285
55898.336	-315
55898.376	-266
55898.416	-226
55898.456	-196
55898.496	-308
55898.536	-309
55898.576	-261
55898.616	-327
55898.656	-454
55898.696	-556
55898.736	-481
55898.776	-404
55898.816	-362
55898.856	-469
55898.896	-332
55898.936	-321
55898.976	-222
55899.016	-295
55899.056	-415
55899.096	-392
55899.136	-224
55899.176	-262
55899.216	-421
55899.256	-617
55899.296	-404
55899.336	-381
55899.376	-350
55899.416	-291
55899.456	-233
55899.496	-357
55899.536	-544
55899.576	-487
55899.616	-519
55899.656	-522
55899.696	-204
55899.736	-137
55899.776	-228
55899.816	-257
55899.856	-273
55899.896	-258
55899.936	-251
55899.976	-255
55900.016	-392
55900.056	-530
55900.096	-580
55900.136	-283
55900.176	-149
55900.216	-246
55900.256	-499
55900.296	-574
55900.336	-473
55900.376	-302
55900.416	-445
55900.456	-560
55900.496	-445
55900.536	-143
55900.576	-92
55900.616	-243
55900.656	-336
55900.696	-372
55900.736	-338
55900.776	-224
55900.816	-267
55900.856	-433
55900.896	-492
55900.936	-417
55900.976	-268
55901.016	-354
55901.056	-251
55901.096	-338
55901.136	-468
55901.176	-706
55901.216	-450
55901.256	-295
55901.296	-335
55901.336	-421
55901.376	-342
55901.416	-267
55901.456	-216
55901.496	-236
55901.536	-295
55901.576	-349
55901.616	-295
55901.656	-554
55901.696	-713
55901.736	-741
55901.776	-653
55901.816	-415
55901.856	-417
55901.896	-563
55901.936	-451
55901.976	-338
55902.016	-421
55902.056	-475
55902.096	-341
55902.136	-373
55902.176	-492
55902.216	-433
55902.256	-489
55902.296	-283
55902.336	-362
55902.376	-234
55902.416	-286
55902.456	-549
55902.496	-521
55902.536	-562
55902.576	-457
55902.616	-243
55902.656	-288
55902.696	-498
55902.736	-561
55902.776	-394
55902.816	-251
55902.856	-371
55902.896	-452
55902.936	-286
55902.976	-178
55903.016	-271
55903.056	-225
55903.096	-110
55903.136	-318
55903.176	-725
55903.216	-713
55903.256	-741
55903.296	-492
55903.336	-189
55903.376	-261
55903.416	-452
55903.456	-468
55903.496	-380
55903.536	-382
55903.576	-400
55903.616	-259
55903.656	-166
55903.696	-228
55903.736	-411
55903.776	-339
55903.816	-373
55903.856	-313
55903.896	-292
55903.936	-353
55903.976	-481
55904.016	-332
55904.056	-392
55904.096	-268
55904.136	-185
55904.176	-305
55904.216	-447
55904.256	-587
55904.296	-350
55904.336	-399
55904.376	-445
55904.416	-411
55904.456	-205
55904.496	-196
55904.536	-270
55904.576	-296
55904.616	-184
55904.656	-192
55904.696	-223
55904.736	-302
55904.776	-511
55904.816	-636
55904.856	-563
55904.896	-433
55904.936	-329
55904.976	-320
55905.016	-440
55905.056	-494
55905.096	-346
55905.136	-388
55905.176	-297
55905.216	-297
55905.256	-306
55905.296	-154
55905.336	-298
55905.376	-392
55905.416	-271
55905.456	-380
55905.496	-246
55905.536	-363
55905.576	-548
55905.616	-429
55905.656	-411
55905.696	-276
55905.736	-96
55905.776	-232
55905.816	-738
55905.856	-697
55905.896	-433
55905.936	-347
55905.976	-196
55906.016	-129
55906.056	-275
55906.096	-202
55906.136	-244
55906.176	-217
55906.216	-716
55906.256	-1103
55906.296	-854
55906.336	-444
55906.376	-203
55906.416	-174
55906.456	-383
55906.496	-545
55906.536	-548
55906.576	-220
55906.616	-113
55906.656	-395
55906.696	-655
55906.736	-408
55906.776	-317
55906.816	-259
55906.856	-211
55906.896	-345
55906.936	-374
55906.976	-274
55907.016	-415
55907.056	-498
55907.096	-384
55907.136	-484
55907.176	-556
55907.216	-379
55907.256	-436
55907.296	-507
55907.336	-310
55907.376	-247
55907.416	-384
55907.456	-241
55907.496	-131
55907.536	-612
55907.576	-640
55907.616	-825
55907.656	-570
55907.696	-434
55907.736	-361
55907.776	-534
55907.816	-586
55907.856	-312
55907.896	-254
55907.936	-477
55907.976	-563
55908.016	-462
55908.056	-384
55908.096	-324
55908.136	-417
55908.176	-469
55908.216	-422
55908.256	-421
55908.296	-288
55908.336	-327
55908.376	-570
55908.416	-555
55908.456	-492
55908.496	-404
55908.536	-392
55908.576	-475
55908.616	-458
55908.656	-383
55908.696	-404
55908.736	-427
55908.776	-422
55908.816	-421
55908.856	-427
55908.896	-414
55908.936	-380
55908.976	-433
55909.016	-415
55909.056	-415
55909.096	-432
55909.136	-440
55909.176	-481
55909.216	-256
55909.256	-605
55909.296	-417
55909.336	-362
55909.376	-410
55909.416	-435
55909.456	-457
55909.496	-475
55909.536	-481
55909.576	-425
55909.616	-424
55909.656	-428
55909.696	-425
55909.736	-421
55909.776	-432
55909.816	-439
55909.856	-436
55909.896	-445
55909.936	-448
55909.976	-435
55910.016	-423
55910.056	-422
55910.096	-414
55910.136	-406
55910.176	-411
55910.216	-427
55910.256	-445
55910.296	-441
55910.336	-421
55910.376	-417
55910.416	-417
55910.456	-426
55910.496	-422
55910.536	-423
55910.576	-423
55910.616	-417
55910.656	-423
55910.696	-431
55910.736	-426
55910.776	-411
55910.816	-410
55910.856	-421
55910.896	-426
55910.936	-423
55910.976	-421
55911.016	-417
55911.056	-421
55911.096	-422
55911.136	-418
55911.176	-418
55911.216	-425
55911.256	-419
55911.296	-423
55911.336	-423
55911.376	-427
55911.416	-428
55911.456	-421
55911.496	-409
55911.536	-423
55911.576	-427
55911.616	-424
55911.656	-421
55911.696	-416
55911.736	-420
55911.776	-419
55911.816	-421
55911.856	-419
55911.896	-423
55911.936	-428
55911.976	-427
55912.016	-410
55912.056	-404
55912.096	-417
55912.136	-421
55912.176	-414
55912.216	-411
55912.256	-418
55912.296	-421
55912.336	-414
55912.376	-418
55912.416	-420
55912.456	-422
55912.496	-413
55912.536	-405
55912.576	-414
55912.616	-427
55912.656	-423
55912.696	-420
55912.736	-416
55912.776	-412
55912.816	-403
55912.856	-427
55912.896	-426
55912.936	-412
55912.976	-416
55913.016	-423
55913.056	-415
55913.096	-410
55913.136	-416
55913.176	-432
55913.216	-421
55913.256	-416
55913.296	-427
55913.336	-388
55913.376	-420
55913.416	-418
55913.456	-377
55913.496	-360
55913.536	-414
55913.576	-406
55913.616	-368
55913.656	-421
55913.696	-455
55913.736	-401
55913.776	-333
55913.816	-358
55913.856	-410
55913.896	-441
55913.936	-395
55913.976	-364
55914.016	-393
55914.056	-453
55914.096	-608
55914.136	-600
55914.176	-537
55914.216	-469
55914.256	-277
55914.296	-284
55914.336	-373
55914.376	-368
55914.416	-504
55914.456	-605
55914.496	-552
55914.536	-516
55914.576	-463
55914.616	-340
55914.656	-252
55914.696	-327
55914.736	-608
55914.776	-719
55914.816	-570
55914.856	-273
55914.896	-178
55914.936	-238
55914.976	-342
55915.016	-349
55915.056	-328
55915.096	-522
55915.136	-507
55915.176	-443
55915.216	-488
55915.256	-647
55915.296	-575
55915.336	-488
55915.376	-394
55915.416	-284
55915.456	-288
55915.496	-481
55915.536	-510
55915.576	-575
55915.616	-694
55915.656	-685
55915.696	-641
55915.736	-440
55915.776	-398
55915.816	-452
55915.856	-532
55915.896	-530
55915.936	-581
55915.976	-567
55916.016	-718
55916.056	-575
55916.096	-468
55916.136	-531
55916.176	-500
55916.216	-373
55916.256	-348
55916.296	-499
55916.336	-619
55916.376	-518
55916.416	-430
55916.456	-467
55916.496	-386
55916.536	-460
55916.576	-495
55916.616	-603
55916.656	-729
55916.696	-713
55916.736	-508
55916.776	-542
55916.816	-513
55916.856	-531
55916.896	-447
55916.936	-512
55916.976	-607
55917.016	-475
55917.056	-337
55917.096	-322
55917.136	-404
55917.176	-447
55917.216	-314
55917.256	-498
55917.296	-770
55917.336	-741
55917.376	-587
55917.416	-485
55917.456	-380
55917.496	-371
55917.536	-480
55917.576	-623
55917.616	-338
55917.656	-151
55917.696	-268
55917.736	-414
55917.776	-353
55917.816	-346
55917.856	-558
55917.896	-518
55917.936	-433
55917.976	-560
55918.016	-550
55918.056	-389
55918.096	-410
55918.136	-440
55918.176	-405
55918.216	-415
55918.256	-534
55918.296	-492
55918.336	-630
55918.376	-519
55918.416	-419
55918.456	-545
55918.496	-510
55918.536	-447
55918.576	-269
55918.616	-382
55918.656	-385
55918.696	-380
55918.736	-599
55918.776	-639
55918.816	-537
55918.856	-361
55918.896	-505
55918.936	-615
55918.976	-382
55919.016	-126
55919.056	-28
55919.096	-340
55919.136	-604
55919.176	-380
55919.216	-364
55919.256	-489
55919.296	-396
55919.336	-380
55919.376	-549
55919.416	-664
55919.456	-585
55919.496	-451
55919.536	-387
55919.576	-382
55919.616	-445
55919.656	-624
55919.696	-617
55919.736	-605
55919.776	-438
55919.816	-489
55919.856	-469
55919.896	-383
55919.936	-356
55919.976	-422
55920.016	-435
55920.056	-460
55920.096	-402
55920.136	-383
55920.176	-433
55920.216	-554
55920.256	-543
55920.296	-475
55920.336	-480
55920.376	-537
55920.416	-498
55920.456	-475
55920.496	-437
55920.536	-371
55920.576	-337
55920.616	-317
55920.656	-281
55920.696	-419
55920.736	-393
55920.776	-374
55920.816	-295
55920.856	-436
55920.896	-516
55920.936	-813
55920.976	-679
55921.016	-575
55921.056	-487
55921.096	-476
55921.136	-346
55921.176	-509
55921.216	-587
55921.256	-587
55921.296	-606
55921.336	-561
55921.376	-421
55921.416	-529
55921.456	-564
55921.496	-364
55921.536	-309
55921.576	-424
55921.616	-519
55921.656	-459
55921.696	-432
55921.736	-428
55921.776	-672
55921.816	-710
55921.856	-463
55921.896	-225
55921.936	-315
55921.976	-354
55922.016	-350
55922.056	-299
55922.096	-287
55922.136	-284
55922.176	-363
55922.216	-475
55922.256	-658
55922.296	-507
55922.336	-356
55922.376	-418
55922.416	-673
55922.456	-818
55922.496	-656
55922.536	-514
55922.576	-581
55922.616	-547
55922.656	-524
55922.696	-483
55922.736	-611
55922.776	-540
55922.816	-458
55922.856	-415
55922.896	-407
55922.936	-436
55922.976	-564
55923.016	-616
55923.056	-241
55923.096	-196
55923.136	-556
55923.176	-623
55923.216	-564
55923.256	-462
55923.296	-496
55923.336	-522
55923.376	-511
55923.416	-530
55923.456	-522
55923.496	-529
55923.536	-528
55923.576	-448
55923.616	-538
55923.656	-463
55923.696	-334
55923.736	-282
55923.776	-312
55923.816	-344
55923.856	-439
55923.896	-470
55923.936	-514
55923.976	-480
55924.016	-381
55924.056	-220
55924.096	-208
55924.136	-537
55924.176	-792
55924.216	-657
55924.256	-480
55924.296	-335
55924.336	-511
55924.376	-433
55924.416	-358
55924.456	-499
55924.496	-605
55924.536	-615
55924.576	-516
55924.616	-433
55924.656	-386
55924.696	-380
55924.736	-427
55924.776	-336
55924.816	-368
55924.856	-364
55924.896	-382
55924.936	-591
55924.976	-537
55925.016	-461
55925.056	-478
55925.096	-441
55925.136	-407
55925.176	-558
55925.216	-232
55925.256	-202
55925.296	-353
55925.336	-366
55925.376	-310
55925.416	-347
55925.456	-417
55925.496	-386
55925.536	-316
55925.576	-297
55925.616	-255
55925.656	-362
55925.696	-564
55925.736	-420
55925.776	-200
55925.816	-235
55925.856	-287
55925.896	-332
55925.936	-235
55925.976	-201
55926.016	-382
55926.056	-502
55926.096	-471
55926.136	-365
55926.176	-392
55926.216	-372
55926.256	-457
55926.296	-542
55926.336	-453
55926.376	-439
55926.416	-327
55926.456	-308
55926.496	-399
55926.536	-506
55926.576	-452
55926.616	-291
55926.656	-265
55926.696	-272
55926.736	-293
55926.776	-330
55926.816	-431
55926.856	-316
55926.896	-434
55926.936	-261
55926.976	-191
55927.016	-315
55927.056	-443
55927.096	-514
55927.136	-450
55927.176	-362
55927.216	-376
55927.256	-387
55927.296	-383
55927.336	-408
55927.376	-425
55927.416	-404
55927.456	-410
55927.496	-392
55927.536	-363
55927.576	-378
55927.616	-392
55927.656	-391
55927.696	-391
55927.736	-406
55927.776	-415
55927.816	-419
55927.856	-410
55927.896	-402
55927.936	-388
55927.976	-385
55928.016	-397
55928.056	-404
55928.096	-410
55928.136	-411
55928.176	-418
55928.216	-416
55928.256	-414
55928.296	-398
55928.336	-401
55928.376	-408
55928.416	-415
55928.456	-402
55928.496	-405
55928.536	-416
55928.576	-405
55928.616	-406
55928.656	-407
55928.696	-415
55928.736	-399
55928.776	-413
55928.816	-415
55928.856	-403
55928.896	-404
55928.936	-418
55928.976	-411
[truncated: 111,646 more rows]
