# Supplementary material for: A Novel Algorithm for Movement Artifact Removal in ECG Signals Acquired from Wearable Systems Applied to Horses
Source: PLoS One. 2015 Oct 20;10(10):e0140783. doi: 10.1371/journal.pone.0140783 (PMC4618928; doi:10.1371/journal.pone.0140783)
Supplement: S1 Supporting Information — Electrocardiographic and Accellerometric data. (ZIP) [file pone.0140783.s001.zip › Available Data/Isotta_1_AccY.txt]

55849.016	-721
55849.056	-724
55849.096	-724
55849.136	-724
55849.176	-724
55849.216	-723
55849.256	-726
55849.296	-723
55849.336	-718
55849.376	-724
55849.416	-729
55849.456	-733
55849.496	-727
55849.536	-716
55849.576	-718
55849.616	-725
55849.656	-723
55849.696	-719
55849.736	-723
55849.776	-725
55849.816	-728
55849.856	-724
55849.896	-724
55849.936	-719
55849.976	-718
55850.016	-718
55850.056	-718
55850.096	-719
55850.136	-727
55850.176	-723
55850.216	-723
55850.256	-716
55850.296	-721
55850.336	-723
55850.376	-722
55850.416	-729
55850.456	-726
55850.496	-724
55850.536	-717
55850.576	-714
55850.616	-713
55850.656	-713
55850.696	-720
55850.736	-719
55850.776	-721
55850.816	-719
55850.856	-721
55850.896	-717
55850.936	-715
55850.976	-718
55851.016	-720
55851.056	-722
55851.096	-726
55851.136	-724
55851.176	-719
55851.216	-724
55851.256	-712
55851.296	-711
55851.336	-719
55851.376	-724
55851.416	-718
55851.456	-720
55851.496	-721
55851.536	-727
55851.576	-722
55851.616	-715
55851.656	-711
55851.696	-714
55851.736	-720
55851.776	-726
55851.816	-724
55851.856	-723
55851.896	-714
55851.936	-719
55851.976	-679
55852.016	-714
55852.056	-789
55852.096	-748
55852.136	-694
55852.176	-690
55852.216	-711
55852.256	-717
55852.296	-715
55852.336	-718
55852.376	-713
55852.416	-716
55852.456	-716
55852.496	-712
55852.536	-721
55852.576	-711
55852.616	-710
55852.656	-711
55852.696	-706
55852.736	-711
55852.776	-713
55852.816	-715
55852.856	-717
55852.896	-715
55852.936	-694
55852.976	-769
55853.016	-693
55853.056	-690
55853.096	-724
55853.136	-725
55853.176	-724
55853.216	-710
55853.256	-710
55853.296	-717
55853.336	-729
55853.376	-730
55853.416	-737
55853.456	-724
55853.496	-712
55853.536	-700
55853.576	-697
55853.616	-735
55853.656	-748
55853.696	-787
55853.736	-765
55853.776	-682
55853.816	-710
55853.856	-712
55853.896	-724
55853.936	-774
55853.976	-783
55854.016	-747
55854.056	-660
55854.096	-640
55854.136	-575
55854.176	-539
55854.216	-605
55854.256	-719
55854.296	-825
55854.336	-790
55854.376	-722
55854.416	-651
55854.456	-624
55854.496	-635
55854.536	-737
55854.576	-731
55854.616	-684
55854.656	-719
55854.696	-711
55854.736	-690
55854.776	-717
55854.816	-766
55854.856	-754
55854.896	-765
55854.936	-718
55854.976	-778
55855.016	-772
55855.056	-772
55855.096	-707
55855.136	-691
55855.176	-682
55855.216	-631
55855.256	-654
55855.296	-718
55855.336	-777
55855.376	-724
55855.416	-611
55855.456	-655
55855.496	-737
55855.536	-785
55855.576	-718
55855.616	-614
55855.656	-584
55855.696	-635
55855.736	-769
55855.776	-844
55855.816	-822
55855.856	-755
55855.896	-700
55855.936	-623
55855.976	-721
55856.016	-811
55856.056	-801
55856.096	-731
55856.136	-685
55856.176	-676
55856.216	-752
55856.256	-780
55856.296	-741
55856.336	-731
55856.376	-807
55856.416	-856
55856.456	-814
55856.496	-887
55856.536	-987
55856.576	-882
55856.616	-860
55856.656	-765
55856.696	-851
55856.736	-848
55856.776	-818
55856.816	-771
55856.856	-741
55856.896	-822
55856.936	-830
55856.976	-736
55857.016	-581
55857.056	-723
55857.096	-851
55857.136	-838
55857.176	-819
55857.216	-733
55857.256	-738
55857.296	-756
55857.336	-755
55857.376	-748
55857.416	-744
55857.456	-718
55857.496	-730
55857.536	-730
55857.576	-714
55857.616	-765
55857.656	-749
55857.696	-749
55857.736	-750
55857.776	-728
55857.816	-658
55857.856	-668
55857.896	-706
55857.936	-737
55857.976	-818
55858.016	-842
55858.056	-827
55858.096	-844
55858.136	-733
55858.176	-706
55858.216	-792
55858.256	-892
55858.296	-845
55858.336	-806
55858.376	-740
55858.416	-719
55858.456	-777
55858.496	-817
55858.536	-830
55858.576	-765
55858.616	-867
55858.656	-789
55858.696	-765
55858.736	-678
55858.776	-648
55858.816	-702
55858.856	-726
55858.896	-719
55858.936	-683
55858.976	-670
55859.016	-788
55859.056	-813
55859.096	-826
55859.136	-847
55859.176	-807
55859.216	-750
55859.256	-811
55859.296	-813
55859.336	-829
55859.376	-848
55859.416	-872
55859.456	-703
55859.496	-601
55859.536	-621
55859.576	-697
55859.616	-757
55859.656	-746
55859.696	-717
55859.736	-712
55859.776	-765
55859.816	-712
55859.856	-724
55859.896	-792
55859.936	-852
55859.976	-869
55860.016	-810
55860.056	-697
55860.096	-600
55860.136	-701
55860.176	-703
55860.216	-747
55860.256	-591
55860.296	-647
55860.336	-782
55860.376	-867
55860.416	-858
55860.456	-854
55860.496	-878
55860.536	-760
55860.576	-681
55860.616	-681
55860.656	-791
55860.696	-670
55860.736	-600
55860.776	-526
55860.816	-530
55860.856	-558
55860.896	-646
55860.936	-738
55860.976	-786
55861.016	-641
55861.056	-661
55861.096	-576
55861.136	-693
55861.176	-792
55861.216	-665
55861.256	-738
55861.296	-813
55861.336	-720
55861.376	-664
55861.416	-635
55861.456	-603
55861.496	-669
55861.536	-588
55861.576	-669
55861.616	-661
55861.656	-656
55861.696	-664
55861.736	-642
55861.776	-482
55861.816	-763
55861.856	-897
55861.896	-889
55861.936	-748
55861.976	-612
55862.016	-546
55862.056	-463
55862.096	-453
55862.136	-651
55862.176	-812
55862.216	-657
55862.256	-599
55862.296	-557
55862.336	-737
55862.376	-713
55862.416	-708
55862.456	-635
55862.496	-599
55862.536	-641
55862.576	-728
55862.616	-736
55862.656	-767
55862.696	-724
55862.736	-559
55862.776	-534
55862.816	-677
55862.856	-795
55862.896	-701
55862.936	-698
55862.976	-614
55863.016	-530
55863.056	-558
55863.096	-647
55863.136	-848
55863.176	-842
55863.216	-748
55863.256	-612
55863.296	-563
55863.336	-550
55863.376	-616
55863.416	-624
55863.456	-601
55863.496	-568
55863.536	-690
55863.576	-757
55863.616	-833
55863.656	-842
55863.696	-794
55863.736	-684
55863.776	-650
55863.816	-700
55863.856	-683
55863.896	-807
55863.936	-847
55863.976	-848
55864.016	-783
55864.056	-721
55864.096	-670
55864.136	-617
55864.176	-692
55864.216	-649
55864.256	-612
55864.296	-747
55864.336	-774
55864.376	-747
55864.416	-717
55864.456	-756
55864.496	-741
55864.536	-675
55864.576	-644
55864.616	-658
55864.656	-664
55864.696	-687
55864.736	-706
55864.776	-733
55864.816	-741
55864.856	-741
55864.896	-735
55864.936	-723
55864.976	-712
55865.016	-690
55865.056	-699
55865.096	-696
55865.136	-693
55865.176	-702
55865.216	-688
55865.256	-685
55865.296	-697
55865.336	-702
55865.376	-698
55865.416	-706
55865.456	-712
55865.496	-712
55865.536	-706
55865.576	-700
55865.616	-686
55865.656	-683
55865.696	-688
55865.736	-701
55865.776	-705
55865.816	-706
55865.856	-706
55865.896	-701
55865.936	-703
55865.976	-707
55866.016	-705
55866.056	-700
55866.096	-699
55866.136	-710
55866.176	-712
55866.216	-706
55866.256	-707
55866.296	-712
55866.336	-714
55866.376	-718
55866.416	-712
55866.456	-707
55866.496	-703
55866.536	-714
55866.576	-718
55866.616	-721
55866.656	-713
55866.696	-702
55866.736	-707
55866.776	-709
55866.816	-710
55866.856	-715
55866.896	-715
55866.936	-716
55866.976	-716
55867.016	-714
55867.056	-712
55867.096	-712
55867.136	-707
55867.176	-714
55867.216	-715
55867.256	-715
55867.296	-724
55867.336	-710
55867.376	-712
55867.416	-707
55867.456	-711
55867.496	-714
55867.536	-716
55867.576	-715
55867.616	-712
55867.656	-710
55867.696	-717
55867.736	-716
55867.776	-726
55867.816	-716
55867.856	-709
55867.896	-715
55867.936	-713
55867.976	-715
55868.016	-721
55868.056	-722
55868.096	-723
55868.136	-723
55868.176	-708
55868.216	-758
55868.256	-708
55868.296	-691
55868.336	-736
55868.376	-745
55868.416	-736
55868.456	-739
55868.496	-738
55868.536	-745
55868.576	-746
55868.616	-725
55868.656	-730
55868.696	-734
55868.736	-718
55868.776	-704
55868.816	-718
55868.856	-716
55868.896	-690
55868.936	-623
55868.976	-708
55869.016	-700
55869.056	-725
55869.096	-703
55869.136	-698
55869.176	-695
55869.216	-687
55869.256	-688
55869.296	-701
55869.336	-708
55869.376	-700
55869.416	-695
55869.456	-658
55869.496	-679
55869.536	-715
55869.576	-717
55869.616	-699
55869.656	-664
55869.696	-663
55869.736	-676
55869.776	-713
55869.816	-712
55869.856	-711
55869.896	-702
55869.936	-702
55869.976	-684
55870.016	-698
55870.056	-715
55870.096	-702
55870.136	-702
55870.176	-695
55870.216	-684
55870.256	-685
55870.296	-704
55870.336	-708
55870.376	-713
55870.416	-707
55870.456	-711
55870.496	-727
55870.536	-609
55870.576	-737
55870.616	-726
55870.656	-706
55870.696	-694
55870.736	-694
55870.776	-687
55870.816	-688
55870.856	-687
55870.896	-681
55870.936	-708
55870.976	-724
55871.016	-723
55871.056	-700
55871.096	-703
55871.136	-701
55871.176	-698
55871.216	-688
55871.256	-688
55871.296	-700
55871.336	-706
55871.376	-739
55871.416	-707
55871.456	-710
55871.496	-697
55871.536	-687
55871.576	-700
55871.616	-700
55871.656	-705
55871.696	-708
55871.736	-707
55871.776	-714
55871.816	-706
55871.856	-702
55871.896	-710
55871.936	-704
55871.976	-706
55872.016	-712
55872.056	-694
55872.096	-708
55872.136	-717
55872.176	-715
55872.216	-710
55872.256	-697
55872.296	-706
55872.336	-705
55872.376	-704
55872.416	-709
55872.456	-721
55872.496	-724
55872.536	-718
55872.576	-714
55872.616	-705
55872.656	-705
55872.696	-712
55872.736	-728
55872.776	-712
55872.816	-703
55872.856	-687
55872.896	-696
55872.936	-694
55872.976	-696
55873.016	-689
55873.056	-699
55873.096	-701
55873.136	-710
55873.176	-710
55873.216	-706
55873.256	-711
55873.296	-702
55873.336	-700
55873.376	-683
55873.416	-688
55873.456	-714
55873.496	-717
55873.536	-714
55873.576	-707
55873.616	-697
55873.656	-699
55873.696	-564
55873.736	-798
55873.776	-714
55873.816	-686
55873.856	-691
55873.896	-716
55873.936	-702
55873.976	-701
55874.016	-701
55874.056	-698
55874.096	-693
55874.136	-697
55874.176	-697
55874.216	-693
55874.256	-697
55874.296	-700
55874.336	-703
55874.376	-706
55874.416	-694
55874.456	-697
55874.496	-688
55874.536	-733
55874.576	-709
55874.616	-671
55874.656	-692
55874.696	-637
55874.736	-701
55874.776	-704
55874.816	-692
55874.856	-721
55874.896	-721
55874.936	-694
55874.976	-702
55875.016	-664
55875.056	-701
55875.096	-724
55875.136	-719
55875.176	-703
55875.216	-697
55875.256	-724
55875.296	-738
55875.336	-641
55875.376	-702
55875.416	-740
55875.456	-650
55875.496	-685
55875.536	-752
55875.576	-674
55875.616	-645
55875.656	-762
55875.696	-686
55875.736	-678
55875.776	-748
55875.816	-645
55875.856	-658
55875.896	-695
55875.936	-692
55875.976	-666
55876.016	-679
55876.056	-693
55876.096	-709
55876.136	-699
55876.176	-699
55876.216	-700
55876.256	-683
55876.296	-676
55876.336	-675
55876.376	-689
55876.416	-688
55876.456	-685
55876.496	-697
55876.536	-692
55876.576	-686
55876.616	-691
55876.656	-694
55876.696	-684
55876.736	-675
55876.776	-678
55876.816	-659
55876.856	-664
55876.896	-613
55876.936	-755
55876.976	-771
55877.016	-642
55877.056	-704
55877.096	-700
55877.136	-601
55877.176	-657
55877.216	-694
55877.256	-716
55877.296	-666
55877.336	-666
55877.376	-691
55877.416	-688
55877.456	-687
55877.496	-676
55877.536	-682
55877.576	-682
55877.616	-669
55877.656	-676
55877.696	-700
55877.736	-694
55877.776	-695
55877.816	-674
55877.856	-677
55877.896	-704
55877.936	-654
55877.976	-701
55878.016	-611
55878.056	-800
55878.096	-740
55878.136	-642
55878.176	-601
55878.216	-671
55878.256	-726
55878.296	-693
55878.336	-654
55878.376	-644
55878.416	-629
55878.456	-591
55878.496	-611
55878.536	-652
55878.576	-589
55878.616	-554
55878.656	-658
55878.696	-755
55878.736	-768
55878.776	-682
55878.816	-603
55878.856	-597
55878.896	-610
55878.936	-593
55878.976	-653
55879.016	-830
55879.056	-657
55879.096	-641
55879.136	-682
55879.176	-713
55879.216	-751
55879.256	-758
55879.296	-692
55879.336	-677
55879.376	-670
55879.416	-723
55879.456	-742
55879.496	-700
55879.536	-731
55879.576	-729
55879.616	-676
55879.656	-647
55879.696	-648
55879.736	-600
55879.776	-629
55879.816	-642
55879.856	-567
55879.896	-630
55879.936	-807
55879.976	-856
55880.016	-694
55880.056	-605
55880.096	-539
55880.136	-599
55880.176	-717
55880.216	-836
55880.256	-771
55880.296	-727
55880.336	-652
55880.376	-624
55880.416	-543
55880.456	-597
55880.496	-600
55880.536	-939
55880.576	-950
55880.616	-742
55880.656	-705
55880.696	-684
55880.736	-678
55880.776	-757
55880.816	-779
55880.856	-749
55880.896	-831
55880.936	-826
55880.976	-791
55881.016	-641
55881.056	-577
55881.096	-518
55881.136	-645
55881.176	-666
55881.216	-612
55881.256	-672
55881.296	-744
55881.336	-713
55881.376	-767
55881.416	-788
55881.456	-588
55881.496	-671
55881.536	-662
55881.576	-708
55881.616	-660
55881.656	-642
55881.696	-681
55881.736	-800
55881.776	-807
55881.816	-768
55881.856	-771
55881.896	-753
55881.936	-800
55881.976	-672
55882.016	-767
55882.056	-833
55882.096	-759
55882.136	-771
55882.176	-773
55882.216	-718
55882.256	-709
55882.296	-716
55882.336	-753
55882.376	-697
55882.416	-765
55882.456	-750
55882.496	-751
55882.536	-779
55882.576	-817
55882.616	-841
55882.656	-771
55882.696	-694
55882.736	-674
55882.776	-715
55882.816	-707
55882.856	-766
55882.896	-783
55882.936	-767
55882.976	-745
55883.016	-735
55883.056	-728
55883.096	-737
55883.136	-729
55883.176	-717
55883.216	-747
55883.256	-731
55883.296	-737
55883.336	-733
55883.376	-728
55883.416	-720
55883.456	-728
55883.496	-699
55883.536	-701
55883.576	-712
55883.616	-731
55883.656	-741
55883.696	-746
55883.736	-736
55883.776	-745
55883.816	-741
55883.856	-731
55883.896	-765
55883.936	-691
55883.976	-729
55884.016	-742
55884.056	-748
55884.096	-763
55884.136	-763
55884.176	-742
55884.216	-723
55884.256	-724
55884.296	-718
55884.336	-752
55884.376	-808
55884.416	-746
55884.456	-777
55884.496	-803
55884.536	-797
55884.576	-788
55884.616	-736
55884.656	-745
55884.696	-771
55884.736	-808
55884.776	-758
55884.816	-768
55884.856	-726
55884.896	-729
55884.936	-720
55884.976	-698
55885.016	-719
55885.056	-658
55885.096	-580
55885.136	-615
55885.176	-752
55885.216	-794
55885.256	-757
55885.296	-733
55885.336	-712
55885.376	-707
55885.416	-740
55885.456	-742
55885.496	-700
55885.536	-653
55885.576	-765
55885.616	-717
55885.656	-670
55885.696	-713
55885.736	-705
55885.776	-723
55885.816	-737
55885.856	-720
55885.896	-699
55885.936	-696
55885.976	-729
55886.016	-738
55886.056	-718
55886.096	-728
55886.136	-777
55886.176	-742
55886.216	-762
55886.256	-708
55886.296	-676
55886.336	-691
55886.376	-704
55886.416	-712
55886.456	-731
55886.496	-729
55886.536	-792
55886.576	-747
55886.616	-824
55886.656	-777
55886.696	-712
55886.736	-713
55886.776	-724
55886.816	-708
55886.856	-733
55886.896	-731
55886.936	-800
55886.976	-805
55887.016	-762
55887.056	-731
55887.096	-738
55887.136	-727
55887.176	-718
55887.216	-718
55887.256	-734
55887.296	-731
55887.336	-693
55887.376	-683
55887.416	-712
55887.456	-730
55887.496	-784
55887.536	-801
55887.576	-761
55887.616	-712
55887.656	-700
55887.696	-710
55887.736	-738
55887.776	-746
55887.816	-753
55887.856	-750
55887.896	-737
55887.936	-731
55887.976	-726
55888.016	-724
55888.056	-741
55888.096	-737
55888.136	-731
55888.176	-742
55888.216	-742
55888.256	-738
55888.296	-751
55888.336	-759
55888.376	-737
55888.416	-738
55888.456	-748
55888.496	-728
55888.536	-693
55888.576	-676
55888.616	-759
55888.656	-744
55888.696	-824
55888.736	-682
55888.776	-630
55888.816	-831
55888.856	-765
55888.896	-770
55888.936	-751
55888.976	-730
55889.016	-722
55889.056	-705
55889.096	-734
55889.136	-732
55889.176	-733
55889.216	-714
55889.256	-691
55889.296	-698
55889.336	-715
55889.376	-744
55889.416	-758
55889.456	-741
55889.496	-676
55889.536	-593
55889.576	-689
55889.616	-812
55889.656	-853
55889.696	-812
55889.736	-736
55889.776	-712
55889.816	-695
55889.856	-745
55889.896	-913
55889.936	-844
55889.976	-780
55890.016	-782
55890.056	-727
55890.096	-742
55890.136	-714
55890.176	-711
55890.216	-679
55890.256	-853
55890.296	-1002
55890.336	-982
55890.376	-887
55890.416	-771
55890.456	-788
55890.496	-774
55890.536	-676
55890.576	-730
55890.616	-813
55890.656	-918
55890.696	-949
55890.736	-854
55890.776	-745
55890.816	-689
55890.856	-658
55890.896	-851
55890.936	-671
55890.976	-600
55891.016	-645
55891.056	-738
55891.096	-916
55891.136	-969
55891.176	-866
55891.216	-800
55891.256	-736
55891.296	-694
55891.336	-736
55891.376	-725
55891.416	-789
55891.456	-847
55891.496	-915
55891.536	-762
55891.576	-667
55891.616	-599
55891.656	-587
55891.696	-729
55891.736	-807
55891.776	-832
55891.816	-729
55891.856	-785
55891.896	-842
55891.936	-838
55891.976	-893
55892.016	-777
55892.056	-629
55892.096	-698
55892.136	-740
55892.176	-722
55892.216	-832
55892.256	-772
55892.296	-694
55892.336	-720
55892.376	-653
55892.416	-705
55892.456	-513
55892.496	-700
55892.536	-1017
55892.576	-919
55892.616	-885
55892.656	-694
55892.696	-747
55892.736	-722
55892.776	-656
55892.816	-672
55892.856	-845
55892.896	-931
55892.936	-864
55892.976	-770
55893.016	-683
55893.056	-602
55893.096	-652
55893.136	-679
55893.176	-824
55893.216	-873
55893.256	-891
55893.296	-830
55893.336	-698
55893.376	-725
55893.416	-682
55893.456	-668
55893.496	-718
55893.536	-832
55893.576	-790
55893.616	-730
55893.656	-712
55893.696	-733
55893.736	-705
55893.776	-680
55893.816	-731
55893.856	-691
55893.896	-672
55893.936	-696
55893.976	-673
55894.016	-666
55894.056	-700
55894.096	-714
55894.136	-737
55894.176	-771
55894.216	-751
55894.256	-746
55894.296	-740
55894.336	-732
55894.376	-720
55894.416	-722
55894.456	-730
55894.496	-718
55894.536	-696
55894.576	-687
55894.616	-754
55894.656	-731
55894.696	-716
55894.736	-719
55894.776	-709
55894.816	-749
55894.856	-746
55894.896	-741
55894.936	-733
55894.976	-731
55895.016	-736
55895.056	-733
55895.096	-735
55895.136	-717
55895.176	-734
55895.216	-741
55895.256	-745
55895.296	-743
55895.336	-747
55895.376	-746
55895.416	-741
55895.456	-730
55895.496	-728
55895.536	-729
55895.576	-730
55895.616	-732
55895.656	-736
55895.696	-735
55895.736	-742
55895.776	-740
55895.816	-736
55895.856	-726
55895.896	-725
55895.936	-723
55895.976	-732
55896.016	-725
55896.056	-736
55896.096	-740
55896.136	-742
55896.176	-732
55896.216	-741
55896.256	-727
55896.296	-724
55896.336	-722
55896.376	-724
55896.416	-715
55896.456	-723
55896.496	-733
55896.536	-737
55896.576	-732
55896.616	-728
55896.656	-725
55896.696	-739
55896.736	-735
55896.776	-735
55896.816	-733
55896.856	-730
55896.896	-727
55896.936	-729
55896.976	-731
55897.016	-734
55897.056	-735
55897.096	-738
55897.136	-744
55897.176	-737
55897.216	-736
55897.256	-725
55897.296	-729
55897.336	-737
55897.376	-740
55897.416	-738
55897.456	-738
55897.496	-747
55897.536	-742
55897.576	-736
55897.616	-741
55897.656	-724
55897.696	-738
55897.736	-767
55897.776	-774
55897.816	-756
55897.856	-754
55897.896	-753
55897.936	-744
55897.976	-751
55898.016	-755
55898.056	-795
55898.096	-819
55898.136	-852
55898.176	-834
55898.216	-823
55898.256	-776
55898.296	-783
55898.336	-779
55898.376	-754
55898.416	-758
55898.456	-789
55898.496	-870
55898.536	-838
55898.576	-753
55898.616	-710
55898.656	-687
55898.696	-760
55898.736	-661
55898.776	-661
55898.816	-670
55898.856	-790
55898.896	-777
55898.936	-799
55898.976	-736
55899.016	-664
55899.056	-741
55899.096	-783
55899.136	-784
55899.176	-763
55899.216	-830
55899.256	-830
55899.296	-846
55899.336	-718
55899.376	-732
55899.416	-651
55899.456	-676
55899.496	-663
55899.536	-836
55899.576	-866
55899.616	-840
55899.656	-916
55899.696	-882
55899.736	-888
55899.776	-790
55899.816	-737
55899.856	-724
55899.896	-695
55899.936	-747
55899.976	-800
55900.016	-829
55900.056	-869
55900.096	-851
55900.136	-765
55900.176	-689
55900.216	-633
55900.256	-677
55900.296	-753
55900.336	-804
55900.376	-766
55900.416	-535
55900.456	-581
55900.496	-805
55900.536	-986
55900.576	-926
55900.616	-796
55900.656	-709
55900.696	-760
55900.736	-761
55900.776	-709
55900.816	-813
55900.856	-888
55900.896	-955
55900.936	-925
55900.976	-694
55901.016	-670
55901.056	-617
55901.096	-646
55901.136	-580
55901.176	-781
55901.216	-782
55901.256	-726
55901.296	-759
55901.336	-834
55901.376	-813
55901.416	-775
55901.456	-727
55901.496	-712
55901.536	-651
55901.576	-676
55901.616	-734
55901.656	-765
55901.696	-736
55901.736	-810
55901.776	-821
55901.816	-741
55901.856	-665
55901.896	-632
55901.936	-653
55901.976	-686
55902.016	-602
55902.056	-547
55902.096	-658
55902.136	-721
55902.176	-818
55902.216	-760
55902.256	-756
55902.296	-776
55902.336	-728
55902.376	-798
55902.416	-897
55902.456	-790
55902.496	-725
55902.536	-729
55902.576	-549
55902.616	-610
55902.656	-687
55902.696	-753
55902.736	-860
55902.776	-854
55902.816	-730
55902.856	-714
55902.896	-730
55902.936	-816
55902.976	-822
55903.016	-765
55903.056	-766
55903.096	-676
55903.136	-697
55903.176	-766
55903.216	-742
55903.256	-835
55903.296	-828
55903.336	-773
55903.376	-714
55903.416	-735
55903.456	-744
55903.496	-748
55903.536	-605
55903.576	-628
55903.616	-737
55903.656	-866
55903.696	-905
55903.736	-896
55903.776	-797
55903.816	-748
55903.856	-669
55903.896	-766
55903.936	-832
55903.976	-885
55904.016	-857
55904.056	-768
55904.096	-736
55904.136	-543
55904.176	-560
55904.216	-545
55904.256	-813
55904.296	-911
55904.336	-956
55904.376	-896
55904.416	-917
55904.456	-896
55904.496	-832
55904.536	-768
55904.576	-723
55904.616	-729
55904.656	-747
55904.696	-718
55904.736	-724
55904.776	-750
55904.816	-746
55904.856	-751
55904.896	-746
55904.936	-762
55904.976	-781
55905.016	-758
55905.056	-756
55905.096	-667
55905.136	-755
55905.176	-850
55905.216	-735
55905.256	-702
55905.296	-785
55905.336	-792
55905.376	-777
55905.416	-807
55905.456	-801
55905.496	-847
55905.536	-855
55905.576	-886
55905.616	-956
55905.656	-755
55905.696	-599
55905.736	-510
55905.776	-364
55905.816	-679
55905.856	-875
55905.896	-941
55905.936	-1031
55905.976	-884
55906.016	-724
55906.056	-718
55906.096	-559
55906.136	-696
55906.176	-679
55906.216	-779
55906.256	-853
55906.296	-778
55906.336	-821
55906.376	-629
55906.416	-705
55906.456	-758
55906.496	-777
55906.536	-617
55906.576	-611
55906.616	-710
55906.656	-730
55906.696	-750
55906.736	-799
55906.776	-807
55906.816	-741
55906.856	-678
55906.896	-782
55906.936	-918
55906.976	-861
55907.016	-732
55907.056	-630
55907.096	-621
55907.136	-727
55907.176	-803
55907.216	-780
55907.256	-710
55907.296	-768
55907.336	-807
55907.376	-807
55907.416	-794
55907.456	-679
55907.496	-587
55907.536	-726
55907.576	-662
55907.616	-695
55907.656	-732
55907.696	-710
55907.736	-580
55907.776	-644
55907.816	-784
55907.856	-891
55907.896	-871
55907.936	-695
55907.976	-609
55908.016	-612
55908.056	-726
55908.096	-778
55908.136	-738
55908.176	-737
55908.216	-660
55908.256	-724
55908.296	-663
55908.336	-616
55908.376	-750
55908.416	-705
55908.456	-720
55908.496	-733
55908.536	-702
55908.576	-687
55908.616	-729
55908.656	-705
55908.696	-705
55908.736	-706
55908.776	-709
55908.816	-694
55908.856	-712
55908.896	-732
55908.936	-717
55908.976	-727
55909.016	-727
55909.056	-725
55909.096	-723
55909.136	-701
55909.176	-706
55909.216	-676
55909.256	-758
55909.296	-662
55909.336	-683
55909.376	-713
55909.416	-691
55909.456	-696
55909.496	-709
55909.536	-723
55909.576	-698
55909.616	-699
55909.656	-664
55909.696	-677
55909.736	-694
55909.776	-702
55909.816	-711
55909.856	-705
55909.896	-692
55909.936	-685
55909.976	-694
55910.016	-703
55910.056	-706
55910.096	-702
55910.136	-707
55910.176	-706
55910.216	-704
55910.256	-700
55910.296	-698
55910.336	-700
55910.376	-701
55910.416	-705
55910.456	-714
55910.496	-713
55910.536	-705
55910.576	-700
55910.616	-696
55910.656	-700
55910.696	-701
55910.736	-706
55910.776	-712
55910.816	-709
55910.856	-707
55910.896	-705
55910.936	-704
55910.976	-705
55911.016	-702
55911.056	-704
55911.096	-705
55911.136	-703
55911.176	-707
55911.216	-709
55911.256	-703
55911.296	-704
55911.336	-702
55911.376	-700
55911.416	-701
55911.456	-702
55911.496	-708
55911.536	-706
55911.576	-712
55911.616	-707
55911.656	-700
55911.696	-698
55911.736	-700
55911.776	-703
55911.816	-711
55911.856	-712
55911.896	-712
55911.936	-705
55911.976	-706
55912.016	-706
55912.056	-704
55912.096	-706
55912.136	-706
55912.176	-706
55912.216	-706
55912.256	-708
55912.296	-707
55912.336	-711
55912.376	-712
55912.416	-707
55912.456	-708
55912.496	-706
55912.536	-705
55912.576	-706
55912.616	-712
55912.656	-712
55912.696	-705
55912.736	-706
55912.776	-700
55912.816	-707
55912.856	-711
55912.896	-711
55912.936	-707
55912.976	-706
55913.016	-706
55913.056	-705
55913.096	-703
55913.136	-706
55913.176	-707
55913.216	-711
55913.256	-713
55913.296	-723
55913.336	-704
55913.376	-713
55913.416	-720
55913.456	-712
55913.496	-713
55913.536	-698
55913.576	-706
55913.616	-719
55913.656	-753
55913.696	-755
55913.736	-724
55913.776	-700
55913.816	-695
55913.856	-737
55913.896	-751
55913.936	-718
55913.976	-641
55914.016	-653
55914.056	-634
55914.096	-642
55914.136	-638
55914.176	-626
55914.216	-716
55914.256	-741
55914.296	-782
55914.336	-793
55914.376	-680
55914.416	-634
55914.456	-647
55914.496	-635
55914.536	-656
55914.576	-639
55914.616	-614
55914.656	-653
55914.696	-691
55914.736	-756
55914.776	-699
55914.816	-658
55914.856	-549
55914.896	-604
55914.936	-685
55914.976	-801
55915.016	-849
55915.056	-748
55915.096	-774
55915.136	-742
55915.176	-601
55915.216	-707
55915.256	-839
55915.296	-730
55915.336	-625
55915.376	-596
55915.416	-578
55915.456	-641
55915.496	-625
55915.536	-669
55915.576	-820
55915.616	-714
55915.656	-566
55915.696	-508
55915.736	-664
55915.776	-730
55915.816	-682
55915.856	-634
55915.896	-603
55915.936	-620
55915.976	-597
55916.016	-540
55916.056	-719
55916.096	-642
55916.136	-617
55916.176	-581
55916.216	-578
55916.256	-656
55916.296	-730
55916.336	-759
55916.376	-698
55916.416	-632
55916.456	-634
55916.496	-654
55916.536	-702
55916.576	-682
55916.616	-620
55916.656	-587
55916.696	-633
55916.736	-593
55916.776	-622
55916.816	-618
55916.856	-629
55916.896	-725
55916.936	-771
55916.976	-757
55917.016	-724
55917.056	-743
55917.096	-608
55917.136	-610
55917.176	-542
55917.216	-794
55917.256	-881
55917.296	-763
55917.336	-632
55917.376	-534
55917.416	-527
55917.456	-566
55917.496	-535
55917.536	-588
55917.576	-827
55917.616	-929
55917.656	-851
55917.696	-837
55917.736	-757
55917.776	-637
55917.816	-672
55917.856	-832
55917.896	-786
55917.936	-592
55917.976	-576
55918.016	-670
55918.056	-739
55918.096	-789
55918.136	-714
55918.176	-574
55918.216	-497
55918.256	-671
55918.296	-711
55918.336	-829
55918.376	-785
55918.416	-795
55918.456	-714
55918.496	-649
55918.536	-711
55918.576	-709
55918.616	-681
55918.656	-776
55918.696	-644
55918.736	-663
55918.776	-593
55918.816	-605
55918.856	-612
55918.896	-566
55918.936	-667
55918.976	-993
55919.016	-816
55919.056	-919
55919.096	-804
55919.136	-735
55919.176	-730
55919.216	-780
55919.256	-785
55919.296	-638
55919.336	-627
55919.376	-710
55919.416	-711
55919.456	-696
55919.496	-696
55919.536	-669
55919.576	-600
55919.616	-508
55919.656	-653
55919.696	-740
55919.736	-745
55919.776	-738
55919.816	-688
55919.856	-654
55919.896	-643
55919.936	-677
55919.976	-712
55920.016	-715
55920.056	-725
55920.096	-822
55920.136	-792
55920.176	-692
55920.216	-676
55920.256	-604
55920.296	-608
55920.336	-552
55920.376	-599
55920.416	-682
55920.456	-771
55920.496	-818
55920.536	-757
55920.576	-730
55920.616	-798
55920.656	-827
55920.696	-759
55920.736	-665
55920.776	-704
55920.816	-692
55920.856	-740
55920.896	-730
55920.936	-674
55920.976	-626
55921.016	-637
55921.056	-653
55921.096	-630
55921.136	-504
55921.176	-510
55921.216	-611
55921.256	-834
55921.296	-855
55921.336	-806
55921.376	-736
55921.416	-642
55921.456	-591
55921.496	-692
55921.536	-688
55921.576	-631
55921.616	-697
55921.656	-696
55921.696	-682
55921.736	-660
55921.776	-730
55921.816	-614
55921.856	-903
55921.896	-827
55921.936	-730
55921.976	-759
55922.016	-783
55922.056	-809
55922.096	-785
55922.136	-715
55922.176	-695
55922.216	-709
55922.256	-686
55922.296	-629
55922.336	-669
55922.376	-674
55922.416	-720
55922.456	-694
55922.496	-660
55922.536	-663
55922.576	-668
55922.616	-659
55922.656	-653
55922.696	-661
55922.736	-666
55922.776	-637
55922.816	-634
55922.856	-623
55922.896	-647
55922.936	-608
55922.976	-615
55923.016	-654
55923.056	-821
55923.096	-830
55923.136	-848
55923.176	-721
55923.216	-618
55923.256	-616
55923.296	-636
55923.336	-629
55923.376	-601
55923.416	-612
55923.456	-593
55923.496	-647
55923.536	-725
55923.576	-715
55923.616	-683
55923.656	-735
55923.696	-756
55923.736	-747
55923.776	-724
55923.816	-715
55923.856	-730
55923.896	-683
55923.936	-746
55923.976	-710
55924.016	-672
55924.056	-776
55924.096	-778
55924.136	-795
55924.176	-664
55924.216	-581
55924.256	-572
55924.296	-589
55924.336	-623
55924.376	-578
55924.416	-661
55924.456	-868
55924.496	-848
55924.536	-762
55924.576	-815
55924.616	-731
55924.656	-593
55924.696	-655
55924.736	-670
55924.776	-676
55924.816	-740
55924.856	-777
55924.896	-834
55924.936	-772
55924.976	-716
55925.016	-629
55925.056	-620
55925.096	-605
55925.136	-692
55925.176	-933
55925.216	-879
55925.256	-756
55925.296	-657
55925.336	-646
55925.376	-724
55925.416	-753
55925.456	-800
55925.496	-819
55925.536	-734
55925.576	-759
55925.616	-685
55925.656	-781
55925.696	-861
55925.736	-826
55925.776	-797
55925.816	-749
55925.856	-713
55925.896	-769
55925.936	-792
55925.976	-777
55926.016	-807
55926.056	-829
55926.096	-833
55926.136	-774
55926.176	-738
55926.216	-636
55926.256	-669
55926.296	-694
55926.336	-563
55926.376	-626
55926.416	-715
55926.456	-727
55926.496	-686
55926.536	-771
55926.576	-866
55926.616	-899
55926.656	-813
55926.696	-816
55926.736	-746
55926.776	-726
55926.816	-832
55926.856	-827
55926.896	-884
55926.936	-930
55926.976	-715
55927.016	-600
55927.056	-508
55927.096	-695
55927.136	-703
55927.176	-784
55927.216	-759
55927.256	-736
55927.296	-740
55927.336	-753
55927.376	-772
55927.416	-768
55927.456	-732
55927.496	-702
55927.536	-698
55927.576	-706
55927.616	-737
55927.656	-740
55927.696	-755
55927.736	-742
55927.776	-730
55927.816	-724
55927.856	-724
55927.896	-732
55927.936	-736
55927.976	-734
55928.016	-728
55928.056	-724
55928.096	-720
55928.136	-724
55928.176	-729
55928.216	-727
55928.256	-727
55928.296	-724
55928.336	-721
55928.376	-721
55928.416	-722
55928.456	-726
55928.496	-724
55928.536	-729
55928.576	-725
55928.616	-722
55928.656	-727
55928.696	-726
55928.736	-731
55928.776	-724
55928.816	-719
55928.856	-721
55928.896	-726
55928.936	-727
55928.976	-728
[truncated: 111,646 more rows]
