# Supplementary material for: A Novel Algorithm for Movement Artifact Removal in ECG Signals Acquired from Wearable Systems Applied to Horses
Source: PLoS One. 2015 Oct 20;10(10):e0140783. doi: 10.1371/journal.pone.0140783 (PMC4618928; doi:10.1371/journal.pone.0140783)
Supplement: S1 Supporting Information — Electrocardiographic and Accellerometric data. (ZIP) [file pone.0140783.s001.zip › Available Data/Isotta_1_AccZ.txt]

55849.016	181
55849.056	174
55849.096	177
55849.136	180
55849.176	173
55849.216	168
55849.256	177
55849.296	173
55849.336	165
55849.376	180
55849.416	183
55849.456	170
55849.496	165
55849.536	171
55849.576	169
55849.616	171
55849.656	179
55849.696	179
55849.736	172
55849.776	173
55849.816	171
55849.856	166
55849.896	165
55849.936	171
55849.976	172
55850.016	168
55850.056	172
55850.096	163
55850.136	160
55850.176	167
55850.216	175
55850.256	178
55850.296	169
55850.336	174
55850.376	169
55850.416	166
55850.456	170
55850.496	171
55850.536	166
55850.576	171
55850.616	166
55850.656	169
55850.696	171
55850.736	171
55850.776	171
55850.816	168
55850.856	161
55850.896	168
55850.936	172
55850.976	175
55851.016	175
55851.056	160
55851.096	165
55851.136	163
55851.176	172
55851.216	174
55851.256	192
55851.296	174
55851.336	160
55851.376	167
55851.416	174
55851.456	172
55851.496	172
55851.536	172
55851.576	171
55851.616	168
55851.656	172
55851.696	171
55851.736	172
55851.776	180
55851.816	159
55851.856	167
55851.896	230
55851.936	112
55851.976	186
55852.016	237
55852.056	81
55852.096	301
55852.136	83
55852.176	53
55852.216	372
55852.256	142
55852.296	100
55852.336	211
55852.376	177
55852.416	167
55852.456	166
55852.496	170
55852.536	164
55852.576	174
55852.616	161
55852.656	154
55852.696	169
55852.736	164
55852.776	159
55852.816	168
55852.856	179
55852.896	193
55852.936	331
55852.976	-250
55853.016	276
55853.056	382
55853.096	23
55853.136	154
55853.176	232
55853.216	162
55853.256	135
55853.296	179
55853.336	172
55853.376	160
55853.416	160
55853.456	176
55853.496	157
55853.536	153
55853.576	164
55853.616	156
55853.656	155
55853.696	160
55853.736	157
55853.776	134
55853.816	110
55853.856	157
55853.896	169
55853.936	154
55853.976	178
55854.016	182
55854.056	198
55854.096	194
55854.136	222
55854.176	279
55854.216	248
55854.256	195
55854.296	109
55854.336	214
55854.376	256
55854.416	211
55854.456	177
55854.496	160
55854.536	71
55854.576	111
55854.616	139
55854.656	180
55854.696	174
55854.736	147
55854.776	149
55854.816	172
55854.856	194
55854.896	123
55854.936	184
55854.976	171
55855.016	150
55855.056	196
55855.096	298
55855.136	222
55855.176	243
55855.216	281
55855.256	183
55855.296	65
55855.336	104
55855.376	423
55855.416	231
55855.456	106
55855.496	177
55855.536	72
55855.576	56
55855.616	65
55855.656	104
55855.696	106
55855.736	4
55855.776	30
55855.816	190
55855.856	202
55855.896	178
55855.936	178
55855.976	260
55856.016	219
55856.056	142
55856.096	182
55856.136	224
55856.176	213
55856.216	243
55856.256	213
55856.296	158
55856.336	82
55856.376	148
55856.416	136
55856.456	-132
55856.496	-42
55856.536	115
55856.576	157
55856.616	24
55856.656	87
55856.696	115
55856.736	154
55856.776	134
55856.816	144
55856.856	73
55856.896	63
55856.936	225
55856.976	-135
55857.016	93
55857.056	263
55857.096	162
55857.136	-36
55857.176	-149
55857.216	118
55857.256	153
55857.296	61
55857.336	72
55857.376	71
55857.416	78
55857.456	83
55857.496	47
55857.536	-24
55857.576	-81
55857.616	67
55857.656	64
55857.696	34
55857.736	44
55857.776	92
55857.816	75
55857.856	-26
55857.896	-8
55857.936	62
55857.976	64
55858.016	52
55858.056	22
55858.096	41
55858.136	111
55858.176	260
55858.216	-94
55858.256	136
55858.296	280
55858.336	32
55858.376	107
55858.416	79
55858.456	149
55858.496	63
55858.536	71
55858.576	82
55858.616	98
55858.656	176
55858.696	-12
55858.736	-36
55858.776	27
55858.816	73
55858.856	118
55858.896	91
55858.936	127
55858.976	71
55859.016	-8
55859.056	-43
55859.096	-21
55859.136	9
55859.176	18
55859.216	22
55859.256	-28
55859.296	-74
55859.336	161
55859.376	64
55859.416	-27
55859.456	-10
55859.496	-76
55859.536	17
55859.576	170
55859.616	118
55859.656	61
55859.696	18
55859.736	11
55859.776	164
55859.816	35
55859.856	171
55859.896	119
55859.936	39
55859.976	101
55860.016	279
55860.056	374
55860.096	119
55860.136	-82
55860.176	24
55860.216	120
55860.256	217
55860.296	259
55860.336	225
55860.376	-45
55860.416	124
55860.456	-19
55860.496	108
55860.536	137
55860.576	215
55860.616	251
55860.656	237
55860.696	233
55860.736	170
55860.776	214
55860.816	348
55860.856	160
55860.896	60
55860.936	161
55860.976	194
55861.016	143
55861.056	-48
55861.096	96
55861.136	132
55861.176	88
55861.216	207
55861.256	151
55861.296	99
55861.336	228
55861.376	265
55861.416	183
55861.456	273
55861.496	159
55861.536	248
55861.576	151
55861.616	-83
55861.656	-2
55861.696	215
55861.736	220
55861.776	207
55861.816	181
55861.856	196
55861.896	251
55861.936	202
55861.976	298
55862.016	233
55862.056	149
55862.096	32
55862.136	178
55862.176	237
55862.216	173
55862.256	77
55862.296	122
55862.336	-15
55862.376	-6
55862.416	38
55862.456	71
55862.496	58
55862.536	41
55862.576	144
55862.616	168
55862.656	92
55862.696	191
55862.736	172
55862.776	290
55862.816	319
55862.856	-30
55862.896	175
55862.936	202
55862.976	215
55863.016	183
55863.056	39
55863.096	103
55863.136	144
55863.176	93
55863.216	201
55863.256	50
55863.296	46
55863.336	242
55863.376	204
55863.416	129
55863.456	115
55863.496	234
55863.536	94
55863.576	35
55863.616	96
55863.656	31
55863.696	59
55863.736	147
55863.776	200
55863.816	133
55863.856	1
55863.896	-134
55863.936	189
55863.976	331
55864.016	52
55864.056	132
55864.096	77
55864.136	122
55864.176	153
55864.216	241
55864.256	96
55864.296	-70
55864.336	104
55864.376	245
55864.416	156
55864.456	104
55864.496	210
55864.536	165
55864.576	31
55864.616	56
55864.656	157
55864.696	195
55864.736	162
55864.776	151
55864.816	156
55864.856	177
55864.896	180
55864.936	175
55864.976	191
55865.016	166
55865.056	147
55865.096	174
55865.136	174
55865.176	163
55865.216	186
55865.256	185
55865.296	178
55865.336	173
55865.376	177
55865.416	182
55865.456	182
55865.496	186
55865.536	180
55865.576	172
55865.616	177
55865.656	183
55865.696	179
55865.736	194
55865.776	194
55865.816	180
55865.856	183
55865.896	187
55865.936	185
55865.976	189
55866.016	189
55866.056	177
55866.096	182
55866.136	183
55866.176	197
55866.216	193
55866.256	190
55866.296	189
55866.336	187
55866.376	189
55866.416	192
55866.456	192
55866.496	191
55866.536	192
55866.576	189
55866.616	184
55866.656	189
55866.696	196
55866.736	191
55866.776	190
55866.816	189
55866.856	195
55866.896	189
55866.936	187
55866.976	189
55867.016	189
55867.056	191
55867.096	195
55867.136	191
55867.176	189
55867.216	190
55867.256	195
55867.296	160
55867.336	216
55867.376	188
55867.416	177
55867.456	201
55867.496	196
55867.536	179
55867.576	197
55867.616	187
55867.656	185
55867.696	193
55867.736	192
55867.776	185
55867.816	188
55867.856	190
55867.896	187
55867.936	189
55867.976	189
55868.016	195
55868.056	197
55868.096	192
55868.136	184
55868.176	240
55868.216	-38
55868.256	272
55868.296	372
55868.336	85
55868.376	170
55868.416	260
55868.456	158
55868.496	161
55868.536	217
55868.576	201
55868.616	183
55868.656	192
55868.696	196
55868.736	180
55868.776	181
55868.816	198
55868.856	160
55868.896	152
55868.936	324
55868.976	108
55869.016	146
55869.056	291
55869.096	186
55869.136	172
55869.176	178
55869.216	165
55869.256	192
55869.296	186
55869.336	185
55869.376	177
55869.416	169
55869.456	173
55869.496	195
55869.536	188
55869.576	164
55869.616	148
55869.656	154
55869.696	163
55869.736	175
55869.776	177
55869.816	205
55869.856	167
55869.896	168
55869.936	175
55869.976	178
55870.016	159
55870.056	162
55870.096	171
55870.136	153
55870.176	162
55870.216	175
55870.256	178
55870.296	168
55870.336	164
55870.376	163
55870.416	176
55870.456	183
55870.496	210
55870.536	195
55870.576	-48
55870.616	177
55870.656	323
55870.696	225
55870.736	156
55870.776	148
55870.816	141
55870.856	192
55870.896	199
55870.936	175
55870.976	183
55871.016	178
55871.056	185
55871.096	177
55871.136	171
55871.176	168
55871.216	175
55871.256	182
55871.296	181
55871.336	213
55871.376	106
55871.416	232
55871.456	172
55871.496	167
55871.536	212
55871.576	174
55871.616	168
55871.656	189
55871.696	177
55871.736	167
55871.776	161
55871.816	171
55871.856	174
55871.896	175
55871.936	178
55871.976	173
55872.016	165
55872.056	191
55872.096	175
55872.136	165
55872.176	162
55872.216	165
55872.256	170
55872.296	165
55872.336	162
55872.376	161
55872.416	167
55872.456	166
55872.496	162
55872.536	183
55872.576	181
55872.616	167
55872.656	159
55872.696	146
55872.736	162
55872.776	168
55872.816	154
55872.856	154
55872.896	146
55872.936	155
55872.976	158
55873.016	155
55873.056	157
55873.096	159
55873.136	144
55873.176	149
55873.216	144
55873.256	147
55873.296	160
55873.336	172
55873.376	168
55873.416	130
55873.456	129
55873.496	162
55873.536	139
55873.576	112
55873.616	119
55873.656	58
55873.696	413
55873.736	-381
55873.776	96
55873.816	462
55873.856	174
55873.896	101
55873.936	183
55873.976	99
55874.016	112
55874.056	185
55874.096	136
55874.136	114
55874.176	118
55874.216	144
55874.256	132
55874.296	139
55874.336	136
55874.376	148
55874.416	156
55874.456	136
55874.496	221
55874.536	-39
55874.576	187
55874.616	-116
55874.656	241
55874.696	382
55874.736	18
55874.776	123
55874.816	221
55874.856	100
55874.896	68
55874.936	153
55874.976	133
55875.016	73
55875.056	117
55875.096	462
55875.136	-8
55875.176	-85
55875.216	358
55875.256	67
55875.296	50
55875.336	358
55875.376	-44
55875.416	210
55875.456	135
55875.496	-10
55875.536	212
55875.576	137
55875.616	4
55875.656	103
55875.696	113
55875.736	71
55875.776	237
55875.816	148
55875.856	94
55875.896	100
55875.936	118
55875.976	118
55876.016	99
55876.056	107
55876.096	118
55876.136	101
55876.176	95
55876.216	99
55876.256	99
55876.296	91
55876.336	94
55876.376	88
55876.416	88
55876.456	96
55876.496	92
55876.536	87
55876.576	87
55876.616	83
55876.656	84
55876.696	82
55876.736	75
55876.776	64
55876.816	-20
55876.856	30
55876.896	299
55876.936	-129
55876.976	17
55877.016	248
55877.056	160
55877.096	179
55877.136	24
55877.176	65
55877.216	114
55877.256	11
55877.296	157
55877.336	83
55877.376	49
55877.416	96
55877.456	88
55877.496	74
55877.536	86
55877.576	86
55877.616	88
55877.656	87
55877.696	81
55877.736	69
55877.776	72
55877.816	99
55877.856	82
55877.896	206
55877.936	52
55877.976	-122
55878.016	458
55878.056	65
55878.096	-195
55878.136	237
55878.176	176
55878.216	-2
55878.256	92
55878.296	60
55878.336	108
55878.376	118
55878.416	141
55878.456	171
55878.496	153
55878.536	83
55878.576	152
55878.616	192
55878.656	136
55878.696	60
55878.736	96
55878.776	147
55878.816	215
55878.856	187
55878.896	169
55878.936	169
55878.976	111
55879.016	-6
55879.056	52
55879.096	157
55879.136	124
55879.176	38
55879.216	8
55879.256	5
55879.296	75
55879.336	105
55879.376	87
55879.416	35
55879.456	47
55879.496	87
55879.536	78
55879.576	79
55879.616	126
55879.656	125
55879.696	136
55879.736	161
55879.776	134
55879.816	163
55879.856	219
55879.896	204
55879.936	-54
55879.976	95
55880.016	107
55880.056	77
55880.096	112
55880.136	61
55880.176	-36
55880.216	5
55880.256	41
55880.296	88
55880.336	140
55880.376	199
55880.416	201
55880.456	171
55880.496	175
55880.536	-35
55880.576	-92
55880.616	-2
55880.656	50
55880.696	97
55880.736	175
55880.776	131
55880.816	127
55880.856	6
55880.896	61
55880.936	176
55880.976	157
55881.016	94
55881.056	143
55881.096	171
55881.136	31
55881.176	91
55881.216	213
55881.256	199
55881.296	143
55881.336	159
55881.376	176
55881.416	66
55881.456	219
55881.496	147
55881.536	162
55881.576	92
55881.616	-63
55881.656	-37
55881.696	15
55881.736	71
55881.776	1
55881.816	4
55881.856	-25
55881.896	-6
55881.936	116
55881.976	118
55882.016	142
55882.056	157
55882.096	109
55882.136	67
55882.176	17
55882.216	-29
55882.256	39
55882.296	48
55882.336	65
55882.376	134
55882.416	115
55882.456	113
55882.496	25
55882.536	11
55882.576	-4
55882.616	84
55882.656	147
55882.696	112
55882.736	67
55882.776	40
55882.816	116
55882.856	41
55882.896	48
55882.936	61
55882.976	68
55883.016	65
55883.056	77
55883.096	92
55883.136	109
55883.176	121
55883.216	130
55883.256	106
55883.296	86
55883.336	71
55883.376	56
55883.416	48
55883.456	77
55883.496	92
55883.536	68
55883.576	76
55883.616	86
55883.656	81
55883.696	86
55883.736	85
55883.776	65
55883.816	82
55883.856	100
55883.896	125
55883.936	166
55883.976	71
55884.016	91
55884.056	69
55884.096	71
55884.136	98
55884.176	92
55884.216	73
55884.256	69
55884.296	34
55884.336	19
55884.376	92
55884.416	238
55884.456	145
55884.496	143
55884.536	17
55884.576	150
55884.616	167
55884.656	139
55884.696	109
55884.736	108
55884.776	201
55884.816	219
55884.856	232
55884.896	189
55884.936	172
55884.976	138
55885.016	92
55885.056	70
55885.096	139
55885.136	232
55885.176	207
55885.216	91
55885.256	81
55885.296	65
55885.336	73
55885.376	82
55885.416	54
55885.456	72
55885.496	57
55885.536	447
55885.576	-59
55885.616	28
55885.656	84
55885.696	165
55885.736	122
55885.776	80
55885.816	143
55885.856	100
55885.896	118
55885.936	124
55885.976	64
55886.016	65
55886.056	95
55886.096	121
55886.136	127
55886.176	152
55886.216	80
55886.256	115
55886.296	75
55886.336	76
55886.376	97
55886.416	89
55886.456	71
55886.496	90
55886.536	133
55886.576	201
55886.616	138
55886.656	158
55886.696	94
55886.736	94
55886.776	18
55886.816	72
55886.856	147
55886.896	185
55886.936	174
55886.976	158
55887.016	120
55887.056	159
55887.096	166
55887.136	127
55887.176	97
55887.216	108
55887.256	124
55887.296	151
55887.336	134
55887.376	132
55887.416	124
55887.456	127
55887.496	71
55887.536	115
55887.576	155
55887.616	130
55887.656	94
55887.696	106
55887.736	114
55887.776	125
55887.816	118
55887.856	124
55887.896	145
55887.936	139
55887.976	133
55888.016	130
55888.056	112
55888.096	102
55888.136	111
55888.176	149
55888.216	144
55888.256	130
55888.296	115
55888.336	100
55888.376	132
55888.416	143
55888.456	111
55888.496	122
55888.536	139
55888.576	266
55888.616	-72
55888.656	439
55888.696	-996
55888.736	177
55888.776	1147
55888.816	-338
55888.856	65
55888.896	206
55888.936	196
55888.976	136
55889.016	158
55889.056	94
55889.096	88
55889.136	113
55889.176	133
55889.216	155
55889.256	145
55889.296	137
55889.336	130
55889.376	120
55889.416	120
55889.456	117
55889.496	128
55889.536	169
55889.576	231
55889.616	115
55889.656	91
55889.696	120
55889.736	164
55889.776	183
55889.816	223
55889.856	185
55889.896	26
55889.936	110
55889.976	215
55890.016	120
55890.056	190
55890.096	146
55890.136	130
55890.176	79
55890.216	241
55890.256	98
55890.296	110
55890.336	41
55890.376	2
55890.416	-8
55890.456	125
55890.496	84
55890.536	33
55890.576	183
55890.616	130
55890.656	88
55890.696	208
55890.736	35
55890.776	59
55890.816	75
55890.856	74
55890.896	66
55890.936	60
55890.976	-60
55891.016	41
55891.056	130
55891.096	246
55891.136	45
55891.176	25
55891.216	-8
55891.256	-35
55891.296	-79
55891.336	12
55891.376	228
55891.416	237
55891.456	141
55891.496	77
55891.536	48
55891.576	88
55891.616	83
55891.656	152
55891.696	320
55891.736	208
55891.776	241
55891.816	210
55891.856	146
55891.896	73
55891.936	130
55891.976	162
55892.016	148
55892.056	88
55892.096	16
55892.136	149
55892.176	210
55892.216	71
55892.256	154
55892.296	159
55892.336	126
55892.376	160
55892.416	286
55892.456	222
55892.496	-9
55892.536	-8
55892.576	262
55892.616	-327
55892.656	210
55892.696	68
55892.736	314
55892.776	283
55892.816	230
55892.856	-149
55892.896	-4
55892.936	113
55892.976	76
55893.016	76
55893.056	88
55893.096	125
55893.136	86
55893.176	-9
55893.216	210
55893.256	110
55893.296	141
55893.336	141
55893.376	5
55893.416	128
55893.456	181
55893.496	115
55893.536	119
55893.576	168
55893.616	104
55893.656	118
55893.696	83
55893.736	166
55893.776	229
55893.816	190
55893.856	176
55893.896	128
55893.936	120
55893.976	165
55894.016	164
55894.056	174
55894.096	223
55894.136	223
55894.176	193
55894.216	172
55894.256	194
55894.296	221
55894.336	215
55894.376	196
55894.416	182
55894.456	174
55894.496	186
55894.536	173
55894.576	142
55894.616	214
55894.656	245
55894.696	204
55894.736	215
55894.776	208
55894.816	230
55894.856	233
55894.896	208
55894.936	217
55894.976	201
55895.016	209
55895.056	234
55895.096	235
55895.136	219
55895.176	199
55895.216	208
55895.256	218
55895.296	214
55895.336	216
55895.376	226
55895.416	218
55895.456	219
55895.496	221
55895.536	220
55895.576	214
55895.616	202
55895.656	211
55895.696	219
55895.736	214
55895.776	211
55895.816	210
55895.856	210
55895.896	205
55895.936	209
55895.976	210
55896.016	213
55896.056	212
55896.096	219
55896.136	209
55896.176	203
55896.216	209
55896.256	215
55896.296	195
55896.336	195
55896.376	206
55896.416	223
55896.456	214
55896.496	200
55896.536	207
55896.576	221
55896.616	219
55896.656	215
55896.696	210
55896.736	211
55896.776	204
55896.816	209
55896.856	203
55896.896	199
55896.936	201
55896.976	213
55897.016	214
55897.056	210
55897.096	209
55897.136	220
55897.176	221
55897.216	211
55897.256	209
55897.296	205
55897.336	213
55897.376	216
55897.416	211
55897.456	207
55897.496	213
55897.536	247
55897.576	244
55897.616	231
55897.656	225
55897.696	196
55897.736	171
55897.776	189
55897.816	214
55897.856	194
55897.896	213
55897.936	204
55897.976	176
55898.016	185
55898.056	210
55898.096	237
55898.136	208
55898.176	207
55898.216	141
55898.256	166
55898.296	222
55898.336	188
55898.376	195
55898.416	210
55898.456	160
55898.496	178
55898.536	287
55898.576	232
55898.616	125
55898.656	185
55898.696	248
55898.736	137
55898.776	161
55898.816	319
55898.856	142
55898.896	117
55898.936	56
55898.976	-13
55899.016	82
55899.056	123
55899.096	151
55899.136	107
55899.176	159
55899.216	202
55899.256	34
55899.296	-20
55899.336	-18
55899.376	16
55899.416	46
55899.456	35
55899.496	276
55899.536	248
55899.576	126
55899.616	179
55899.656	94
55899.696	178
55899.736	72
55899.776	35
55899.816	41
55899.856	44
55899.896	49
55899.936	120
55899.976	107
55900.016	103
55900.056	117
55900.096	161
55900.136	178
55900.176	126
55900.216	8
55900.256	113
55900.296	138
55900.336	122
55900.376	-17
55900.416	14
55900.456	157
55900.496	142
55900.536	3
55900.576	-51
55900.616	-58
55900.656	9
55900.696	20
55900.736	61
55900.776	47
55900.816	153
55900.856	66
55900.896	-6
55900.936	37
55900.976	138
55901.016	60
55901.056	44
55901.096	21
55901.136	240
55901.176	279
55901.216	149
55901.256	47
55901.296	157
55901.336	178
55901.376	214
55901.416	109
55901.456	68
55901.496	131
55901.536	195
55901.576	195
55901.616	181
55901.656	4
55901.696	181
55901.736	133
55901.776	212
55901.816	278
55901.856	160
55901.896	112
55901.936	232
55901.976	265
55902.016	202
55902.056	195
55902.096	231
55902.136	156
55902.176	98
55902.216	212
55902.256	115
55902.296	130
55902.336	106
55902.376	185
55902.416	-71
55902.456	-18
55902.496	64
55902.536	112
55902.576	29
55902.616	88
55902.656	51
55902.696	245
55902.736	414
55902.776	274
55902.816	195
55902.856	201
55902.896	148
55902.936	208
55902.976	134
55903.016	100
55903.056	117
55903.096	140
55903.136	4
55903.176	104
55903.216	160
55903.256	122
55903.296	243
55903.336	108
55903.376	9
55903.416	82
55903.456	261
55903.496	240
55903.536	118
55903.576	69
55903.616	164
55903.656	60
55903.696	11
55903.736	47
55903.776	97
55903.816	29
55903.856	122
55903.896	108
55903.936	74
55903.976	13
55904.016	142
55904.056	65
55904.096	71
55904.136	-24
55904.176	33
55904.216	296
55904.256	213
55904.296	170
55904.336	190
55904.376	141
55904.416	175
55904.456	221
55904.496	154
55904.536	48
55904.576	82
55904.616	75
55904.656	102
55904.696	68
55904.736	65
55904.776	106
55904.816	225
55904.856	171
55904.896	220
55904.936	232
55904.976	134
55905.016	8
55905.056	81
55905.096	174
55905.136	57
55905.176	-22
55905.216	-190
55905.256	-110
55905.296	-102
55905.336	17
55905.376	118
55905.416	76
55905.456	100
55905.496	60
55905.536	149
55905.576	39
55905.616	-24
55905.656	68
55905.696	58
55905.736	5
55905.776	188
55905.816	166
55905.856	89
55905.896	-14
55905.936	17
55905.976	-16
55906.016	65
55906.056	152
55906.096	148
55906.136	68
55906.176	-70
55906.216	19
55906.256	252
55906.296	183
55906.336	284
55906.376	235
55906.416	8
55906.456	44
55906.496	283
55906.536	315
55906.576	80
55906.616	77
55906.656	82
55906.696	79
55906.736	160
55906.776	152
55906.816	155
55906.856	267
55906.896	231
55906.936	-15
55906.976	-25
55907.016	106
55907.056	63
55907.096	153
55907.136	237
55907.176	395
55907.216	316
55907.256	143
55907.296	158
55907.336	88
55907.376	143
55907.416	262
55907.456	192
55907.496	185
55907.536	-171
55907.576	151
55907.616	115
55907.656	25
55907.696	124
55907.736	201
55907.776	133
55907.816	4
55907.856	188
55907.896	168
55907.936	32
55907.976	141
55908.016	228
55908.056	181
55908.096	106
55908.136	106
55908.176	128
55908.216	207
55908.256	99
55908.296	142
55908.336	209
55908.376	118
55908.416	258
55908.456	165
55908.496	173
55908.536	164
55908.576	171
55908.616	150
55908.656	165
55908.696	135
55908.736	149
55908.776	174
55908.816	183
55908.856	150
55908.896	148
55908.936	195
55908.976	189
55909.016	174
55909.056	167
55909.096	189
55909.136	197
55909.176	170
55909.216	464
55909.256	-113
55909.296	341
55909.336	213
55909.376	76
55909.416	268
55909.456	229
55909.496	191
55909.536	229
55909.576	245
55909.616	195
55909.656	213
55909.696	208
55909.736	197
55909.776	199
55909.816	216
55909.856	215
55909.896	209
55909.936	217
55909.976	222
55910.016	213
55910.056	208
55910.096	207
55910.136	205
55910.176	207
55910.216	215
55910.256	224
55910.296	221
55910.336	213
55910.376	208
55910.416	213
55910.456	216
55910.496	209
55910.536	209
55910.576	213
55910.616	213
55910.656	219
55910.696	219
55910.736	213
55910.776	208
55910.816	212
55910.856	213
55910.896	217
55910.936	214
55910.976	211
55911.016	212
55911.056	214
55911.096	213
55911.136	212
55911.176	213
55911.216	216
55911.256	212
55911.296	211
55911.336	214
55911.376	214
55911.416	219
55911.456	217
55911.496	210
55911.536	213
55911.576	209
55911.616	214
55911.656	213
55911.696	210
55911.736	216
55911.776	214
55911.816	210
55911.856	211
55911.896	215
55911.936	219
55911.976	221
55912.016	213
55912.056	201
55912.096	205
55912.136	215
55912.176	212
55912.216	212
55912.256	212
55912.296	213
55912.336	212
55912.376	216
55912.416	219
55912.456	208
55912.496	213
55912.536	213
55912.576	216
55912.616	217
55912.656	207
55912.696	212
55912.736	212
55912.776	218
55912.816	213
55912.856	213
55912.896	224
55912.936	211
55912.976	213
55913.016	215
55913.056	213
55913.096	209
55913.136	213
55913.176	217
55913.216	212
55913.256	210
55913.296	222
55913.336	229
55913.376	205
55913.416	199
55913.456	193
55913.496	169
55913.536	217
55913.576	260
55913.616	267
55913.656	214
55913.696	238
55913.736	230
55913.776	262
55913.816	227
55913.856	158
55913.896	231
55913.936	225
55913.976	320
55914.016	316
55914.056	244
55914.096	236
55914.136	212
55914.176	193
55914.216	153
55914.256	142
55914.296	226
55914.336	296
55914.376	348
55914.416	310
55914.456	320
55914.496	303
55914.536	288
55914.576	207
55914.616	126
55914.656	99
55914.696	202
55914.736	261
55914.776	270
55914.816	104
55914.856	76
55914.896	120
55914.936	160
55914.976	177
55915.016	275
55915.056	240
55915.096	249
55915.136	378
55915.176	343
55915.216	211
55915.256	32
55915.296	308
55915.336	267
55915.376	237
55915.416	248
55915.456	182
55915.496	231
55915.536	148
55915.576	174
55915.616	249
55915.656	138
55915.696	148
55915.736	77
55915.776	136
55915.816	163
55915.856	204
55915.896	282
55915.936	233
55915.976	195
55916.016	248
55916.056	137
55916.096	252
55916.136	242
55916.176	196
55916.216	59
55916.256	148
55916.296	186
55916.336	137
55916.376	124
55916.416	80
55916.456	65
55916.496	65
55916.536	65
55916.576	162
55916.616	200
55916.656	129
55916.696	136
55916.736	235
55916.776	165
55916.816	195
55916.856	352
55916.896	155
55916.936	73
55916.976	290
55917.016	116
55917.056	136
55917.096	243
55917.136	109
55917.176	143
55917.216	34
55917.256	266
55917.296	382
55917.336	165
55917.376	119
55917.416	133
55917.456	142
55917.496	133
55917.536	228
55917.576	85
55917.616	-41
55917.656	-42
55917.696	-11
55917.736	246
55917.776	296
55917.816	79
55917.856	138
55917.896	449
55917.936	409
55917.976	96
55918.016	216
55918.056	127
55918.096	146
55918.136	162
55918.176	183
55918.216	321
55918.256	79
55918.296	-89
55918.336	85
55918.376	103
55918.416	124
55918.456	186
55918.496	214
55918.536	184
55918.576	225
55918.616	173
55918.656	154
55918.696	170
55918.736	184
55918.776	253
55918.816	110
55918.856	156
55918.896	255
55918.936	169
55918.976	-163
55919.016	-138
55919.056	-128
55919.096	208
55919.136	295
55919.176	162
55919.216	50
55919.256	280
55919.296	513
55919.336	254
55919.376	106
55919.416	197
55919.456	161
55919.496	195
55919.536	113
55919.576	195
55919.616	340
55919.656	-12
55919.696	-27
55919.736	177
55919.776	34
55919.816	183
55919.856	257
55919.896	171
55919.936	88
55919.976	177
55920.016	215
55920.056	166
55920.096	174
55920.136	186
55920.176	188
55920.216	149
55920.256	213
55920.296	139
55920.336	186
55920.376	228
55920.416	185
55920.456	110
55920.496	93
55920.536	146
55920.576	107
55920.616	58
55920.656	161
55920.696	185
55920.736	121
55920.776	-13
55920.816	57
55920.856	222
55920.896	432
55920.936	222
55920.976	233
55921.016	75
55921.056	95
55921.096	180
55921.136	185
55921.176	317
55921.216	168
55921.256	-28
55921.296	-24
55921.336	24
55921.376	113
55921.416	210
55921.456	177
55921.496	78
55921.536	64
55921.576	139
55921.616	106
55921.656	35
55921.696	159
55921.736	225
55921.776	206
55921.816	344
55921.856	35
55921.896	-218
55921.936	-113
55921.976	-61
55922.016	-54
55922.056	-66
55922.096	-11
55922.136	-7
55922.176	27
55922.216	151
55922.256	225
55922.296	82
55922.336	33
55922.376	207
55922.416	213
55922.456	228
55922.496	225
55922.536	34
55922.576	-49
55922.616	165
55922.656	8
55922.696	148
55922.736	126
55922.776	104
55922.816	28
55922.856	19
55922.896	-3
55922.936	66
55922.976	193
55923.016	106
55923.056	54
55923.096	154
55923.136	171
55923.176	235
55923.216	125
55923.256	130
55923.296	145
55923.336	157
55923.376	192
55923.416	195
55923.456	228
55923.496	209
55923.536	126
55923.576	10
55923.616	118
55923.656	148
55923.696	163
55923.736	183
55923.776	217
55923.816	183
55923.856	118
55923.896	210
55923.936	114
55923.976	181
55924.016	125
55924.056	-8
55924.096	131
55924.136	305
55924.176	311
55924.216	86
55924.256	64
55924.296	116
55924.336	243
55924.376	215
55924.416	254
55924.456	52
55924.496	114
55924.536	148
55924.576	55
55924.616	128
55924.656	140
55924.696	110
55924.736	127
55924.776	119
55924.816	93
55924.856	136
55924.896	227
55924.936	212
55924.976	160
55925.016	194
55925.056	141
55925.096	190
55925.136	274
55925.176	-66
55925.216	-33
55925.256	39
55925.296	82
55925.336	296
55925.376	172
55925.416	142
55925.456	150
55925.496	154
55925.536	173
55925.576	256
55925.616	390
55925.656	298
55925.696	164
55925.736	177
55925.776	82
55925.816	46
55925.856	119
55925.896	133
55925.936	148
55925.976	180
55926.016	149
55926.056	248
55926.096	194
55926.136	124
55926.176	152
55926.216	227
55926.256	124
55926.296	-27
55926.336	16
55926.376	132
55926.416	330
55926.456	219
55926.496	55
55926.536	5
55926.576	47
55926.616	122
55926.656	124
55926.696	96
55926.736	133
55926.776	114
55926.816	105
55926.856	166
55926.896	106
55926.936	7
55926.976	270
55927.016	260
55927.056	279
55927.096	33
55927.136	91
55927.176	119
55927.216	166
55927.256	165
55927.296	184
55927.336	223
55927.376	167
55927.416	150
55927.456	149
55927.496	146
55927.536	160
55927.576	182
55927.616	194
55927.656	163
55927.696	138
55927.736	152
55927.776	173
55927.816	182
55927.856	183
55927.896	166
55927.936	161
55927.976	162
55928.016	168
55928.056	172
55928.096	178
55928.136	174
55928.176	177
55928.216	179
55928.256	174
55928.296	167
55928.336	171
55928.376	177
55928.416	169
55928.456	164
55928.496	176
55928.536	178
55928.576	174
55928.616	175
55928.656	178
55928.696	170
55928.736	159
55928.776	166
55928.816	171
55928.856	170
55928.896	177
55928.936	178
55928.976	176
[truncated: 111,646 more rows]
