# Supplementary material for: A Novel Algorithm for Movement Artifact Removal in ECG Signals Acquired from Wearable Systems Applied to Horses
Source: PLoS One. 2015 Oct 20;10(10):e0140783. doi: 10.1371/journal.pone.0140783 (PMC4618928; doi:10.1371/journal.pone.0140783)
Supplement: S1 Supporting Information — Electrocardiographic and Accellerometric data. (ZIP) [file pone.0140783.s001.zip › Available Data/Isotta_1_ECG.txt]

55848.970	142
55848.974	142
55848.978	143
55848.982	144
55848.986	144
55848.990	144
55848.994	144
55848.998	144
55849.002	144
55849.006	145
55849.010	145
55849.014	146
55849.018	147
55849.022	147
55849.026	147
55849.030	147
55849.034	148
55849.038	151
55849.042	153
55849.046	153
55849.050	146
55849.054	132
55849.058	112
55849.062	92
55849.066	79
55849.070	81
55849.074	100
55849.078	136
55849.082	182
55849.086	231
55849.090	272
55849.094	298
55849.098	307
55849.102	301
55849.106	285
55849.110	265
55849.114	244
55849.118	225
55849.122	207
55849.126	192
55849.130	179
55849.134	167
55849.138	157
55849.142	148
55849.146	140
55849.150	133
55849.154	126
55849.158	120
55849.162	114
55849.166	109
55849.170	105
55849.174	101
55849.178	98
55849.182	96
55849.186	94
55849.190	92
55849.194	91
55849.198	90
55849.202	89
55849.206	89
55849.210	90
55849.214	90
55849.218	91
55849.222	91
55849.226	92
55849.230	92
55849.234	92
55849.238	93
55849.242	93
55849.246	95
55849.250	96
55849.254	97
55849.258	97
55849.262	98
55849.266	98
55849.270	99
55849.274	99
55849.278	99
55849.282	99
55849.286	99
55849.290	100
55849.294	101
55849.298	102
55849.302	103
55849.306	104
55849.310	105
55849.314	106
55849.318	107
55849.322	108
55849.326	108
55849.330	108
55849.334	108
55849.338	108
55849.342	108
55849.346	107
55849.350	106
55849.354	105
55849.358	104
55849.362	103
55849.366	102
55849.370	102
55849.374	102
55849.378	102
55849.382	102
55849.386	102
55849.390	103
55849.394	103
55849.398	103
55849.402	105
55849.406	107
55849.410	111
55849.414	115
55849.418	119
55849.422	122
55849.426	122
55849.430	120
55849.434	114
55849.438	104
55849.442	91
55849.446	75
55849.450	59
55849.454	45
55849.458	33
55849.462	26
55849.466	22
55849.470	20
55849.474	20
55849.478	20
55849.482	18
55849.486	16
55849.490	14
55849.494	12
55849.498	10
55849.502	9
55849.506	8
55849.510	7
55849.514	6
55849.518	5
55849.522	5
55849.526	4
55849.530	4
55849.534	3
55849.538	2
55849.542	2
55849.546	1
55849.550	0
55849.554	-1
55849.558	-2
55849.562	-3
55849.566	-4
55849.570	-5
55849.574	-6
55849.578	-6
55849.582	-7
55849.586	-8
55849.590	-8
55849.594	-8
55849.598	-8
55849.602	-8
55849.606	-9
55849.610	-10
55849.614	-11
55849.618	-13
55849.622	-14
55849.626	-15
55849.630	-16
55849.634	-17
55849.638	-17
55849.642	-16
55849.646	-16
55849.650	-16
55849.654	-17
55849.658	-17
55849.662	-18
55849.666	-19
55849.670	-20
55849.674	-21
55849.678	-21
55849.682	-22
55849.686	-23
55849.690	-24
55849.694	-25
55849.698	-26
55849.702	-28
55849.706	-29
55849.710	-30
55849.714	-30
55849.718	-31
55849.722	-32
55849.726	-32
55849.730	-32
55849.734	-33
55849.738	-33
55849.742	-33
55849.746	-33
55849.750	-33
55849.754	-33
55849.758	-34
55849.762	-35
55849.766	-36
55849.770	-37
55849.774	-38
55849.778	-39
55849.782	-40
55849.786	-40
55849.790	-41
55849.794	-41
55849.798	-41
55849.802	-41
55849.806	-43
55849.810	-44
55849.814	-46
55849.818	-47
55849.822	-48
55849.826	-49
55849.830	-50
55849.834	-50
55849.838	-51
55849.842	-51
55849.846	-51
55849.850	-50
55849.854	-50
55849.858	-49
55849.862	-48
55849.866	-48
55849.870	-48
55849.874	-49
55849.878	-51
55849.882	-54
55849.886	-57
55849.890	-62
55849.894	-70
55849.898	-79
55849.902	-91
55849.906	-102
55849.910	-111
55849.914	-118
55849.918	-122
55849.922	-124
55849.926	-123
55849.930	-119
55849.934	-112
55849.938	-101
55849.942	-88
55849.946	-74
55849.950	-62
55849.954	-52
55849.958	-45
55849.962	-41
55849.966	-40
55849.970	-39
55849.974	-39
55849.978	-39
55849.982	-38
55849.986	-38
55849.990	-38
55849.994	-38
55849.998	-39
55850.002	-40
55850.006	-41
55850.010	-41
55850.014	-41
55850.018	-40
55850.022	-40
55850.026	-39
55850.030	-39
55850.034	-39
55850.038	-39
55850.042	-39
55850.046	-38
55850.050	-38
55850.054	-37
55850.058	-36
55850.062	-36
55850.066	-35
55850.070	-34
55850.074	-32
55850.078	-33
55850.082	-39
55850.086	-52
55850.090	-70
55850.094	-90
55850.098	-103
55850.102	-104
55850.106	-87
55850.110	-53
55850.114	-6
55850.118	44
55850.122	89
55850.126	120
55850.130	133
55850.134	129
55850.138	113
55850.142	90
55850.146	66
55850.150	44
55850.154	26
55850.158	10
55850.162	-2
55850.166	-13
55850.170	-22
55850.174	-30
55850.178	-37
55850.182	-44
55850.186	-50
55850.190	-55
55850.194	-60
55850.198	-64
55850.202	-66
55850.206	-68
55850.210	-70
55850.214	-71
55850.218	-71
55850.222	-72
55850.226	-73
55850.230	-74
55850.234	-75
55850.238	-75
55850.242	-76
55850.246	-76
55850.250	-75
55850.254	-74
55850.258	-73
55850.262	-72
55850.266	-71
55850.270	-71
55850.274	-70
55850.278	-70
55850.282	-70
55850.286	-69
55850.290	-68
55850.294	-66
55850.298	-65
55850.302	-65
55850.306	-64
55850.310	-64
55850.314	-64
55850.318	-63
55850.322	-62
55850.326	-61
55850.330	-60
55850.334	-59
55850.338	-59
55850.342	-59
55850.346	-58
55850.350	-58
55850.354	-58
55850.358	-57
55850.362	-57
55850.366	-56
55850.370	-56
55850.374	-56
55850.378	-56
55850.382	-56
55850.386	-55
55850.390	-55
55850.394	-56
55850.398	-55
55850.402	-55
55850.406	-55
55850.410	-54
55850.414	-54
55850.418	-53
55850.422	-52
55850.426	-51
55850.430	-49
55850.434	-46
55850.438	-42
55850.442	-38
55850.446	-34
55850.450	-29
55850.454	-25
55850.458	-22
55850.462	-21
55850.466	-23
55850.470	-28
55850.474	-37
55850.478	-49
55850.482	-62
55850.486	-74
55850.490	-84
55850.494	-89
55850.498	-91
55850.502	-91
55850.506	-89
55850.510	-87
55850.514	-85
55850.518	-83
55850.522	-82
55850.526	-80
55850.530	-79
55850.534	-78
55850.538	-77
55850.542	-76
55850.546	-75
55850.550	-75
55850.554	-74
55850.558	-74
55850.562	-73
55850.566	-73
55850.570	-73
55850.574	-73
55850.578	-73
55850.582	-73
55850.586	-74
55850.590	-74
55850.594	-74
55850.598	-74
55850.602	-73
55850.606	-73
55850.610	-73
55850.614	-73
55850.618	-72
55850.622	-72
55850.626	-72
55850.630	-71
55850.634	-71
55850.638	-71
55850.642	-71
55850.646	-72
55850.650	-72
55850.654	-72
55850.658	-72
55850.662	-72
55850.666	-71
55850.670	-71
55850.674	-70
55850.678	-70
55850.682	-70
55850.686	-71
55850.690	-71
55850.694	-72
55850.698	-72
55850.702	-73
55850.706	-73
55850.710	-74
55850.714	-74
55850.718	-74
55850.722	-75
55850.726	-75
55850.730	-76
55850.734	-76
55850.738	-76
55850.742	-77
55850.746	-77
55850.750	-77
55850.754	-78
55850.758	-77
55850.762	-77
55850.766	-76
55850.770	-76
55850.774	-75
55850.778	-74
55850.782	-74
55850.786	-73
55850.790	-73
55850.794	-74
55850.798	-74
55850.802	-74
55850.806	-75
55850.810	-75
55850.814	-75
55850.818	-76
55850.822	-76
55850.826	-76
55850.830	-75
55850.834	-75
55850.838	-75
55850.842	-76
55850.846	-77
55850.850	-77
55850.854	-78
55850.858	-78
55850.862	-79
55850.866	-79
55850.870	-80
55850.874	-80
55850.878	-81
55850.882	-82
55850.886	-83
55850.890	-84
55850.894	-84
55850.898	-83
55850.902	-82
55850.906	-81
55850.910	-80
55850.914	-79
55850.918	-79
55850.922	-80
55850.926	-82
55850.930	-87
55850.934	-93
55850.938	-102
55850.942	-111
55850.946	-122
55850.950	-131
55850.954	-139
55850.958	-144
55850.962	-147
55850.966	-147
55850.970	-145
55850.974	-141
55850.978	-133
55850.982	-122
55850.986	-109
55850.990	-96
55850.994	-84
55850.998	-74
55851.002	-68
55851.006	-64
55851.010	-63
55851.014	-62
55851.018	-63
55851.022	-63
55851.026	-62
55851.030	-62
55851.034	-62
55851.038	-62
55851.042	-63
55851.046	-63
55851.050	-63
55851.054	-63
55851.058	-62
55851.062	-61
55851.066	-60
55851.070	-59
55851.074	-59
55851.078	-58
55851.082	-58
55851.086	-58
55851.090	-57
55851.094	-57
55851.098	-56
55851.102	-56
55851.106	-55
55851.110	-54
55851.114	-51
55851.118	-49
55851.122	-48
55851.126	-53
55851.130	-64
55851.134	-81
55851.138	-99
55851.142	-112
55851.146	-112
55851.150	-95
55851.154	-62
55851.158	-16
55851.162	34
55851.166	77
55851.170	108
55851.174	120
55851.178	116
55851.182	100
55851.186	79
55851.190	57
55851.194	36
55851.198	17
55851.202	1
55851.206	-13
55851.210	-24
55851.214	-33
55851.218	-41
55851.222	-48
55851.226	-54
55851.230	-60
55851.234	-65
55851.238	-69
55851.242	-72
55851.246	-75
55851.250	-77
55851.254	-78
55851.258	-79
55851.262	-80
55851.266	-80
55851.270	-80
55851.274	-80
55851.278	-81
55851.282	-80
55851.286	-80
55851.290	-79
55851.294	-78
55851.298	-77
55851.302	-76
55851.306	-76
55851.310	-75
55851.314	-75
55851.318	-74
55851.322	-72
55851.326	-70
55851.330	-68
55851.334	-66
55851.338	-65
55851.342	-65
55851.346	-65
55851.350	-65
55851.354	-65
55851.358	-65
55851.362	-64
55851.366	-64
55851.370	-63
55851.374	-62
55851.378	-61
55851.382	-60
55851.386	-59
55851.390	-58
55851.394	-58
55851.398	-59
55851.402	-59
55851.406	-60
55851.410	-60
55851.414	-60
55851.418	-59
55851.422	-59
55851.426	-58
55851.430	-57
55851.434	-56
55851.438	-55
55851.442	-54
55851.446	-53
55851.450	-52
55851.454	-50
55851.458	-49
55851.462	-47
55851.466	-44
55851.470	-42
55851.474	-40
55851.478	-37
55851.482	-33
55851.486	-29
55851.490	-24
55851.494	-19
55851.498	-14
55851.502	-11
55851.506	-10
55851.510	-13
55851.514	-19
55851.518	-29
55851.522	-41
55851.526	-53
55851.530	-63
55851.534	-72
55851.538	-76
55851.542	-78
55851.546	-78
55851.550	-75
55851.554	-72
55851.558	-68
55851.562	-66
55851.566	-64
55851.570	-63
55851.574	-63
55851.578	-62
55851.582	-61
55851.586	-60
55851.590	-58
55851.594	-58
55851.598	-58
55851.602	-58
55851.606	-58
55851.610	-58
55851.614	-58
55851.618	-57
55851.622	-57
55851.626	-56
55851.630	-56
55851.634	-56
55851.638	-56
55851.642	-58
55851.646	-59
55851.650	-61
55851.654	-62
55851.658	-62
55851.662	-62
55851.666	-62
55851.670	-62
55851.674	-63
55851.678	-64
55851.682	-65
55851.686	-65
55851.690	-65
55851.694	-65
55851.698	-66
55851.702	-68
55851.706	-70
55851.710	-73
55851.714	-75
55851.718	-76
55851.722	-75
55851.726	-73
55851.730	-70
55851.734	-69
55851.738	-67
55851.742	-64
55851.746	-57
55851.750	-46
55851.754	-34
55851.758	-27
55851.762	-29
55851.766	-38
55851.770	-51
55851.774	-62
55851.778	-68
55851.782	-70
55851.786	-71
55851.790	-74
55851.794	-72
55851.798	-57
55851.802	-15
55851.806	56
55851.810	151
55851.814	250
55851.818	333
55851.822	392
55851.826	424
55851.830	440
55851.834	447
55851.838	450
55851.842	449
55851.846	442
55851.850	429
55851.854	412
55851.858	392
55851.862	374
55851.866	359
55851.870	347
55851.874	339
55851.878	332
55851.882	327
55851.886	321
55851.890	315
55851.894	308
55851.898	299
55851.902	287
55851.906	272
55851.910	254
55851.914	231
55851.918	205
55851.922	174
55851.926	141
55851.930	108
55851.934	77
55851.938	51
55851.942	29
55851.946	10
55851.950	-7
55851.954	-23
55851.958	-37
55851.962	-49
55851.966	-59
55851.970	-67
55851.974	-73
55851.978	-79
55851.982	-86
55851.986	-93
55851.990	-100
55851.994	-110
55851.998	-123
55852.002	-140
55852.006	-162
55852.010	-187
55852.014	-213
55852.018	-238
55852.022	-259
55852.026	-276
55852.030	-287
55852.034	-294
55852.038	-297
55852.042	-296
55852.046	-291
55852.050	-282
55852.054	-270
55852.058	-259
55852.062	-248
55852.066	-241
55852.070	-236
55852.074	-234
55852.078	-235
55852.082	-237
55852.086	-239
55852.090	-241
55852.094	-243
55852.098	-244
55852.102	-246
55852.106	-247
55852.110	-249
55852.114	-252
55852.118	-254
55852.122	-257
55852.126	-258
55852.130	-259
55852.134	-259
55852.138	-260
55852.142	-261
55852.146	-263
55852.150	-265
55852.154	-267
55852.158	-268
55852.162	-270
55852.166	-272
55852.170	-274
55852.174	-275
55852.178	-276
55852.182	-277
55852.186	-277
55852.190	-277
55852.194	-279
55852.198	-285
55852.202	-297
55852.206	-315
55852.210	-334
55852.214	-349
55852.218	-352
55852.222	-339
55852.226	-310
55852.230	-267
55852.234	-220
55852.238	-177
55852.242	-147
55852.246	-134
55852.250	-139
55852.254	-157
55852.258	-181
55852.262	-208
55852.266	-232
55852.270	-252
55852.274	-268
55852.278	-282
55852.282	-293
55852.286	-302
55852.290	-310
55852.294	-317
55852.298	-324
55852.302	-331
55852.306	-338
55852.310	-344
55852.314	-350
55852.318	-354
55852.322	-358
55852.326	-361
55852.330	-363
55852.334	-366
55852.338	-368
55852.342	-369
55852.346	-370
55852.350	-370
55852.354	-371
55852.358	-372
55852.362	-374
55852.366	-377
55852.370	-380
55852.374	-382
55852.378	-384
55852.382	-385
55852.386	-384
55852.390	-384
55852.394	-384
55852.398	-384
55852.402	-384
55852.406	-384
55852.410	-384
55852.414	-384
55852.418	-384
55852.422	-384
55852.426	-384
55852.430	-384
55852.434	-383
55852.438	-383
55852.442	-383
55852.446	-383
55852.450	-382
55852.454	-382
55852.458	-383
55852.462	-383
55852.466	-384
55852.470	-384
55852.474	-385
55852.478	-385
55852.482	-386
55852.486	-386
55852.490	-387
55852.494	-388
55852.498	-388
55852.502	-389
55852.506	-389
55852.510	-389
55852.514	-389
55852.518	-388
55852.522	-387
55852.526	-386
55852.530	-385
55852.534	-384
55852.538	-383
55852.542	-381
55852.546	-379
55852.550	-376
55852.554	-372
55852.558	-369
55852.562	-364
55852.566	-360
55852.570	-356
55852.574	-354
55852.578	-354
55852.582	-358
55852.586	-365
55852.590	-376
55852.594	-388
55852.598	-401
55852.602	-412
55852.606	-420
55852.610	-425
55852.614	-426
55852.618	-426
55852.622	-424
55852.626	-421
55852.630	-417
55852.634	-414
55852.638	-412
55852.642	-411
55852.646	-410
55852.650	-409
55852.654	-409
55852.658	-408
55852.662	-408
55852.666	-408
55852.670	-408
55852.674	-409
55852.678	-409
55852.682	-410
55852.686	-410
55852.690	-410
55852.694	-410
55852.698	-411
55852.702	-409
55852.706	-404
55852.710	-394
55852.714	-384
55852.718	-378
55852.722	-382
55852.726	-395
55852.730	-410
55852.734	-422
55852.738	-425
55852.742	-421
55852.746	-413
55852.750	-406
55852.754	-400
55852.758	-396
55852.762	-394
55852.766	-392
55852.770	-392
55852.774	-391
55852.778	-392
55852.782	-393
55852.786	-394
55852.790	-396
55852.794	-399
55852.798	-402
55852.802	-406
55852.806	-410
55852.810	-414
55852.814	-419
55852.818	-423
55852.822	-427
55852.826	-431
55852.830	-434
55852.834	-437
55852.838	-439
55852.842	-441
55852.846	-442
55852.850	-444
55852.854	-445
55852.858	-446
55852.862	-447
55852.866	-447
55852.870	-447
55852.874	-447
55852.878	-446
55852.882	-446
55852.886	-444
55852.890	-443
55852.894	-441
55852.898	-439
55852.902	-438
55852.906	-437
55852.910	-437
55852.914	-437
55852.918	-438
55852.922	-440
55852.926	-442
55852.930	-443
55852.934	-445
55852.938	-445
55852.942	-446
55852.946	-447
55852.950	-448
55852.954	-449
55852.958	-450
55852.962	-451
55852.966	-453
55852.970	-455
55852.974	-456
55852.978	-457
55852.982	-457
55852.986	-457
55852.990	-456
55852.994	-456
55852.998	-456
55853.002	-455
55853.006	-454
55853.010	-454
55853.014	-455
55853.018	-456
55853.022	-457
55853.026	-459
55853.030	-459
55853.034	-458
55853.038	-457
55853.042	-455
55853.046	-454
55853.050	-453
55853.054	-453
55853.058	-454
55853.062	-455
55853.066	-457
55853.070	-460
55853.074	-465
55853.078	-472
55853.082	-481
55853.086	-490
55853.090	-500
55853.094	-510
55853.098	-517
55853.102	-522
55853.106	-524
55853.110	-522
55853.114	-517
55853.118	-509
55853.122	-497
55853.126	-483
55853.130	-468
55853.134	-456
55853.138	-446
55853.142	-441
55853.146	-438
55853.150	-437
55853.154	-437
55853.158	-437
55853.162	-436
55853.166	-436
55853.170	-435
55853.174	-434
55853.178	-434
55853.182	-434
55853.186	-433
55853.190	-433
55853.194	-431
55853.198	-430
55853.202	-428
55853.206	-427
55853.210	-426
55853.214	-426
55853.218	-425
55853.222	-425
55853.226	-425
55853.230	-426
55853.234	-426
55853.238	-425
55853.242	-424
55853.246	-423
55853.250	-422
55853.254	-420
55853.258	-419
55853.262	-417
55853.266	-414
55853.270	-412
55853.274	-413
55853.278	-419
55853.282	-433
55853.286	-451
55853.290	-468
55853.294	-477
55853.298	-471
55853.302	-447
55853.306	-406
55853.310	-357
55853.314	-307
55853.318	-267
55853.322	-244
55853.326	-240
55853.330	-249
55853.334	-268
55853.338	-290
55853.342	-312
55853.346	-332
55853.350	-350
55853.354	-366
55853.358	-379
55853.362	-390
55853.366	-399
55853.370	-406
55853.374	-413
55853.378	-419
55853.382	-424
55853.386	-429
55853.390	-433
55853.394	-436
55853.398	-439
55853.402	-441
55853.406	-442
55853.410	-443
55853.414	-443
55853.418	-444
55853.422	-444
55853.426	-444
55853.430	-443
55853.434	-443
55853.438	-442
55853.442	-442
55853.446	-441
55853.450	-441
55853.454	-441
55853.458	-440
55853.462	-439
55853.466	-438
55853.470	-437
55853.474	-436
55853.478	-436
55853.482	-436
55853.486	-436
55853.490	-436
55853.494	-436
55853.498	-436
55853.502	-435
55853.506	-435
55853.510	-435
55853.514	-435
55853.518	-435
55853.522	-434
55853.526	-434
55853.530	-434
55853.534	-434
55853.538	-434
55853.542	-435
55853.546	-434
55853.550	-434
55853.554	-433
55853.558	-433
55853.562	-432
55853.566	-431
55853.570	-430
55853.574	-429
55853.578	-428
55853.582	-427
55853.586	-426
55853.590	-425
55853.594	-424
55853.598	-423
55853.602	-421
55853.606	-420
55853.610	-418
55853.614	-416
55853.618	-415
55853.622	-413
55853.626	-410
55853.630	-407
55853.634	-403
55853.638	-397
55853.642	-391
55853.646	-386
55853.650	-383
55853.654	-384
55853.658	-387
55853.662	-394
55853.666	-403
55853.670	-414
55853.674	-427
55853.678	-440
55853.682	-451
55853.686	-458
55853.690	-461
55853.694	-460
55853.698	-457
55853.702	-452
55853.706	-448
55853.710	-444
55853.714	-440
55853.718	-437
55853.722	-435
55853.726	-434
55853.730	-434
55853.734	-434
55853.738	-435
55853.742	-434
55853.746	-434
55853.750	-433
55853.754	-432
55853.758	-432
55853.762	-433
55853.766	-433
55853.770	-434
55853.774	-434
55853.778	-433
55853.782	-432
55853.786	-431
55853.790	-430
55853.794	-429
55853.798	-427
55853.802	-426
55853.806	-425
55853.810	-424
55853.814	-424
55853.818	-425
55853.822	-428
55853.826	-432
55853.830	-436
55853.834	-439
55853.838	-440
55853.842	-440
55853.846	-438
55853.850	-436
55853.854	-434
55853.858	-432
55853.862	-429
55853.866	-427
55853.870	-425
55853.874	-425
55853.878	-426
55853.882	-427
55853.886	-428
55853.890	-428
55853.894	-427
55853.898	-425
55853.902	-423
55853.906	-422
55853.910	-423
55853.914	-424
55853.918	-425
55853.922	-425
55853.926	-424
55853.930	-422
55853.934	-421
55853.938	-421
55853.942	-422
55853.946	-423
55853.950	-423
55853.954	-422
55853.958	-420
55853.962	-419
55853.966	-418
55853.970	-418
55853.974	-419
55853.978	-421
55853.982	-422
55853.986	-420
55853.990	-417
55853.994	-413
55853.998	-409
55854.002	-406
55854.006	-405
55854.010	-404
55854.014	-403
55854.018	-403
55854.022	-402
55854.026	-401
55854.030	-401
55854.034	-399
55854.038	-399
55854.042	-398
55854.046	-398
55854.050	-398
55854.054	-398
55854.058	-398
55854.062	-398
55854.066	-397
55854.070	-397
55854.074	-396
55854.078	-395
55854.082	-395
55854.086	-396
55854.090	-397
55854.094	-399
55854.098	-400
55854.102	-402
55854.106	-404
55854.110	-406
55854.114	-408
55854.118	-412
55854.122	-416
55854.126	-420
55854.130	-423
55854.134	-427
55854.138	-429
55854.142	-432
55854.146	-434
55854.150	-437
55854.154	-439
55854.158	-440
55854.162	-441
55854.166	-440
55854.170	-439
55854.174	-438
55854.178	-438
55854.182	-440
55854.186	-443
55854.190	-447
55854.194	-454
55854.198	-464
55854.202	-476
55854.206	-489
55854.210	-501
55854.214	-511
55854.218	-518
55854.222	-522
55854.226	-522
55854.230	-520
55854.234	-513
55854.238	-503
55854.242	-488
55854.246	-471
55854.250	-454
55854.254	-438
55854.258	-425
55854.262	-416
55854.266	-410
55854.270	-408
55854.274	-408
55854.278	-408
55854.282	-408
55854.286	-407
55854.290	-405
55854.294	-402
55854.298	-400
55854.302	-398
55854.306	-396
55854.310	-395
55854.314	-394
55854.318	-393
55854.322	-393
55854.326	-391
55854.330	-388
55854.334	-385
55854.338	-381
55854.342	-377
55854.346	-372
55854.350	-367
55854.354	-362
55854.358	-356
55854.362	-352
55854.366	-348
55854.370	-344
55854.374	-341
55854.378	-338
55854.382	-335
55854.386	-331
55854.390	-326
55854.394	-320
55854.398	-316
55854.402	-316
55854.406	-324
55854.410	-339
55854.414	-356
55854.418	-369
55854.422	-371
55854.426	-355
55854.430	-322
55854.434	-275
55854.438	-221
55854.442	-170
55854.446	-134
55854.450	-116
55854.454	-117
55854.458	-131
55854.462	-152
55854.466	-174
55854.470	-193
55854.474	-211
55854.478	-225
55854.482	-238
55854.486	-247
55854.490	-255
55854.494	-261
55854.498	-264
55854.502	-266
55854.506	-267
55854.510	-266
55854.514	-264
55854.518	-261
55854.522	-258
55854.526	-255
55854.530	-252
55854.534	-248
55854.538	-244
55854.542	-239
55854.546	-234
55854.550	-228
55854.554	-221
55854.558	-213
55854.562	-205
55854.566	-196
55854.570	-188
55854.574	-180
55854.578	-171
55854.582	-162
55854.586	-154
55854.590	-148
55854.594	-144
55854.598	-144
55854.602	-144
55854.606	-144
55854.610	-142
55854.614	-139
55854.618	-135
55854.622	-130
55854.626	-126
55854.630	-122
55854.634	-119
55854.638	-117
55854.642	-115
55854.646	-112
55854.650	-109
55854.654	-106
55854.658	-103
55854.662	-100
55854.666	-97
55854.670	-95
55854.674	-92
55854.678	-91
55854.682	-91
55854.686	-91
55854.690	-92
55854.694	-93
55854.698	-93
55854.702	-93
55854.706	-91
55854.710	-90
55854.714	-87
55854.718	-85
55854.722	-82
55854.726	-79
55854.730	-77
55854.734	-75
55854.738	-74
55854.742	-72
55854.746	-70
55854.750	-67
55854.754	-64
55854.758	-60
55854.762	-55
55854.766	-50
55854.770	-45
55854.774	-39
55854.778	-36
55854.782	-35
55854.786	-38
55854.790	-46
55854.794	-58
55854.798	-70
55854.802	-81
55854.806	-88
55854.810	-92
55854.814	-94
55854.818	-94
55854.822	-93
55854.826	-91
55854.830	-89
55854.834	-86
55854.838	-83
55854.842	-80
55854.846	-77
55854.850	-73
55854.854	-69
55854.858	-66
55854.862	-63
55854.866	-62
55854.870	-62
55854.874	-65
55854.878	-69
55854.882	-73
55854.886	-75
55854.890	-74
55854.894	-71
55854.898	-68
55854.902	-65
55854.906	-64
55854.910	-63
55854.914	-63
55854.918	-63
55854.922	-62
55854.926	-60
55854.930	-58
55854.934	-54
55854.938	-50
55854.942	-45
55854.946	-42
55854.950	-41
55854.954	-42
55854.958	-44
55854.962	-47
55854.966	-49
55854.970	-50
55854.974	-51
55854.978	-52
55854.982	-53
55854.986	-53
55854.990	-51
55854.994	-47
55854.998	-43
55855.002	-42
55855.006	-43
55855.010	-46
55855.014	-47
55855.018	-46
55855.022	-42
55855.026	-38
55855.030	-36
55855.034	-33
55855.038	-29
55855.042	-24
55855.046	-17
55855.050	-10
55855.054	0
55855.058	15
55855.062	34
55855.066	56
55855.070	76
55855.074	91
55855.078	100
55855.082	104
55855.086	106
55855.090	105
55855.094	101
55855.098	92
55855.102	78
55855.106	59
55855.110	40
55855.114	22
55855.118	5
55855.122	-11
55855.126	-28
55855.130	-44
55855.134	-59
55855.138	-72
55855.142	-85
55855.146	-99
55855.150	-115
55855.154	-131
55855.158	-147
55855.162	-160
55855.166	-169
55855.170	-174
55855.174	-176
55855.178	-174
55855.182	-171
55855.186	-166
55855.190	-161
55855.194	-155
55855.198	-149
55855.202	-141
55855.206	-131
55855.210	-117
55855.214	-98
55855.218	-74
55855.222	-47
55855.226	-19
55855.230	9
55855.234	36
55855.238	59
55855.242	76
55855.246	88
55855.250	93
55855.254	93
55855.258	87
55855.262	76
55855.266	62
55855.270	45
55855.274	28
55855.278	15
55855.282	6
55855.286	2
55855.290	3
55855.294	8
55855.298	17
55855.302	30
55855.306	49
55855.310	73
55855.314	99
55855.318	124
55855.322	144
55855.326	158
55855.330	166
55855.334	169
55855.338	171
55855.342	174
55855.346	180
55855.350	188
55855.354	196
55855.358	203
55855.362	208
55855.366	212
55855.370	216
55855.374	223
55855.378	231
55855.382	240
55855.386	248
55855.390	256
55855.394	262
55855.398	266
55855.402	267
55855.406	268
55855.410	269
55855.414	271
55855.418	274
55855.422	276
55855.426	278
55855.430	280
55855.434	281
55855.438	283
55855.442	284
55855.446	285
55855.450	287
55855.454	290
55855.458	294
55855.462	299
55855.466	302
55855.470	300
55855.474	291
55855.478	275
55855.482	257
55855.486	246
55855.490	250
55855.494	274
55855.498	319
55855.502	378
55855.506	440
55855.510	492
55855.514	526
55855.518	538
55855.522	530
55855.526	511
55855.530	487
55855.534	463
55855.538	443
55855.542	425
55855.546	410
55855.550	397
55855.554	387
55855.558	377
55855.562	369
55855.566	361
55855.570	355
55855.574	350
55855.578	346
55855.582	342
55855.586	338
55855.590	333
55855.594	329
55855.598	326
55855.602	325
55855.606	326
55855.610	328
55855.614	330
55855.618	330
55855.622	329
55855.626	328
55855.630	330
55855.634	333
55855.638	337
55855.642	340
55855.646	340
55855.650	338
55855.654	334
55855.658	333
55855.662	334
55855.666	337
55855.670	339
55855.674	340
55855.678	339
55855.682	338
55855.686	338
55855.690	340
55855.694	344
55855.698	348
55855.702	350
55855.706	350
55855.710	350
55855.714	351
55855.718	354
55855.722	360
55855.726	366
55855.730	369
55855.734	370
55855.738	368
55855.742	367
55855.746	367
55855.750	369
55855.754	372
55855.758	373
55855.762	371
55855.766	366
55855.770	357
55855.774	346
55855.778	335
55855.782	325
55855.786	315
55855.790	304
55855.794	292
55855.798	278
55855.802	266
55855.806	256
55855.810	249
55855.814	245
55855.818	245
55855.822	247
55855.826	253
55855.830	261
55855.834	271
55855.838	278
55855.842	282
55855.846	281
55855.850	276
55855.854	270
55855.858	260
55855.862	249
55855.866	236
55855.870	222
55855.874	209
55855.878	199
55855.882	192
55855.886	189
55855.890	189
55855.894	189
55855.898	188
55855.902	183
55855.906	174
55855.910	162
55855.914	148
55855.918	134
55855.922	120
55855.926	107
55855.930	92
55855.934	77
55855.938	61
55855.942	45
55855.946	30
55855.950	17
55855.954	8
55855.958	1
55855.962	-4
55855.966	-8
55855.970	-14
55855.974	-21
55855.978	-32
55855.982	-44
55855.986	-56
55855.990	-67
55855.994	-77
55855.998	-86
55856.002	-95
55856.006	-104
55856.010	-114
55856.014	-125
55856.018	-135
55856.022	-146
55856.026	-155
55856.030	-163
55856.034	-170
55856.038	-178
55856.042	-186
55856.046	-196
55856.050	-206
55856.054	-216
55856.058	-225
55856.062	-234
55856.066	-242
55856.070	-252
55856.074	-262
55856.078	-272
55856.082	-282
55856.086	-292
55856.090	-302
55856.094	-311
55856.098	-319
55856.102	-326
55856.106	-333
55856.110	-342
55856.114	-353
55856.118	-365
55856.122	-378
55856.126	-390
55856.130	-403
55856.134	-415
55856.138	-427
55856.142	-440
55856.146	-452
55856.150	-464
55856.154	-476
55856.158	-489
55856.162	-503
55856.166	-517
55856.170	-533
55856.174	-549
55856.178	-566
55856.182	-584
55856.186	-600
55856.190	-617
55856.194	-632
55856.198	-646
55856.202	-660
55856.206	-674
55856.210	-689
55856.214	-704
55856.218	-717
55856.222	-729
55856.226	-739
55856.230	-748
55856.234	-757
55856.238	-768
55856.242	-780
55856.246	-793
55856.250	-805
55856.254	-816
55856.258	-827
55856.262	-837
55856.266	-848
55856.270	-860
55856.274	-875
55856.278	-892
55856.282	-913
55856.286	-936
55856.290	-960
55856.294	-980
55856.298	-996
55856.302	-1007
55856.306	-1015
55856.310	-1021
55856.314	-1027
55856.318	-1032
55856.322	-1037
55856.326	-1041
55856.330	-1044
55856.334	-1045
55856.338	-1045
55856.342	-1046
55856.346	-1047
55856.350	-1050
55856.354	-1055
55856.358	-1059
55856.362	-1061
55856.366	-1061
55856.370	-1060
55856.374	-1058
55856.378	-1057
55856.382	-1056
55856.386	-1055
55856.390	-1055
55856.394	-1056
55856.398	-1060
55856.402	-1066
55856.406	-1073
55856.410	-1078
55856.414	-1078
55856.418	-1076
55856.422	-1075
55856.426	-1078
55856.430	-1085
55856.434	-1095
55856.438	-1103
55856.442	-1107
55856.446	-1108
55856.450	-1106
55856.454	-1106
55856.458	-1107
55856.462	-1110
55856.466	-1115
55856.470	-1120
55856.474	-1125
55856.478	-1130
55856.482	-1136
55856.486	-1142
55856.490	-1152
55856.494	-1162
55856.498	-1171
55856.502	-1173
55856.506	-1163
55856.510	-1142
55856.514	-1111
55856.518	-1077
55856.522	-1046
55856.526	-1025
55856.530	-1017
55856.534	-1023
55856.538	-1038
55856.542	-1058
55856.546	-1079
55856.550	-1098
55856.554	-1115
55856.558	-1130
55856.562	-1142
55856.566	-1152
55856.570	-1160
55856.574	-1165
55856.578	-1170
55856.582	-1176
55856.586	-1183
55856.590	-1192
55856.594	-1201
55856.598	-1209
55856.602	-1214
55856.606	-1216
55856.610	-1218
55856.614	-1218
55856.618	-1220
55856.622	-1222
55856.626	-1224
55856.630	-1226
55856.634	-1227
55856.638	-1229
55856.642	-1230
55856.646	-1232
55856.650	-1233
55856.654	-1235
55856.658	-1237
55856.662	-1239
55856.666	-1240
55856.670	-1242
55856.674	-1243
55856.678	-1244
55856.682	-1244
55856.686	-1245
55856.690	-1246
55856.694	-1247
55856.698	-1249
55856.702	-1251
55856.706	-1252
55856.710	-1254
55856.714	-1255
55856.718	-1256
55856.722	-1257
55856.726	-1257
55856.730	-1256
55856.734	-1256
55856.738	-1255
55856.742	-1255
55856.746	-1255
55856.750	-1255
55856.754	-1255
55856.758	-1254
55856.762	-1252
55856.766	-1252
55856.770	-1251
55856.774	-1251
55856.778	-1252
55856.782	-1252
55856.786	-1252
55856.790	-1251
55856.794	-1250
55856.798	-1249
55856.802	-1248
55856.806	-1247
55856.810	-1245
55856.814	-1243
55856.818	-1241
55856.822	-1239
55856.826	-1236
55856.830	-1232
55856.834	-1227
55856.838	-1221
55856.842	-1214
55856.846	-1208
55856.850	-1203
55856.854	-1199
55856.858	-1198
55856.862	-1197
55856.866	-1199
55856.870	-1204
55856.874	-1211
55856.878	-1219
55856.882	-1227
55856.886	-1234
55856.890	-1238
55856.894	-1240
55856.898	-1240
55856.902	-1237
55856.906	-1232
55856.910	-1228
55856.914	-1224
55856.918	-1222
55856.922	-1219
55856.926	-1213
55856.930	-1204
55856.934	-1194
55856.938	-1186
55856.942	-1186
55856.946	-1194
55856.950	-1207
55856.954	-1219
55856.958	-1225
55856.962	-1225
55856.966	-1219
[truncated: 998,000+ more rows]
