# Supplementary material for: A Novel Algorithm for Movement Artifact Removal in ECG Signals Acquired from Wearable Systems Applied to Horses
Source: PLoS One. 2015 Oct 20;10(10):e0140783. doi: 10.1371/journal.pone.0140783 (PMC4618928; doi:10.1371/journal.pone.0140783)
Supplement: S1 Supporting Information — Electrocardiographic and Accellerometric data. (ZIP) [file pone.0140783.s001.zip › Available Data/Isotta_2_AccX.txt]

53798.028	191
53798.068	121
53798.108	-137
53798.148	-201
53798.188	66
53798.228	142
53798.268	-6
53798.308	-110
53798.348	-83
53798.388	-251
53798.428	-220
53798.468	-158
53798.508	-42
53798.548	-57
53798.588	-169
53798.628	-238
53798.668	-193
53798.708	-74
53798.748	-50
53798.788	-110
53798.828	-170
53798.868	-152
53798.908	-138
53798.948	-113
53798.988	-101
53799.028	-100
53799.068	-140
53799.108	-136
53799.148	-120
53799.188	-110
53799.228	-96
53799.268	-102
53799.308	-110
53799.348	-113
53799.388	-287
53799.428	-18
53799.468	-56
53799.508	-154
53799.548	-169
53799.588	-78
53799.628	-75
53799.668	-124
53799.708	-137
53799.748	-125
53799.788	-151
53799.828	-149
53799.868	-119
53799.908	-109
53799.948	-136
53799.988	-148
53800.028	-131
53800.068	-130
53800.108	-143
53800.148	-134
53800.188	-134
53800.228	-144
53800.268	-145
53800.308	-148
53800.348	-149
53800.388	-139
53800.428	-128
53800.468	-138
53800.508	-144
53800.548	-142
53800.588	-135
53800.628	-139
53800.668	-143
53800.708	-144
53800.748	-142
53800.788	-147
53800.828	-147
53800.868	-140
53800.908	-137
53800.948	-147
53800.988	-143
53801.028	-150
53801.068	-151
53801.108	-141
53801.148	-147
53801.188	-143
53801.228	-143
53801.268	-143
53801.308	-143
53801.348	-145
53801.388	-151
53801.428	-144
53801.468	-146
53801.508	-142
53801.548	-136
53801.588	-144
53801.628	-149
53801.668	-148
53801.708	-153
53801.748	-154
53801.788	-152
53801.828	-145
53801.868	-143
53801.908	-142
53801.948	-142
53801.988	-152
53802.028	-143
53802.068	-143
53802.108	-143
53802.148	-149
53802.188	-142
53802.228	-143
53802.268	-151
53802.308	-150
53802.348	-154
53802.388	-153
53802.428	-149
53802.468	-149
53802.508	-145
53802.548	-142
53802.588	-139
53802.628	-149
53802.668	-155
53802.708	-150
53802.748	-141
53802.788	-144
53802.828	-137
53802.868	-145
53802.908	-105
53802.948	-161
53802.988	-171
53803.028	-137
53803.068	-135
53803.108	-143
53803.148	-153
53803.188	-147
53803.228	-141
53803.268	-145
53803.308	-149
53803.348	-144
53803.388	-144
53803.428	-146
53803.468	-142
53803.508	-151
53803.548	-127
53803.588	-137
53803.628	-180
53803.668	-159
53803.708	-363
53803.748	-89
53803.788	232
53803.828	-292
53803.868	-160
53803.908	-195
53803.948	-177
53803.988	-143
53804.028	-106
53804.068	-135
53804.108	-169
53804.148	-147
53804.188	-125
53804.228	-133
53804.268	-154
53804.308	-141
53804.348	-144
53804.388	-152
53804.428	-149
53804.468	-140
53804.508	-143
53804.548	-146
53804.588	-154
53804.628	-181
53804.668	-12
53804.708	-337
53804.748	-213
53804.788	-54
53804.828	-67
53804.868	-152
53804.908	-194
53804.948	-130
53804.988	-124
53805.028	-141
53805.068	-127
53805.108	-158
53805.148	-152
53805.188	-145
53805.228	-148
53805.268	-168
53805.308	-155
53805.348	-149
53805.388	-142
53805.428	-130
53805.468	-144
53805.508	-105
53805.548	-70
53805.588	-92
53805.628	-155
53805.668	-149
53805.708	-122
53805.748	-130
53805.788	-190
53805.828	-196
53805.868	-296
53805.908	-413
53805.948	-380
53805.988	-90
53806.028	-17
53806.068	-161
53806.108	-219
53806.148	-216
53806.188	-200
53806.228	-215
53806.268	-147
53806.308	-116
53806.348	-163
53806.388	-101
53806.428	-43
53806.468	-36
53806.508	-110
53806.548	-103
53806.588	-30
53806.628	25
53806.668	-110
53806.708	-161
53806.748	-119
53806.788	-147
53806.828	-225
53806.868	-290
53806.908	-291
53806.948	-156
53806.988	28
53807.028	-182
53807.068	-332
53807.108	-329
53807.148	-137
53807.188	-167
53807.228	-194
53807.268	-171
53807.308	-105
53807.348	-183
53807.388	-284
53807.428	-172
53807.468	34
53807.508	42
53807.548	-171
53807.588	-157
53807.628	-133
53807.668	-172
53807.708	-187
53807.748	-71
53807.788	-82
53807.828	-188
53807.868	-149
53807.908	-74
53807.948	-50
53807.988	-10
53808.028	38
53808.068	33
53808.108	-89
53808.148	11
53808.188	176
53808.228	-24
53808.268	-81
53808.308	-95
53808.348	-40
53808.388	-80
53808.428	-42
53808.468	-45
53808.508	-42
53808.548	55
53808.588	67
53808.628	-75
53808.668	-105
53808.708	-215
53808.748	-232
53808.788	-158
53808.828	168
53808.868	230
53808.908	-97
53808.948	-252
53808.988	-304
53809.028	-232
53809.068	-198
53809.108	-233
53809.148	-230
53809.188	-190
53809.228	-147
53809.268	-30
53809.308	-71
53809.348	-211
53809.388	-169
53809.428	-87
53809.468	-143
53809.508	-288
53809.548	-315
53809.588	-203
53809.628	-187
53809.668	-125
53809.708	-36
53809.748	22
53809.788	31
53809.828	61
53809.868	88
53809.908	-11
53809.948	61
53809.988	-459
53810.028	-336
53810.068	-53
53810.108	-131
53810.148	-249
53810.188	-89
53810.228	25
53810.268	223
53810.308	39
53810.348	-374
53810.388	-261
53810.428	-130
53810.468	-101
53810.508	-272
53810.548	-411
53810.588	-247
53810.628	-190
53810.668	-192
53810.708	-135
53810.748	-41
53810.788	-24
53810.828	-30
53810.868	-55
53810.908	-49
53810.948	-113
53810.988	17
53811.028	142
53811.068	-183
53811.108	-434
53811.148	-36
53811.188	-12
53811.228	-316
53811.268	-649
53811.308	-399
53811.348	-209
53811.388	-123
53811.428	-141
53811.468	-9
53811.508	-162
53811.548	-121
53811.588	-37
53811.628	-101
53811.668	-272
53811.708	-528
53811.748	-575
53811.788	-251
53811.828	65
53811.868	46
53811.908	-373
53811.948	-581
53811.988	-261
53812.028	84
53812.068	219
53812.108	-89
53812.148	-232
53812.188	30
53812.228	120
53812.268	-71
53812.308	-307
53812.348	-372
53812.388	-299
53812.428	-282
53812.468	-347
53812.508	-206
53812.548	-206
53812.588	-42
53812.628	-55
53812.668	-281
53812.708	-605
53812.748	-764
53812.788	-516
53812.828	-315
53812.868	-140
53812.908	59
53812.948	11
53812.988	-18
53813.028	-184
53813.068	-313
53813.108	-289
53813.148	-236
53813.188	-235
53813.228	-222
53813.268	-180
53813.308	-261
53813.348	-52
53813.388	-183
53813.428	-256
53813.468	-304
53813.508	-185
53813.548	106
53813.588	-161
53813.628	-287
53813.668	-309
53813.708	-329
53813.748	-332
53813.788	-281
53813.828	-382
53813.868	-286
53813.908	-182
53813.948	-270
53813.988	-278
53814.028	-202
53814.068	17
53814.108	26
53814.148	-124
53814.188	-136
53814.228	-133
53814.268	-226
53814.308	-300
53814.348	-226
53814.388	-260
53814.428	-151
53814.468	-255
53814.508	-331
53814.548	-172
53814.588	-186
53814.628	-439
53814.668	-259
53814.708	-100
53814.748	-85
53814.788	-114
53814.828	-36
53814.868	29
53814.908	-267
53814.948	-376
53814.988	-282
53815.028	-248
53815.068	-226
53815.108	-214
53815.148	-201
53815.188	-338
53815.228	-398
53815.268	-209
53815.308	-61
53815.348	24
53815.388	85
53815.428	131
53815.468	-36
53815.508	-219
53815.548	-137
53815.588	7
53815.628	-153
53815.668	-469
53815.708	-445
53815.748	-105
53815.788	41
53815.828	-98
53815.868	-318
53815.908	-344
53815.948	-229
53815.988	-43
53816.028	-90
53816.068	-52
53816.108	9
53816.148	21
53816.188	-86
53816.228	-88
53816.268	-44
53816.308	-42
53816.348	-103
53816.388	-146
53816.428	-76
53816.468	17
53816.508	36
53816.548	-2
53816.588	-52
53816.628	-74
53816.668	-82
53816.708	-64
53816.748	-48
53816.788	-71
53816.828	-94
53816.868	-94
53816.908	-78
53816.948	-78
53816.988	-94
53817.028	-92
53817.068	-87
53817.108	-83
53817.148	-74
53817.188	-68
53817.228	-59
53817.268	-72
53817.308	-99
53817.348	-108
53817.388	-90
53817.428	-81
53817.468	-83
53817.508	-87
53817.548	-89
53817.588	-85
53817.628	-85
53817.668	-87
53817.708	-79
53817.748	-75
53817.788	-72
53817.828	-83
53817.868	-82
53817.908	-86
53817.948	-93
53817.988	-83
53818.028	-72
53818.068	-73
53818.108	-84
53818.148	-90
53818.188	-86
53818.228	-82
53818.268	-82
53818.308	-79
53818.348	-89
53818.388	-95
53818.428	-89
53818.468	-78
53818.508	-78
53818.548	-89
53818.588	-86
53818.628	-82
53818.668	-79
53818.708	-81
53818.748	-81
53818.788	-83
53818.828	-87
53818.868	-91
53818.908	-82
53818.948	-79
53818.988	-79
53819.028	-101
53819.068	-71
53819.108	-84
53819.148	-95
53819.188	-86
53819.228	-77
53819.268	-89
53819.308	-84
53819.348	-80
53819.388	-86
53819.428	-89
53819.468	-83
53819.508	-75
53819.548	-85
53819.588	-86
53819.628	-74
53819.668	-83
53819.708	-89
53819.748	-89
53819.788	-82
53819.828	-88
53819.868	-98
53819.908	160
53819.948	-322
53819.988	-238
53820.028	-1
53820.068	58
53820.108	-91
53820.148	-108
53820.188	-26
53820.228	-30
53820.268	-57
53820.308	-72
53820.348	-71
53820.388	-83
53820.428	-71
53820.468	-123
53820.508	-155
53820.548	-184
53820.588	-197
53820.628	-234
53820.668	-75
53820.708	0
53820.748	-135
53820.788	-208
53820.828	-131
53820.868	-67
53820.908	-112
53820.948	-176
53820.988	-160
53821.028	-94
53821.068	-42
53821.108	-77
53821.148	-147
53821.188	-205
53821.228	-157
53821.268	-95
53821.308	-91
53821.348	-109
53821.388	-170
53821.428	-200
53821.468	-174
53821.508	-126
53821.548	-98
53821.588	-111
53821.628	-142
53821.668	-166
53821.708	-161
53821.748	-146
53821.788	-124
53821.828	-124
53821.868	-135
53821.908	-160
53821.948	-191
53821.988	-189
53822.028	-159
53822.068	-153
53822.108	-149
53822.148	-147
53822.188	-178
53822.228	-587
53822.268	59
53822.308	145
53822.348	-116
53822.388	-367
53822.428	-190
53822.468	-78
53822.508	-138
53822.548	-190
53822.588	-172
53822.628	-167
53822.668	-158
53822.708	-137
53822.748	-159
53822.788	-169
53822.828	-165
53822.868	-145
53822.908	-153
53822.948	-161
53822.988	-166
53823.028	-144
53823.068	-180
53823.108	-181
53823.148	-148
53823.188	-170
53823.228	-185
53823.268	-172
53823.308	-148
53823.348	-155
53823.388	-161
53823.428	-142
53823.468	-136
53823.508	-136
53823.548	-151
53823.588	-168
53823.628	-170
53823.668	-163
53823.708	-145
53823.748	-145
53823.788	-160
53823.828	-150
53823.868	-148
53823.908	-155
53823.948	-150
53823.988	-149
53824.028	-161
53824.068	-151
53824.108	-155
53824.148	-147
53824.188	-132
53824.228	-161
53824.268	-161
53824.308	-165
53824.348	-164
53824.388	-149
53824.428	-139
53824.468	-161
53824.508	-189
53824.548	-160
53824.588	-145
53824.628	-143
53824.668	-161
53824.708	-173
53824.748	-158
53824.788	-144
53824.828	-153
53824.868	-157
53824.908	-155
53824.948	-146
53824.988	-145
53825.028	-183
53825.068	-178
53825.108	-156
53825.148	-132
53825.188	-154
53825.228	-171
53825.268	-169
53825.308	-207
53825.348	-144
53825.388	-204
53825.428	142
53825.468	52
53825.508	-67
53825.548	-382
53825.588	-264
53825.628	-76
53825.668	-87
53825.708	-167
53825.748	-183
53825.788	-166
53825.828	-175
53825.868	-155
53825.908	-147
53825.948	-167
53825.988	-152
53826.028	-160
53826.068	-147
53826.108	-164
53826.148	-152
53826.188	-143
53826.228	-76
53826.268	-214
53826.308	221
53826.348	-375
53826.388	-351
53826.428	-69
53826.468	-167
53826.508	-66
53826.548	-180
53826.588	-175
53826.628	-161
53826.668	-188
53826.708	-281
53826.748	5
53826.788	11
53826.828	-653
53826.868	125
53826.908	70
53826.948	-295
53826.988	-131
53827.028	-276
53827.068	-93
53827.108	-45
53827.148	-254
53827.188	-16
53827.228	-8
53827.268	-291
53827.308	5
53827.348	57
53827.388	-346
53827.428	-51
53827.468	79
53827.508	-148
53827.548	-351
53827.588	-130
53827.628	-112
53827.668	-204
53827.708	-166
53827.748	-129
53827.788	-143
53827.828	-151
53827.868	-172
53827.908	-151
53827.948	-175
53827.988	-176
53828.028	-154
53828.068	-155
53828.108	-149
53828.148	-149
53828.188	-162
53828.228	-145
53828.268	-172
53828.308	-167
53828.348	-163
53828.388	-179
53828.428	-165
53828.468	-175
53828.508	-292
53828.548	-10
53828.588	-118
53828.628	-469
53828.668	536
53828.708	-62
53828.748	-395
53828.788	59
53828.828	-124
53828.868	-316
53828.908	-139
53828.948	-64
53828.988	-229
53829.028	-185
53829.068	-101
53829.108	-139
53829.148	-159
53829.188	-154
53829.228	-153
53829.268	-148
53829.308	-161
53829.348	-150
53829.388	-140
53829.428	-125
53829.468	-132
53829.508	-142
53829.548	-182
53829.588	-8
53829.628	-949
53829.668	550
53829.708	327
53829.748	-1235
53829.788	551
53829.828	137
53829.868	-604
53829.908	-374
53829.948	23
53829.988	-113
53830.028	-220
53830.068	-180
53830.108	-117
53830.148	-228
53830.188	-285
53830.228	-206
53830.268	-190
53830.308	-313
53830.348	-359
53830.388	-71
53830.428	88
53830.468	-68
53830.508	-272
53830.548	-286
53830.588	-234
53830.628	-239
53830.668	-315
53830.708	-145
53830.748	47
53830.788	-226
53830.828	-325
53830.868	-104
53830.908	42
53830.948	70
53830.988	-31
53831.028	-137
53831.068	-140
53831.108	-84
53831.148	-62
53831.188	-146
53831.228	-178
53831.268	-135
53831.308	-87
53831.348	-135
53831.388	-166
53831.428	-193
53831.468	-143
53831.508	-172
53831.548	-282
53831.588	-344
53831.628	-263
53831.668	-263
53831.708	-103
53831.748	-101
53831.788	-186
53831.828	-190
53831.868	-163
53831.908	228
53831.948	110
53831.988	-144
53832.028	-206
53832.068	-225
53832.108	-244
53832.148	-288
53832.188	-232
53832.228	-197
53832.268	191
53832.308	118
53832.348	61
53832.388	68
53832.428	82
53832.468	-6
53832.508	-72
53832.548	38
53832.588	-46
53832.628	-267
53832.668	-315
53832.708	-131
53832.748	-66
53832.788	-208
53832.828	-390
53832.868	-221
53832.908	-158
53832.948	-182
53832.988	-36
53833.028	-381
53833.068	-219
53833.108	-47
53833.148	-204
53833.188	-356
53833.228	-95
53833.268	-183
53833.308	-103
53833.348	57
53833.388	63
53833.428	-11
53833.468	-76
53833.508	-165
53833.548	-146
53833.588	-155
53833.628	-92
53833.668	-41
53833.708	-128
53833.748	-51
53833.788	-67
53833.828	-130
53833.868	-121
53833.908	5
53833.948	-12
53833.988	-89
53834.028	-78
53834.068	-85
53834.108	-185
53834.148	-217
53834.188	-114
53834.228	-43
53834.268	-11
53834.308	1
53834.348	-128
53834.388	-249
53834.428	-216
53834.468	-152
53834.508	-194
53834.548	-184
53834.588	-95
53834.628	-18
53834.668	-42
53834.708	-95
53834.748	-108
53834.788	-129
53834.828	-166
53834.868	-239
53834.908	-260
53834.948	-196
53834.988	-184
53835.028	-163
53835.068	-124
53835.108	-143
53835.148	-176
53835.188	-219
53835.228	-216
53835.268	-179
53835.308	-161
53835.348	-184
53835.388	-173
53835.428	-147
53835.468	-144
53835.508	-137
53835.548	-154
53835.588	-208
53835.628	-178
53835.668	-178
53835.708	-114
53835.748	-96
53835.788	-132
53835.828	-142
53835.868	-127
53835.908	-135
53835.948	-132
53835.988	-60
53836.028	12
53836.068	32
53836.108	-76
53836.148	-263
53836.188	-171
53836.228	-102
53836.268	-80
53836.308	-144
53836.348	-208
53836.388	-124
53836.428	-143
53836.468	-224
53836.508	-278
53836.548	-190
53836.588	-109
53836.628	-107
53836.668	-167
53836.708	-202
53836.748	-173
53836.788	-249
53836.828	-345
53836.868	-291
53836.908	-99
53836.948	-12
53836.988	-139
53837.028	-201
53837.068	-196
53837.108	-177
53837.148	-135
53837.188	-167
53837.228	-190
53837.268	-187
53837.308	-9
53837.348	-190
53837.388	-342
53837.428	-249
53837.468	-151
53837.508	-172
53837.548	-125
53837.588	-178
53837.628	-276
53837.668	-266
53837.708	-159
53837.748	-139
53837.788	-163
53837.828	-215
53837.868	-146
53837.908	-35
53837.948	-121
53837.988	-196
53838.028	-275
53838.068	-210
53838.108	-228
53838.148	-215
53838.188	-145
53838.228	-103
53838.268	-69
53838.308	-84
53838.348	-169
53838.388	-184
53838.428	-177
53838.468	-180
53838.508	-162
53838.548	-186
53838.588	-166
53838.628	-171
53838.668	-59
53838.708	-2
53838.748	-121
53838.788	-209
53838.828	-146
53838.868	-112
53838.908	-155
53838.948	-181
53838.988	-183
53839.028	-149
53839.068	-160
53839.108	-177
53839.148	-152
53839.188	-175
53839.228	-123
53839.268	-91
53839.308	-131
53839.348	-133
53839.388	-114
53839.428	-122
53839.468	-149
53839.508	-145
53839.548	-155
53839.588	-178
53839.628	-174
53839.668	-155
53839.708	-138
53839.748	-133
53839.788	-125
53839.828	-146
53839.868	-167
53839.908	-177
53839.948	-125
53839.988	-89
53840.028	-114
53840.068	-139
53840.108	-180
53840.148	-184
53840.188	-138
53840.228	-132
53840.268	-244
53840.308	-125
53840.348	-491
53840.388	-26
53840.428	-417
53840.468	-248
53840.508	96
53840.548	355
53840.588	85
53840.628	-397
53840.668	-352
53840.708	-117
53840.748	-46
53840.788	-114
53840.828	-164
53840.868	-178
53840.908	-196
53840.948	-195
53840.988	-187
53841.028	-143
53841.068	-111
53841.108	-124
53841.148	-153
53841.188	-122
53841.228	-136
53841.268	-246
53841.308	-250
53841.348	40
53841.388	-14
53841.428	-157
53841.468	-189
53841.508	-127
53841.548	-89
53841.588	-136
53841.628	-208
53841.668	-126
53841.708	-107
53841.748	-15
53841.788	-96
53841.828	-89
53841.868	41
53841.908	-27
53841.948	-225
53841.988	-416
53842.028	-82
53842.068	91
53842.108	-28
53842.148	7
53842.188	-83
53842.228	-42
53842.268	-31
53842.308	-107
53842.348	-204
53842.388	-248
53842.428	-50
53842.468	78
53842.508	29
53842.548	-102
53842.588	-275
53842.628	-309
53842.668	-287
53842.708	-327
53842.748	-166
53842.788	66
53842.828	280
53842.868	222
53842.908	-59
53842.948	-138
53842.988	0
53843.028	15
53843.068	23
53843.108	-121
53843.148	-173
53843.188	-288
53843.228	-210
53843.268	-159
53843.308	-187
53843.348	-320
53843.388	-368
53843.428	-295
53843.468	-122
53843.508	-130
53843.548	-152
53843.588	111
53843.628	253
53843.668	42
53843.708	-83
53843.748	52
53843.788	59
53843.828	-264
53843.868	-534
53843.908	-540
53843.948	-352
53843.988	-54
53844.028	-40
53844.068	-260
53844.108	-298
53844.148	-244
53844.188	-40
53844.228	193
53844.268	310
53844.308	-46
53844.348	-588
53844.388	47
53844.428	-119
53844.468	-273
53844.508	-153
53844.548	-80
53844.588	-36
53844.628	49
53844.668	-23
53844.708	-125
53844.748	-161
53844.788	-104
53844.828	-81
53844.868	-112
53844.908	-294
53844.948	-482
53844.988	-442
53845.028	-212
53845.068	-73
53845.108	-139
53845.148	-90
53845.188	-77
53845.228	-104
53845.268	-36
53845.308	39
53845.348	41
53845.388	-35
53845.428	-96
53845.468	-155
53845.508	-85
53845.548	-58
53845.588	-63
53845.628	-106
53845.668	-130
53845.708	-123
53845.748	-95
53845.788	-77
53845.828	-63
53845.868	-22
53845.908	40
53845.948	38
53845.988	6
53846.028	-29
53846.068	-43
53846.108	-36
53846.148	-27
53846.188	18
53846.228	27
53846.268	11
53846.308	15
53846.348	-17
53846.388	-30
53846.428	-12
53846.468	-18
53846.508	-18
53846.548	-17
53846.588	0
53846.628	4
53846.668	10
53846.708	19
53846.748	1
53846.788	-40
53846.828	-35
53846.868	-16
53846.908	-6
53846.948	-3
53846.988	9
53847.028	0
53847.068	-18
53847.108	-7
53847.148	-7
53847.188	-24
53847.228	-30
53847.268	-15
53847.308	-12
53847.348	-21
53847.388	-31
53847.428	-24
53847.468	-24
53847.508	-30
53847.548	-28
53847.588	-35
53847.628	-33
53847.668	-30
53847.708	-35
53847.748	-24
53847.788	-20
53847.828	-23
53847.868	-19
53847.908	-26
53847.948	-25
53847.988	-29
53848.028	-42
53848.068	-40
53848.108	-30
53848.148	-39
53848.188	-43
53848.228	-37
53848.268	-35
53848.308	-39
53848.348	-49
53848.388	-35
53848.428	-23
53848.468	-30
53848.508	-33
53848.548	-38
53848.588	-33
53848.628	-32
53848.668	-42
53848.708	-45
53848.748	-33
53848.788	-24
53848.828	-26
53848.868	-40
53848.908	-41
53848.948	-39
53848.988	-31
53849.028	-24
53849.068	-29
53849.108	-35
53849.148	-30
53849.188	-33
53849.228	-50
53849.268	-81
53849.308	-113
53849.348	-78
53849.388	5
53849.428	17
53849.468	13
53849.508	-31
53849.548	20
53849.588	31
53849.628	-12
53849.668	29
53849.708	52
53849.748	41
53849.788	-3
53849.828	-23
53849.868	-28
53849.908	-64
53849.948	-56
53849.988	-39
53850.028	-56
53850.068	-53
53850.108	-11
53850.148	11
53850.188	24
53850.228	-68
53850.268	-57
53850.308	-38
53850.348	-143
53850.388	-289
53850.428	-306
53850.468	-202
53850.508	-138
53850.548	-240
53850.588	-89
53850.628	-68
53850.668	49
53850.708	39
53850.748	-118
53850.788	-131
53850.828	12
53850.868	9
53850.908	-41
53850.948	-298
53850.988	-192
53851.028	-137
53851.068	-111
53851.108	-87
53851.148	-37
53851.188	-93
53851.228	-315
53851.268	-324
53851.308	-349
53851.348	-364
53851.388	-173
53851.428	112
53851.468	80
53851.508	22
53851.548	-18
53851.588	-6
53851.628	-28
53851.668	8
53851.708	-40
53851.748	-157
53851.788	-327
53851.828	-224
53851.868	47
53851.908	108
53851.948	-141
53851.988	-270
53852.028	-274
53852.068	-48
53852.108	-86
53852.148	-321
53852.188	-315
53852.228	38
53852.268	266
53852.308	177
53852.348	-51
53852.388	-96
53852.428	-83
53852.468	-39
53852.508	17
53852.548	-55
53852.588	-184
53852.628	-122
53852.668	-102
53852.708	-52
53852.748	-108
53852.788	-101
53852.828	-167
53852.868	-440
53852.908	-410
53852.948	-136
53852.988	-96
53853.028	-132
53853.068	-149
53853.108	-64
53853.148	25
53853.188	11
53853.228	-7
53853.268	-132
53853.308	-131
53853.348	-79
53853.388	-380
53853.428	-502
53853.468	-486
53853.508	-288
53853.548	-140
53853.588	-286
53853.628	-315
53853.668	-162
53853.708	-101
53853.748	-286
53853.788	-248
53853.828	-80
53853.868	-141
53853.908	-195
53853.948	-229
53853.988	-109
53854.028	-53
53854.068	-81
53854.108	70
53854.148	-93
53854.188	-245
53854.228	-291
53854.268	-391
53854.308	-112
53854.348	-2
53854.388	-137
53854.428	-376
53854.468	-273
53854.508	-76
53854.548	-92
53854.588	-238
53854.628	-153
53854.668	41
53854.708	37
53854.748	-15
53854.788	45
53854.828	108
53854.868	-256
53854.908	-503
53854.948	-487
53854.988	-455
53855.028	-66
53855.068	65
53855.108	-137
53855.148	-264
53855.188	-203
53855.228	-146
53855.268	-213
53855.308	-161
53855.348	75
53855.388	147
53855.428	-2
53855.468	-125
53855.508	-88
53855.548	-128
53855.588	-111
53855.628	-33
53855.668	-142
53855.708	-131
53855.748	-105
53855.788	-134
53855.828	12
53855.868	-55
53855.908	-178
53855.948	-413
53855.988	-285
53856.028	-153
53856.068	-213
53856.108	-236
53856.148	-26
53856.188	72
53856.228	52
53856.268	-12
53856.308	12
53856.348	97
53856.388	93
53856.428	-1
53856.468	-88
53856.508	-294
53856.548	-374
53856.588	-241
53856.628	-117
53856.668	-50
53856.708	-65
53856.748	-215
53856.788	-190
53856.828	-108
53856.868	-82
53856.908	21
53856.948	-64
53856.988	21
53857.028	107
53857.068	-112
53857.108	-125
53857.148	-48
53857.188	-71
53857.228	16
53857.268	-165
53857.308	-227
53857.348	-89
53857.388	-175
53857.428	-50
53857.468	-4
53857.508	-356
53857.548	-591
53857.588	-296
53857.628	-80
53857.668	11
53857.708	108
53857.748	-35
53857.788	-132
53857.828	-55
53857.868	-27
53857.908	-95
53857.948	-740
53857.988	-827
53858.028	-453
53858.068	-108
53858.108	44
53858.148	13
53858.188	-218
53858.228	-405
53858.268	-246
53858.308	101
53858.348	35
53858.388	-356
53858.428	-297
53858.468	-65
53858.508	-79
53858.548	29
53858.588	-47
53858.628	-117
53858.668	-36
53858.708	-38
53858.748	-252
53858.788	-281
53858.828	-215
53858.868	-370
53858.908	-264
53858.948	-167
53858.988	-296
53859.028	-142
53859.068	26
53859.108	-27
53859.148	-130
53859.188	69
53859.228	20
53859.268	-455
53859.308	-482
53859.348	-442
53859.388	-282
53859.428	-119
53859.468	-275
53859.508	-340
53859.548	-135
53859.588	128
53859.628	-36
53859.668	-274
53859.708	-302
53859.748	-176
53859.788	-54
53859.828	-62
53859.868	-172
53859.908	-194
53859.948	-203
53859.988	-129
53860.028	-36
53860.068	-248
53860.108	-336
53860.148	-302
53860.188	-205
53860.228	-133
53860.268	-203
53860.308	-251
53860.348	-176
53860.388	-129
53860.428	-172
53860.468	-184
53860.508	-180
53860.548	-183
53860.588	-177
53860.628	-145
53860.668	-163
53860.708	-185
53860.748	-166
53860.788	-169
53860.828	-182
53860.868	-191
53860.908	-87
53860.948	-320
53860.988	-337
53861.028	-189
53861.068	-128
53861.108	-188
53861.148	-229
53861.188	-231
53861.228	-249
53861.268	-228
53861.308	-192
53861.348	-199
53861.388	-208
53861.428	-197
53861.468	-194
53861.508	-208
53861.548	-207
53861.588	-211
53861.628	-223
53861.668	-221
53861.708	-201
53861.748	-191
53861.788	-190
53861.828	-178
53861.868	-172
53861.908	-186
53861.948	-209
53861.988	-219
53862.028	-203
53862.068	-192
53862.108	-187
53862.148	-187
53862.188	-195
53862.228	-188
53862.268	-196
53862.308	-193
53862.348	-190
53862.388	-199
53862.428	-200
53862.468	-186
53862.508	-177
53862.548	-185
53862.588	-196
53862.628	-194
53862.668	-191
53862.708	-187
53862.748	-193
53862.788	-189
53862.828	-193
53862.868	-187
53862.908	-190
53862.948	-193
53862.988	-190
53863.028	-192
53863.068	-198
53863.108	-201
53863.148	-196
53863.188	-187
53863.228	-178
53863.268	-194
53863.308	-192
53863.348	-193
53863.388	-190
53863.428	-190
53863.468	-192
53863.508	-188
53863.548	-188
53863.588	-185
53863.628	-196
53863.668	-207
53863.708	-189
53863.748	-174
53863.788	-178
53863.828	-193
53863.868	-187
53863.908	-182
53863.948	-183
53863.988	-191
53864.028	-188
53864.068	-184
53864.108	-190
53864.148	-191
53864.188	-188
53864.228	-180
53864.268	-183
53864.308	-184
53864.348	-194
53864.388	-189
53864.428	-191
53864.468	-187
53864.508	-184
53864.548	-175
53864.588	-199
53864.628	-189
53864.668	-182
53864.708	-193
53864.748	-192
53864.788	-182
53864.828	-184
53864.868	-196
53864.908	-198
53864.948	-183
53864.988	-184
53865.028	-180
53865.068	-198
53865.108	-190
53865.148	-173
53865.188	-125
53865.228	-147
53865.268	-213
53865.308	-161
53865.348	-163
53865.388	-203
53865.428	-204
53865.468	-124
53865.508	-140
53865.548	-105
53865.588	-192
53865.628	-188
53865.668	-147
53865.708	-190
53865.748	-217
53865.788	-314
53865.828	-398
53865.868	-358
53865.908	-268
53865.948	-117
53865.988	41
53866.028	-58
53866.068	-122
53866.108	-186
53866.148	-328
53866.188	-350
53866.228	-321
53866.268	-249
53866.308	-157
53866.348	-49
53866.388	2
53866.428	-149
53866.468	-407
53866.508	-432
53866.548	-180
53866.588	24
53866.628	44
53866.668	-26
53866.708	-54
53866.748	-46
53866.788	-127
53866.828	-249
53866.868	-232
53866.908	-226
53866.948	-238
53866.988	-356
53867.028	-298
53867.068	-198
53867.108	-143
53867.148	-40
53867.188	-80
53867.228	-233
53867.268	-199
53867.308	-270
53867.348	-449
53867.388	-458
53867.428	-318
53867.468	-53
53867.508	-100
53867.548	-221
53867.588	-266
53867.628	-283
53867.668	-283
53867.708	-390
53867.748	-398
53867.788	-181
53867.828	-208
53867.868	-280
53867.908	-183
53867.948	-62
53867.988	-75
53868.028	-279
53868.068	-251
53868.108	-159
53868.148	-152
53868.188	-157
53868.228	-89
53868.268	-161
53868.308	-262
53868.348	-374
53868.388	-451
53868.428	-326
53868.468	-260
53868.508	-233
53868.548	-268
53868.588	-193
53868.628	-94
53868.668	-226
53868.708	-208
53868.748	-68
53868.788	-3
53868.828	-83
53868.868	-121
53868.908	-118
53868.948	95
53868.988	-306
53869.028	-478
53869.068	-399
53869.108	-315
53869.148	-185
53869.188	-91
53869.228	-157
53869.268	-274
53869.308	-124
53869.348	178
53869.388	228
53869.428	15
53869.468	-131
53869.508	-73
53869.548	-129
53869.588	-249
53869.628	-189
53869.668	-278
53869.708	-334
53869.748	-215
53869.788	-30
53869.828	-108
53869.868	-156
53869.908	-200
53869.948	-248
53869.988	-195
53870.028	-184
53870.068	-267
53870.108	-91
53870.148	-143
53870.188	-245
53870.228	-239
53870.268	4
53870.308	20
53870.348	-77
53870.388	-24
53870.428	-228
53870.468	-426
53870.508	-374
53870.548	-164
53870.588	-149
53870.628	-358
53870.668	-222
53870.708	154
53870.748	369
53870.788	283
53870.828	-211
53870.868	-258
53870.908	-19
53870.948	-69
53870.988	-218
53871.028	-176
53871.068	-195
53871.108	-301
53871.148	-347
53871.188	-245
53871.228	-119
53871.268	-94
53871.308	-149
53871.348	-292
53871.388	-244
53871.428	-340
53871.468	-179
53871.508	-84
53871.548	-251
53871.588	-178
53871.628	-60
53871.668	-66
53871.708	-131
53871.748	-151
53871.788	-103
53871.828	-48
53871.868	-50
53871.908	-220
53871.948	-315
53871.988	-276
53872.028	-211
53872.068	-297
53872.108	-254
53872.148	-214
53872.188	-123
53872.228	-61
53872.268	-60
53872.308	-15
53872.348	47
53872.388	-38
53872.428	-146
53872.468	-89
53872.508	-34
53872.548	-55
53872.588	-192
53872.628	-393
53872.668	-528
53872.708	-320
53872.748	-256
53872.788	-183
53872.828	-163
53872.868	-249
53872.908	-277
53872.948	-329
53872.988	-113
53873.028	-212
53873.068	-106
53873.108	-155
53873.148	-262
53873.188	-224
53873.228	100
53873.268	-40
53873.308	-137
53873.348	-187
53873.388	-113
53873.428	-106
53873.468	-260
53873.508	-424
53873.548	-321
53873.588	107
53873.628	179
53873.668	12
53873.708	1
53873.748	59
53873.788	86
53873.828	51
53873.868	18
53873.908	-92
53873.948	-270
53873.988	-288
53874.028	-134
53874.068	-30
53874.108	-218
53874.148	-441
53874.188	-475
53874.228	-280
53874.268	-161
53874.308	-240
53874.348	-279
53874.388	-154
53874.428	-263
53874.468	-268
53874.508	-196
53874.548	-127
53874.588	-107
53874.628	-101
53874.668	-180
53874.708	-356
53874.748	-107
53874.788	325
53874.828	30
53874.868	-228
53874.908	-307
53874.948	-195
53874.988	-169
53875.028	-206
53875.068	-234
53875.108	-238
53875.148	-240
53875.188	-273
53875.228	-190
53875.268	-88
53875.308	-136
53875.348	-202
53875.388	-70
53875.428	25
53875.468	44
53875.508	-20
53875.548	-84
53875.588	-152
53875.628	-195
53875.668	-133
53875.708	-172
53875.748	31
53875.788	154
53875.828	34
53875.868	-416
53875.908	-494
53875.948	-340
53875.988	-105
53876.028	-159
53876.068	-224
53876.108	-176
53876.148	-95
53876.188	-130
53876.228	-277
53876.268	-202
53876.308	-119
53876.348	-126
53876.388	-130
53876.428	-99
53876.468	-153
53876.508	12
53876.548	-46
53876.588	23
53876.628	-198
53876.668	-291
53876.708	-196
53876.748	-232
53876.788	-209
53876.828	-236
53876.868	-143
53876.908	-28
53876.948	208
53876.988	9
53877.028	-137
53877.068	-119
53877.108	0
53877.148	-101
53877.188	-119
53877.228	-56
53877.268	-83
53877.308	-61
53877.348	-72
53877.388	-255
53877.428	-257
53877.468	3
53877.508	106
53877.548	41
53877.588	-54
53877.628	-16
53877.668	82
53877.708	41
53877.748	-180
53877.788	-214
53877.828	-105
53877.868	-93
53877.908	-104
53877.948	-171
53877.988	-225
[truncated: 111,716 more rows]
