# Supplementary material for: A Novel Algorithm for Movement Artifact Removal in ECG Signals Acquired from Wearable Systems Applied to Horses
Source: PLoS One. 2015 Oct 20;10(10):e0140783. doi: 10.1371/journal.pone.0140783 (PMC4618928; doi:10.1371/journal.pone.0140783)
Supplement: S1 Supporting Information — Electrocardiographic and Accellerometric data. (ZIP) [file pone.0140783.s001.zip › Available Data/Isotta_2_AccY.txt]

53798.028	-801
53798.068	-809
53798.108	-718
53798.148	-756
53798.188	-769
53798.228	-834
53798.268	-765
53798.308	-818
53798.348	-570
53798.388	-759
53798.428	-740
53798.468	-812
53798.508	-824
53798.548	-838
53798.588	-727
53798.628	-763
53798.668	-783
53798.708	-773
53798.748	-765
53798.788	-767
53798.828	-723
53798.868	-712
53798.908	-763
53798.948	-756
53798.988	-771
53799.028	-759
53799.068	-746
53799.108	-751
53799.148	-771
53799.188	-789
53799.228	-781
53799.268	-744
53799.308	-719
53799.348	-723
53799.388	-747
53799.428	-782
53799.468	-750
53799.508	-760
53799.548	-743
53799.588	-744
53799.628	-747
53799.668	-742
53799.708	-756
53799.748	-749
53799.788	-745
53799.828	-750
53799.868	-751
53799.908	-753
53799.948	-756
53799.988	-747
53800.028	-735
53800.068	-733
53800.108	-746
53800.148	-757
53800.188	-753
53800.228	-747
53800.268	-741
53800.308	-739
53800.348	-740
53800.388	-746
53800.428	-754
53800.468	-750
53800.508	-747
53800.548	-743
53800.588	-747
53800.628	-747
53800.668	-747
53800.708	-749
53800.748	-747
53800.788	-744
53800.828	-746
53800.868	-747
53800.908	-747
53800.948	-747
53800.988	-750
53801.028	-740
53801.068	-737
53801.108	-754
53801.148	-751
53801.188	-753
53801.228	-745
53801.268	-737
53801.308	-745
53801.348	-748
53801.388	-744
53801.428	-744
53801.468	-750
53801.508	-749
53801.548	-751
53801.588	-748
53801.628	-747
53801.668	-744
53801.708	-742
53801.748	-750
53801.788	-747
53801.828	-747
53801.868	-750
53801.908	-748
53801.948	-742
53801.988	-747
53802.028	-753
53802.068	-748
53802.108	-747
53802.148	-757
53802.188	-759
53802.228	-748
53802.268	-744
53802.308	-745
53802.348	-745
53802.388	-744
53802.428	-752
53802.468	-753
53802.508	-750
53802.548	-751
53802.588	-747
53802.628	-746
53802.668	-748
53802.708	-752
53802.748	-747
53802.788	-753
53802.828	-751
53802.868	-744
53802.908	-759
53802.948	-745
53802.988	-742
53803.028	-743
53803.068	-753
53803.108	-751
53803.148	-742
53803.188	-754
53803.228	-759
53803.268	-754
53803.308	-748
53803.348	-739
53803.388	-740
53803.428	-747
53803.468	-752
53803.508	-753
53803.548	-756
53803.588	-750
53803.628	-749
53803.668	-758
53803.708	-774
53803.748	-753
53803.788	-694
53803.828	-759
53803.868	-778
53803.908	-758
53803.948	-765
53803.988	-747
53804.028	-751
53804.068	-754
53804.108	-758
53804.148	-753
53804.188	-753
53804.228	-748
53804.268	-759
53804.308	-751
53804.348	-752
53804.388	-747
53804.428	-747
53804.468	-750
53804.508	-755
53804.548	-755
53804.588	-757
53804.628	-763
53804.668	-757
53804.708	-772
53804.748	-724
53804.788	-741
53804.828	-756
53804.868	-752
53804.908	-760
53804.948	-740
53804.988	-748
53805.028	-753
53805.068	-765
53805.108	-770
53805.148	-765
53805.188	-752
53805.228	-740
53805.268	-737
53805.308	-741
53805.348	-771
53805.388	-796
53805.428	-814
53805.468	-762
53805.508	-692
53805.548	-712
53805.588	-736
53805.628	-784
53805.668	-808
53805.708	-800
53805.748	-748
53805.788	-689
53805.828	-652
53805.868	-604
53805.908	-627
53805.948	-743
53805.988	-830
53806.028	-864
53806.068	-819
53806.108	-757
53806.148	-712
53806.188	-708
53806.228	-752
53806.268	-765
53806.308	-730
53806.348	-738
53806.388	-736
53806.428	-700
53806.468	-697
53806.508	-751
53806.548	-766
53806.588	-754
53806.628	-740
53806.668	-772
53806.708	-801
53806.748	-814
53806.788	-762
53806.828	-747
53806.868	-756
53806.908	-710
53806.948	-629
53806.988	-708
53807.028	-830
53807.068	-847
53807.108	-702
53807.148	-693
53807.188	-708
53807.228	-833
53807.268	-817
53807.308	-731
53807.348	-623
53807.388	-628
53807.428	-749
53807.468	-829
53807.508	-841
53807.548	-818
53807.588	-740
53807.628	-671
53807.668	-670
53807.708	-799
53807.748	-818
53807.788	-761
53807.828	-720
53807.868	-667
53807.908	-668
53807.948	-696
53807.988	-732
53808.028	-687
53808.068	-684
53808.108	-838
53808.148	-872
53808.188	-749
53808.228	-903
53808.268	-880
53808.308	-835
53808.348	-771
53808.388	-771
53808.428	-803
53808.468	-796
53808.508	-757
53808.548	-716
53808.588	-721
53808.628	-811
53808.668	-771
53808.708	-665
53808.748	-616
53808.788	-801
53808.828	-797
53808.868	-799
53808.908	-793
53808.948	-760
53808.988	-772
53809.028	-784
53809.068	-803
53809.108	-774
53809.148	-778
53809.188	-751
53809.228	-781
53809.268	-724
53809.308	-751
53809.348	-813
53809.388	-771
53809.428	-814
53809.468	-797
53809.508	-767
53809.548	-665
53809.588	-711
53809.628	-730
53809.668	-779
53809.708	-824
53809.748	-807
53809.788	-818
53809.828	-783
53809.868	-656
53809.908	-750
53809.948	-786
53809.988	-889
53810.028	-824
53810.068	-781
53810.108	-702
53810.148	-737
53810.188	-753
53810.228	-794
53810.268	-666
53810.308	-824
53810.348	-890
53810.388	-845
53810.428	-736
53810.468	-698
53810.508	-694
53810.548	-775
53810.588	-745
53810.628	-717
53810.668	-675
53810.708	-737
53810.748	-813
53810.788	-825
53810.828	-843
53810.868	-819
53810.908	-764
53810.948	-771
53810.988	-761
53811.028	-807
53811.068	-744
53811.108	-1010
53811.148	-829
53811.188	-718
53811.228	-564
53811.268	-677
53811.308	-775
53811.348	-770
53811.388	-743
53811.428	-723
53811.468	-700
53811.508	-731
53811.548	-682
53811.588	-742
53811.628	-822
53811.668	-847
53811.708	-902
53811.748	-781
53811.788	-676
53811.828	-635
53811.868	-688
53811.908	-763
53811.948	-736
53811.988	-603
53812.028	-698
53812.068	-771
53812.108	-861
53812.148	-887
53812.188	-823
53812.228	-750
53812.268	-756
53812.308	-694
53812.348	-746
53812.388	-768
53812.428	-664
53812.468	-665
53812.508	-513
53812.548	-596
53812.588	-605
53812.628	-749
53812.668	-878
53812.708	-854
53812.748	-828
53812.788	-749
53812.828	-703
53812.868	-763
53812.908	-664
53812.948	-779
53812.988	-759
53813.028	-816
53813.068	-755
53813.108	-699
53813.148	-675
53813.188	-680
53813.228	-688
53813.268	-677
53813.308	-837
53813.348	-651
53813.388	-758
53813.428	-748
53813.468	-621
53813.508	-679
53813.548	-854
53813.588	-970
53813.628	-925
53813.668	-802
53813.708	-694
53813.748	-612
53813.788	-569
53813.828	-603
53813.868	-906
53813.908	-820
53813.948	-745
53813.988	-660
53814.028	-693
53814.068	-798
53814.108	-780
53814.148	-747
53814.188	-646
53814.228	-684
53814.268	-749
53814.308	-859
53814.348	-831
53814.388	-879
53814.428	-730
53814.468	-611
53814.508	-697
53814.548	-807
53814.588	-842
53814.628	-827
53814.668	-741
53814.708	-624
53814.748	-535
53814.788	-631
53814.828	-832
53814.868	-1004
53814.908	-940
53814.948	-866
53814.988	-687
53815.028	-632
53815.068	-669
53815.108	-688
53815.148	-699
53815.188	-687
53815.228	-725
53815.268	-845
53815.308	-851
53815.348	-842
53815.388	-815
53815.428	-759
53815.468	-642
53815.508	-691
53815.548	-709
53815.588	-736
53815.628	-855
53815.668	-973
53815.708	-898
53815.748	-795
53815.788	-694
53815.828	-666
53815.868	-680
53815.908	-735
53815.948	-656
53815.988	-746
53816.028	-824
53816.068	-809
53816.108	-741
53816.148	-777
53816.188	-828
53816.228	-783
53816.268	-707
53816.308	-718
53816.348	-738
53816.388	-759
53816.428	-750
53816.468	-771
53816.508	-782
53816.548	-789
53816.588	-801
53816.628	-789
53816.668	-790
53816.708	-755
53816.748	-752
53816.788	-766
53816.828	-766
53816.868	-769
53816.908	-763
53816.948	-753
53816.988	-760
53817.028	-772
53817.068	-770
53817.108	-772
53817.148	-774
53817.188	-772
53817.228	-771
53817.268	-777
53817.308	-758
53817.348	-751
53817.388	-749
53817.428	-756
53817.468	-765
53817.508	-772
53817.548	-770
53817.588	-769
53817.628	-763
53817.668	-765
53817.708	-764
53817.748	-759
53817.788	-754
53817.828	-756
53817.868	-767
53817.908	-765
53817.948	-759
53817.988	-760
53818.028	-759
53818.068	-764
53818.108	-765
53818.148	-756
53818.188	-753
53818.228	-750
53818.268	-765
53818.308	-771
53818.348	-769
53818.388	-756
53818.428	-751
53818.468	-755
53818.508	-757
53818.548	-762
53818.588	-764
53818.628	-762
53818.668	-761
53818.708	-759
53818.748	-760
53818.788	-758
53818.828	-757
53818.868	-759
53818.908	-759
53818.948	-759
53818.988	-765
53819.028	-771
53819.068	-753
53819.108	-756
53819.148	-757
53819.188	-757
53819.228	-762
53819.268	-763
53819.308	-759
53819.348	-753
53819.388	-753
53819.428	-765
53819.468	-771
53819.508	-765
53819.548	-759
53819.588	-752
53819.628	-755
53819.668	-754
53819.708	-762
53819.748	-762
53819.788	-765
53819.828	-763
53819.868	-762
53819.908	-709
53819.948	-801
53819.988	-748
53820.028	-747
53820.068	-739
53820.108	-759
53820.148	-762
53820.188	-749
53820.228	-750
53820.268	-753
53820.308	-744
53820.348	-744
53820.388	-753
53820.428	-747
53820.468	-741
53820.508	-758
53820.548	-769
53820.588	-758
53820.628	-727
53820.668	-760
53820.708	-705
53820.748	-745
53820.788	-772
53820.828	-751
53820.868	-747
53820.908	-738
53820.948	-749
53820.988	-763
53821.028	-753
53821.068	-743
53821.108	-753
53821.148	-758
53821.188	-745
53821.228	-776
53821.268	-778
53821.308	-772
53821.348	-736
53821.388	-723
53821.428	-736
53821.468	-749
53821.508	-780
53821.548	-763
53821.588	-755
53821.628	-752
53821.668	-750
53821.708	-749
53821.748	-765
53821.788	-762
53821.828	-752
53821.868	-750
53821.908	-746
53821.948	-747
53821.988	-759
53822.028	-761
53822.068	-764
53822.108	-759
53822.148	-751
53822.188	-756
53822.228	-764
53822.268	-749
53822.308	-753
53822.348	-713
53822.388	-771
53822.428	-746
53822.468	-726
53822.508	-721
53822.548	-738
53822.588	-726
53822.628	-728
53822.668	-764
53822.708	-769
53822.748	-752
53822.788	-735
53822.828	-741
53822.868	-741
53822.908	-734
53822.948	-730
53822.988	-736
53823.028	-749
53823.068	-774
53823.108	-763
53823.148	-759
53823.188	-753
53823.228	-734
53823.268	-736
53823.308	-740
53823.348	-740
53823.388	-747
53823.428	-743
53823.468	-745
53823.508	-745
53823.548	-746
53823.588	-747
53823.628	-753
53823.668	-746
53823.708	-747
53823.748	-745
53823.788	-745
53823.828	-752
53823.868	-765
53823.908	-753
53823.948	-745
53823.988	-736
53824.028	-751
53824.068	-747
53824.108	-746
53824.148	-759
53824.188	-766
53824.228	-761
53824.268	-765
53824.308	-757
53824.348	-747
53824.388	-751
53824.428	-758
53824.468	-771
53824.508	-769
53824.548	-742
53824.588	-735
53824.628	-733
53824.668	-740
53824.708	-742
53824.748	-742
53824.788	-753
53824.828	-747
53824.868	-759
53824.908	-755
53824.948	-759
53824.988	-759
53825.028	-751
53825.068	-741
53825.108	-740
53825.148	-754
53825.188	-777
53825.228	-771
53825.268	-758
53825.308	-753
53825.348	-766
53825.388	-738
53825.428	-740
53825.468	-777
53825.508	-720
53825.548	-765
53825.588	-772
53825.628	-767
53825.668	-759
53825.708	-753
53825.748	-757
53825.788	-753
53825.828	-759
53825.868	-766
53825.908	-754
53825.948	-751
53825.988	-758
53826.028	-753
53826.068	-763
53826.108	-766
53826.148	-758
53826.188	-763
53826.228	-749
53826.268	-764
53826.308	-647
53826.348	-813
53826.388	-765
53826.428	-681
53826.468	-780
53826.508	-727
53826.548	-765
53826.588	-790
53826.628	-776
53826.668	-767
53826.708	-756
53826.748	-752
53826.788	-745
53826.828	-787
53826.868	-753
53826.908	-742
53826.948	-793
53826.988	-818
53827.028	-709
53827.068	-787
53827.108	-789
53827.148	-700
53827.188	-800
53827.228	-826
53827.268	-709
53827.308	-789
53827.348	-819
53827.388	-676
53827.428	-839
53827.468	-866
53827.508	-718
53827.548	-798
53827.588	-739
53827.628	-771
53827.668	-750
53827.708	-751
53827.748	-767
53827.788	-777
53827.828	-780
53827.868	-776
53827.908	-778
53827.948	-775
53827.988	-766
53828.028	-752
53828.068	-761
53828.108	-773
53828.148	-772
53828.188	-771
53828.228	-777
53828.268	-778
53828.308	-770
53828.348	-783
53828.388	-780
53828.428	-766
53828.468	-755
53828.508	-754
53828.548	-768
53828.588	-761
53828.628	-752
53828.668	-755
53828.708	-705
53828.748	-840
53828.788	-863
53828.828	-695
53828.868	-784
53828.908	-738
53828.948	-793
53828.988	-798
53829.028	-761
53829.068	-765
53829.108	-778
53829.148	-786
53829.188	-772
53829.228	-770
53829.268	-778
53829.308	-765
53829.348	-759
53829.388	-776
53829.428	-785
53829.468	-779
53829.508	-788
53829.548	-790
53829.588	-767
53829.628	-748
53829.668	-783
53829.708	-778
53829.748	-808
53829.788	-758
53829.828	-758
53829.868	-815
53829.908	-777
53829.948	-762
53829.988	-825
53830.028	-774
53830.068	-752
53830.108	-738
53830.148	-715
53830.188	-733
53830.228	-755
53830.268	-728
53830.308	-718
53830.348	-693
53830.388	-821
53830.428	-866
53830.468	-814
53830.508	-765
53830.548	-716
53830.588	-753
53830.628	-725
53830.668	-729
53830.708	-898
53830.748	-841
53830.788	-726
53830.828	-808
53830.868	-724
53830.908	-778
53830.948	-781
53830.988	-764
53831.028	-746
53831.068	-747
53831.108	-736
53831.148	-824
53831.188	-819
53831.228	-791
53831.268	-818
53831.308	-783
53831.348	-747
53831.388	-725
53831.428	-736
53831.468	-693
53831.508	-748
53831.548	-759
53831.588	-732
53831.628	-832
53831.668	-1002
53831.708	-886
53831.748	-729
53831.788	-587
53831.828	-641
53831.868	-704
53831.908	-848
53831.948	-871
53831.988	-848
53832.028	-800
53832.068	-768
53832.108	-699
53832.148	-658
53832.188	-696
53832.228	-774
53832.268	-1043
53832.308	-879
53832.348	-733
53832.388	-675
53832.428	-682
53832.468	-707
53832.508	-779
53832.548	-762
53832.588	-805
53832.628	-942
53832.668	-904
53832.708	-782
53832.748	-641
53832.788	-635
53832.828	-651
53832.868	-782
53832.908	-752
53832.948	-713
53832.988	-771
53833.028	-792
53833.068	-824
53833.108	-888
53833.148	-793
53833.188	-711
53833.228	-729
53833.268	-700
53833.308	-741
53833.348	-684
53833.388	-696
53833.428	-767
53833.468	-859
53833.508	-834
53833.548	-821
53833.588	-817
53833.628	-859
53833.668	-711
53833.708	-699
53833.748	-864
53833.788	-817
53833.828	-771
53833.868	-799
53833.908	-761
53833.948	-728
53833.988	-730
53834.028	-741
53834.068	-747
53834.108	-759
53834.148	-790
53834.188	-778
53834.228	-776
53834.268	-776
53834.308	-819
53834.348	-842
53834.388	-768
53834.428	-711
53834.468	-724
53834.508	-777
53834.548	-739
53834.588	-801
53834.628	-789
53834.668	-766
53834.708	-759
53834.748	-748
53834.788	-741
53834.828	-759
53834.868	-765
53834.908	-776
53834.948	-755
53834.988	-772
53835.028	-768
53835.068	-757
53835.108	-757
53835.148	-765
53835.188	-767
53835.228	-730
53835.268	-748
53835.308	-749
53835.348	-783
53835.388	-782
53835.428	-777
53835.468	-765
53835.508	-771
53835.548	-764
53835.588	-753
53835.628	-747
53835.668	-738
53835.708	-769
53835.748	-751
53835.788	-773
53835.828	-787
53835.868	-774
53835.908	-749
53835.948	-738
53835.988	-718
53836.028	-716
53836.068	-741
53836.108	-775
53836.148	-808
53836.188	-789
53836.228	-818
53836.268	-770
53836.308	-761
53836.348	-721
53836.388	-759
53836.428	-791
53836.468	-768
53836.508	-785
53836.548	-718
53836.588	-735
53836.628	-745
53836.668	-734
53836.708	-713
53836.748	-735
53836.788	-691
53836.828	-638
53836.868	-783
53836.908	-797
53836.948	-800
53836.988	-760
53837.028	-765
53837.068	-747
53837.108	-776
53837.148	-777
53837.188	-757
53837.228	-745
53837.268	-741
53837.308	-739
53837.348	-731
53837.388	-732
53837.428	-747
53837.468	-747
53837.508	-816
53837.548	-719
53837.588	-737
53837.628	-740
53837.668	-741
53837.708	-765
53837.748	-777
53837.788	-736
53837.828	-768
53837.868	-844
53837.908	-729
53837.948	-762
53837.988	-704
53838.028	-730
53838.068	-738
53838.108	-764
53838.148	-762
53838.188	-759
53838.228	-741
53838.268	-782
53838.308	-797
53838.348	-825
53838.388	-756
53838.428	-721
53838.468	-765
53838.508	-755
53838.548	-728
53838.588	-747
53838.628	-760
53838.668	-819
53838.708	-801
53838.748	-777
53838.788	-738
53838.828	-753
53838.868	-726
53838.908	-734
53838.948	-760
53838.988	-773
53839.028	-721
53839.068	-718
53839.108	-718
53839.148	-708
53839.188	-800
53839.228	-824
53839.268	-800
53839.308	-755
53839.348	-713
53839.388	-722
53839.428	-744
53839.468	-765
53839.508	-759
53839.548	-772
53839.588	-772
53839.628	-770
53839.668	-759
53839.708	-754
53839.748	-745
53839.788	-753
53839.828	-753
53839.868	-762
53839.908	-780
53839.948	-765
53839.988	-749
53840.028	-768
53840.068	-765
53840.108	-777
53840.148	-773
53840.188	-765
53840.228	-739
53840.268	-741
53840.308	-753
53840.348	-759
53840.388	-759
53840.428	-776
53840.468	-736
53840.508	-641
53840.548	-748
53840.588	-748
53840.628	-807
53840.668	-765
53840.708	-763
53840.748	-735
53840.788	-739
53840.828	-781
53840.868	-771
53840.908	-765
53840.948	-730
53840.988	-716
53841.028	-729
53841.068	-743
53841.108	-782
53841.148	-800
53841.188	-718
53841.228	-655
53841.268	-637
53841.308	-765
53841.348	-873
53841.388	-840
53841.428	-776
53841.468	-717
53841.508	-665
53841.548	-710
53841.588	-815
53841.628	-935
53841.668	-739
53841.708	-783
53841.748	-706
53841.788	-674
53841.828	-708
53841.868	-611
53841.908	-652
53841.948	-744
53841.988	-908
53842.028	-956
53842.068	-877
53842.108	-820
53842.148	-698
53842.188	-760
53842.228	-674
53842.268	-667
53842.308	-706
53842.348	-902
53842.388	-920
53842.428	-894
53842.468	-794
53842.508	-700
53842.548	-683
53842.588	-759
53842.628	-785
53842.668	-670
53842.708	-650
53842.748	-695
53842.788	-814
53842.828	-904
53842.868	-901
53842.908	-821
53842.948	-784
53842.988	-668
53843.028	-708
53843.068	-728
53843.108	-738
53843.148	-795
53843.188	-977
53843.228	-847
53843.268	-716
53843.308	-644
53843.348	-573
53843.388	-618
53843.428	-772
53843.468	-796
53843.508	-781
53843.548	-790
53843.588	-694
53843.628	-778
53843.668	-839
53843.708	-820
53843.748	-645
53843.788	-671
53843.828	-784
53843.868	-801
53843.908	-831
53843.948	-840
53843.988	-768
53844.028	-686
53844.068	-714
53844.108	-710
53844.148	-668
53844.188	-594
53844.228	-799
53844.268	-973
53844.308	-902
53844.348	-799
53844.388	-635
53844.428	-844
53844.468	-658
53844.508	-586
53844.548	-795
53844.588	-909
53844.628	-898
53844.668	-831
53844.708	-740
53844.748	-641
53844.788	-583
53844.828	-685
53844.868	-789
53844.908	-872
53844.948	-902
53844.988	-902
53845.028	-771
53845.068	-701
53845.108	-698
53845.148	-690
53845.188	-679
53845.228	-853
53845.268	-777
53845.308	-730
53845.348	-771
53845.388	-777
53845.428	-807
53845.468	-736
53845.508	-747
53845.548	-781
53845.588	-738
53845.628	-747
53845.668	-754
53845.708	-730
53845.748	-730
53845.788	-769
53845.828	-782
53845.868	-786
53845.908	-785
53845.948	-781
53845.988	-786
53846.028	-771
53846.068	-775
53846.108	-764
53846.148	-771
53846.188	-757
53846.228	-736
53846.268	-721
53846.308	-760
53846.348	-795
53846.388	-759
53846.428	-765
53846.468	-749
53846.508	-767
53846.548	-787
53846.588	-772
53846.628	-766
53846.668	-750
53846.708	-745
53846.748	-747
53846.788	-777
53846.828	-759
53846.868	-747
53846.908	-762
53846.948	-765
53846.988	-766
53847.028	-766
53847.068	-771
53847.108	-762
53847.148	-753
53847.188	-748
53847.228	-752
53847.268	-748
53847.308	-751
53847.348	-755
53847.388	-761
53847.428	-768
53847.468	-771
53847.508	-766
53847.548	-758
53847.588	-753
53847.628	-755
53847.668	-752
53847.708	-756
53847.748	-756
53847.788	-763
53847.828	-771
53847.868	-770
53847.908	-762
53847.948	-762
53847.988	-759
53848.028	-753
53848.068	-753
53848.108	-752
53848.148	-751
53848.188	-761
53848.228	-767
53848.268	-767
53848.308	-759
53848.348	-758
53848.388	-754
53848.428	-763
53848.468	-759
53848.508	-761
53848.548	-759
53848.588	-754
53848.628	-752
53848.668	-754
53848.708	-760
53848.748	-758
53848.788	-756
53848.828	-762
53848.868	-768
53848.908	-760
53848.948	-758
53848.988	-746
53849.028	-753
53849.068	-758
53849.108	-758
53849.148	-755
53849.188	-755
53849.228	-770
53849.268	-765
53849.308	-771
53849.348	-746
53849.388	-727
53849.428	-741
53849.468	-753
53849.508	-750
53849.548	-730
53849.588	-736
53849.628	-724
53849.668	-694
53849.708	-720
53849.748	-718
53849.788	-766
53849.828	-833
53849.868	-830
53849.908	-800
53849.948	-761
53849.988	-742
53850.028	-743
53850.068	-707
53850.108	-709
53850.148	-701
53850.188	-794
53850.228	-824
53850.268	-735
53850.308	-716
53850.348	-708
53850.388	-727
53850.428	-745
53850.468	-688
53850.508	-678
53850.548	-789
53850.588	-834
53850.628	-811
53850.668	-717
53850.708	-698
53850.748	-692
53850.788	-765
53850.828	-799
53850.868	-734
53850.908	-791
53850.948	-854
53850.988	-910
53851.028	-814
53851.068	-723
53851.108	-698
53851.148	-602
53851.188	-685
53851.228	-765
53851.268	-817
53851.308	-799
53851.348	-860
53851.388	-893
53851.428	-842
53851.468	-794
53851.508	-738
53851.548	-714
53851.588	-688
53851.628	-712
53851.668	-735
53851.708	-800
53851.748	-866
53851.788	-914
53851.828	-825
53851.868	-660
53851.908	-653
53851.948	-677
53851.988	-739
53852.028	-829
53852.068	-824
53852.108	-658
53852.148	-552
53852.188	-724
53852.228	-960
53852.268	-928
53852.308	-813
53852.348	-734
53852.388	-732
53852.428	-774
53852.468	-724
53852.508	-681
53852.548	-845
53852.588	-974
53852.628	-1001
53852.668	-836
53852.708	-703
53852.748	-618
53852.788	-602
53852.828	-608
53852.868	-739
53852.908	-764
53852.948	-730
53852.988	-717
53853.028	-791
53853.068	-846
53853.108	-789
53853.148	-728
53853.188	-682
53853.228	-655
53853.268	-661
53853.308	-657
53853.348	-882
53853.388	-839
53853.428	-789
53853.468	-883
53853.508	-792
53853.548	-754
53853.588	-694
53853.628	-693
53853.668	-701
53853.708	-706
53853.748	-602
53853.788	-619
53853.828	-701
53853.868	-779
53853.908	-819
53853.948	-746
53853.988	-798
53854.028	-722
53854.068	-755
53854.108	-827
53854.148	-907
53854.188	-827
53854.228	-721
53854.268	-694
53854.308	-624
53854.348	-601
53854.388	-706
53854.428	-839
53854.468	-828
53854.508	-745
53854.548	-651
53854.588	-737
53854.628	-772
53854.668	-824
53854.708	-771
53854.748	-711
53854.788	-686
53854.828	-647
53854.868	-793
53854.908	-807
53854.948	-799
53854.988	-884
53855.028	-801
53855.068	-739
53855.108	-701
53855.148	-758
53855.188	-774
53855.228	-717
53855.268	-594
53855.308	-654
53855.348	-823
53855.388	-842
53855.428	-914
53855.468	-842
53855.508	-750
53855.548	-658
53855.588	-668
53855.628	-764
53855.668	-912
53855.708	-915
53855.748	-804
53855.788	-747
53855.828	-621
53855.868	-561
53855.908	-521
53855.948	-702
53855.988	-830
53856.028	-886
53856.068	-914
53856.108	-910
53856.148	-854
53856.188	-845
53856.228	-744
53856.268	-739
53856.308	-688
53856.348	-699
53856.388	-704
53856.428	-723
53856.468	-758
53856.508	-778
53856.548	-805
53856.588	-787
53856.628	-747
53856.668	-778
53856.708	-785
53856.748	-781
53856.788	-736
53856.828	-693
53856.868	-856
53856.908	-869
53856.948	-696
53856.988	-745
53857.028	-784
53857.068	-759
53857.108	-779
53857.148	-782
53857.188	-824
53857.228	-771
53857.268	-817
53857.308	-1013
53857.348	-855
53857.388	-725
53857.428	-520
53857.468	-508
53857.508	-619
53857.548	-819
53857.588	-931
53857.628	-949
53857.668	-916
53857.708	-732
53857.748	-700
53857.788	-599
53857.828	-593
53857.868	-650
53857.908	-817
53857.948	-864
53857.988	-867
53858.028	-882
53858.068	-712
53858.108	-643
53858.148	-703
53858.188	-783
53858.228	-759
53858.268	-609
53858.308	-644
53858.348	-724
53858.388	-752
53858.428	-778
53858.468	-802
53858.508	-758
53858.548	-648
53858.588	-683
53858.628	-858
53858.668	-967
53858.708	-770
53858.748	-698
53858.788	-617
53858.828	-624
53858.868	-819
53858.908	-761
53858.948	-762
53858.988	-740
53859.028	-819
53859.068	-824
53859.108	-806
53859.148	-734
53859.188	-630
53859.228	-633
53859.268	-808
53859.308	-754
53859.348	-811
53859.388	-789
53859.428	-650
53859.468	-645
53859.508	-766
53859.548	-871
53859.588	-909
53859.628	-821
53859.668	-695
53859.708	-647
53859.748	-723
53859.788	-807
53859.828	-780
53859.868	-802
53859.908	-713
53859.948	-710
53859.988	-700
53860.028	-624
53860.068	-765
53860.108	-766
53860.148	-775
53860.188	-750
53860.228	-719
53860.268	-718
53860.308	-728
53860.348	-745
53860.388	-743
53860.428	-736
53860.468	-734
53860.508	-725
53860.548	-724
53860.588	-744
53860.628	-744
53860.668	-741
53860.708	-744
53860.748	-748
53860.788	-747
53860.828	-734
53860.868	-717
53860.908	-686
53860.948	-793
53860.988	-712
53861.028	-701
53861.068	-717
53861.108	-727
53861.148	-707
53861.188	-737
53861.228	-747
53861.268	-740
53861.308	-720
53861.348	-700
53861.388	-696
53861.428	-709
53861.468	-722
53861.508	-730
53861.548	-729
53861.588	-721
53861.628	-711
53861.668	-715
53861.708	-718
53861.748	-723
53861.788	-725
53861.828	-723
53861.868	-724
53861.908	-723
53861.948	-722
53861.988	-720
53862.028	-723
53862.068	-719
53862.108	-719
53862.148	-730
53862.188	-730
53862.228	-728
53862.268	-722
53862.308	-712
53862.348	-714
53862.388	-718
53862.428	-722
53862.468	-726
53862.508	-728
53862.548	-725
53862.588	-724
53862.628	-721
53862.668	-723
53862.708	-721
53862.748	-721
53862.788	-719
53862.828	-722
53862.868	-722
53862.908	-726
53862.948	-724
53862.988	-721
53863.028	-720
53863.068	-720
53863.108	-719
53863.148	-720
53863.188	-719
53863.228	-726
53863.268	-729
53863.308	-727
53863.348	-723
53863.388	-713
53863.428	-715
53863.468	-718
53863.508	-724
53863.548	-727
53863.588	-729
53863.628	-725
53863.668	-719
53863.708	-720
53863.748	-722
53863.788	-722
53863.828	-724
53863.868	-721
53863.908	-724
53863.948	-724
53863.988	-722
53864.028	-724
53864.068	-727
53864.108	-725
53864.148	-721
53864.188	-724
53864.228	-718
53864.268	-718
53864.308	-724
53864.348	-726
53864.388	-726
53864.428	-722
53864.468	-718
53864.508	-716
53864.548	-724
53864.588	-727
53864.628	-724
53864.668	-722
53864.708	-721
53864.748	-719
53864.788	-718
53864.828	-719
53864.868	-721
53864.908	-727
53864.948	-730
53864.988	-730
53865.028	-736
53865.068	-716
53865.108	-723
53865.148	-728
53865.188	-718
53865.228	-709
53865.268	-724
53865.308	-693
53865.348	-736
53865.388	-765
53865.428	-752
53865.468	-713
53865.508	-700
53865.548	-694
53865.588	-759
53865.628	-795
53865.668	-678
53865.708	-646
53865.748	-655
53865.788	-659
53865.828	-718
53865.868	-709
53865.908	-712
53865.948	-771
53865.988	-765
53866.028	-799
53866.068	-757
53866.108	-677
53866.148	-690
53866.188	-712
53866.228	-707
53866.268	-724
53866.308	-658
53866.348	-625
53866.388	-702
53866.428	-770
53866.468	-819
53866.508	-765
53866.548	-635
53866.588	-546
53866.628	-635
53866.668	-739
53866.708	-817
53866.748	-807
53866.788	-777
53866.828	-802
53866.868	-686
53866.908	-716
53866.948	-880
53866.988	-883
53867.028	-709
53867.068	-631
53867.108	-526
53867.148	-676
53867.188	-673
53867.228	-740
53867.268	-848
53867.308	-868
53867.348	-792
53867.388	-644
53867.428	-662
53867.468	-788
53867.508	-781
53867.548	-726
53867.588	-708
53867.628	-701
53867.668	-765
53867.708	-663
53867.748	-758
53867.788	-796
53867.828	-710
53867.868	-698
53867.908	-641
53867.948	-623
53867.988	-748
53868.028	-852
53868.068	-830
53868.108	-755
53868.148	-705
53868.188	-659
53868.228	-739
53868.268	-771
53868.308	-755
53868.348	-720
53868.388	-734
53868.428	-701
53868.468	-732
53868.508	-672
53868.548	-730
53868.588	-727
53868.628	-836
53868.668	-860
53868.708	-813
53868.748	-767
53868.788	-701
53868.828	-581
53868.868	-606
53868.908	-724
53868.948	-958
53868.988	-916
53869.028	-824
53869.068	-690
53869.108	-611
53869.148	-648
53869.188	-604
53869.228	-593
53869.268	-777
53869.308	-976
53869.348	-866
53869.388	-813
53869.428	-832
53869.468	-715
53869.508	-636
53869.548	-742
53869.588	-878
53869.628	-710
53869.668	-611
53869.708	-694
53869.748	-772
53869.788	-820
53869.828	-824
53869.868	-718
53869.908	-584
53869.948	-625
53869.988	-808
53870.028	-890
53870.068	-866
53870.108	-816
53870.148	-771
53870.188	-737
53870.228	-711
53870.268	-759
53870.308	-732
53870.348	-797
53870.388	-743
53870.428	-705
53870.468	-714
53870.508	-705
53870.548	-664
53870.588	-658
53870.628	-635
53870.668	-885
53870.708	-872
53870.748	-777
53870.788	-855
53870.828	-809
53870.868	-756
53870.908	-734
53870.948	-831
53870.988	-725
53871.028	-625
53871.068	-657
53871.108	-784
53871.148	-798
53871.188	-798
53871.228	-746
53871.268	-718
53871.308	-628
53871.348	-656
53871.388	-818
53871.428	-842
53871.468	-805
53871.508	-770
53871.548	-725
53871.588	-666
53871.628	-676
53871.668	-690
53871.708	-806
53871.748	-819
53871.788	-812
53871.828	-831
53871.868	-764
53871.908	-739
53871.948	-719
53871.988	-693
53872.028	-625
53872.068	-623
53872.108	-706
53872.148	-786
53872.188	-866
53872.228	-836
53872.268	-761
53872.308	-743
53872.348	-830
53872.388	-819
53872.428	-732
53872.468	-688
53872.508	-710
53872.548	-713
53872.588	-752
53872.628	-775
53872.668	-755
53872.708	-738
53872.748	-748
53872.788	-732
53872.828	-587
53872.868	-645
53872.908	-655
53872.948	-813
53872.988	-945
53873.028	-932
53873.068	-879
53873.108	-712
53873.148	-658
53873.188	-718
53873.228	-731
53873.268	-748
53873.308	-759
53873.348	-753
53873.388	-758
53873.428	-725
53873.468	-765
53873.508	-791
53873.548	-848
53873.588	-964
53873.628	-741
53873.668	-783
53873.708	-801
53873.748	-801
53873.788	-807
53873.828	-720
53873.868	-708
53873.908	-736
53873.948	-805
53873.988	-757
53874.028	-707
53874.068	-709
53874.108	-751
53874.148	-872
53874.188	-809
53874.228	-824
53874.268	-766
53874.308	-815
53874.348	-717
53874.388	-778
53874.428	-747
53874.468	-770
53874.508	-720
53874.548	-676
53874.588	-709
53874.628	-703
53874.668	-695
53874.708	-688
53874.748	-784
53874.788	-847
53874.828	-915
53874.868	-867
53874.908	-768
53874.948	-719
53874.988	-708
53875.028	-710
53875.068	-708
53875.108	-682
53875.148	-689
53875.188	-690
53875.228	-760
53875.268	-860
53875.308	-746
53875.348	-805
53875.388	-780
53875.428	-759
53875.468	-753
53875.508	-712
53875.548	-754
53875.588	-775
53875.628	-772
53875.668	-783
53875.708	-736
53875.748	-671
53875.788	-759
53875.828	-775
53875.868	-856
53875.908	-759
53875.948	-660
53875.988	-627
53876.028	-724
53876.068	-637
53876.108	-641
53876.148	-810
53876.188	-931
53876.228	-926
53876.268	-874
53876.308	-830
53876.348	-671
53876.388	-638
53876.428	-676
53876.468	-730
53876.508	-727
53876.548	-802
53876.588	-830
53876.628	-852
53876.668	-827
53876.708	-712
53876.748	-667
53876.788	-664
53876.828	-634
53876.868	-794
53876.908	-910
53876.948	-833
53876.988	-736
53877.028	-633
53877.068	-682
53877.108	-747
53877.148	-781
53877.188	-801
53877.228	-729
53877.268	-754
53877.308	-692
53877.348	-657
53877.388	-811
53877.428	-893
53877.468	-827
53877.508	-749
53877.548	-681
53877.588	-720
53877.628	-741
53877.668	-739
53877.708	-792
53877.748	-842
53877.788	-846
53877.828	-778
53877.868	-795
53877.908	-684
53877.948	-682
53877.988	-760
[truncated: 111,716 more rows]
