# Supplementary material for: A Novel Algorithm for Movement Artifact Removal in ECG Signals Acquired from Wearable Systems Applied to Horses
Source: PLoS One. 2015 Oct 20;10(10):e0140783. doi: 10.1371/journal.pone.0140783 (PMC4618928; doi:10.1371/journal.pone.0140783)
Supplement: S1 Supporting Information — Electrocardiographic and Accellerometric data. (ZIP) [file pone.0140783.s001.zip › Available Data/Isotta_2_AccZ.txt]

53798.028	108
53798.068	19
53798.108	21
53798.148	141
53798.188	148
53798.228	96
53798.268	75
53798.308	51
53798.348	198
53798.388	95
53798.428	212
53798.468	189
53798.508	176
53798.548	153
53798.588	116
53798.628	177
53798.668	178
53798.708	178
53798.748	157
53798.788	143
53798.828	139
53798.868	177
53798.908	195
53798.948	224
53798.988	212
53799.028	199
53799.068	192
53799.108	170
53799.148	188
53799.188	217
53799.228	204
53799.268	201
53799.308	221
53799.348	236
53799.388	290
53799.428	162
53799.468	189
53799.508	316
53799.548	196
53799.588	233
53799.628	251
53799.668	231
53799.708	223
53799.748	251
53799.788	226
53799.828	226
53799.868	239
53799.908	234
53799.948	225
53799.988	232
53800.028	237
53800.068	232
53800.108	227
53800.148	225
53800.188	221
53800.228	229
53800.268	232
53800.308	233
53800.348	227
53800.388	228
53800.428	234
53800.468	231
53800.508	226
53800.548	229
53800.588	229
53800.628	236
53800.668	231
53800.708	231
53800.748	232
53800.788	228
53800.828	231
53800.868	239
53800.908	227
53800.948	227
53800.988	232
53801.028	219
53801.068	224
53801.108	237
53801.148	233
53801.188	223
53801.228	221
53801.268	224
53801.308	222
53801.348	226
53801.388	235
53801.428	229
53801.468	227
53801.508	231
53801.548	225
53801.588	218
53801.628	222
53801.668	225
53801.708	225
53801.748	220
53801.788	220
53801.828	211
53801.868	214
53801.908	221
53801.948	231
53801.988	218
53802.028	222
53802.068	221
53802.108	216
53802.148	218
53802.188	220
53802.228	219
53802.268	213
53802.308	211
53802.348	213
53802.388	213
53802.428	219
53802.468	218
53802.508	216
53802.548	212
53802.588	213
53802.628	217
53802.668	219
53802.708	224
53802.748	217
53802.788	210
53802.828	219
53802.868	229
53802.908	200
53802.948	227
53802.988	191
53803.028	229
53803.068	214
53803.108	220
53803.148	220
53803.188	217
53803.228	220
53803.268	229
53803.308	213
53803.348	214
53803.388	219
53803.428	217
53803.468	219
53803.508	236
53803.548	197
53803.588	245
53803.628	216
53803.668	177
53803.708	523
53803.748	-106
53803.788	139
53803.828	521
53803.868	-16
53803.908	216
53803.948	339
53803.988	99
53804.028	219
53804.068	238
53804.108	195
53804.148	213
53804.188	205
53804.228	208
53804.268	204
53804.308	207
53804.348	198
53804.388	198
53804.428	203
53804.468	201
53804.508	199
53804.548	200
53804.588	201
53804.628	174
53804.668	342
53804.708	35
53804.748	368
53804.788	249
53804.828	120
53804.868	240
53804.908	230
53804.948	178
53804.988	202
53805.028	219
53805.068	213
53805.108	197
53805.148	214
53805.188	207
53805.228	196
53805.268	195
53805.308	213
53805.348	202
53805.388	209
53805.428	222
53805.468	181
53805.508	180
53805.548	192
53805.588	218
53805.628	202
53805.668	227
53805.708	229
53805.748	217
53805.788	232
53805.828	236
53805.868	278
53805.908	265
53805.948	215
53805.988	242
53806.028	219
53806.068	250
53806.108	269
53806.148	201
53806.188	197
53806.228	155
53806.268	147
53806.308	174
53806.348	198
53806.388	227
53806.428	227
53806.468	195
53806.508	201
53806.548	235
53806.588	239
53806.628	211
53806.668	257
53806.708	195
53806.748	222
53806.788	252
53806.828	341
53806.868	193
53806.908	314
53806.948	294
53806.988	203
53807.028	75
53807.068	300
53807.108	447
53807.148	165
53807.188	225
53807.228	188
53807.268	134
53807.308	116
53807.348	130
53807.388	133
53807.428	112
53807.468	129
53807.508	237
53807.548	244
53807.588	242
53807.628	252
53807.668	295
53807.708	294
53807.748	260
53807.788	254
53807.828	250
53807.868	284
53807.908	337
53807.948	371
53807.988	256
53808.028	204
53808.068	209
53808.108	250
53808.148	142
53808.188	26
53808.228	149
53808.268	250
53808.308	233
53808.348	153
53808.388	186
53808.428	279
53808.468	255
53808.508	234
53808.548	233
53808.588	176
53808.628	246
53808.668	182
53808.708	-70
53808.748	211
53808.788	331
53808.828	146
53808.868	14
53808.908	86
53808.948	95
53808.988	155
53809.028	118
53809.068	100
53809.108	119
53809.148	124
53809.188	107
53809.228	85
53809.268	-45
53809.308	59
53809.348	122
53809.388	100
53809.428	114
53809.468	133
53809.508	113
53809.548	47
53809.588	40
53809.628	78
53809.668	125
53809.708	153
53809.748	106
53809.788	117
53809.828	165
53809.868	164
53809.908	346
53809.948	29
53809.988	314
53810.028	217
53810.068	144
53810.108	214
53810.148	165
53810.188	225
53810.228	152
53810.268	196
53810.308	86
53810.348	172
53810.388	106
53810.428	91
53810.468	92
53810.508	93
53810.548	118
53810.588	177
53810.628	154
53810.668	149
53810.708	66
53810.748	74
53810.788	73
53810.828	102
53810.868	97
53810.908	110
53810.948	82
53810.988	82
53811.028	165
53811.068	194
53811.108	5
53811.148	76
53811.188	14
53811.228	207
53811.268	21
53811.308	162
53811.348	165
53811.388	130
53811.428	101
53811.468	165
53811.508	178
53811.548	140
53811.588	248
53811.628	177
53811.668	160
53811.708	195
53811.748	363
53811.788	260
53811.828	39
53811.868	98
53811.908	59
53811.948	241
53811.988	314
53812.028	308
53812.068	260
53812.108	24
53812.148	69
53812.188	150
53812.228	208
53812.268	255
53812.308	276
53812.348	261
53812.388	261
53812.428	178
53812.468	164
53812.508	309
53812.548	271
53812.588	73
53812.628	177
53812.668	227
53812.708	180
53812.748	-12
53812.788	68
53812.828	173
53812.868	130
53812.908	302
53812.948	248
53812.988	311
53813.028	135
53813.068	291
53813.108	257
53813.148	276
53813.188	248
53813.228	219
53813.268	260
53813.308	-48
53813.348	134
53813.388	117
53813.428	272
53813.468	260
53813.508	142
53813.548	234
53813.588	252
53813.628	237
53813.668	290
53813.708	290
53813.748	141
53813.788	53
53813.828	118
53813.868	231
53813.908	268
53813.948	106
53813.988	114
53814.028	109
53814.068	43
53814.108	132
53814.148	103
53814.188	138
53814.228	67
53814.268	128
53814.308	158
53814.348	175
53814.388	155
53814.428	286
53814.468	222
53814.508	303
53814.548	253
53814.588	-1
53814.628	185
53814.668	173
53814.708	289
53814.748	164
53814.788	42
53814.828	279
53814.868	129
53814.908	219
53814.948	178
53814.988	27
53815.028	203
53815.068	272
53815.108	204
53815.148	122
53815.188	195
53815.228	210
53815.268	68
53815.308	207
53815.348	194
53815.388	143
53815.428	201
53815.468	252
53815.508	189
53815.548	137
53815.588	-6
53815.628	86
53815.668	390
53815.708	256
53815.748	129
53815.788	241
53815.828	185
53815.868	124
53815.908	242
53815.948	201
53815.988	121
53816.028	72
53816.068	247
53816.108	234
53816.148	148
53816.188	195
53816.228	232
53816.268	128
53816.308	50
53816.348	98
53816.388	166
53816.428	178
53816.468	168
53816.508	173
53816.548	182
53816.588	193
53816.628	191
53816.668	193
53816.708	198
53816.748	158
53816.788	163
53816.828	182
53816.868	169
53816.908	183
53816.948	190
53816.988	184
53817.028	181
53817.068	180
53817.108	185
53817.148	188
53817.188	190
53817.228	193
53817.268	189
53817.308	187
53817.348	181
53817.388	186
53817.428	191
53817.468	201
53817.508	199
53817.548	192
53817.588	198
53817.628	198
53817.668	195
53817.708	201
53817.748	195
53817.788	197
53817.828	192
53817.868	201
53817.908	210
53817.948	202
53817.988	207
53818.028	207
53818.068	208
53818.108	205
53818.148	209
53818.188	207
53818.228	211
53818.268	212
53818.308	201
53818.348	204
53818.388	206
53818.428	208
53818.468	209
53818.508	208
53818.548	210
53818.588	213
53818.628	208
53818.668	207
53818.708	207
53818.748	210
53818.788	213
53818.828	211
53818.868	209
53818.908	210
53818.948	207
53818.988	211
53819.028	194
53819.068	236
53819.108	194
53819.148	199
53819.188	230
53819.228	196
53819.268	211
53819.308	213
53819.348	207
53819.388	207
53819.428	211
53819.468	206
53819.508	213
53819.548	203
53819.588	209
53819.628	213
53819.668	211
53819.708	213
53819.748	217
53819.788	215
53819.828	201
53819.868	202
53819.908	378
53819.948	29
53819.988	325
53820.028	266
53820.068	152
53820.108	271
53820.148	267
53820.188	196
53820.228	233
53820.268	254
53820.308	226
53820.348	232
53820.388	243
53820.428	238
53820.468	218
53820.508	227
53820.548	229
53820.588	230
53820.628	272
53820.668	56
53820.708	192
53820.748	334
53820.788	248
53820.828	220
53820.868	233
53820.908	215
53820.948	205
53820.988	223
53821.028	226
53821.068	231
53821.108	203
53821.148	189
53821.188	187
53821.228	215
53821.268	211
53821.308	183
53821.348	181
53821.388	173
53821.428	180
53821.468	198
53821.508	220
53821.548	237
53821.588	196
53821.628	200
53821.668	208
53821.708	191
53821.748	194
53821.788	205
53821.828	195
53821.868	196
53821.908	201
53821.948	204
53821.988	207
53822.028	205
53822.068	197
53822.108	202
53822.148	199
53822.188	213
53822.228	409
53822.268	89
53822.308	120
53822.348	320
53822.388	248
53822.428	208
53822.468	232
53822.508	182
53822.548	187
53822.588	250
53822.628	233
53822.668	220
53822.708	234
53822.748	236
53822.788	220
53822.828	210
53822.868	212
53822.908	211
53822.948	214
53822.988	216
53823.028	233
53823.068	176
53823.108	235
53823.148	254
53823.188	195
53823.228	242
53823.268	237
53823.308	215
53823.348	226
53823.388	227
53823.428	220
53823.468	207
53823.508	213
53823.548	215
53823.588	213
53823.628	215
53823.668	221
53823.708	214
53823.748	230
53823.788	219
53823.828	218
53823.868	204
53823.908	207
53823.948	210
53823.988	209
53824.028	201
53824.068	201
53824.108	207
53824.148	209
53824.188	216
53824.228	220
53824.268	229
53824.308	219
53824.348	206
53824.388	195
53824.428	199
53824.468	213
53824.508	199
53824.548	202
53824.588	193
53824.628	193
53824.668	191
53824.708	193
53824.748	193
53824.788	202
53824.828	199
53824.868	187
53824.908	185
53824.948	186
53824.988	192
53825.028	200
53825.068	210
53825.108	186
53825.148	167
53825.188	189
53825.228	193
53825.268	180
53825.308	226
53825.348	138
53825.388	325
53825.428	214
53825.468	-12
53825.508	201
53825.548	316
53825.588	58
53825.628	215
53825.668	203
53825.708	126
53825.748	186
53825.788	208
53825.828	151
53825.868	150
53825.908	173
53825.948	173
53825.988	168
53826.028	175
53826.068	178
53826.108	183
53826.148	166
53826.188	168
53826.228	261
53826.268	161
53826.308	687
53826.348	-155
53826.388	208
53826.428	453
53826.468	-147
53826.508	231
53826.548	196
53826.588	93
53826.628	165
53826.668	181
53826.708	195
53826.748	81
53826.788	108
53826.828	119
53826.868	124
53826.908	152
53826.948	-203
53826.988	185
53827.028	726
53827.068	-504
53827.108	-43
53827.148	618
53827.188	-251
53827.228	-101
53827.268	473
53827.308	-323
53827.348	-41
53827.388	653
53827.428	-511
53827.468	-180
53827.508	563
53827.548	-117
53827.588	160
53827.628	153
53827.668	153
53827.708	128
53827.748	130
53827.788	147
53827.828	139
53827.868	125
53827.908	124
53827.948	127
53827.988	118
53828.028	119
53828.068	125
53828.108	119
53828.148	123
53828.188	120
53828.228	119
53828.268	118
53828.308	112
53828.348	112
53828.388	106
53828.428	110
53828.468	108
53828.508	127
53828.548	155
53828.588	110
53828.628	-111
53828.668	148
53828.708	431
53828.748	-592
53828.788	-225
53828.828	633
53828.868	-101
53828.908	92
53828.948	89
53828.988	108
53829.028	118
53829.068	98
53829.108	94
53829.148	118
53829.188	102
53829.228	100
53829.268	111
53829.308	112
53829.348	100
53829.388	107
53829.428	100
53829.468	103
53829.508	127
53829.548	64
53829.588	91
53829.628	107
53829.668	47
53829.708	168
53829.748	-364
53829.788	207
53829.828	217
53829.868	-46
53829.908	-92
53829.948	206
53829.988	-29
53830.028	88
53830.068	110
53830.108	146
53830.148	163
53830.188	166
53830.228	110
53830.268	127
53830.308	149
53830.348	150
53830.388	130
53830.428	119
53830.468	145
53830.508	159
53830.548	203
53830.588	171
53830.628	183
53830.668	119
53830.708	56
53830.748	123
53830.788	129
53830.828	100
53830.868	118
53830.908	89
53830.948	65
53830.988	79
53831.028	90
53831.068	109
53831.108	118
53831.148	71
53831.188	94
53831.228	105
53831.268	88
53831.308	134
53831.348	140
53831.388	130
53831.428	155
53831.468	158
53831.508	126
53831.548	160
53831.588	215
53831.628	137
53831.668	-70
53831.708	221
53831.748	95
53831.788	106
53831.828	137
53831.868	25
53831.908	45
53831.948	124
53831.988	67
53832.028	121
53832.068	195
53832.108	241
53832.148	189
53832.188	190
53832.228	154
53832.268	21
53832.308	47
53832.348	95
53832.388	136
53832.428	188
53832.468	185
53832.508	123
53832.548	89
53832.588	96
53832.628	196
53832.668	228
53832.708	157
53832.748	105
53832.788	154
53832.828	129
53832.868	82
53832.908	147
53832.948	65
53832.988	270
53833.028	284
53833.068	-71
53833.108	-54
53833.148	516
53833.188	73
53833.228	174
53833.268	198
53833.308	32
53833.348	41
53833.388	41
53833.428	94
53833.468	93
53833.508	30
53833.548	87
53833.588	29
53833.628	67
53833.668	207
53833.708	143
53833.748	244
53833.788	196
53833.828	167
53833.868	107
53833.908	68
53833.948	74
53833.988	115
53834.028	110
53834.068	171
53834.108	169
53834.148	175
53834.188	131
53834.228	103
53834.268	96
53834.308	137
53834.348	211
53834.388	192
53834.428	134
53834.468	91
53834.508	143
53834.548	146
53834.588	142
53834.628	161
53834.668	161
53834.708	147
53834.748	151
53834.788	160
53834.828	160
53834.868	165
53834.908	176
53834.948	204
53834.988	156
53835.028	155
53835.068	142
53835.108	136
53835.148	97
53835.188	147
53835.228	149
53835.268	135
53835.308	158
53835.348	148
53835.388	154
53835.428	154
53835.468	154
53835.508	151
53835.548	163
53835.588	166
53835.628	221
53835.668	158
53835.708	165
53835.748	165
53835.788	144
53835.828	165
53835.868	172
53835.908	157
53835.948	144
53835.988	159
53836.028	122
53836.068	136
53836.108	210
53836.148	239
53836.188	224
53836.228	183
53836.268	147
53836.308	266
53836.348	219
53836.388	211
53836.428	246
53836.468	203
53836.508	249
53836.548	328
53836.588	277
53836.628	238
53836.668	216
53836.708	196
53836.748	148
53836.788	139
53836.828	198
53836.868	228
53836.908	242
53836.948	136
53836.988	133
53837.028	126
53837.068	154
53837.108	128
53837.148	126
53837.188	165
53837.228	124
53837.268	-111
53837.308	195
53837.348	246
53837.388	129
53837.428	183
53837.468	172
53837.508	154
53837.548	231
53837.588	132
53837.628	177
53837.668	134
53837.708	136
53837.748	153
53837.788	170
53837.828	183
53837.868	202
53837.908	217
53837.948	159
53837.988	151
53838.028	111
53838.068	131
53838.108	144
53838.148	130
53838.188	158
53838.228	179
53838.268	259
53838.308	243
53838.348	232
53838.388	176
53838.428	156
53838.468	101
53838.508	72
53838.548	180
53838.588	225
53838.628	231
53838.668	228
53838.708	226
53838.748	226
53838.788	219
53838.828	201
53838.868	169
53838.908	154
53838.948	167
53838.988	187
53839.028	220
53839.068	177
53839.108	190
53839.148	183
53839.188	149
53839.228	171
53839.268	231
53839.308	207
53839.348	171
53839.388	149
53839.428	180
53839.468	181
53839.508	192
53839.548	185
53839.588	186
53839.628	198
53839.668	189
53839.708	188
53839.748	193
53839.788	177
53839.828	166
53839.868	184
53839.908	203
53839.948	198
53839.988	204
53840.028	165
53840.068	177
53840.108	202
53840.148	186
53840.188	172
53840.228	175
53840.268	119
53840.308	-97
53840.348	142
53840.388	557
53840.428	348
53840.468	291
53840.508	-431
53840.548	174
53840.588	265
53840.628	231
53840.668	211
53840.708	212
53840.748	221
53840.788	144
53840.828	145
53840.868	175
53840.908	199
53840.948	199
53840.988	193
53841.028	192
53841.068	180
53841.108	188
53841.148	165
53841.188	189
53841.228	198
53841.268	231
53841.308	240
53841.348	181
53841.388	192
53841.428	219
53841.468	230
53841.508	286
53841.548	306
53841.588	188
53841.628	118
53841.668	329
53841.708	233
53841.748	262
53841.788	263
53841.828	238
53841.868	246
53841.908	260
53841.948	132
53841.988	265
53842.028	248
53842.068	185
53842.108	77
53842.148	179
53842.188	166
53842.228	184
53842.268	172
53842.308	269
53842.348	188
53842.388	200
53842.428	231
53842.468	114
53842.508	142
53842.548	139
53842.588	80
53842.628	101
53842.668	37
53842.708	31
53842.748	100
53842.788	282
53842.828	294
53842.868	149
53842.908	105
53842.948	55
53842.988	-18
53843.028	57
53843.068	169
53843.108	307
53843.148	264
53843.188	104
53843.228	198
53843.268	136
53843.308	102
53843.348	195
53843.388	285
53843.428	190
53843.468	354
53843.508	359
53843.548	304
53843.588	177
53843.628	213
53843.668	201
53843.708	239
53843.748	188
53843.788	127
53843.828	46
53843.868	204
53843.908	165
53843.948	146
53843.988	290
53844.028	215
53844.068	120
53844.108	328
53844.148	285
53844.188	181
53844.228	89
53844.268	167
53844.308	65
53844.348	188
53844.388	514
53844.428	-257
53844.468	242
53844.508	325
53844.548	27
53844.588	57
53844.628	162
53844.668	167
53844.708	143
53844.748	159
53844.788	162
53844.828	197
53844.868	43
53844.908	108
53844.948	213
53844.988	237
53845.028	258
53845.068	180
53845.108	109
53845.148	186
53845.188	231
53845.228	151
53845.268	242
53845.308	158
53845.348	165
53845.388	136
53845.428	125
53845.468	205
53845.508	193
53845.548	194
53845.588	165
53845.628	122
53845.668	148
53845.708	177
53845.748	183
53845.788	177
53845.828	223
53845.868	220
53845.908	202
53845.948	210
53845.988	224
53846.028	226
53846.068	208
53846.108	193
53846.148	182
53846.188	189
53846.228	192
53846.268	168
53846.308	148
53846.348	250
53846.388	223
53846.428	201
53846.468	201
53846.508	207
53846.548	237
53846.588	230
53846.628	215
53846.668	215
53846.708	216
53846.748	217
53846.788	232
53846.828	228
53846.868	207
53846.908	216
53846.948	234
53846.988	237
53847.028	237
53847.068	240
53847.108	239
53847.148	236
53847.188	232
53847.228	231
53847.268	233
53847.308	221
53847.348	212
53847.388	221
53847.428	230
53847.468	228
53847.508	225
53847.548	224
53847.588	219
53847.628	219
53847.668	221
53847.708	228
53847.748	220
53847.788	230
53847.828	228
53847.868	221
53847.908	213
53847.948	217
53847.988	219
53848.028	208
53848.068	206
53848.108	221
53848.148	231
53848.188	216
53848.228	214
53848.268	233
53848.308	235
53848.348	231
53848.388	229
53848.428	230
53848.468	223
53848.508	222
53848.548	221
53848.588	216
53848.628	212
53848.668	218
53848.708	227
53848.748	229
53848.788	229
53848.828	230
53848.868	243
53848.908	233
53848.948	228
53848.988	223
53849.028	226
53849.068	236
53849.108	232
53849.148	230
53849.188	229
53849.228	242
53849.268	274
53849.308	258
53849.348	234
53849.388	244
53849.428	223
53849.468	236
53849.508	252
53849.548	244
53849.588	259
53849.628	271
53849.668	255
53849.708	249
53849.748	276
53849.788	303
53849.828	302
53849.868	289
53849.908	252
53849.948	216
53849.988	274
53850.028	288
53850.068	272
53850.108	296
53850.148	293
53850.188	246
53850.228	302
53850.268	369
53850.308	255
53850.348	205
53850.388	320
53850.428	223
53850.468	165
53850.508	275
53850.548	292
53850.588	159
53850.628	156
53850.668	106
53850.708	102
53850.748	186
53850.788	186
53850.828	214
53850.868	198
53850.908	220
53850.948	110
53850.988	33
53851.028	132
53851.068	60
53851.108	122
53851.148	139
53851.188	136
53851.228	267
53851.268	292
53851.308	217
53851.348	260
53851.388	296
53851.428	273
53851.468	148
53851.508	126
53851.548	119
53851.588	123
53851.628	136
53851.668	197
53851.708	167
53851.748	206
53851.788	176
53851.828	251
53851.868	225
53851.908	157
53851.948	61
53851.988	158
53852.028	198
53852.068	114
53852.108	36
53852.148	95
53852.188	165
53852.228	164
53852.268	144
53852.308	85
53852.348	42
53852.388	80
53852.428	90
53852.468	130
53852.508	212
53852.548	192
53852.588	92
53852.628	65
53852.668	229
53852.708	100
53852.748	117
53852.788	105
53852.828	199
53852.868	148
53852.908	254
53852.948	110
53852.988	265
53853.028	299
53853.068	323
53853.108	261
53853.148	104
53853.188	162
53853.228	241
53853.268	237
53853.308	290
53853.348	113
53853.388	146
53853.428	217
53853.468	129
53853.508	343
53853.548	244
53853.588	183
53853.628	199
53853.668	312
53853.708	331
53853.748	237
53853.788	280
53853.828	259
53853.868	187
53853.908	225
53853.948	250
53853.988	202
53854.028	237
53854.068	218
53854.108	181
53854.148	-38
53854.188	71
53854.228	142
53854.268	125
53854.308	171
53854.348	148
53854.388	156
53854.428	340
53854.468	426
53854.508	317
53854.548	337
53854.588	269
53854.628	242
53854.668	262
53854.708	204
53854.748	201
53854.788	213
53854.828	186
53854.868	24
53854.908	168
53854.948	150
53854.988	233
53855.028	272
53855.068	165
53855.108	96
53855.148	213
53855.188	324
53855.228	256
53855.268	229
53855.308	167
53855.348	203
53855.388	183
53855.428	88
53855.468	162
53855.508	112
53855.548	164
53855.588	194
53855.628	168
53855.668	41
53855.708	178
53855.748	177
53855.788	130
53855.828	155
53855.868	93
53855.908	148
53855.948	305
53855.988	225
53856.028	283
53856.068	341
53856.108	259
53856.148	333
53856.188	275
53856.228	154
53856.268	126
53856.308	154
53856.348	168
53856.388	181
53856.428	112
53856.468	99
53856.508	165
53856.548	218
53856.588	212
53856.628	299
53856.668	260
53856.708	131
53856.748	119
53856.788	181
53856.828	166
53856.868	85
53856.908	-16
53856.948	-105
53856.988	30
53857.028	82
53857.068	139
53857.108	171
53857.148	187
53857.188	156
53857.228	253
53857.268	192
53857.308	34
53857.348	127
53857.388	163
53857.428	198
53857.468	5
53857.508	131
53857.548	248
53857.588	156
53857.628	146
53857.668	156
53857.708	115
53857.748	152
53857.788	224
53857.828	154
53857.868	165
53857.908	-47
53857.948	147
53857.988	237
53858.028	230
53858.068	401
53858.108	188
53858.148	81
53858.188	265
53858.228	387
53858.268	236
53858.308	179
53858.348	203
53858.388	118
53858.428	193
53858.468	275
53858.508	210
53858.548	275
53858.588	343
53858.628	109
53858.668	17
53858.708	195
53858.748	133
53858.788	171
53858.828	224
53858.868	343
53858.908	365
53858.948	266
53858.988	272
53859.028	225
53859.068	194
53859.108	297
53859.148	273
53859.188	206
53859.228	198
53859.268	-4
53859.308	61
53859.348	146
53859.388	74
53859.428	248
53859.468	175
53859.508	151
53859.548	125
53859.588	340
53859.628	111
53859.668	118
53859.708	204
53859.748	259
53859.788	224
53859.828	183
53859.868	144
53859.908	240
53859.948	207
53859.988	156
53860.028	259
53860.068	164
53860.108	218
53860.148	246
53860.188	248
53860.228	244
53860.268	211
53860.308	197
53860.348	207
53860.388	219
53860.428	191
53860.468	215
53860.508	243
53860.548	222
53860.588	205
53860.628	244
53860.668	253
53860.708	249
53860.748	222
53860.788	242
53860.828	268
53860.868	254
53860.908	319
53860.948	-42
53860.988	259
53861.028	352
53861.068	225
53861.108	223
53861.148	326
53861.188	249
53861.228	272
53861.268	301
53861.308	280
53861.348	256
53861.388	260
53861.428	258
53861.468	253
53861.508	261
53861.548	272
53861.588	266
53861.628	265
53861.668	271
53861.708	277
53861.748	270
53861.788	266
53861.828	267
53861.868	266
53861.908	266
53861.948	272
53861.988	277
53862.028	273
53862.068	269
53862.108	270
53862.148	272
53862.188	275
53862.228	266
53862.268	266
53862.308	269
53862.348	270
53862.388	274
53862.428	270
53862.468	270
53862.508	273
53862.548	270
53862.588	272
53862.628	272
53862.668	269
53862.708	267
53862.748	272
53862.788	273
53862.828	269
53862.868	268
53862.908	274
53862.948	272
53862.988	266
53863.028	270
53863.068	268
53863.108	272
53863.148	275
53863.188	273
53863.228	271
53863.268	271
53863.308	271
53863.348	269
53863.388	268
53863.428	269
53863.468	272
53863.508	271
53863.548	272
53863.588	271
53863.628	272
53863.668	278
53863.708	275
53863.748	269
53863.788	263
53863.828	267
53863.868	273
53863.908	271
53863.948	269
53863.988	270
53864.028	271
53864.068	274
53864.108	275
53864.148	271
53864.188	269
53864.228	272
53864.268	274
53864.308	272
53864.348	274
53864.388	268
53864.428	268
53864.468	273
53864.508	275
53864.548	270
53864.588	280
53864.628	274
53864.668	269
53864.708	272
53864.748	273
53864.788	266
53864.828	269
53864.868	275
53864.908	272
53864.948	269
53864.988	275
53865.028	278
53865.068	278
53865.108	279
53865.148	251
53865.188	239
53865.228	254
53865.268	278
53865.308	340
53865.348	278
53865.388	297
53865.428	297
53865.468	307
53865.508	310
53865.548	302
53865.588	217
53865.628	271
53865.668	324
53865.708	362
53865.748	320
53865.788	290
53865.828	228
53865.868	212
53865.908	222
53865.948	211
53865.988	260
53866.028	327
53866.068	352
53866.108	362
53866.148	313
53866.188	304
53866.228	346
53866.268	275
53866.308	170
53866.348	117
53866.388	224
53866.428	306
53866.468	293
53866.508	204
53866.548	128
53866.588	188
53866.628	243
53866.668	259
53866.708	261
53866.748	330
53866.788	291
53866.828	370
53866.868	474
53866.908	278
53866.948	200
53866.988	176
53867.028	337
53867.068	268
53867.108	311
53867.148	177
53867.188	256
53867.228	231
53867.268	228
53867.308	338
53867.348	177
53867.388	150
53867.428	137
53867.468	179
53867.508	195
53867.548	207
53867.588	231
53867.628	283
53867.668	215
53867.708	248
53867.748	175
53867.788	256
53867.828	279
53867.868	228
53867.908	88
53867.948	196
53867.988	241
53868.028	206
53868.068	160
53868.108	156
53868.148	121
53868.188	124
53868.228	116
53868.268	142
53868.308	202
53868.348	144
53868.388	124
53868.428	190
53868.468	212
53868.508	223
53868.548	266
53868.588	357
53868.628	122
53868.668	193
53868.708	195
53868.748	189
53868.788	294
53868.828	238
53868.868	138
53868.908	106
53868.948	220
53868.988	403
53869.028	318
53869.068	126
53869.108	171
53869.148	184
53869.188	179
53869.228	189
53869.268	171
53869.308	50
53869.348	129
53869.388	100
53869.428	181
53869.468	346
53869.508	221
53869.548	115
53869.588	224
53869.628	503
53869.668	318
53869.708	204
53869.748	201
53869.788	191
53869.828	219
53869.868	204
53869.908	263
53869.948	235
53869.988	55
53870.028	-30
53870.068	155
53870.108	131
53870.148	259
53870.188	205
53870.228	220
53870.268	300
53870.308	315
53870.348	257
53870.388	217
53870.428	196
53870.468	266
53870.508	204
53870.548	202
53870.588	251
53870.628	248
53870.668	23
53870.708	-29
53870.748	95
53870.788	41
53870.828	301
53870.868	290
53870.908	168
53870.948	210
53870.988	381
53871.028	432
53871.068	246
53871.108	231
53871.148	183
53871.188	213
53871.228	222
53871.268	185
53871.308	289
53871.348	241
53871.388	-62
53871.428	123
53871.468	99
53871.508	166
53871.548	268
53871.588	264
53871.628	191
53871.668	190
53871.708	231
53871.748	250
53871.788	254
53871.828	276
53871.868	247
53871.908	199
53871.948	231
53871.988	192
53872.028	213
53872.068	242
53872.108	222
53872.148	201
53872.188	154
53872.228	202
53872.268	225
53872.308	151
53872.348	207
53872.388	282
53872.428	169
53872.468	145
53872.508	24
53872.548	147
53872.588	415
53872.628	402
53872.668	197
53872.708	171
53872.748	110
53872.788	171
53872.828	245
53872.868	195
53872.908	305
53872.948	195
53872.988	-91
53873.028	87
53873.068	75
53873.108	211
53873.148	202
53873.188	181
53873.228	137
53873.268	195
53873.308	137
53873.348	118
53873.388	139
53873.428	280
53873.468	154
53873.508	399
53873.548	151
53873.588	-59
53873.628	71
53873.668	-77
53873.708	52
53873.748	0
53873.788	23
53873.828	78
53873.868	93
53873.908	123
53873.948	187
53873.988	130
53874.028	33
53874.068	240
53874.108	273
53874.148	231
53874.188	278
53874.228	142
53874.268	-2
53874.308	112
53874.348	114
53874.388	105
53874.428	166
53874.468	156
53874.508	100
53874.548	83
53874.588	43
53874.628	65
53874.668	124
53874.708	189
53874.748	46
53874.788	376
53874.828	158
53874.868	224
53874.908	189
53874.948	178
53874.988	189
53875.028	179
53875.068	193
53875.108	209
53875.148	214
53875.188	248
53875.228	231
53875.268	62
53875.308	154
53875.348	147
53875.388	231
53875.428	249
53875.468	280
53875.508	252
53875.548	163
53875.588	191
53875.628	212
53875.668	224
53875.708	185
53875.748	116
53875.788	154
53875.828	290
53875.868	358
53875.908	130
53875.948	115
53875.988	84
53876.028	138
53876.068	300
53876.108	261
53876.148	315
53876.188	116
53876.228	184
53876.268	134
53876.308	147
53876.348	200
53876.388	190
53876.428	149
53876.468	196
53876.508	195
53876.548	192
53876.588	274
53876.628	260
53876.668	241
53876.708	225
53876.748	220
53876.788	174
53876.828	304
53876.868	202
53876.908	-48
53876.948	183
53876.988	141
53877.028	252
53877.068	293
53877.108	165
53877.148	253
53877.188	278
53877.228	287
53877.268	281
53877.308	301
53877.348	391
53877.388	357
53877.428	308
53877.468	210
53877.508	165
53877.548	148
53877.588	201
53877.628	222
53877.668	274
53877.708	244
53877.748	249
53877.788	314
53877.828	183
53877.868	177
53877.908	251
53877.948	219
53877.988	118
[truncated: 111,716 more rows]
