# Supplementary material for: A Novel Algorithm for Movement Artifact Removal in ECG Signals Acquired from Wearable Systems Applied to Horses
Source: PLoS One. 2015 Oct 20;10(10):e0140783. doi: 10.1371/journal.pone.0140783 (PMC4618928; doi:10.1371/journal.pone.0140783)
Supplement: S1 Supporting Information — Electrocardiographic and Accellerometric data. (ZIP) [file pone.0140783.s001.zip › Available Data/Isotta_2_ECG.txt]

53797.970	-315
53797.974	-316
53797.978	-286
53797.982	-223
53797.986	-134
53797.990	-35
53797.994	54
53797.998	118
53798.002	150
53798.006	150
53798.010	123
53798.014	81
53798.018	32
53798.022	-15
53798.026	-59
53798.030	-98
53798.034	-131
53798.038	-160
53798.042	-184
53798.046	-203
53798.050	-218
53798.054	-229
53798.058	-238
53798.062	-244
53798.066	-249
53798.070	-252
53798.074	-254
53798.078	-254
53798.082	-253
53798.086	-252
53798.090	-252
53798.094	-251
53798.098	-250
53798.102	-248
53798.106	-245
53798.110	-242
53798.114	-238
53798.118	-234
53798.122	-230
53798.126	-225
53798.130	-221
53798.134	-218
53798.138	-216
53798.142	-214
53798.146	-212
53798.150	-208
53798.154	-202
53798.158	-195
53798.162	-188
53798.166	-179
53798.170	-171
53798.174	-161
53798.178	-151
53798.182	-140
53798.186	-128
53798.190	-114
53798.194	-98
53798.198	-82
53798.202	-67
53798.206	-55
53798.210	-46
53798.214	-40
53798.218	-36
53798.222	-33
53798.226	-28
53798.230	-22
53798.234	-13
53798.238	-4
53798.242	3
53798.246	6
53798.250	5
53798.254	0
53798.258	-6
53798.262	-10
53798.266	-12
53798.270	-11
53798.274	-10
53798.278	-10
53798.282	-10
53798.286	-10
53798.290	-9
53798.294	-8
53798.298	-8
53798.302	-7
53798.306	-7
53798.310	-8
53798.314	-10
53798.318	-13
53798.322	-16
53798.326	-20
53798.330	-25
53798.334	-32
53798.338	-42
53798.342	-55
53798.346	-71
53798.350	-90
53798.354	-109
53798.358	-126
53798.362	-137
53798.366	-141
53798.370	-138
53798.374	-130
53798.378	-120
53798.382	-108
53798.386	-96
53798.390	-85
53798.394	-74
53798.398	-65
53798.402	-58
53798.406	-53
53798.410	-49
53798.414	-46
53798.418	-44
53798.422	-42
53798.426	-39
53798.430	-38
53798.434	-39
53798.438	-42
53798.442	-48
53798.446	-52
53798.450	-53
53798.454	-51
53798.458	-48
53798.462	-47
53798.466	-50
53798.470	-54
53798.474	-57
53798.478	-58
53798.482	-57
53798.486	-54
53798.490	-52
53798.494	-52
53798.498	-53
53798.502	-55
53798.506	-57
53798.510	-59
53798.514	-61
53798.518	-63
53798.522	-66
53798.526	-68
53798.530	-71
53798.534	-74
53798.538	-77
53798.542	-80
53798.546	-84
53798.550	-88
53798.554	-92
53798.558	-95
53798.562	-98
53798.566	-101
53798.570	-103
53798.574	-106
53798.578	-110
53798.582	-113
53798.586	-116
53798.590	-120
53798.594	-123
53798.598	-126
53798.602	-129
53798.606	-131
53798.610	-133
53798.614	-134
53798.618	-135
53798.622	-135
53798.626	-135
53798.630	-137
53798.634	-139
53798.638	-145
53798.642	-152
53798.646	-162
53798.650	-175
53798.654	-188
53798.658	-201
53798.662	-212
53798.666	-221
53798.670	-225
53798.674	-224
53798.678	-220
53798.682	-211
53798.686	-199
53798.690	-186
53798.694	-175
53798.698	-165
53798.702	-157
53798.706	-151
53798.710	-147
53798.714	-143
53798.718	-141
53798.722	-138
53798.726	-136
53798.730	-135
53798.734	-133
53798.738	-131
53798.742	-130
53798.746	-130
53798.750	-130
53798.754	-130
53798.758	-131
53798.762	-132
53798.766	-133
53798.770	-134
53798.774	-135
53798.778	-136
53798.782	-136
53798.786	-136
53798.790	-136
53798.794	-137
53798.798	-137
53798.802	-138
53798.806	-139
53798.810	-138
53798.814	-137
53798.818	-135
53798.822	-132
53798.826	-132
53798.830	-138
53798.834	-154
53798.838	-179
53798.842	-203
53798.846	-214
53798.850	-197
53798.854	-148
53798.858	-71
53798.862	18
53798.866	102
53798.870	166
53798.874	202
53798.878	207
53798.882	188
53798.886	152
53798.890	108
53798.894	63
53798.898	21
53798.902	-17
53798.906	-50
53798.910	-78
53798.914	-103
53798.918	-123
53798.922	-139
53798.926	-153
53798.930	-164
53798.934	-174
53798.938	-182
53798.942	-190
53798.946	-197
53798.950	-202
53798.954	-206
53798.958	-208
53798.962	-211
53798.966	-212
53798.970	-213
53798.974	-214
53798.978	-214
53798.982	-214
53798.986	-213
53798.990	-213
53798.994	-212
53798.998	-212
53799.002	-211
53799.006	-210
53799.010	-209
53799.014	-209
53799.018	-208
53799.022	-208
53799.026	-208
53799.030	-208
53799.034	-208
53799.038	-206
53799.042	-205
53799.046	-203
53799.050	-201
53799.054	-200
53799.058	-199
53799.062	-199
53799.066	-199
53799.070	-200
53799.074	-200
53799.078	-199
53799.082	-198
53799.086	-197
53799.090	-197
53799.094	-196
53799.098	-196
53799.102	-196
53799.106	-196
53799.110	-196
53799.114	-196
53799.118	-196
53799.122	-196
53799.126	-196
53799.130	-196
53799.134	-195
53799.138	-194
53799.142	-193
53799.146	-191
53799.150	-189
53799.154	-187
53799.158	-185
53799.162	-182
53799.166	-179
53799.170	-177
53799.174	-175
53799.178	-174
53799.182	-173
53799.186	-171
53799.190	-169
53799.194	-166
53799.198	-162
53799.202	-160
53799.206	-159
53799.210	-160
53799.214	-164
53799.218	-174
53799.222	-191
53799.226	-214
53799.230	-239
53799.234	-262
53799.238	-277
53799.242	-283
53799.246	-282
53799.250	-277
53799.254	-271
53799.258	-265
53799.262	-261
53799.266	-258
53799.270	-255
53799.274	-252
53799.278	-248
53799.282	-244
53799.286	-239
53799.290	-233
53799.294	-226
53799.298	-218
53799.302	-210
53799.306	-201
53799.310	-193
53799.314	-186
53799.318	-181
53799.322	-178
53799.326	-176
53799.330	-175
53799.334	-175
53799.338	-175
53799.342	-176
53799.346	-177
53799.350	-179
53799.354	-180
53799.358	-182
53799.362	-185
53799.366	-187
53799.370	-189
53799.374	-192
53799.378	-194
53799.382	-196
53799.386	-198
53799.390	-199
53799.394	-200
53799.398	-201
53799.402	-202
53799.406	-204
53799.410	-205
53799.414	-207
53799.418	-207
53799.422	-207
53799.426	-206
53799.430	-205
53799.434	-204
53799.438	-203
53799.442	-203
53799.446	-203
53799.450	-203
53799.454	-203
53799.458	-203
53799.462	-204
53799.466	-204
53799.470	-204
53799.474	-205
53799.478	-205
53799.482	-206
53799.486	-207
53799.490	-208
53799.494	-208
53799.498	-208
53799.502	-209
53799.506	-209
53799.510	-211
53799.514	-214
53799.518	-216
53799.522	-218
53799.526	-217
53799.530	-215
53799.534	-212
53799.538	-210
53799.542	-208
53799.546	-207
53799.550	-208
53799.554	-210
53799.558	-214
53799.562	-219
53799.566	-225
53799.570	-232
53799.574	-241
53799.578	-251
53799.582	-262
53799.586	-271
53799.590	-278
53799.594	-279
53799.598	-276
53799.602	-267
53799.606	-254
53799.610	-240
53799.614	-225
53799.618	-213
53799.622	-202
53799.626	-194
53799.630	-187
53799.634	-182
53799.638	-178
53799.642	-175
53799.646	-173
53799.650	-171
53799.654	-169
53799.658	-168
53799.662	-166
53799.666	-165
53799.670	-165
53799.674	-165
53799.678	-165
53799.682	-165
53799.686	-166
53799.690	-167
53799.694	-167
53799.698	-167
53799.702	-167
53799.706	-167
53799.710	-167
53799.714	-167
53799.718	-167
53799.722	-168
53799.726	-168
53799.730	-169
53799.734	-168
53799.738	-167
53799.742	-165
53799.746	-164
53799.750	-167
53799.754	-180
53799.758	-203
53799.762	-232
53799.766	-256
53799.770	-259
53799.774	-229
53799.778	-167
53799.782	-82
53799.786	8
53799.790	86
53799.794	138
53799.798	158
53799.802	149
53799.806	117
53799.810	73
53799.814	25
53799.818	-22
53799.822	-65
53799.826	-102
53799.830	-135
53799.834	-162
53799.838	-184
53799.842	-202
53799.846	-217
53799.850	-228
53799.854	-237
53799.858	-244
53799.862	-250
53799.866	-255
53799.870	-259
53799.874	-263
53799.878	-265
53799.882	-267
53799.886	-268
53799.890	-268
53799.894	-267
53799.898	-265
53799.902	-263
53799.906	-261
53799.910	-258
53799.914	-256
53799.918	-253
53799.922	-251
53799.926	-248
53799.930	-247
53799.934	-246
53799.938	-246
53799.942	-245
53799.946	-244
53799.950	-242
53799.954	-239
53799.958	-237
53799.962	-234
53799.966	-232
53799.970	-230
53799.974	-229
53799.978	-227
53799.982	-226
53799.986	-226
53799.990	-226
53799.994	-225
53799.998	-223
53800.002	-221
53800.006	-219
53800.010	-217
53800.014	-215
53800.018	-213
53800.022	-212
53800.026	-210
53800.030	-208
53800.034	-207
53800.038	-207
53800.042	-206
53800.046	-206
53800.050	-205
53800.054	-204
53800.058	-203
53800.062	-202
53800.066	-201
53800.070	-200
53800.074	-199
53800.078	-198
53800.082	-197
53800.086	-196
53800.090	-195
53800.094	-193
53800.098	-192
53800.102	-190
53800.106	-188
53800.110	-185
53800.114	-182
53800.118	-179
53800.122	-178
53800.126	-180
53800.130	-184
53800.134	-193
53800.138	-206
53800.142	-221
53800.146	-237
53800.150	-252
53800.154	-263
53800.158	-268
53800.162	-267
53800.166	-261
53800.170	-251
53800.174	-239
53800.178	-227
53800.182	-215
53800.186	-205
53800.190	-197
53800.194	-191
53800.198	-186
53800.202	-182
53800.206	-179
53800.210	-176
53800.214	-174
53800.218	-173
53800.222	-171
53800.226	-171
53800.230	-171
53800.234	-172
53800.238	-172
53800.242	-173
53800.246	-174
53800.250	-174
53800.254	-174
53800.258	-174
53800.262	-175
53800.266	-175
53800.270	-175
53800.274	-176
53800.278	-176
53800.282	-176
53800.286	-175
53800.290	-175
53800.294	-174
53800.298	-174
53800.302	-174
53800.306	-174
53800.310	-175
53800.314	-175
53800.318	-175
53800.322	-175
53800.326	-175
53800.330	-175
53800.334	-175
53800.338	-175
53800.342	-175
53800.346	-175
53800.350	-175
53800.354	-175
53800.358	-175
53800.362	-174
53800.366	-174
53800.370	-174
53800.374	-175
53800.378	-175
53800.382	-175
53800.386	-175
53800.390	-175
53800.394	-174
53800.398	-173
53800.402	-173
53800.406	-173
53800.410	-173
53800.414	-174
53800.418	-174
53800.422	-174
53800.426	-173
53800.430	-173
53800.434	-172
53800.438	-171
53800.442	-170
53800.446	-169
53800.450	-168
53800.454	-168
53800.458	-169
53800.462	-170
53800.466	-171
53800.470	-172
53800.474	-172
53800.478	-172
53800.482	-172
53800.486	-172
53800.490	-172
53800.494	-172
53800.498	-173
53800.502	-175
53800.506	-177
53800.510	-179
53800.514	-181
53800.518	-183
53800.522	-184
53800.526	-184
53800.530	-184
53800.534	-184
53800.538	-183
53800.542	-182
53800.546	-181
53800.550	-180
53800.554	-178
53800.558	-176
53800.562	-175
53800.566	-174
53800.570	-174
53800.574	-176
53800.578	-180
53800.582	-188
53800.586	-197
53800.590	-208
53800.594	-218
53800.598	-226
53800.602	-232
53800.606	-234
53800.610	-234
53800.614	-231
53800.618	-226
53800.622	-218
53800.626	-207
53800.630	-194
53800.634	-180
53800.638	-167
53800.642	-156
53800.646	-148
53800.650	-143
53800.654	-139
53800.658	-137
53800.662	-135
53800.666	-134
53800.670	-134
53800.674	-134
53800.678	-134
53800.682	-134
53800.686	-133
53800.690	-133
53800.694	-133
53800.698	-133
53800.702	-133
53800.706	-134
53800.710	-134
53800.714	-135
53800.718	-135
53800.722	-135
53800.726	-135
53800.730	-136
53800.734	-136
53800.738	-138
53800.742	-140
53800.746	-142
53800.750	-143
53800.754	-143
53800.758	-142
53800.762	-141
53800.766	-142
53800.770	-151
53800.774	-170
53800.778	-198
53800.782	-226
53800.786	-237
53800.790	-220
53800.794	-169
53800.798	-91
53800.802	-1
53800.806	81
53800.810	141
53800.814	169
53800.818	167
53800.822	140
53800.826	99
53800.830	52
53800.834	6
53800.838	-37
53800.842	-74
53800.846	-107
53800.850	-133
53800.854	-155
53800.858	-174
53800.862	-188
53800.866	-200
53800.870	-210
53800.874	-217
53800.878	-223
53800.882	-228
53800.886	-232
53800.890	-235
53800.894	-236
53800.898	-236
53800.902	-236
53800.906	-235
53800.910	-234
53800.914	-234
53800.918	-234
53800.922	-233
53800.926	-232
53800.930	-230
53800.934	-228
53800.938	-226
53800.942	-225
53800.946	-224
53800.950	-223
53800.954	-221
53800.958	-219
53800.962	-217
53800.966	-215
53800.970	-214
53800.974	-212
53800.978	-210
53800.982	-208
53800.986	-206
53800.990	-205
53800.994	-204
53800.998	-203
53801.002	-203
53801.006	-202
53801.010	-200
53801.014	-199
53801.018	-198
53801.022	-197
53801.026	-196
53801.030	-195
53801.034	-195
53801.038	-194
53801.042	-193
53801.046	-193
53801.050	-192
53801.054	-191
53801.058	-191
53801.062	-190
53801.066	-189
53801.070	-187
53801.074	-185
53801.078	-183
53801.082	-181
53801.086	-179
53801.090	-178
53801.094	-177
53801.098	-176
53801.102	-174
53801.106	-172
53801.110	-168
53801.114	-164
53801.118	-160
53801.122	-156
53801.126	-153
53801.130	-151
53801.134	-150
53801.138	-150
53801.142	-150
53801.146	-150
53801.150	-154
53801.154	-160
53801.158	-171
53801.162	-186
53801.166	-203
53801.170	-218
53801.174	-229
53801.178	-233
53801.182	-231
53801.186	-223
53801.190	-213
53801.194	-201
53801.198	-190
53801.202	-180
53801.206	-171
53801.210	-163
53801.214	-156
53801.218	-152
53801.222	-148
53801.226	-146
53801.230	-144
53801.234	-142
53801.238	-141
53801.242	-140
53801.246	-139
53801.250	-139
53801.254	-139
53801.258	-139
53801.262	-139
53801.266	-140
53801.270	-141
53801.274	-142
53801.278	-143
53801.282	-145
53801.286	-146
53801.290	-146
53801.294	-147
53801.298	-147
53801.302	-148
53801.306	-148
53801.310	-148
53801.314	-148
53801.318	-148
53801.322	-148
53801.326	-148
53801.330	-149
53801.334	-150
53801.338	-152
53801.342	-153
53801.346	-155
53801.350	-156
53801.354	-156
53801.358	-156
53801.362	-156
53801.366	-156
53801.370	-157
53801.374	-157
53801.378	-158
53801.382	-159
53801.386	-159
53801.390	-159
53801.394	-159
53801.398	-160
53801.402	-160
53801.406	-161
53801.410	-161
53801.414	-161
53801.418	-162
53801.422	-162
53801.426	-162
53801.430	-163
53801.434	-163
53801.438	-162
53801.442	-162
53801.446	-162
53801.450	-161
53801.454	-161
53801.458	-161
53801.462	-161
53801.466	-161
53801.470	-162
53801.474	-162
53801.478	-164
53801.482	-165
53801.486	-166
53801.490	-166
53801.494	-166
53801.498	-166
53801.502	-166
53801.506	-166
53801.510	-167
53801.514	-167
53801.518	-167
53801.522	-168
53801.526	-169
53801.530	-170
53801.534	-172
53801.538	-174
53801.542	-176
53801.546	-177
53801.550	-179
53801.554	-180
53801.558	-180
53801.562	-179
53801.566	-177
53801.570	-177
53801.574	-178
53801.578	-179
53801.582	-180
53801.586	-180
53801.590	-180
53801.594	-178
53801.598	-177
53801.602	-176
53801.606	-177
53801.610	-180
53801.614	-186
53801.618	-195
53801.622	-207
53801.626	-219
53801.630	-231
53801.634	-240
53801.638	-246
53801.642	-249
53801.646	-248
53801.650	-243
53801.654	-235
53801.658	-225
53801.662	-212
53801.666	-198
53801.670	-184
53801.674	-172
53801.678	-163
53801.682	-155
53801.686	-149
53801.690	-144
53801.694	-140
53801.698	-138
53801.702	-137
53801.706	-136
53801.710	-136
53801.714	-136
53801.718	-135
53801.722	-136
53801.726	-136
53801.730	-136
53801.734	-136
53801.738	-136
53801.742	-135
53801.746	-135
53801.750	-135
53801.754	-136
53801.758	-137
53801.762	-137
53801.766	-138
53801.770	-138
53801.774	-138
53801.778	-138
53801.782	-139
53801.786	-139
53801.790	-139
53801.794	-138
53801.798	-139
53801.802	-144
53801.806	-158
53801.810	-182
53801.814	-209
53801.818	-227
53801.822	-221
53801.826	-182
53801.830	-112
53801.834	-23
53801.838	66
53801.842	136
53801.846	177
53801.850	186
53801.854	167
53801.858	129
53801.862	82
53801.866	34
53801.870	-12
53801.874	-52
53801.878	-87
53801.882	-117
53801.886	-142
53801.890	-162
53801.894	-178
53801.898	-191
53801.902	-202
53801.906	-211
53801.910	-218
53801.914	-224
53801.918	-229
53801.922	-233
53801.926	-235
53801.930	-237
53801.934	-237
53801.938	-237
53801.942	-236
53801.946	-235
53801.950	-234
53801.954	-233
53801.958	-232
53801.962	-231
53801.966	-230
53801.970	-229
53801.974	-227
53801.978	-226
53801.982	-224
53801.986	-223
53801.990	-221
53801.994	-219
53801.998	-216
53802.002	-214
53802.006	-212
53802.010	-210
53802.014	-208
53802.018	-206
53802.022	-204
53802.026	-202
53802.030	-200
53802.034	-200
53802.038	-200
53802.042	-200
53802.046	-200
53802.050	-199
53802.054	-198
53802.058	-196
53802.062	-194
53802.066	-191
53802.070	-189
53802.074	-188
53802.078	-187
53802.082	-187
53802.086	-187
53802.090	-187
53802.094	-186
53802.098	-185
53802.102	-184
53802.106	-183
53802.110	-181
53802.114	-179
53802.118	-177
53802.122	-175
53802.126	-174
53802.130	-172
53802.134	-171
53802.138	-171
53802.142	-170
53802.146	-169
53802.150	-168
53802.154	-166
53802.158	-164
53802.162	-162
53802.166	-159
53802.170	-157
53802.174	-155
53802.178	-155
53802.182	-158
53802.186	-164
53802.190	-174
53802.194	-189
53802.198	-205
53802.202	-222
53802.206	-236
53802.210	-245
53802.214	-247
53802.218	-244
53802.222	-236
53802.226	-226
53802.230	-215
53802.234	-205
53802.238	-196
53802.242	-188
53802.246	-181
53802.250	-176
53802.254	-172
53802.258	-169
53802.262	-167
53802.266	-165
53802.270	-163
53802.274	-161
53802.278	-159
53802.282	-158
53802.286	-157
53802.290	-157
53802.294	-157
53802.298	-158
53802.302	-159
53802.306	-160
53802.310	-160
53802.314	-161
53802.318	-162
53802.322	-162
53802.326	-163
53802.330	-164
53802.334	-164
53802.338	-164
53802.342	-164
53802.346	-163
53802.350	-162
53802.354	-162
53802.358	-162
53802.362	-163
53802.366	-164
53802.370	-165
53802.374	-165
53802.378	-165
53802.382	-165
53802.386	-165
53802.390	-165
53802.394	-165
53802.398	-165
53802.402	-166
53802.406	-167
53802.410	-168
53802.414	-168
53802.418	-169
53802.422	-169
53802.426	-168
53802.430	-169
53802.434	-169
53802.438	-169
53802.442	-169
53802.446	-169
53802.450	-170
53802.454	-171
53802.458	-172
53802.462	-172
53802.466	-173
53802.470	-172
53802.474	-172
53802.478	-170
53802.482	-169
53802.486	-168
53802.490	-167
53802.494	-168
53802.498	-170
53802.502	-171
53802.506	-173
53802.510	-173
53802.514	-172
53802.518	-170
53802.522	-169
53802.526	-170
53802.530	-171
53802.534	-173
53802.538	-175
53802.542	-176
53802.546	-176
53802.550	-175
53802.554	-174
53802.558	-174
53802.562	-173
53802.566	-174
53802.570	-174
53802.574	-175
53802.578	-176
53802.582	-176
53802.586	-177
53802.590	-178
53802.594	-179
53802.598	-180
53802.602	-181
53802.606	-182
53802.610	-183
53802.614	-184
53802.618	-185
53802.622	-185
53802.626	-184
53802.630	-182
53802.634	-180
53802.638	-178
53802.642	-177
53802.646	-176
53802.650	-177
53802.654	-180
53802.658	-187
53802.662	-196
53802.666	-207
53802.670	-219
53802.674	-228
53802.678	-235
53802.682	-239
53802.686	-240
53802.690	-238
53802.694	-233
53802.698	-225
53802.702	-215
53802.706	-202
53802.710	-189
53802.714	-176
53802.718	-166
53802.722	-158
53802.726	-153
53802.730	-149
53802.734	-146
53802.738	-144
53802.742	-142
53802.746	-141
53802.750	-140
53802.754	-139
53802.758	-138
53802.762	-137
53802.766	-137
53802.770	-136
53802.774	-136
53802.778	-136
53802.782	-136
53802.786	-137
53802.790	-137
53802.794	-138
53802.798	-138
53802.802	-139
53802.806	-139
53802.810	-140
53802.814	-141
53802.818	-142
53802.822	-143
53802.826	-144
53802.830	-144
53802.834	-142
53802.838	-140
53802.842	-139
53802.846	-144
53802.850	-159
53802.854	-184
53802.858	-212
53802.862	-229
53802.866	-222
53802.870	-181
53802.874	-110
53802.878	-22
53802.882	63
53802.886	130
53802.890	167
53802.894	173
53802.898	151
53802.902	112
53802.906	66
53802.910	19
53802.914	-25
53802.918	-63
53802.922	-97
53802.926	-126
53802.930	-151
53802.934	-172
53802.938	-188
53802.942	-201
53802.946	-210
53802.950	-217
53802.954	-222
53802.958	-228
53802.962	-233
53802.966	-238
53802.970	-241
53802.974	-243
53802.978	-244
53802.982	-244
53802.986	-243
53802.990	-242
53802.994	-241
53802.998	-239
53803.002	-237
53803.006	-235
53803.010	-233
53803.014	-231
53803.018	-230
53803.022	-228
53803.026	-226
53803.030	-225
53803.034	-224
53803.038	-223
53803.042	-222
53803.046	-220
53803.050	-217
53803.054	-214
53803.058	-212
53803.062	-210
53803.066	-210
53803.070	-209
53803.074	-208
53803.078	-206
53803.082	-204
53803.086	-202
53803.090	-200
53803.094	-199
53803.098	-197
53803.102	-196
53803.106	-195
53803.110	-194
53803.114	-193
53803.118	-192
53803.122	-192
53803.126	-191
53803.130	-190
53803.134	-190
53803.138	-189
53803.142	-189
53803.146	-188
53803.150	-188
53803.154	-187
53803.158	-187
53803.162	-185
53803.166	-184
53803.170	-183
53803.174	-181
53803.178	-180
53803.182	-179
53803.186	-178
53803.190	-177
53803.194	-174
53803.198	-172
53803.202	-169
53803.206	-167
53803.210	-164
53803.214	-162
53803.218	-160
53803.222	-160
53803.226	-162
53803.230	-168
53803.234	-178
53803.238	-193
53803.242	-210
53803.246	-227
53803.250	-241
53803.254	-250
53803.258	-253
53803.262	-251
53803.266	-243
53803.270	-233
53803.274	-221
53803.278	-210
53803.282	-200
53803.286	-193
53803.290	-188
53803.294	-183
53803.298	-179
53803.302	-176
53803.306	-173
53803.310	-171
53803.314	-169
53803.318	-168
53803.322	-167
53803.326	-167
53803.330	-166
53803.334	-166
53803.338	-167
53803.342	-167
53803.346	-168
53803.350	-169
53803.354	-169
53803.358	-169
53803.362	-170
53803.366	-170
53803.370	-171
53803.374	-172
53803.378	-172
53803.382	-172
53803.386	-171
53803.390	-170
53803.394	-170
53803.398	-170
53803.402	-170
53803.406	-169
53803.410	-168
53803.414	-168
53803.418	-167
53803.422	-166
53803.426	-164
53803.430	-161
53803.434	-157
53803.438	-154
53803.442	-151
53803.446	-150
53803.450	-150
53803.454	-153
53803.458	-156
53803.462	-158
53803.466	-158
53803.470	-153
53803.474	-145
53803.478	-135
53803.482	-130
53803.486	-130
53803.490	-137
53803.494	-147
53803.498	-156
53803.502	-163
53803.506	-165
53803.510	-161
53803.514	-154
53803.518	-148
53803.522	-151
53803.526	-169
53803.530	-201
53803.534	-240
53803.538	-271
53803.542	-284
53803.546	-278
53803.550	-259
53803.554	-239
53803.558	-225
53803.562	-220
53803.566	-221
53803.570	-223
53803.574	-222
53803.578	-216
53803.582	-206
53803.586	-194
53803.590	-181
53803.594	-171
53803.598	-164
53803.602	-161
53803.606	-161
53803.610	-163
53803.614	-166
53803.618	-167
53803.622	-167
53803.626	-165
53803.630	-163
53803.634	-159
53803.638	-151
53803.642	-137
53803.646	-116
53803.650	-93
53803.654	-72
53803.658	-60
53803.662	-57
53803.666	-61
53803.670	-66
53803.674	-69
53803.678	-69
53803.682	-65
53803.686	-61
53803.690	-55
53803.694	-50
53803.698	-45
53803.702	-41
53803.706	-38
53803.710	-36
53803.714	-37
53803.718	-39
53803.722	-44
53803.726	-50
53803.730	-58
53803.734	-65
53803.738	-71
53803.742	-75
53803.746	-76
53803.750	-75
53803.754	-72
53803.758	-68
53803.762	-63
53803.766	-57
53803.770	-48
53803.774	-39
53803.778	-29
53803.782	-21
53803.786	-14
53803.790	-9
53803.794	-6
53803.798	-5
53803.802	-6
53803.806	-7
53803.810	-8
53803.814	-10
53803.818	-11
53803.822	-13
53803.826	-16
53803.830	-18
53803.834	-21
53803.838	-23
53803.842	-26
53803.846	-29
53803.850	-32
53803.854	-34
53803.858	-36
53803.862	-37
53803.866	-39
53803.870	-41
53803.874	-44
53803.878	-47
53803.882	-50
53803.886	-52
53803.890	-53
53803.894	-55
53803.898	-56
53803.902	-58
53803.906	-58
53803.910	-59
53803.914	-60
53803.918	-67
53803.922	-82
53803.926	-106
53803.930	-134
53803.934	-153
53803.938	-150
53803.942	-114
53803.946	-48
53803.950	39
53803.954	126
53803.958	196
53803.962	237
53803.966	246
53803.970	226
53803.974	186
53803.978	138
53803.982	89
53803.986	43
53803.990	2
53803.994	-34
53803.998	-66
53804.002	-93
53804.006	-115
53804.010	-134
53804.014	-149
53804.018	-161
53804.022	-170
53804.026	-178
53804.030	-184
53804.034	-189
53804.038	-194
53804.042	-197
53804.046	-200
53804.050	-201
53804.054	-202
53804.058	-202
53804.062	-201
53804.066	-200
53804.070	-199
53804.074	-197
53804.078	-195
53804.082	-193
53804.086	-190
53804.090	-189
53804.094	-188
53804.098	-188
53804.102	-188
53804.106	-188
53804.110	-186
53804.114	-184
53804.118	-182
53804.122	-181
53804.126	-180
53804.130	-180
53804.134	-180
53804.138	-179
53804.142	-179
53804.146	-178
53804.150	-177
53804.154	-177
53804.158	-176
53804.162	-175
53804.166	-174
53804.170	-173
53804.174	-173
53804.178	-174
53804.182	-176
53804.186	-176
53804.190	-176
53804.194	-175
53804.198	-174
53804.202	-173
53804.206	-173
53804.210	-173
53804.214	-173
53804.218	-173
53804.222	-171
53804.226	-170
53804.230	-170
53804.234	-170
53804.238	-170
53804.242	-170
53804.246	-170
53804.250	-168
53804.254	-167
53804.258	-165
53804.262	-163
53804.266	-162
53804.270	-160
53804.274	-159
53804.278	-157
53804.282	-154
53804.286	-152
53804.290	-151
53804.294	-151
53804.298	-154
53804.302	-161
53804.306	-172
53804.310	-187
53804.314	-204
53804.318	-222
53804.322	-237
53804.326	-246
53804.330	-249
53804.334	-245
53804.338	-236
53804.342	-226
53804.346	-215
53804.350	-204
53804.354	-195
53804.358	-188
53804.362	-183
53804.366	-179
53804.370	-175
53804.374	-171
53804.378	-168
53804.382	-166
53804.386	-164
53804.390	-163
53804.394	-163
53804.398	-162
53804.402	-161
53804.406	-160
53804.410	-159
53804.414	-159
53804.418	-160
53804.422	-161
53804.426	-159
53804.430	-154
53804.434	-144
53804.438	-134
53804.442	-130
53804.446	-133
53804.450	-144
53804.454	-156
53804.458	-164
53804.462	-165
53804.466	-159
53804.470	-152
53804.474	-145
53804.478	-140
53804.482	-137
53804.486	-134
53804.490	-133
53804.494	-133
53804.498	-133
53804.502	-135
53804.506	-137
53804.510	-138
53804.514	-139
53804.518	-140
53804.522	-140
53804.526	-140
53804.530	-140
53804.534	-139
53804.538	-136
53804.542	-133
53804.546	-128
53804.550	-124
53804.554	-120
53804.558	-118
53804.562	-117
53804.566	-117
53804.570	-118
53804.574	-120
53804.578	-122
53804.582	-123
53804.586	-124
53804.590	-125
53804.594	-126
53804.598	-128
53804.602	-132
53804.606	-136
53804.610	-140
53804.614	-143
53804.618	-146
53804.622	-148
53804.626	-149
53804.630	-150
53804.634	-150
53804.638	-150
53804.642	-150
53804.646	-150
53804.650	-149
53804.654	-148
53804.658	-148
53804.662	-147
53804.666	-147
53804.670	-146
53804.674	-145
53804.678	-145
53804.682	-144
53804.686	-145
53804.690	-145
53804.694	-146
53804.698	-146
53804.702	-145
53804.706	-144
53804.710	-143
53804.714	-142
53804.718	-143
53804.722	-143
53804.726	-145
53804.730	-146
53804.734	-148
53804.738	-150
53804.742	-152
53804.746	-153
53804.750	-154
53804.754	-154
53804.758	-155
53804.762	-156
53804.766	-156
53804.770	-156
53804.774	-155
53804.778	-154
53804.782	-153
53804.786	-152
53804.790	-152
53804.794	-155
53804.798	-161
53804.802	-170
53804.806	-182
53804.810	-193
53804.814	-203
53804.818	-210
53804.822	-213
53804.826	-214
53804.830	-213
53804.834	-208
53804.838	-201
53804.842	-191
53804.846	-179
53804.850	-166
53804.854	-153
53804.858	-142
53804.862	-133
53804.866	-127
53804.870	-122
53804.874	-118
53804.878	-115
53804.882	-113
53804.886	-111
53804.890	-110
53804.894	-109
53804.898	-109
53804.902	-110
53804.906	-110
53804.910	-111
53804.914	-112
53804.918	-113
53804.922	-113
53804.926	-114
53804.930	-114
53804.934	-113
53804.938	-113
53804.942	-113
53804.946	-113
53804.950	-114
53804.954	-114
53804.958	-115
53804.962	-115
53804.966	-116
53804.970	-116
53804.974	-117
53804.978	-118
53804.982	-118
53804.986	-117
53804.990	-115
53804.994	-116
53804.998	-123
53805.002	-141
53805.006	-168
53805.010	-194
53805.014	-204
53805.018	-185
53805.022	-132
53805.026	-49
53805.030	45
53805.034	131
53805.038	191
53805.042	219
53805.046	213
53805.050	183
53805.054	137
53805.058	86
53805.062	37
53805.066	-7
53805.070	-46
53805.074	-81
53805.078	-110
53805.082	-134
53805.086	-154
53805.090	-170
53805.094	-183
53805.098	-193
53805.102	-200
53805.106	-207
53805.110	-211
53805.114	-215
53805.118	-218
53805.122	-220
53805.126	-220
53805.130	-220
53805.134	-219
53805.138	-218
53805.142	-217
53805.146	-216
53805.150	-215
53805.154	-214
53805.158	-213
53805.162	-212
53805.166	-211
53805.170	-209
53805.174	-208
53805.178	-206
53805.182	-204
53805.186	-202
53805.190	-199
53805.194	-197
53805.198	-194
53805.202	-192
53805.206	-189
53805.210	-187
53805.214	-185
53805.218	-183
53805.222	-182
53805.226	-180
53805.230	-180
53805.234	-179
53805.238	-178
53805.242	-177
53805.246	-175
53805.250	-174
53805.254	-173
53805.258	-172
53805.262	-171
53805.266	-171
53805.270	-171
53805.274	-170
53805.278	-170
53805.282	-170
53805.286	-169
53805.290	-169
53805.294	-168
53805.298	-168
53805.302	-168
53805.306	-167
53805.310	-168
53805.314	-168
53805.318	-168
53805.322	-169
53805.326	-168
53805.330	-168
53805.334	-166
53805.338	-164
53805.342	-162
53805.346	-160
53805.350	-158
53805.354	-156
53805.358	-154
53805.362	-152
53805.366	-149
53805.370	-146
53805.374	-145
53805.378	-148
53805.382	-156
53805.386	-169
53805.390	-186
53805.394	-205
53805.398	-222
53805.402	-235
53805.406	-243
53805.410	-245
53805.414	-242
53805.418	-234
53805.422	-224
53805.426	-212
53805.430	-201
53805.434	-191
53805.438	-183
53805.442	-177
53805.446	-171
53805.450	-166
53805.454	-162
53805.458	-160
53805.462	-158
53805.466	-157
53805.470	-156
53805.474	-156
53805.478	-156
53805.482	-156
53805.486	-158
53805.490	-159
53805.494	-160
53805.498	-160
53805.502	-159
53805.506	-158
53805.510	-156
53805.514	-155
53805.518	-155
53805.522	-155
53805.526	-157
53805.530	-158
53805.534	-159
53805.538	-160
53805.542	-161
53805.546	-162
53805.550	-164
53805.554	-165
53805.558	-166
53805.562	-166
53805.566	-165
53805.570	-163
53805.574	-161
53805.578	-160
53805.582	-159
53805.586	-159
53805.590	-160
53805.594	-161
53805.598	-162
53805.602	-164
53805.606	-165
53805.610	-166
53805.614	-168
53805.618	-169
53805.622	-170
53805.626	-172
53805.630	-175
53805.634	-179
53805.638	-184
53805.642	-187
53805.646	-190
53805.650	-192
53805.654	-193
53805.658	-195
53805.662	-196
53805.666	-197
53805.670	-197
53805.674	-194
53805.678	-192
53805.682	-190
53805.686	-190
53805.690	-189
53805.694	-188
53805.698	-185
53805.702	-181
53805.706	-176
53805.710	-171
53805.714	-167
53805.718	-164
53805.722	-162
53805.726	-160
53805.730	-157
53805.734	-154
53805.738	-152
53805.742	-152
53805.746	-152
53805.750	-153
53805.754	-154
53805.758	-155
53805.762	-156
53805.766	-157
53805.770	-158
53805.774	-159
53805.778	-160
53805.782	-161
53805.786	-162
53805.790	-164
53805.794	-167
53805.798	-170
53805.802	-173
53805.806	-176
53805.810	-180
53805.814	-183
53805.818	-185
53805.822	-186
53805.826	-186
53805.830	-185
53805.834	-185
53805.838	-186
53805.842	-188
53805.846	-191
53805.850	-194
53805.854	-196
53805.858	-197
53805.862	-198
53805.866	-197
53805.870	-197
53805.874	-197
53805.878	-199
53805.882	-200
53805.886	-201
53805.890	-201
53805.894	-200
53805.898	-199
53805.902	-199
53805.906	-199
53805.910	-202
53805.914	-206
53805.918	-214
53805.922	-226
53805.926	-240
53805.930	-256
53805.934	-270
53805.938	-282
53805.942	-290
53805.946	-293
53805.950	-293
53805.954	-290
53805.958	-284
53805.962	-274
53805.966	-263
[truncated: 998,000+ more rows]
