# Supplementary material for: A Novel Algorithm for Movement Artifact Removal in ECG Signals Acquired from Wearable Systems Applied to Horses
Source: PLoS One. 2015 Oct 20;10(10):e0140783. doi: 10.1371/journal.pone.0140783 (PMC4618928; doi:10.1371/journal.pone.0140783)
Supplement: S1 Supporting Information — Electrocardiographic and Accellerometric data. (ZIP) [file pone.0140783.s001.zip › Available Data/LadyEva_1_AccX.txt]

37034.016	-658
37034.056	-444
37034.096	-529
37034.136	-759
37034.176	-409
37034.216	-396
37034.256	-679
37034.296	-670
37034.336	-594
37034.376	-580
37034.416	-397
37034.456	88
37034.496	-862
37034.536	-964
37034.576	-671
37034.616	-528
37034.656	-660
37034.696	-759
37034.736	-587
37034.776	-479
37034.816	-561
37034.856	-682
37034.896	-458
37034.936	-465
37034.976	-536
37035.016	-589
37035.056	-623
37035.096	-607
37035.136	-485
37035.176	-478
37035.216	-528
37035.256	-507
37035.296	-582
37035.336	-600
37035.376	-533
37035.416	-524
37035.456	-541
37035.496	-578
37035.536	-566
37035.576	-516
37035.616	-520
37035.656	-578
37035.696	-589
37035.736	-575
37035.776	-552
37035.816	-539
37035.856	-547
37035.896	-563
37035.936	-581
37035.976	-590
37036.016	-576
37036.056	-563
37036.096	-563
37036.136	-563
37036.176	-566
37036.216	-571
37036.256	-585
37036.296	-570
37036.336	-569
37036.376	-551
37036.416	-552
37036.456	-592
37036.496	-610
37036.536	-602
37036.576	-572
37036.616	-559
37036.656	-552
37036.696	-553
37036.736	-547
37036.776	-541
37036.816	-552
37036.856	-575
37036.896	-584
37036.936	-564
37036.976	-547
37037.016	-535
37037.056	-542
37037.096	-548
37037.136	-544
37037.176	-538
37037.216	-539
37037.256	-551
37037.296	-583
37037.336	-581
37037.376	-543
37037.416	-519
37037.456	-533
37037.496	-549
37037.536	-560
37037.576	-547
37037.616	-529
37037.656	-542
37037.696	-546
37037.736	-543
37037.776	-529
37037.816	-522
37037.856	-518
37037.896	-505
37037.936	-512
37037.976	-521
37038.016	-519
37038.056	-505
37038.096	-504
37038.136	-522
37038.176	-526
37038.216	-527
37038.256	-506
37038.296	-479
37038.336	-490
37038.376	-519
37038.416	-513
37038.456	-499
37038.496	-502
37038.536	-506
37038.576	-508
37038.616	-517
37038.656	-512
37038.696	-501
37038.736	-504
37038.776	-518
37038.816	-515
37038.856	-507
37038.896	-512
37038.936	-515
37038.976	-509
37039.016	-516
37039.056	-511
37039.096	-514
37039.136	-503
37039.176	-504
37039.216	-504
37039.256	-510
37039.296	-502
37039.336	-495
37039.376	-478
37039.416	-509
37039.456	-518
37039.496	-552
37039.536	-551
37039.576	-533
37039.616	-514
37039.656	-531
37039.696	-512
37039.736	-505
37039.776	-511
37039.816	-535
37039.856	-545
37039.896	-539
37039.936	-540
37039.976	-537
37040.016	-531
37040.056	-529
37040.096	-510
37040.136	-517
37040.176	-553
37040.216	-540
37040.256	-534
37040.296	-546
37040.336	-536
37040.376	-546
37040.416	-544
37040.456	-528
37040.496	-540
37040.536	-550
37040.576	-538
37040.616	-558
37040.656	-557
37040.696	-516
37040.736	-524
37040.776	-544
37040.816	-551
37040.856	-535
37040.896	-526
37040.936	-543
37040.976	-540
37041.016	-541
37041.056	-538
37041.096	-545
37041.136	-532
37041.176	-539
37041.216	-545
37041.256	-564
37041.296	-573
37041.336	-540
37041.376	-544
37041.416	-551
37041.456	-565
37041.496	-551
37041.536	-516
37041.576	-590
37041.616	-601
37041.656	-587
37041.696	-548
37041.736	-439
37041.776	-463
37041.816	-471
37041.856	-486
37041.896	-488
37041.936	-431
37041.976	-421
37042.016	-434
37042.056	-469
37042.096	-605
37042.136	-719
37042.176	-653
37042.216	-477
37042.256	-369
37042.296	-423
37042.336	-502
37042.376	-382
37042.416	-575
37042.456	-672
37042.496	-623
37042.536	-689
37042.576	-290
37042.616	-554
37042.656	-836
37042.696	-730
37042.736	-437
37042.776	-385
37042.816	-433
37042.856	-494
37042.896	-383
37042.936	-399
37042.976	-325
37043.016	-285
37043.056	-599
37043.096	-940
37043.136	-1110
37043.176	-1011
37043.216	-665
37043.256	-490
37043.296	-374
37043.336	-355
37043.376	-203
37043.416	-327
37043.456	-558
37043.496	-519
37043.536	-517
37043.576	-430
37043.616	-418
37043.656	-404
37043.696	-567
37043.736	-777
37043.776	-663
37043.816	-825
37043.856	-940
37043.896	-726
37043.936	-220
37043.976	-214
37044.016	-518
37044.056	-552
37044.096	-389
37044.136	-482
37044.176	-661
37044.216	-324
37044.256	-300
37044.296	-766
37044.336	-1340
37044.376	-1174
37044.416	-718
37044.456	-682
37044.496	-318
37044.536	-229
37044.576	-470
37044.616	-555
37044.656	-536
37044.696	-762
37044.736	-602
37044.776	-464
37044.816	-350
37044.856	-475
37044.896	-523
37044.936	-753
37044.976	-570
37045.016	-601
37045.056	-512
37045.096	-635
37045.136	-617
37045.176	-519
37045.216	-668
37045.256	-541
37045.296	-357
37045.336	-388
37045.376	-403
37045.416	-321
37045.456	-231
37045.496	-347
37045.536	-731
37045.576	-873
37045.616	-1096
37045.656	-920
37045.696	-675
37045.736	-423
37045.776	-279
37045.816	-220
37045.856	-323
37045.896	-439
37045.936	-564
37045.976	-645
37046.016	-621
37046.056	-445
37046.096	-323
37046.136	-386
37046.176	-550
37046.216	-641
37046.256	-639
37046.296	-658
37046.336	-602
37046.376	-528
37046.416	-573
37046.456	-711
37046.496	-641
37046.536	-587
37046.576	-574
37046.616	-322
37046.656	-446
37046.696	-495
37046.736	-370
37046.776	-215
37046.816	-97
37046.856	-382
37046.896	-907
37046.936	-885
37046.976	-658
37047.016	-517
37047.056	-634
37047.096	-352
37047.136	27
37047.176	-283
37047.216	-597
37047.256	-802
37047.296	-453
37047.336	-320
37047.376	-475
37047.416	-386
37047.456	-738
37047.496	-516
37047.536	-165
37047.576	-883
37047.616	-965
37047.656	-1001
37047.696	-890
37047.736	-945
37047.776	-819
37047.816	-401
37047.856	370
37047.896	-38
37047.936	-956
37047.976	-1420
37048.016	-979
37048.056	-179
37048.096	-282
37048.136	-860
37048.176	-960
37048.216	-331
37048.256	-3
37048.296	-11
37048.336	-373
37048.376	-292
37048.416	-306
37048.456	-1480
37048.496	-1032
37048.536	-811
37048.576	-571
37048.616	-587
37048.656	-516
37048.696	-214
37048.736	18
37048.776	-706
37048.816	-623
37048.856	-602
37048.896	-713
37048.936	-890
37048.976	-753
37049.016	-463
37049.056	-269
37049.096	-367
37049.136	-516
37049.176	-603
37049.216	-616
37049.256	-614
37049.296	-593
37049.336	-594
37049.376	-562
37049.416	-617
37049.456	-523
37049.496	-443
37049.536	-522
37049.576	-608
37049.616	-621
37049.656	-553
37049.696	-637
37049.736	-481
37049.776	-436
37049.816	-518
37049.856	-639
37049.896	-626
37049.936	-528
37049.976	-514
37050.016	-577
37050.056	-583
37050.096	-546
37050.136	-561
37050.176	-550
37050.216	-546
37050.256	-557
37050.296	-558
37050.336	-542
37050.376	-545
37050.416	-563
37050.456	-560
37050.496	-533
37050.536	-547
37050.576	-569
37050.616	-567
37050.656	-551
37050.696	-546
37050.736	-546
37050.776	-550
37050.816	-533
37050.856	-556
37050.896	-563
37050.936	-545
37050.976	-523
37051.016	-542
37051.056	-558
37051.096	-554
37051.136	-546
37051.176	-553
37051.216	-539
37051.256	-541
37051.296	-536
37051.336	-555
37051.376	-542
37051.416	-538
37051.456	-567
37051.496	-567
37051.536	-567
37051.576	-553
37051.616	-528
37051.656	-521
37051.696	-554
37051.736	-570
37051.776	-559
37051.816	-560
37051.856	-566
37051.896	-571
37051.936	-540
37051.976	-530
37052.016	-549
37052.056	-554
37052.096	-577
37052.136	-571
37052.176	-557
37052.216	-558
37052.256	-555
37052.296	-550
37052.336	-550
37052.376	-558
37052.416	-564
37052.456	-563
37052.496	-538
37052.536	-546
37052.576	-546
37052.616	-555
37052.656	-558
37052.696	-583
37052.736	-592
37052.776	-552
37052.816	-570
37052.856	-581
37052.896	-600
37052.936	-591
37052.976	-572
37053.016	-574
37053.056	-569
37053.096	-578
37053.136	-584
37053.176	-569
37053.216	-562
37053.256	-583
37053.296	-593
37053.336	-570
37053.376	-565
37053.416	-560
37053.456	-570
37053.496	-594
37053.536	-570
37053.576	-569
37053.616	-560
37053.656	-568
37053.696	-578
37053.736	-587
37053.776	-587
37053.816	-582
37053.856	-568
37053.896	-561
37053.936	-574
37053.976	-583
37054.016	-587
37054.056	-563
37054.096	-572
37054.136	-581
37054.176	-558
37054.216	-589
37054.256	-575
37054.296	-576
37054.336	-559
37054.376	-567
37054.416	-570
37054.456	-578
37054.496	-579
37054.536	-566
37054.576	-571
37054.616	-573
37054.656	-574
37054.696	-577
37054.736	-573
37054.776	-569
37054.816	-576
37054.856	-582
37054.896	-564
37054.936	-566
37054.976	-575
37055.016	-565
37055.056	-570
37055.096	-573
37055.136	-564
37055.176	-568
37055.216	-575
37055.256	-581
37055.296	-571
37055.336	-569
37055.376	-568
37055.416	-563
37055.456	-570
37055.496	-570
37055.536	-560
37055.576	-570
37055.616	-567
37055.656	-577
37055.696	-566
37055.736	-568
37055.776	-564
37055.816	-555
37055.856	-560
37055.896	-575
37055.936	-567
37055.976	-560
37056.016	-555
37056.056	-570
37056.096	-568
37056.136	-573
37056.176	-575
37056.216	-567
37056.256	-564
37056.296	-566
37056.336	-570
37056.376	-575
37056.416	-576
37056.456	-570
37056.496	-572
37056.536	-581
37056.576	-569
37056.616	-562
37056.656	-566
37056.696	-569
37056.736	-564
37056.776	-579
37056.816	-575
37056.856	-567
37056.896	-586
37056.936	-563
37056.976	-540
37057.016	-532
37057.056	-564
37057.096	-564
37057.136	-570
37057.176	-546
37057.216	-540
37057.256	-583
37057.296	-602
37057.336	-602
37057.376	-571
37057.416	-571
37057.456	-561
37057.496	-580
37057.536	-598
37057.576	-609
37057.616	-609
37057.656	-603
37057.696	-586
37057.736	-632
37057.776	-572
37057.816	-583
37057.856	-462
37057.896	-475
37057.936	-571
37057.976	-549
37058.016	-506
37058.056	-408
37058.096	-463
37058.136	-441
37058.176	-538
37058.216	-632
37058.256	-667
37058.296	-523
37058.336	-439
37058.376	-423
37058.416	-484
37058.456	-398
37058.496	-439
37058.536	-614
37058.576	-804
37058.616	-666
37058.656	-566
37058.696	-384
37058.736	-745
37058.776	-794
37058.816	-529
37058.856	-397
37058.896	-377
37058.936	-478
37058.976	-560
37059.016	-420
37059.056	-353
37059.096	-203
37059.136	-653
37059.176	-1003
37059.216	-1066
37059.256	-872
37059.296	-480
37059.336	-328
37059.376	-461
37059.416	-643
37059.456	-553
37059.496	-373
37059.536	-274
37059.576	-441
37059.616	-501
37059.656	-491
37059.696	-476
37059.736	-368
37059.776	-373
37059.816	-629
37059.856	-741
37059.896	-783
37059.936	-641
37059.976	-659
37060.016	-782
37060.056	-475
37060.096	-302
37060.136	-383
37060.176	-470
37060.216	-484
37060.256	-374
37060.296	-483
37060.336	-406
37060.376	-289
37060.416	-526
37060.456	-884
37060.496	-1249
37060.536	-805
37060.576	-599
37060.616	-458
37060.656	-372
37060.696	-412
37060.736	-372
37060.776	-628
37060.816	-670
37060.856	-724
37060.896	-629
37060.936	-437
37060.976	-289
37061.016	-447
37061.056	-623
37061.096	-817
37061.136	-570
37061.176	-575
37061.216	-458
37061.256	-569
37061.296	-571
37061.336	-700
37061.376	-798
37061.416	-474
37061.456	-448
37061.496	-451
37061.536	-292
37061.576	-253
37061.616	-386
37061.656	-446
37061.696	-456
37061.736	-739
37061.776	-883
37061.816	-909
37061.856	-746
37061.896	-666
37061.936	-565
37061.976	-500
37062.016	-328
37062.056	-383
37062.096	-372
37062.136	-487
37062.176	-687
37062.216	-655
37062.256	-451
37062.296	-371
37062.336	-374
37062.376	-342
37062.416	-601
37062.456	-680
37062.496	-631
37062.536	-510
37062.576	-378
37062.616	-477
37062.656	-579
37062.696	-734
37062.736	-727
37062.776	-588
37062.816	-397
37062.856	-462
37062.896	-442
37062.936	-350
37062.976	-311
37063.016	-257
37063.056	-346
37063.096	-681
37063.136	-872
37063.176	-972
37063.216	-701
37063.256	-593
37063.296	-603
37063.336	-712
37063.376	-506
37063.416	-198
37063.456	-89
37063.496	-401
37063.536	-785
37063.576	-630
37063.616	-373
37063.656	-376
37063.696	-481
37063.736	-512
37063.776	-647
37063.816	-591
37063.856	-613
37063.896	-615
37063.936	-630
37063.976	-647
37064.016	-342
37064.056	-564
37064.096	-613
37064.136	-476
37064.176	-398
37064.216	-474
37064.256	-437
37064.296	-418
37064.336	-299
37064.376	-434
37064.416	-677
37064.456	-891
37064.496	-949
37064.536	-673
37064.576	-597
37064.616	-524
37064.656	-537
37064.696	-410
37064.736	-360
37064.776	-301
37064.816	-574
37064.856	-796
37064.896	-709
37064.936	-457
37064.976	-343
37065.016	-361
37065.056	-451
37065.096	-678
37065.136	-558
37065.176	-570
37065.216	-545
37065.256	-413
37065.296	-461
37065.336	-668
37065.376	-887
37065.416	-648
37065.456	-327
37065.496	-552
37065.536	-664
37065.576	-541
37065.616	-356
37065.656	-134
37065.696	-377
37065.736	-623
37065.776	-765
37065.816	-881
37065.856	-1060
37065.896	-784
37065.936	-544
37065.976	-299
37066.016	-407
37066.056	-700
37066.096	-732
37066.136	-475
37066.176	-516
37066.216	-546
37066.256	-757
37066.296	-604
37066.336	-389
37066.376	-215
37066.416	-385
37066.456	-556
37066.496	-751
37066.536	-615
37066.576	-366
37066.616	-526
37066.656	-547
37066.696	-593
37066.736	-516
37066.776	-558
37066.816	-338
37066.856	-450
37066.896	-705
37066.936	-1021
37066.976	-741
37067.016	-717
37067.056	-587
37067.096	-587
37067.136	-645
37067.176	-410
37067.216	-474
37067.256	-681
37067.296	-753
37067.336	-610
37067.376	-660
37067.416	-662
37067.456	-652
37067.496	-580
37067.536	-524
37067.576	-581
37067.616	-664
37067.656	-727
37067.696	-654
37067.736	-616
37067.776	-608
37067.816	-601
37067.856	-635
37067.896	-631
37067.936	-626
37067.976	-623
37068.016	-585
37068.056	-577
37068.096	-629
37068.136	-609
37068.176	-573
37068.216	-593
37068.256	-611
37068.296	-575
37068.336	-605
37068.376	-611
37068.416	-603
37068.456	-590
37068.496	-592
37068.536	-584
37068.576	-568
37068.616	-589
37068.656	-632
37068.696	-618
37068.736	-583
37068.776	-582
37068.816	-584
37068.856	-558
37068.896	-568
37068.936	-609
37068.976	-617
37069.016	-610
37069.056	-583
37069.096	-565
37069.136	-588
37069.176	-583
37069.216	-599
37069.256	-594
37069.296	-582
37069.336	-583
37069.376	-584
37069.416	-576
37069.456	-580
37069.496	-591
37069.536	-602
37069.576	-595
37069.616	-593
37069.656	-576
37069.696	-655
37069.736	-631
37069.776	-599
37069.816	-562
37069.856	-413
37069.896	-393
37069.936	-433
37069.976	-522
37070.016	-566
37070.056	-570
37070.096	-575
37070.136	-492
37070.176	-498
37070.216	-524
37070.256	-624
37070.296	-541
37070.336	-546
37070.376	-558
37070.416	-457
37070.456	-447
37070.496	-495
37070.536	-530
37070.576	-497
37070.616	-380
37070.656	-453
37070.696	-826
37070.736	-633
37070.776	-554
37070.816	-397
37070.856	-476
37070.896	-773
37070.936	-587
37070.976	-425
37071.016	-529
37071.056	-454
37071.096	-444
37071.136	-379
37071.176	-356
37071.216	-412
37071.256	-347
37071.296	-396
37071.336	-730
37071.376	-892
37071.416	-1066
37071.456	-783
37071.496	-560
37071.536	-424
37071.576	-477
37071.616	-342
37071.656	-346
37071.696	-440
37071.736	-492
37071.776	-667
37071.816	-510
37071.856	-469
37071.896	-454
37071.936	-350
37071.976	-425
37072.016	-635
37072.056	-619
37072.096	-722
37072.136	-528
37072.176	-535
37072.216	-660
37072.256	-445
37072.296	-548
37072.336	-571
37072.376	-498
37072.416	-390
37072.456	-383
37072.496	-420
37072.536	-490
37072.576	-413
37072.616	-647
37072.656	-831
37072.696	-1067
37072.736	-922
37072.776	-644
37072.816	-437
37072.856	-175
37072.896	-263
37072.936	-406
37072.976	-588
37073.016	-727
37073.056	-559
37073.096	-426
37073.136	-367
37073.176	-267
37073.216	-338
37073.256	-587
37073.296	-780
37073.336	-542
37073.376	-423
37073.416	-534
37073.456	-563
37073.496	-765
37073.536	-775
37073.576	-533
37073.616	-288
37073.656	-445
37073.696	-398
37073.736	-268
37073.776	-416
37073.816	-702
37073.856	-851
37073.896	-811
37073.936	-610
37073.976	-410
37074.016	-440
37074.056	-605
37074.096	-641
37074.136	-622
37074.176	-580
37074.216	-553
37074.256	-534
37074.296	-492
37074.336	-470
37074.376	-515
37074.416	-516
37074.456	-559
37074.496	-560
37074.536	-522
37074.576	-528
37074.616	-526
37074.656	-564
37074.696	-528
37074.736	-505
37074.776	-495
37074.816	-568
37074.856	-558
37074.896	-522
37074.936	-519
37074.976	-550
37075.016	-552
37075.056	-548
37075.096	-527
37075.136	-516
37075.176	-572
37075.216	-597
37075.256	-571
37075.296	-534
37075.336	-541
37075.376	-564
37075.416	-572
37075.456	-563
37075.496	-541
37075.536	-564
37075.576	-558
37075.616	-542
37075.656	-556
37075.696	-565
37075.736	-562
37075.776	-560
37075.816	-552
37075.856	-534
37075.896	-531
37075.936	-556
37075.976	-528
37076.016	-413
37076.056	-705
37076.096	-648
37076.136	-515
37076.176	-484
37076.216	-540
37076.256	-552
37076.296	-572
37076.336	-504
37076.376	-410
37076.416	-373
37076.456	-367
37076.496	-494
37076.536	-656
37076.576	-626
37076.616	-535
37076.656	-467
37076.696	-427
37076.736	-446
37076.776	-419
37076.816	-358
37076.856	-581
37076.896	-705
37076.936	-658
37076.976	-591
37077.016	-548
37077.056	-507
37077.096	-570
37077.136	-597
37077.176	-629
37077.216	-621
37077.256	-539
37077.296	-534
37077.336	-544
37077.376	-552
37077.416	-598
37077.456	-603
37077.496	-564
37077.536	-548
37077.576	-590
37077.616	-593
37077.656	-635
37077.696	-688
37077.736	-630
37077.776	-558
37077.816	-533
37077.856	-582
37077.896	-569
37077.936	-575
37077.976	-489
37078.016	-483
37078.056	-520
37078.096	-569
37078.136	-542
37078.176	-610
37078.216	-551
37078.256	-487
37078.296	-536
37078.336	-548
37078.376	-549
37078.416	-578
37078.456	-556
37078.496	-522
37078.536	-513
37078.576	-553
37078.616	-545
37078.656	-531
37078.696	-547
37078.736	-556
37078.776	-532
37078.816	-515
37078.856	-545
37078.896	-552
37078.936	-540
37078.976	-545
37079.016	-543
37079.056	-542
37079.096	-544
37079.136	-540
37079.176	-557
37079.216	-574
37079.256	-572
37079.296	-557
37079.336	-547
37079.376	-551
37079.416	-561
37079.456	-560
37079.496	-558
37079.536	-561
37079.576	-558
37079.616	-559
37079.656	-543
37079.696	-547
37079.736	-570
37079.776	-575
37079.816	-564
37079.856	-566
37079.896	-579
37079.936	-572
37079.976	-570
37080.016	-565
37080.056	-572
37080.096	-577
37080.136	-575
37080.176	-575
37080.216	-574
37080.256	-585
37080.296	-576
37080.336	-587
37080.376	-581
37080.416	-590
37080.456	-581
37080.496	-564
37080.536	-580
37080.576	-593
37080.616	-586
37080.656	-573
37080.696	-571
37080.736	-583
37080.776	-603
37080.816	-581
37080.856	-564
37080.896	-568
37080.936	-570
37080.976	-581
37081.016	-577
37081.056	-591
37081.096	-588
37081.136	-572
37081.176	-570
37081.216	-573
37081.256	-581
37081.296	-582
37081.336	-581
37081.376	-578
37081.416	-574
37081.456	-571
37081.496	-587
37081.536	-592
37081.576	-571
37081.616	-555
37081.656	-581
37081.696	-588
37081.736	-577
37081.776	-560
37081.816	-592
37081.856	-593
37081.896	-571
37081.936	-577
37081.976	-584
37082.016	-579
37082.056	-579
37082.096	-575
37082.136	-596
37082.176	-602
37082.216	-574
37082.256	-570
37082.296	-601
37082.336	-581
37082.376	-573
37082.416	-599
37082.456	-589
37082.496	-574
37082.536	-586
37082.576	-605
37082.616	-573
37082.656	-571
37082.696	-590
37082.736	-611
37082.776	-592
37082.816	-584
37082.856	-587
37082.896	-595
37082.936	-582
37082.976	-586
37083.016	-596
37083.056	-601
37083.096	-588
37083.136	-575
37083.176	-588
37083.216	-599
37083.256	-594
37083.296	-577
37083.336	-578
37083.376	-602
37083.416	-597
37083.456	-594
37083.496	-566
37083.536	-599
37083.576	-603
37083.616	-581
37083.656	-590
37083.696	-583
37083.736	-585
37083.776	-600
37083.816	-589
37083.856	-577
37083.896	-586
37083.936	-593
37083.976	-605
37084.016	-585
37084.056	-576
37084.096	-583
37084.136	-600
37084.176	-580
37084.216	-592
37084.256	-598
37084.296	-592
37084.336	-575
37084.376	-579
37084.416	-592
37084.456	-588
37084.496	-588
37084.536	-591
37084.576	-587
37084.616	-588
37084.656	-599
37084.696	-582
37084.736	-598
37084.776	-597
37084.816	-584
37084.856	-588
37084.896	-599
37084.936	-594
37084.976	-584
37085.016	-592
37085.056	-596
37085.096	-593
37085.136	-599
37085.176	-585
37085.216	-590
37085.256	-585
37085.296	-603
37085.336	-594
37085.376	-584
37085.416	-594
37085.456	-594
37085.496	-602
37085.536	-585
37085.576	-587
37085.616	-602
37085.656	-597
37085.696	-590
37085.736	-592
37085.776	-602
37085.816	-585
37085.856	-585
37085.896	-584
37085.936	-609
37085.976	-492
37086.016	-902
37086.056	-405
37086.096	-870
37086.136	-250
37086.176	-876
37086.216	-681
37086.256	-586
37086.296	-494
37086.336	-547
37086.376	-614
37086.416	-634
37086.456	-608
37086.496	-569
37086.536	-593
37086.576	-601
37086.616	-595
37086.656	-599
37086.696	-595
37086.736	-591
37086.776	-590
37086.816	-595
37086.856	-582
37086.896	-593
37086.936	-602
37086.976	-603
37087.016	-586
37087.056	-589
37087.096	-600
37087.136	-599
37087.176	-587
37087.216	-590
37087.256	-597
37087.296	-593
37087.336	-591
37087.376	-597
37087.416	-595
37087.456	-586
37087.496	-602
37087.536	-591
37087.576	-591
37087.616	-599
37087.656	-632
37087.696	-671
37087.736	-213
37087.776	-940
37087.816	-152
37087.856	-908
37087.896	-722
37087.936	-404
37087.976	-763
37088.016	-627
37088.056	-534
37088.096	-445
37088.136	-546
37088.176	-659
37088.216	-650
37088.256	-599
37088.296	-567
37088.336	-590
37088.376	-596
37088.416	-576
37088.456	-575
37088.496	-579
37088.536	-604
37088.576	-694
37088.616	-485
37088.656	-468
37088.696	-700
37088.736	-599
37088.776	-522
37088.816	-612
37088.856	-626
37088.896	-603
37088.936	-808
37088.976	-600
37089.016	49
37089.056	-969
37089.096	-211
37089.136	-566
37089.176	-720
37089.216	-789
37089.256	-619
37089.296	-483
37089.336	-512
37089.376	-617
37089.416	-638
37089.456	-576
37089.496	-561
37089.536	-595
37089.576	-592
37089.616	-579
37089.656	-587
37089.696	-589
37089.736	-581
37089.776	-585
37089.816	-578
37089.856	-582
37089.896	-599
37089.936	-584
37089.976	-585
37090.016	-578
37090.056	-583
37090.096	-578
37090.136	-594
37090.176	-575
37090.216	-581
37090.256	-633
37090.296	-612
37090.336	-809
37090.376	-189
37090.416	-897
37090.456	-356
37090.496	-788
37090.536	-651
37090.576	-611
37090.616	-448
37090.656	-509
37090.696	-597
37090.736	-631
37090.776	-621
37090.816	-581
37090.856	-577
37090.896	-596
37090.936	-683
37090.976	-457
37091.016	-369
37091.056	-955
37091.096	-196
37091.136	-449
37091.176	-708
37091.216	-730
37091.256	-577
37091.296	-517
37091.336	-529
37091.376	-558
37091.416	-584
37091.456	-589
37091.496	-557
37091.536	-573
37091.576	-587
37091.616	-613
37091.656	-553
37091.696	-528
37091.736	-513
37091.776	-507
37091.816	-552
37091.856	-560
37091.896	-557
37091.936	-522
37091.976	-508
37092.016	-504
37092.056	-548
37092.096	-510
37092.136	-507
37092.176	-483
37092.216	-470
37092.256	-488
37092.296	-414
37092.336	-432
37092.376	-471
37092.416	-511
37092.456	-419
37092.496	-481
37092.536	-492
37092.576	-356
37092.616	-332
37092.656	-673
37092.696	-735
37092.736	-400
37092.776	-262
37092.816	-362
37092.856	-439
37092.896	-401
37092.936	-426
37092.976	-413
37093.016	-287
37093.056	-568
37093.096	-854
37093.136	-952
37093.176	-675
37093.216	-690
37093.256	-661
37093.296	-543
37093.336	-502
37093.376	-432
37093.416	-345
37093.456	-261
37093.496	-334
37093.536	-476
37093.576	-716
37093.616	-700
37093.656	-504
37093.696	-404
37093.736	-489
37093.776	-594
37093.816	-552
37093.856	-629
37093.896	-484
37093.936	-423
37093.976	-424
37094.016	-452
37094.056	-788
37094.096	-720
37094.136	-460
37094.176	-386
37094.216	-474
37094.256	-445
37094.296	-235
37094.336	-611
37094.376	-849
37094.416	-704
37094.456	-373
37094.496	-399
37094.536	-670
37094.576	-729
37094.616	-819
37094.656	-612
37094.696	-348
37094.736	-286
37094.776	-496
37094.816	-567
37094.856	-551
37094.896	-516
37094.936	-630
37094.976	-540
37095.016	-625
37095.056	-566
37095.096	-434
37095.136	-410
37095.176	-474
37095.216	-538
37095.256	-541
37095.296	-617
37095.336	-623
37095.376	-562
37095.416	-471
37095.456	-496
37095.496	-540
37095.536	-571
37095.576	-552
37095.616	-546
37095.656	-575
37095.696	-572
37095.736	-549
37095.776	-529
37095.816	-524
37095.856	-543
37095.896	-543
37095.936	-554
37095.976	-559
37096.016	-555
37096.056	-561
37096.096	-546
37096.136	-538
37096.176	-543
37096.216	-545
37096.256	-551
37096.296	-553
37096.336	-544
37096.376	-548
37096.416	-549
37096.456	-552
37096.496	-540
37096.536	-548
37096.576	-562
37096.616	-562
37096.656	-547
37096.696	-538
37096.736	-544
37096.776	-562
37096.816	-563
37096.856	-552
37096.896	-542
37096.936	-549
37096.976	-546
37097.016	-551
37097.056	-553
37097.096	-558
37097.136	-548
37097.176	-529
37097.216	-541
37097.256	-557
37097.296	-571
37097.336	-562
37097.376	-553
37097.416	-553
37097.456	-544
37097.496	-540
37097.536	-559
37097.576	-562
37097.616	-552
37097.656	-540
37097.696	-553
37097.736	-554
37097.776	-569
37097.816	-549
37097.856	-545
37097.896	-544
37097.936	-539
37097.976	-546
37098.016	-560
37098.056	-555
37098.096	-540
37098.136	-552
37098.176	-562
37098.216	-554
37098.256	-541
37098.296	-551
37098.336	-567
37098.376	-560
37098.416	-546
37098.456	-549
37098.496	-556
37098.536	-557
37098.576	-550
37098.616	-564
37098.656	-565
37098.696	-548
37098.736	-539
37098.776	-540
37098.816	-562
37098.856	-572
37098.896	-540
37098.936	-536
37098.976	-585
37099.016	-404
37099.056	-651
37099.096	1
37099.136	-774
37099.176	-1016
37099.216	-412
37099.256	-981
37099.296	-47
37099.336	-520
37099.376	-842
37099.416	-616
37099.456	-315
37099.496	-356
37099.536	-608
37099.576	-637
37099.616	-615
37099.656	-534
37099.696	-538
37099.736	-572
37099.776	-612
37099.816	-531
37099.856	-552
37099.896	-557
37099.936	-574
37099.976	-557
37100.016	-587
37100.056	-528
37100.096	-534
37100.136	-578
37100.176	-605
37100.216	-577
37100.256	-548
37100.296	-558
37100.336	-544
37100.376	-577
37100.416	-665
37100.456	-607
37100.496	-461
37100.536	-502
37100.576	-586
37100.616	-592
37100.656	-598
37100.696	-619
37100.736	-628
37100.776	-558
37100.816	-533
37100.856	-534
37100.896	-624
37100.936	-605
37100.976	-574
37101.016	-597
37101.056	-581
37101.096	-596
37101.136	-605
37101.176	-573
37101.216	-579
37101.256	-598
37101.296	-574
37101.336	-581
37101.376	-585
37101.416	-579
37101.456	-558
37101.496	-575
37101.536	-624
37101.576	-597
37101.616	-573
37101.656	-569
37101.696	-581
37101.736	-600
37101.776	-275
37101.816	-894
37101.856	-1112
37101.896	-105
37101.936	-1002
37101.976	-512
37102.016	-207
37102.056	-330
37102.096	-516
37102.136	-433
37102.176	-380
37102.216	-528
37102.256	-648
37102.296	-607
37102.336	-646
37102.376	-592
37102.416	-513
37102.456	-448
37102.496	-464
37102.536	-383
37102.576	-411
37102.616	-682
37102.656	-611
37102.696	-607
37102.736	-458
37102.776	-439
37102.816	-515
37102.856	-476
37102.896	-516
37102.936	-470
37102.976	-513
37103.016	-559
37103.056	-496
37103.096	-438
37103.136	-415
37103.176	-159
37103.216	-291
37103.256	-816
37103.296	-958
37103.336	-961
37103.376	-776
37103.416	-512
37103.456	-451
37103.496	-689
37103.536	-665
37103.576	-488
37103.616	-356
37103.656	-324
37103.696	-565
37103.736	-607
37103.776	-465
37103.816	-338
37103.856	-434
37103.896	-529
37103.936	-407
37103.976	-666
37104.016	-640
37104.056	-729
37104.096	-488
37104.136	-356
37104.176	-327
37104.216	-640
37104.256	-741
37104.296	-645
37104.336	-504
37104.376	-408
37104.416	-433
37104.456	-314
37104.496	-234
37104.536	-285
37104.576	-328
37104.616	-624
37104.656	-795
37104.696	-791
37104.736	-701
37104.776	-508
37104.816	-398
37104.856	-546
37104.896	-572
37104.936	-363
37104.976	-231
37105.016	-278
37105.056	-544
37105.096	-561
37105.136	-405
37105.176	-460
37105.216	-431
37105.256	-537
37105.296	-561
37105.336	-521
37105.376	-500
37105.416	-756
37105.456	-852
37105.496	-787
37105.536	-593
37105.576	-298
37105.616	-332
37105.656	-387
37105.696	-373
37105.736	-328
37105.776	-228
37105.816	-273
37105.856	-309
37105.896	-629
37105.936	-756
37105.976	-785
37106.016	-295
37106.056	-505
37106.096	-604
37106.136	-681
37106.176	-563
37106.216	-467
37106.256	-526
37106.296	-627
37106.336	-610
37106.376	-421
37106.416	-392
37106.456	-474
37106.496	-464
37106.536	-328
37106.576	-652
37106.616	-730
37106.656	-919
37106.696	-804
37106.736	-597
37106.776	-539
37106.816	-584
37106.856	-492
37106.896	-559
37106.936	-601
37106.976	-398
37107.016	-420
37107.056	-623
37107.096	-776
37107.136	-599
37107.176	-469
37107.216	-596
37107.256	-700
37107.296	-714
37107.336	-541
37107.376	-408
37107.416	-458
37107.456	-566
37107.496	-605
37107.536	-581
37107.576	-534
37107.616	-507
37107.656	-526
37107.696	-542
37107.736	-532
37107.776	-531
37107.816	-553
37107.856	-573
37107.896	-566
37107.936	-535
37107.976	-546
37108.016	-562
37108.056	-553
37108.096	-532
37108.136	-561
37108.176	-582
37108.216	-566
37108.256	-537
37108.296	-552
37108.336	-580
37108.376	-611
37108.416	-585
37108.456	-570
37108.496	-568
37108.536	-584
37108.576	-592
37108.616	-587
37108.656	-585
37108.696	-602
37108.736	-600
37108.776	-591
37108.816	-571
37108.856	-595
37108.896	-596
37108.936	-611
37108.976	-600
37109.016	-604
37109.056	-566
37109.096	-542
37109.136	-571
37109.176	-636
37109.216	-585
37109.256	-562
37109.296	-594
37109.336	-607
37109.376	-600
37109.416	-592
37109.456	-582
37109.496	-583
37109.536	-581
37109.576	-592
37109.616	-584
37109.656	-584
37109.696	-585
37109.736	-589
37109.776	-588
37109.816	-588
37109.856	-585
37109.896	-585
37109.936	-582
37109.976	-587
37110.016	-588
37110.056	-586
37110.096	-586
37110.136	-591
37110.176	-585
37110.216	-560
37110.256	-555
37110.296	-605
37110.336	-622
37110.376	-606
37110.416	-565
37110.456	-570
37110.496	-596
37110.536	-610
37110.576	-588
37110.616	-592
37110.656	-602
37110.696	-589
37110.736	-570
37110.776	-537
37110.816	-574
37110.856	-634
37110.896	-632
37110.936	-597
37110.976	-559
37111.016	-560
37111.056	-576
37111.096	-601
37111.136	-597
37111.176	-565
37111.216	-551
37111.256	-567
37111.296	-579
37111.336	-575
37111.376	-558
37111.416	-535
37111.456	-563
37111.496	-594
37111.536	-570
37111.576	-545
37111.616	-548
37111.656	-556
37111.696	-588
37111.736	-564
37111.776	-620
37111.816	-632
37111.856	-553
37111.896	-572
37111.936	-607
37111.976	-606
37112.016	-540
37112.056	-551
37112.096	-570
37112.136	-541
37112.176	-498
37112.216	-514
37112.256	-533
37112.296	-485
37112.336	-490
37112.376	-505
37112.416	-562
37112.456	-679
37112.496	-588
37112.536	-471
37112.576	-540
37112.616	-593
37112.656	-387
37112.696	-517
37112.736	-585
37112.776	-648
37112.816	-575
37112.856	-480
37112.896	-423
37112.936	-447
37112.976	-624
37113.016	-546
37113.056	-415
37113.096	-393
37113.136	-414
37113.176	-487
37113.216	-581
37113.256	-536
37113.296	-460
37113.336	-258
37113.376	-466
37113.416	-623
37113.456	-670
37113.496	-543
37113.536	-545
37113.576	-537
37113.616	-518
37113.656	-627
37113.696	-673
37113.736	-582
37113.776	-527
37113.816	-469
37113.856	-566
37113.896	-569
37113.936	-410
37113.976	-412
[truncated: 111,858 more rows]
