# Supplementary material for: A Novel Algorithm for Movement Artifact Removal in ECG Signals Acquired from Wearable Systems Applied to Horses
Source: PLoS One. 2015 Oct 20;10(10):e0140783. doi: 10.1371/journal.pone.0140783 (PMC4618928; doi:10.1371/journal.pone.0140783)
Supplement: S1 Supporting Information — Electrocardiographic and Accellerometric data. (ZIP) [file pone.0140783.s001.zip › Available Data/LadyEva_1_AccY.txt]

37034.016	-925
37034.056	-618
37034.096	-350
37034.136	-878
37034.176	-530
37034.216	-629
37034.256	-770
37034.296	-744
37034.336	-769
37034.376	-721
37034.416	-537
37034.456	-376
37034.496	-663
37034.536	-754
37034.576	-610
37034.616	-333
37034.656	-474
37034.696	-650
37034.736	-685
37034.776	-592
37034.816	-619
37034.856	-711
37034.896	-689
37034.936	-629
37034.976	-518
37035.016	-535
37035.056	-623
37035.096	-629
37035.136	-715
37035.176	-678
37035.216	-635
37035.256	-565
37035.296	-548
37035.336	-612
37035.376	-638
37035.416	-623
37035.456	-630
37035.496	-603
37035.536	-611
37035.576	-611
37035.616	-624
37035.656	-610
37035.696	-618
37035.736	-596
37035.776	-599
37035.816	-601
37035.856	-600
37035.896	-622
37035.936	-604
37035.976	-593
37036.016	-600
37036.056	-592
37036.096	-594
37036.136	-601
37036.176	-600
37036.216	-605
37036.256	-599
37036.296	-586
37036.336	-593
37036.376	-601
37036.416	-609
37036.456	-588
37036.496	-591
37036.536	-573
37036.576	-572
37036.616	-594
37036.656	-609
37036.696	-606
37036.736	-635
37036.776	-618
37036.816	-602
37036.856	-597
37036.896	-598
37036.936	-595
37036.976	-603
37037.016	-616
37037.056	-637
37037.096	-621
37037.136	-616
37037.176	-619
37037.216	-631
37037.256	-628
37037.296	-600
37037.336	-606
37037.376	-608
37037.416	-632
37037.456	-640
37037.496	-633
37037.536	-625
37037.576	-632
37037.616	-626
37037.656	-628
37037.696	-638
37037.736	-630
37037.776	-636
37037.816	-641
37037.856	-643
37037.896	-648
37037.936	-653
37037.976	-653
37038.016	-642
37038.056	-653
37038.096	-656
37038.136	-654
37038.176	-653
37038.216	-654
37038.256	-653
37038.296	-657
37038.336	-654
37038.376	-666
37038.416	-676
37038.456	-661
37038.496	-656
37038.536	-660
37038.576	-659
37038.616	-655
37038.656	-656
37038.696	-653
37038.736	-651
37038.776	-652
37038.816	-660
37038.856	-660
37038.896	-653
37038.936	-658
37038.976	-652
37039.016	-657
37039.056	-647
37039.096	-652
37039.136	-662
37039.176	-662
37039.216	-657
37039.256	-662
37039.296	-669
37039.336	-681
37039.376	-693
37039.416	-653
37039.456	-658
37039.496	-625
37039.536	-644
37039.576	-621
37039.616	-625
37039.656	-631
37039.696	-639
37039.736	-632
37039.776	-649
37039.816	-640
37039.856	-629
37039.896	-630
37039.936	-623
37039.976	-640
37040.016	-629
37040.056	-635
37040.096	-647
37040.136	-636
37040.176	-639
37040.216	-624
37040.256	-627
37040.296	-629
37040.336	-626
37040.376	-622
37040.416	-625
37040.456	-623
37040.496	-628
37040.536	-623
37040.576	-629
37040.616	-622
37040.656	-619
37040.696	-629
37040.736	-629
37040.776	-623
37040.816	-618
37040.856	-635
37040.896	-638
37040.936	-634
37040.976	-623
37041.016	-635
37041.056	-637
37041.096	-625
37041.136	-632
37041.176	-619
37041.216	-607
37041.256	-591
37041.296	-617
37041.336	-629
37041.376	-618
37041.416	-632
37041.456	-611
37041.496	-626
37041.536	-649
37041.576	-597
37041.616	-594
37041.656	-641
37041.696	-599
37041.736	-602
37041.776	-642
37041.816	-676
37041.856	-683
37041.896	-668
37041.936	-646
37041.976	-623
37042.016	-579
37042.056	-537
37042.096	-490
37042.136	-599
37042.176	-751
37042.216	-830
37042.256	-769
37042.296	-670
37042.336	-649
37042.376	-590
37042.416	-664
37042.456	-761
37042.496	-702
37042.536	-661
37042.576	-455
37042.616	-569
37042.656	-701
37042.696	-708
37042.736	-658
37042.776	-677
37042.816	-670
37042.856	-690
37042.896	-644
37042.936	-631
37042.976	-676
37043.016	-685
37043.056	-728
37043.096	-679
37043.136	-501
37043.176	-559
37043.216	-465
37043.256	-513
37043.296	-628
37043.336	-712
37043.376	-592
37043.416	-691
37043.456	-781
37043.496	-896
37043.536	-835
37043.576	-718
37043.616	-623
37043.656	-561
37043.696	-654
37043.736	-759
37043.776	-670
37043.816	-437
37043.856	-523
37043.896	-612
37043.936	-699
37043.976	-494
37044.016	-686
37044.056	-727
37044.096	-671
37044.136	-697
37044.176	-610
37044.216	-434
37044.256	-630
37044.296	-607
37044.336	-544
37044.376	-743
37044.416	-593
37044.456	-685
37044.496	-623
37044.536	-356
37044.576	-313
37044.616	-631
37044.656	-694
37044.696	-635
37044.736	-767
37044.776	-693
37044.816	-542
37044.856	-374
37044.896	-615
37044.936	-860
37044.976	-820
37045.016	-563
37045.056	-556
37045.096	-589
37045.136	-626
37045.176	-487
37045.216	-595
37045.256	-772
37045.296	-770
37045.336	-753
37045.376	-781
37045.416	-624
37045.456	-560
37045.496	-606
37045.536	-718
37045.576	-603
37045.616	-609
37045.656	-712
37045.696	-505
37045.736	-547
37045.776	-641
37045.816	-531
37045.856	-601
37045.896	-669
37045.936	-809
37045.976	-843
37046.016	-830
37046.056	-710
37046.096	-593
37046.136	-522
37046.176	-562
37046.216	-1007
37046.256	-783
37046.296	-493
37046.336	-480
37046.376	-716
37046.416	-674
37046.456	-738
37046.496	-676
37046.536	-641
37046.576	-762
37046.616	-463
37046.656	-710
37046.696	-768
37046.736	-858
37046.776	-895
37046.816	-797
37046.856	-589
37046.896	-642
37046.936	-710
37046.976	-386
37047.016	-459
37047.056	-765
37047.096	-849
37047.136	-713
37047.176	-747
37047.216	-740
37047.256	-836
37047.296	-845
37047.336	-860
37047.376	-713
37047.416	-507
37047.456	-130
37047.496	-418
37047.536	-436
37047.576	-663
37047.616	-681
37047.656	-700
37047.696	-990
37047.736	-1023
37047.776	-664
37047.816	-24
37047.856	32
37047.896	-338
37047.936	-363
37047.976	-796
37048.016	-921
37048.056	-1050
37048.096	-881
37048.136	-1021
37048.176	-714
37048.216	-550
37048.256	-357
37048.296	-162
37048.336	-516
37048.376	-563
37048.416	-902
37048.456	-872
37048.496	-777
37048.536	-754
37048.576	-777
37048.616	-694
37048.656	-527
37048.696	-465
37048.736	-552
37048.776	-581
37048.816	-566
37048.856	-522
37048.896	-371
37048.936	-451
37048.976	-682
37049.016	-801
37049.056	-789
37049.096	-682
37049.136	-574
37049.176	-505
37049.216	-533
37049.256	-554
37049.296	-584
37049.336	-700
37049.376	-676
37049.416	-694
37049.456	-642
37049.496	-669
37049.536	-575
37049.576	-552
37049.616	-583
37049.656	-564
37049.696	-703
37049.736	-601
37049.776	-593
37049.816	-586
37049.856	-574
37049.896	-583
37049.936	-616
37049.976	-613
37050.016	-606
37050.056	-598
37050.096	-600
37050.136	-611
37050.176	-615
37050.216	-605
37050.256	-599
37050.296	-616
37050.336	-605
37050.376	-605
37050.416	-612
37050.456	-620
37050.496	-613
37050.536	-615
37050.576	-600
37050.616	-603
37050.656	-617
37050.696	-607
37050.736	-614
37050.776	-631
37050.816	-621
37050.856	-605
37050.896	-623
37050.936	-613
37050.976	-625
37051.016	-607
37051.056	-608
37051.096	-619
37051.136	-628
37051.176	-619
37051.216	-628
37051.256	-626
37051.296	-623
37051.336	-607
37051.376	-598
37051.416	-624
37051.456	-628
37051.496	-617
37051.536	-609
37051.576	-615
37051.616	-601
37051.656	-616
37051.696	-615
37051.736	-622
37051.776	-627
37051.816	-615
37051.856	-607
37051.896	-623
37051.936	-618
37051.976	-594
37052.016	-601
37052.056	-612
37052.096	-609
37052.136	-617
37052.176	-611
37052.216	-604
37052.256	-606
37052.296	-604
37052.336	-601
37052.376	-606
37052.416	-605
37052.456	-611
37052.496	-618
37052.536	-605
37052.576	-617
37052.616	-618
37052.656	-611
37052.696	-612
37052.736	-586
37052.776	-587
37052.816	-587
37052.856	-580
37052.896	-584
37052.936	-590
37052.976	-581
37053.016	-596
37053.056	-593
37053.096	-587
37053.136	-588
37053.176	-593
37053.216	-592
37053.256	-584
37053.296	-593
37053.336	-592
37053.376	-587
37053.416	-586
37053.456	-594
37053.496	-605
37053.536	-587
37053.576	-590
37053.616	-591
37053.656	-588
37053.696	-594
37053.736	-587
37053.776	-589
37053.816	-587
37053.856	-588
37053.896	-587
37053.936	-592
37053.976	-593
37054.016	-585
37054.056	-592
37054.096	-593
37054.136	-587
37054.176	-598
37054.216	-599
37054.256	-587
37054.296	-594
37054.336	-592
37054.376	-590
37054.416	-593
37054.456	-594
37054.496	-589
37054.536	-592
37054.576	-598
37054.616	-593
37054.656	-590
37054.696	-591
37054.736	-593
37054.776	-591
37054.816	-594
37054.856	-591
37054.896	-593
37054.936	-588
37054.976	-599
37055.016	-607
37055.056	-587
37055.096	-596
37055.136	-590
37055.176	-592
37055.216	-599
37055.256	-599
37055.296	-597
37055.336	-590
37055.376	-589
37055.416	-603
37055.456	-599
37055.496	-596
37055.536	-599
37055.576	-606
37055.616	-599
37055.656	-599
37055.696	-603
37055.736	-600
37055.776	-598
37055.816	-593
37055.856	-606
37055.896	-605
37055.936	-604
37055.976	-600
37056.016	-596
37056.056	-593
37056.096	-603
37056.136	-599
37056.176	-596
37056.216	-595
37056.256	-599
37056.296	-595
37056.336	-594
37056.376	-599
37056.416	-592
37056.456	-593
37056.496	-593
37056.536	-587
37056.576	-599
37056.616	-598
37056.656	-600
37056.696	-588
37056.736	-588
37056.776	-610
37056.816	-609
37056.856	-593
37056.896	-582
37056.936	-598
37056.976	-606
37057.016	-623
37057.056	-599
37057.096	-621
37057.136	-617
37057.176	-598
37057.216	-596
37057.256	-585
37057.296	-596
37057.336	-582
37057.376	-587
37057.416	-586
37057.456	-588
37057.496	-588
37057.536	-570
37057.576	-593
37057.616	-593
37057.656	-565
37057.696	-580
37057.736	-572
37057.776	-546
37057.816	-604
37057.856	-633
37057.896	-622
37057.936	-596
37057.976	-640
37058.016	-668
37058.056	-620
37058.096	-625
37058.136	-632
37058.176	-495
37058.216	-581
37058.256	-700
37058.296	-777
37058.336	-803
37058.376	-772
37058.416	-673
37058.456	-638
37058.496	-530
37058.536	-669
37058.576	-788
37058.616	-675
37058.656	-668
37058.696	-410
37058.736	-647
37058.776	-636
37058.816	-670
37058.856	-676
37058.896	-616
37058.936	-643
37058.976	-652
37059.016	-605
37059.056	-711
37059.096	-624
37059.136	-803
37059.176	-631
37059.216	-564
37059.256	-581
37059.296	-516
37059.336	-597
37059.376	-601
37059.416	-494
37059.456	-541
37059.496	-656
37059.536	-766
37059.576	-861
37059.616	-849
37059.656	-793
37059.696	-682
37059.736	-627
37059.776	-623
37059.816	-760
37059.856	-774
37059.896	-639
37059.936	-635
37059.976	-93
37060.016	-601
37060.056	-646
37060.096	-688
37060.136	-771
37060.176	-767
37060.216	-677
37060.256	-733
37060.296	-720
37060.336	-444
37060.376	-614
37060.416	-749
37060.456	-647
37060.496	-677
37060.536	-679
37060.576	-664
37060.616	-617
37060.656	-523
37060.696	-246
37060.736	-410
37060.776	-698
37060.816	-752
37060.856	-605
37060.896	-700
37060.936	-645
37060.976	-522
37061.016	-297
37061.056	-664
37061.096	-1113
37061.136	-653
37061.176	-683
37061.216	-617
37061.256	-671
37061.296	-419
37061.336	-553
37061.376	-764
37061.416	-738
37061.456	-697
37061.496	-671
37061.536	-565
37061.576	-492
37061.616	-572
37061.656	-624
37061.696	-617
37061.736	-814
37061.776	-651
37061.816	-520
37061.856	-720
37061.896	-589
37061.936	-480
37061.976	-565
37062.016	-611
37062.056	-553
37062.096	-714
37062.136	-751
37062.176	-805
37062.216	-791
37062.256	-708
37062.296	-632
37062.336	-581
37062.376	-621
37062.416	-837
37062.456	-855
37062.496	-703
37062.536	-567
37062.576	-454
37062.616	-667
37062.656	-653
37062.696	-672
37062.736	-752
37062.776	-752
37062.816	-746
37062.856	-653
37062.896	-653
37062.936	-604
37062.976	-665
37063.016	-707
37063.056	-695
37063.096	-683
37063.136	-730
37063.176	-703
37063.216	-538
37063.256	-426
37063.296	-430
37063.336	-506
37063.376	-754
37063.416	-676
37063.456	-651
37063.496	-643
37063.536	-723
37063.576	-727
37063.616	-712
37063.656	-667
37063.696	-599
37063.736	-676
37063.776	-836
37063.816	-759
37063.856	-664
37063.896	-548
37063.936	-410
37063.976	-635
37064.016	-463
37064.056	-616
37064.096	-845
37064.136	-773
37064.176	-755
37064.216	-699
37064.256	-643
37064.296	-552
37064.336	-423
37064.376	-650
37064.416	-670
37064.456	-649
37064.496	-665
37064.536	-796
37064.576	-659
37064.616	-536
37064.656	-512
37064.696	-368
37064.736	-557
37064.776	-700
37064.816	-846
37064.856	-694
37064.896	-747
37064.936	-700
37064.976	-661
37065.016	-491
37065.056	-552
37065.096	-853
37065.136	-669
37065.176	-715
37065.216	-590
37065.256	-505
37065.296	-649
37065.336	-583
37065.376	-701
37065.416	-836
37065.456	-683
37065.496	-665
37065.536	-693
37065.576	-706
37065.616	-632
37065.656	-438
37065.696	-562
37065.736	-747
37065.776	-376
37065.816	-609
37065.856	-555
37065.896	-539
37065.936	-670
37065.976	-570
37066.016	-502
37066.056	-706
37066.096	-575
37066.136	-551
37066.176	-693
37066.216	-662
37066.256	-695
37066.296	-724
37066.336	-681
37066.376	-668
37066.416	-666
37066.456	-626
37066.496	-555
37066.536	-590
37066.576	-504
37066.616	-582
37066.656	-970
37066.696	-664
37066.736	-632
37066.776	-712
37066.816	-360
37066.856	-467
37066.896	-682
37066.936	-656
37066.976	-644
37067.016	-671
37067.056	-603
37067.096	-622
37067.136	-623
37067.176	-510
37067.216	-701
37067.256	-664
37067.296	-547
37067.336	-435
37067.376	-475
37067.416	-480
37067.456	-550
37067.496	-550
37067.536	-534
37067.576	-577
37067.616	-537
37067.656	-531
37067.696	-513
37067.736	-520
37067.776	-543
37067.816	-515
37067.856	-554
37067.896	-550
37067.936	-568
37067.976	-564
37068.016	-568
37068.056	-562
37068.096	-565
37068.136	-562
37068.176	-570
37068.216	-575
37068.256	-571
37068.296	-569
37068.336	-577
37068.376	-587
37068.416	-566
37068.456	-565
37068.496	-557
37068.536	-573
37068.576	-571
37068.616	-567
37068.656	-574
37068.696	-569
37068.736	-564
37068.776	-567
37068.816	-553
37068.856	-574
37068.896	-575
37068.936	-574
37068.976	-570
37069.016	-570
37069.056	-568
37069.096	-589
37069.136	-572
37069.176	-580
37069.216	-570
37069.256	-582
37069.296	-575
37069.336	-575
37069.376	-580
37069.416	-582
37069.456	-582
37069.496	-576
37069.536	-580
37069.576	-577
37069.616	-578
37069.656	-610
37069.696	-513
37069.736	-592
37069.776	-566
37069.816	-585
37069.856	-619
37069.896	-653
37069.936	-659
37069.976	-648
37070.016	-622
37070.056	-635
37070.096	-640
37070.136	-632
37070.176	-606
37070.216	-604
37070.256	-585
37070.296	-562
37070.336	-626
37070.376	-688
37070.416	-706
37070.456	-754
37070.496	-773
37070.536	-743
37070.576	-681
37070.616	-605
37070.656	-599
37070.696	-645
37070.736	-836
37070.776	-677
37070.816	-439
37070.856	-543
37070.896	-784
37070.936	-686
37070.976	-690
37071.016	-693
37071.056	-672
37071.096	-700
37071.136	-655
37071.176	-586
37071.216	-661
37071.256	-630
37071.296	-678
37071.336	-739
37071.376	-621
37071.416	-540
37071.456	-587
37071.496	-440
37071.536	-504
37071.576	-757
37071.616	-578
37071.656	-530
37071.696	-746
37071.736	-776
37071.776	-799
37071.816	-736
37071.856	-706
37071.896	-656
37071.936	-600
37071.976	-690
37072.016	-908
37072.056	-784
37072.096	-629
37072.136	-608
37072.176	-365
37072.216	-693
37072.256	-655
37072.296	-634
37072.336	-699
37072.376	-654
37072.416	-731
37072.456	-681
37072.496	-610
37072.536	-540
37072.576	-658
37072.616	-684
37072.656	-688
37072.696	-536
37072.736	-605
37072.776	-617
37072.816	-510
37072.856	-591
37072.896	-517
37072.936	-661
37072.976	-757
37073.016	-895
37073.056	-823
37073.096	-750
37073.136	-645
37073.176	-587
37073.216	-514
37073.256	-635
37073.296	-1050
37073.336	-469
37073.376	-521
37073.416	-758
37073.456	-642
37073.496	-763
37073.536	-899
37073.576	-731
37073.616	-647
37073.656	-664
37073.696	-510
37073.736	-629
37073.776	-692
37073.816	-800
37073.856	-572
37073.896	-573
37073.936	-556
37073.976	-542
37074.016	-597
37074.056	-599
37074.096	-634
37074.136	-628
37074.176	-655
37074.216	-700
37074.256	-635
37074.296	-615
37074.336	-624
37074.376	-632
37074.416	-635
37074.456	-621
37074.496	-709
37074.536	-623
37074.576	-721
37074.616	-611
37074.656	-644
37074.696	-624
37074.736	-604
37074.776	-637
37074.816	-618
37074.856	-627
37074.896	-615
37074.936	-634
37074.976	-650
37075.016	-647
37075.056	-633
37075.096	-640
37075.136	-620
37075.176	-589
37075.216	-609
37075.256	-622
37075.296	-617
37075.336	-628
37075.376	-626
37075.416	-621
37075.456	-612
37075.496	-611
37075.536	-608
37075.576	-617
37075.616	-617
37075.656	-616
37075.696	-613
37075.736	-618
37075.776	-611
37075.816	-613
37075.856	-616
37075.896	-625
37075.936	-632
37075.976	-643
37076.016	-626
37076.056	-658
37076.096	-623
37076.136	-619
37076.176	-614
37076.216	-588
37076.256	-612
37076.296	-621
37076.336	-704
37076.376	-656
37076.416	-613
37076.456	-639
37076.496	-687
37076.536	-740
37076.576	-681
37076.616	-699
37076.656	-665
37076.696	-641
37076.736	-638
37076.776	-641
37076.816	-656
37076.856	-676
37076.896	-583
37076.936	-660
37076.976	-648
37077.016	-603
37077.056	-585
37077.096	-565
37077.136	-579
37077.176	-603
37077.216	-611
37077.256	-579
37077.296	-589
37077.336	-581
37077.376	-615
37077.416	-577
37077.456	-577
37077.496	-584
37077.536	-599
37077.576	-555
37077.616	-513
37077.656	-453
37077.696	-529
37077.736	-638
37077.776	-682
37077.816	-666
37077.856	-649
37077.896	-615
37077.936	-542
37077.976	-631
37078.016	-644
37078.056	-632
37078.096	-689
37078.136	-545
37078.176	-606
37078.216	-653
37078.256	-658
37078.296	-630
37078.336	-587
37078.376	-626
37078.416	-620
37078.456	-634
37078.496	-639
37078.536	-622
37078.576	-612
37078.616	-647
37078.656	-635
37078.696	-619
37078.736	-626
37078.776	-619
37078.816	-631
37078.856	-628
37078.896	-629
37078.936	-618
37078.976	-618
37079.016	-623
37079.056	-629
37079.096	-618
37079.136	-617
37079.176	-614
37079.216	-605
37079.256	-615
37079.296	-615
37079.336	-617
37079.376	-611
37079.416	-613
37079.456	-611
37079.496	-612
37079.536	-617
37079.576	-611
37079.616	-611
37079.656	-621
37079.696	-611
37079.736	-604
37079.776	-604
37079.816	-605
37079.856	-597
37079.896	-600
37079.936	-603
37079.976	-603
37080.016	-593
37080.056	-605
37080.096	-605
37080.136	-597
37080.176	-599
37080.216	-589
37080.256	-586
37080.296	-607
37080.336	-601
37080.376	-588
37080.416	-585
37080.456	-598
37080.496	-576
37080.536	-592
37080.576	-604
37080.616	-596
37080.656	-593
37080.696	-595
37080.736	-593
37080.776	-598
37080.816	-598
37080.856	-581
37080.896	-605
37080.936	-605
37080.976	-598
37081.016	-601
37081.056	-592
37081.096	-593
37081.136	-596
37081.176	-601
37081.216	-595
37081.256	-604
37081.296	-591
37081.336	-596
37081.376	-598
37081.416	-594
37081.456	-593
37081.496	-597
37081.536	-593
37081.576	-601
37081.616	-593
37081.656	-602
37081.696	-597
37081.736	-598
37081.776	-605
37081.816	-594
37081.856	-606
37081.896	-594
37081.936	-592
37081.976	-589
37082.016	-597
37082.056	-590
37082.096	-595
37082.136	-593
37082.176	-595
37082.216	-592
37082.256	-587
37082.296	-598
37082.336	-587
37082.376	-587
37082.416	-590
37082.456	-591
37082.496	-593
37082.536	-581
37082.576	-592
37082.616	-593
37082.656	-586
37082.696	-582
37082.736	-587
37082.776	-583
37082.816	-581
37082.856	-589
37082.896	-599
37082.936	-590
37082.976	-587
37083.016	-589
37083.056	-590
37083.096	-582
37083.136	-577
37083.176	-593
37083.216	-599
37083.256	-593
37083.296	-583
37083.336	-581
37083.376	-592
37083.416	-594
37083.456	-584
37083.496	-571
37083.536	-603
37083.576	-591
37083.616	-587
37083.656	-582
37083.696	-579
37083.736	-581
37083.776	-593
37083.816	-594
37083.856	-590
37083.896	-590
37083.936	-588
37083.976	-583
37084.016	-598
37084.056	-586
37084.096	-578
37084.136	-587
37084.176	-590
37084.216	-593
37084.256	-587
37084.296	-588
37084.336	-594
37084.376	-589
37084.416	-593
37084.456	-590
37084.496	-596
37084.536	-587
37084.576	-583
37084.616	-585
37084.656	-594
37084.696	-581
37084.736	-587
37084.776	-578
37084.816	-581
37084.856	-584
37084.896	-593
37084.936	-585
37084.976	-585
37085.016	-584
37085.056	-586
37085.096	-577
37085.136	-592
37085.176	-586
37085.216	-586
37085.256	-580
37085.296	-586
37085.336	-593
37085.376	-587
37085.416	-584
37085.456	-584
37085.496	-582
37085.536	-583
37085.576	-585
37085.616	-583
37085.656	-586
37085.696	-581
37085.736	-584
37085.776	-589
37085.816	-580
37085.856	-587
37085.896	-592
37085.936	-591
37085.976	-523
37086.016	-613
37086.056	-508
37086.096	-600
37086.136	-599
37086.176	-581
37086.216	-554
37086.256	-611
37086.296	-567
37086.336	-581
37086.376	-589
37086.416	-586
37086.456	-575
37086.496	-577
37086.536	-589
37086.576	-589
37086.616	-585
37086.656	-586
37086.696	-587
37086.736	-581
37086.776	-584
37086.816	-583
37086.856	-587
37086.896	-579
37086.936	-587
37086.976	-583
37087.016	-581
37087.056	-589
37087.096	-581
37087.136	-585
37087.176	-585
37087.216	-583
37087.256	-583
37087.296	-588
37087.336	-583
37087.376	-589
37087.416	-587
37087.456	-575
37087.496	-593
37087.536	-587
37087.576	-585
37087.616	-580
37087.656	-575
37087.696	-565
37087.736	-564
37087.776	-621
37087.816	-550
37087.856	-632
37087.896	-610
37087.936	-535
37087.976	-635
37088.016	-541
37088.056	-614
37088.096	-534
37088.136	-573
37088.176	-602
37088.216	-580
37088.256	-574
37088.296	-579
37088.336	-593
37088.376	-582
37088.416	-581
37088.456	-594
37088.496	-610
37088.536	-591
37088.576	-593
37088.616	-602
37088.656	-579
37088.696	-588
37088.736	-603
37088.776	-593
37088.816	-587
37088.856	-598
37088.896	-591
37088.936	-599
37088.976	-621
37089.016	-539
37089.056	-639
37089.096	-581
37089.136	-560
37089.176	-632
37089.216	-595
37089.256	-589
37089.296	-577
37089.336	-595
37089.376	-603
37089.416	-600
37089.456	-592
37089.496	-593
37089.536	-594
37089.576	-590
37089.616	-598
37089.656	-596
37089.696	-591
37089.736	-595
37089.776	-592
37089.816	-597
37089.856	-587
37089.896	-595
37089.936	-589
37089.976	-598
37090.016	-594
37090.056	-594
37090.096	-590
37090.136	-596
37090.176	-598
37090.216	-599
37090.256	-585
37090.296	-531
37090.336	-653
37090.376	-557
37090.416	-647
37090.456	-555
37090.496	-502
37090.536	-670
37090.576	-608
37090.616	-592
37090.656	-579
37090.696	-599
37090.736	-594
37090.776	-589
37090.816	-583
37090.856	-588
37090.896	-601
37090.936	-586
37090.976	-552
37091.016	-585
37091.056	-633
37091.096	-595
37091.136	-599
37091.176	-633
37091.216	-619
37091.256	-616
37091.296	-605
37091.336	-631
37091.376	-625
37091.416	-646
37091.456	-605
37091.496	-578
37091.536	-557
37091.576	-621
37091.616	-620
37091.656	-605
37091.696	-669
37091.736	-657
37091.776	-636
37091.816	-589
37091.856	-606
37091.896	-648
37091.936	-622
37091.976	-570
37092.016	-588
37092.056	-627
37092.096	-700
37092.136	-739
37092.176	-759
37092.216	-737
37092.256	-688
37092.296	-693
37092.336	-723
37092.376	-808
37092.416	-810
37092.456	-734
37092.496	-644
37092.536	-653
37092.576	-161
37092.616	-484
37092.656	-823
37092.696	-807
37092.736	-807
37092.776	-720
37092.816	-767
37092.856	-771
37092.896	-676
37092.936	-670
37092.976	-638
37093.016	-730
37093.056	-751
37093.096	-613
37093.136	-753
37093.176	-519
37093.216	-453
37093.256	-492
37093.296	-621
37093.336	-616
37093.376	-676
37093.416	-666
37093.456	-600
37093.496	-671
37093.536	-814
37093.576	-823
37093.616	-719
37093.656	-589
37093.696	-547
37093.736	-724
37093.776	-771
37093.816	-724
37093.856	-647
37093.896	-637
37093.936	-265
37093.976	-709
37094.016	-716
37094.056	-795
37094.096	-836
37094.136	-753
37094.176	-754
37094.216	-623
37094.256	-481
37094.296	-497
37094.336	-640
37094.376	-831
37094.416	-688
37094.456	-533
37094.496	-485
37094.536	-488
37094.576	-578
37094.616	-609
37094.656	-619
37094.696	-779
37094.736	-709
37094.776	-733
37094.816	-688
37094.856	-581
37094.896	-568
37094.936	-632
37094.976	-546
37095.016	-679
37095.056	-607
37095.096	-636
37095.136	-614
37095.176	-638
37095.216	-623
37095.256	-628
37095.296	-614
37095.336	-617
37095.376	-649
37095.416	-623
37095.456	-602
37095.496	-589
37095.536	-642
37095.576	-614
37095.616	-623
37095.656	-623
37095.696	-607
37095.736	-594
37095.776	-614
37095.816	-635
37095.856	-616
37095.896	-606
37095.936	-608
37095.976	-622
37096.016	-618
37096.056	-620
37096.096	-615
37096.136	-613
37096.176	-611
37096.216	-616
37096.256	-617
37096.296	-621
37096.336	-616
37096.376	-622
37096.416	-631
37096.456	-615
37096.496	-617
37096.536	-613
37096.576	-607
37096.616	-611
37096.656	-617
37096.696	-621
37096.736	-617
37096.776	-621
37096.816	-609
37096.856	-610
37096.896	-621
37096.936	-615
37096.976	-611
37097.016	-621
37097.056	-618
37097.096	-617
37097.136	-615
37097.176	-619
37097.216	-617
37097.256	-616
37097.296	-611
37097.336	-611
37097.376	-612
37097.416	-606
37097.456	-618
37097.496	-615
37097.536	-611
37097.576	-620
37097.616	-617
37097.656	-617
37097.696	-612
37097.736	-617
37097.776	-618
37097.816	-618
37097.856	-612
37097.896	-621
37097.936	-621
37097.976	-615
37098.016	-614
37098.056	-611
37098.096	-617
37098.136	-617
37098.176	-611
37098.216	-611
37098.256	-613
37098.296	-618
37098.336	-612
37098.376	-616
37098.416	-610
37098.456	-613
37098.496	-611
37098.536	-617
37098.576	-610
37098.616	-611
37098.656	-612
37098.696	-616
37098.736	-609
37098.776	-620
37098.816	-613
37098.856	-612
37098.896	-614
37098.936	-623
37098.976	-606
37099.016	-612
37099.056	-648
37099.096	-641
37099.136	-627
37099.176	-624
37099.216	-569
37099.256	-573
37099.296	-643
37099.336	-645
37099.376	-654
37099.416	-641
37099.456	-588
37099.496	-630
37099.536	-638
37099.576	-603
37099.616	-615
37099.656	-587
37099.696	-596
37099.736	-614
37099.776	-575
37099.816	-597
37099.856	-589
37099.896	-606
37099.936	-607
37099.976	-602
37100.016	-597
37100.056	-607
37100.096	-612
37100.136	-592
37100.176	-574
37100.216	-593
37100.256	-595
37100.296	-602
37100.336	-590
37100.376	-612
37100.416	-570
37100.456	-575
37100.496	-609
37100.536	-572
37100.576	-626
37100.616	-605
37100.656	-596
37100.696	-558
37100.736	-571
37100.776	-581
37100.816	-571
37100.856	-590
37100.896	-579
37100.936	-583
37100.976	-577
37101.016	-570
37101.056	-582
37101.096	-562
37101.136	-565
37101.176	-580
37101.216	-565
37101.256	-566
37101.296	-585
37101.336	-592
37101.376	-584
37101.416	-587
37101.456	-574
37101.496	-581
37101.536	-574
37101.576	-573
37101.616	-599
37101.656	-562
37101.696	-554
37101.736	-599
37101.776	-578
37101.816	-487
37101.856	-512
37101.896	-552
37101.936	-587
37101.976	-596
37102.016	-693
37102.056	-687
37102.096	-712
37102.136	-578
37102.176	-597
37102.216	-581
37102.256	-546
37102.296	-554
37102.336	-688
37102.376	-777
37102.416	-702
37102.456	-698
37102.496	-689
37102.536	-629
37102.576	-584
37102.616	-667
37102.656	-770
37102.696	-739
37102.736	-692
37102.776	-740
37102.816	-430
37102.856	-580
37102.896	-824
37102.936	-753
37102.976	-680
37103.016	-647
37103.056	-644
37103.096	-586
37103.136	-705
37103.176	-660
37103.216	-704
37103.256	-765
37103.296	-638
37103.336	-487
37103.376	-584
37103.416	-502
37103.456	-459
37103.496	-547
37103.536	-521
37103.576	-573
37103.616	-797
37103.656	-691
37103.696	-702
37103.736	-707
37103.776	-756
37103.816	-741
37103.856	-662
37103.896	-631
37103.936	-674
37103.976	-835
37104.016	-801
37104.056	-627
37104.096	-697
37104.136	-468
37104.176	-485
37104.216	-673
37104.256	-824
37104.296	-860
37104.336	-863
37104.376	-734
37104.416	-704
37104.456	-587
37104.496	-579
37104.536	-740
37104.576	-764
37104.616	-830
37104.656	-682
37104.696	-706
37104.736	-650
37104.776	-514
37104.816	-468
37104.856	-484
37104.896	-739
37104.936	-756
37104.976	-822
37105.016	-841
37105.056	-866
37105.096	-806
37105.136	-714
37105.176	-688
37105.216	-567
37105.256	-670
37105.296	-875
37105.336	-777
37105.376	-545
37105.416	-391
37105.456	-606
37105.496	-659
37105.536	-750
37105.576	-857
37105.616	-801
37105.656	-844
37105.696	-724
37105.736	-724
37105.776	-591
37105.816	-700
37105.856	-761
37105.896	-689
37105.936	-587
37105.976	-1049
37106.016	-810
37106.056	-522
37106.096	-647
37106.136	-608
37106.176	-592
37106.216	-541
37106.256	-512
37106.296	-619
37106.336	-696
37106.376	-673
37106.416	-647
37106.456	-612
37106.496	-567
37106.536	-736
37106.576	-927
37106.616	-642
37106.656	-402
37106.696	-753
37106.736	-669
37106.776	-732
37106.816	-682
37106.856	-563
37106.896	-608
37106.936	-554
37106.976	-522
37107.016	-656
37107.056	-727
37107.096	-566
37107.136	-504
37107.176	-528
37107.216	-540
37107.256	-556
37107.296	-547
37107.336	-653
37107.376	-659
37107.416	-593
37107.456	-607
37107.496	-582
37107.536	-599
37107.576	-637
37107.616	-654
37107.656	-645
37107.696	-612
37107.736	-613
37107.776	-612
37107.816	-596
37107.856	-629
37107.896	-609
37107.936	-606
37107.976	-595
37108.016	-603
37108.056	-611
37108.096	-604
37108.136	-614
37108.176	-616
37108.216	-610
37108.256	-581
37108.296	-576
37108.336	-588
37108.376	-581
37108.416	-593
37108.456	-594
37108.496	-581
37108.536	-578
37108.576	-581
37108.616	-575
37108.656	-567
37108.696	-568
37108.736	-568
37108.776	-569
37108.816	-563
37108.856	-561
37108.896	-579
37108.936	-558
37108.976	-574
37109.016	-574
37109.056	-595
37109.096	-546
37109.136	-593
37109.176	-588
37109.216	-573
37109.256	-546
37109.296	-552
37109.336	-579
37109.376	-570
37109.416	-587
37109.456	-571
37109.496	-581
37109.536	-570
37109.576	-571
37109.616	-575
37109.656	-579
37109.696	-570
37109.736	-566
37109.776	-574
37109.816	-580
37109.856	-573
37109.896	-573
37109.936	-572
37109.976	-575
37110.016	-574
37110.056	-575
37110.096	-565
37110.136	-581
37110.176	-578
37110.216	-586
37110.256	-592
37110.296	-560
37110.336	-560
37110.376	-565
37110.416	-578
37110.456	-570
37110.496	-571
37110.536	-570
37110.576	-570
37110.616	-557
37110.656	-565
37110.696	-572
37110.736	-586
37110.776	-587
37110.816	-575
37110.856	-551
37110.896	-562
37110.936	-570
37110.976	-584
37111.016	-581
37111.056	-577
37111.096	-563
37111.136	-580
37111.176	-588
37111.216	-587
37111.256	-601
37111.296	-593
37111.336	-581
37111.376	-608
37111.416	-595
37111.456	-597
37111.496	-590
37111.536	-609
37111.576	-599
37111.616	-598
37111.656	-593
37111.696	-587
37111.736	-587
37111.776	-622
37111.816	-518
37111.856	-595
37111.896	-553
37111.936	-597
37111.976	-565
37112.016	-547
37112.056	-552
37112.096	-528
37112.136	-593
37112.176	-586
37112.216	-507
37112.256	-637
37112.296	-700
37112.336	-693
37112.376	-690
37112.416	-622
37112.456	-611
37112.496	-635
37112.536	-614
37112.576	-584
37112.616	-658
37112.656	-783
37112.696	-649
37112.736	-617
37112.776	-592
37112.816	-592
37112.856	-704
37112.896	-717
37112.936	-688
37112.976	-740
37113.016	-736
37113.056	-704
37113.096	-656
37113.136	-669
37113.176	-718
37113.216	-581
37113.256	-689
37113.296	-830
37113.336	-755
37113.376	-584
37113.416	-575
37113.456	-580
37113.496	-606
37113.536	-629
37113.576	-652
37113.616	-630
37113.656	-653
37113.696	-590
37113.736	-601
37113.776	-611
37113.816	-566
37113.856	-580
37113.896	-698
37113.936	-675
37113.976	-640
[truncated: 111,858 more rows]
