# Supplementary material for: A Novel Algorithm for Movement Artifact Removal in ECG Signals Acquired from Wearable Systems Applied to Horses
Source: PLoS One. 2015 Oct 20;10(10):e0140783. doi: 10.1371/journal.pone.0140783 (PMC4618928; doi:10.1371/journal.pone.0140783)
Supplement: S1 Supporting Information — Electrocardiographic and Accellerometric data. (ZIP) [file pone.0140783.s001.zip › Available Data/LadyEva_1_AccZ.txt]

37034.016	-415
37034.056	-435
37034.096	120
37034.136	232
37034.176	466
37034.216	27
37034.256	-252
37034.296	410
37034.336	247
37034.376	271
37034.416	219
37034.456	457
37034.496	-57
37034.536	-431
37034.576	-28
37034.616	272
37034.656	240
37034.696	187
37034.736	92
37034.776	69
37034.816	104
37034.856	233
37034.896	101
37034.936	-32
37034.976	77
37035.016	244
37035.056	326
37035.096	194
37035.136	56
37035.176	101
37035.216	207
37035.256	285
37035.296	209
37035.336	114
37035.376	97
37035.416	92
37035.456	191
37035.496	229
37035.536	189
37035.576	161
37035.616	136
37035.656	155
37035.696	195
37035.736	209
37035.776	171
37035.816	171
37035.856	180
37035.896	187
37035.936	199
37035.976	191
37036.016	183
37036.056	183
37036.096	175
37036.136	180
37036.176	183
37036.216	181
37036.256	194
37036.296	194
37036.336	186
37036.376	185
37036.416	185
37036.456	203
37036.496	196
37036.536	215
37036.576	203
37036.616	191
37036.656	192
37036.696	187
37036.736	176
37036.776	187
37036.816	187
37036.856	191
37036.896	201
37036.936	207
37036.976	193
37037.016	182
37037.056	181
37037.096	187
37037.136	174
37037.176	179
37037.216	177
37037.256	186
37037.296	178
37037.336	179
37037.376	171
37037.416	167
37037.456	172
37037.496	187
37037.536	169
37037.576	151
37037.616	175
37037.656	173
37037.696	178
37037.736	181
37037.776	177
37037.816	175
37037.856	169
37037.896	171
37037.936	165
37037.976	172
37038.016	184
37038.056	173
37038.096	169
37038.136	168
37038.176	171
37038.216	187
37038.256	184
37038.296	189
37038.336	195
37038.376	177
37038.416	174
37038.456	174
37038.496	165
37038.536	171
37038.576	171
37038.616	178
37038.656	177
37038.696	178
37038.736	177
37038.776	171
37038.816	169
37038.856	175
37038.896	171
37038.936	173
37038.976	170
37039.016	171
37039.056	174
37039.096	165
37039.136	154
37039.176	133
37039.216	145
37039.256	159
37039.296	160
37039.336	171
37039.376	195
37039.416	197
37039.456	207
37039.496	179
37039.536	170
37039.576	189
37039.616	182
37039.656	182
37039.696	187
37039.736	184
37039.776	190
37039.816	204
37039.856	200
37039.896	187
37039.936	178
37039.976	174
37040.016	195
37040.056	177
37040.096	173
37040.136	174
37040.176	191
37040.216	201
37040.256	184
37040.296	192
37040.336	176
37040.376	185
37040.416	184
37040.456	185
37040.496	190
37040.536	183
37040.576	165
37040.616	177
37040.656	184
37040.696	175
37040.736	178
37040.776	190
37040.816	183
37040.856	174
37040.896	185
37040.936	183
37040.976	187
37041.016	172
37041.056	171
37041.096	196
37041.136	191
37041.176	181
37041.216	215
37041.256	191
37041.296	160
37041.336	190
37041.376	178
37041.416	165
37041.456	177
37041.496	168
37041.536	184
37041.576	203
37041.616	212
37041.656	224
37041.696	186
37041.736	233
37041.776	212
37041.816	233
37041.856	256
37041.896	178
37041.936	164
37041.976	160
37042.016	228
37042.056	233
37042.096	234
37042.136	204
37042.176	137
37042.216	100
37042.256	171
37042.296	203
37042.336	195
37042.376	214
37042.416	184
37042.456	6
37042.496	133
37042.536	-7
37042.576	178
37042.616	177
37042.656	379
37042.696	180
37042.736	95
37042.776	-126
37042.816	-36
37042.856	106
37042.896	272
37042.936	165
37042.976	211
37043.016	189
37043.056	-34
37043.096	-125
37043.136	195
37043.176	306
37043.216	177
37043.256	-18
37043.296	-36
37043.336	197
37043.376	46
37043.416	-125
37043.456	-9
37043.496	74
37043.536	-35
37043.576	59
37043.616	116
37043.656	302
37043.696	124
37043.736	-255
37043.776	-263
37043.816	170
37043.856	338
37043.896	337
37043.936	208
37043.976	170
37044.016	78
37044.056	-12
37044.096	15
37044.136	370
37044.176	110
37044.216	263
37044.256	-24
37044.296	-262
37044.336	-96
37044.376	644
37044.416	246
37044.456	-182
37044.496	136
37044.536	402
37044.576	-50
37044.616	-44
37044.656	160
37044.696	310
37044.736	118
37044.776	166
37044.816	257
37044.856	281
37044.896	186
37044.936	-145
37044.976	-107
37045.016	97
37045.056	191
37045.096	314
37045.136	341
37045.176	277
37045.216	127
37045.256	91
37045.296	41
37045.336	164
37045.376	216
37045.416	219
37045.456	266
37045.496	88
37045.536	-168
37045.576	-108
37045.616	302
37045.656	312
37045.696	118
37045.736	57
37045.776	23
37045.816	165
37045.856	32
37045.896	-95
37045.936	22
37045.976	103
37046.016	91
37046.056	183
37046.096	253
37046.136	316
37046.176	75
37046.216	-448
37046.256	-219
37046.296	-33
37046.336	94
37046.376	383
37046.416	46
37046.456	-181
37046.496	-265
37046.536	-128
37046.576	104
37046.616	346
37046.656	246
37046.696	201
37046.736	221
37046.776	148
37046.816	-55
37046.856	-113
37046.896	236
37046.936	525
37046.976	-482
37047.016	-61
37047.056	424
37047.096	117
37047.136	58
37047.176	49
37047.216	110
37047.256	268
37047.296	99
37047.336	192
37047.376	8
37047.416	371
37047.456	153
37047.496	-232
37047.536	-172
37047.576	216
37047.616	318
37047.656	120
37047.696	303
37047.736	285
37047.776	486
37047.816	685
37047.856	238
37047.896	-451
37047.936	-649
37047.976	-338
37048.016	76
37048.056	0
37048.096	476
37048.136	198
37048.176	562
37048.216	190
37048.256	66
37048.296	166
37048.336	-133
37048.376	-835
37048.416	-169
37048.456	343
37048.496	154
37048.536	-40
37048.576	111
37048.616	524
37048.656	185
37048.696	273
37048.736	11
37048.776	-431
37048.816	87
37048.856	188
37048.896	227
37048.936	191
37048.976	29
37049.016	164
37049.056	213
37049.096	191
37049.136	88
37049.176	54
37049.216	130
37049.256	204
37049.296	203
37049.336	214
37049.376	213
37049.416	106
37049.456	136
37049.496	193
37049.536	259
37049.576	239
37049.616	169
37049.656	244
37049.696	90
37049.736	130
37049.776	259
37049.816	239
37049.856	201
37049.896	170
37049.936	189
37049.976	211
37050.016	189
37050.056	186
37050.096	171
37050.136	197
37050.176	218
37050.216	196
37050.256	188
37050.296	193
37050.336	205
37050.376	190
37050.416	179
37050.456	192
37050.496	219
37050.536	195
37050.576	190
37050.616	193
37050.656	201
37050.696	207
37050.736	186
37050.776	189
37050.816	204
37050.856	190
37050.896	171
37050.936	193
37050.976	191
37051.016	188
37051.056	187
37051.096	186
37051.136	190
37051.176	173
37051.216	167
37051.256	184
37051.296	183
37051.336	201
37051.376	189
37051.416	179
37051.456	185
37051.496	192
37051.536	188
37051.576	182
37051.616	185
37051.656	182
37051.696	188
37051.736	186
37051.776	171
37051.816	183
37051.856	195
37051.896	194
37051.936	213
37051.976	200
37052.016	191
37052.056	182
37052.096	186
37052.136	187
37052.176	187
37052.216	172
37052.256	173
37052.296	213
37052.336	201
37052.376	180
37052.416	188
37052.456	186
37052.496	185
37052.536	183
37052.576	173
37052.616	180
37052.656	189
37052.696	201
37052.736	189
37052.776	183
37052.816	182
37052.856	186
37052.896	189
37052.936	185
37052.976	178
37053.016	177
37053.056	196
37053.096	201
37053.136	191
37053.176	193
37053.216	202
37053.256	190
37053.296	189
37053.336	183
37053.376	195
37053.416	201
37053.456	189
37053.496	195
37053.536	197
37053.576	180
37053.616	194
37053.656	196
37053.696	206
37053.736	203
37053.776	190
37053.816	190
37053.856	191
37053.896	203
37053.936	190
37053.976	192
37054.016	189
37054.056	202
37054.096	201
37054.136	189
37054.176	177
37054.216	197
37054.256	195
37054.296	172
37054.336	189
37054.376	195
37054.416	200
37054.456	191
37054.496	183
37054.536	180
37054.576	183
37054.616	196
37054.656	186
37054.696	188
37054.736	185
37054.776	201
37054.816	205
37054.856	198
37054.896	196
37054.936	194
37054.976	199
37055.016	182
37055.056	192
37055.096	183
37055.136	189
37055.176	193
37055.216	190
37055.256	200
37055.296	186
37055.336	187
37055.376	186
37055.416	189
37055.456	192
37055.496	177
37055.536	175
37055.576	183
37055.616	185
37055.656	173
37055.696	179
37055.736	192
37055.776	195
37055.816	194
37055.856	201
37055.896	195
37055.936	187
37055.976	183
37056.016	190
37056.056	201
37056.096	196
37056.136	188
37056.176	187
37056.216	187
37056.256	196
37056.296	201
37056.336	194
37056.376	189
37056.416	192
37056.456	195
37056.496	201
37056.536	194
37056.576	177
37056.616	201
37056.656	199
37056.696	194
37056.736	178
37056.776	184
37056.816	192
37056.856	180
37056.896	183
37056.936	187
37056.976	180
37057.016	194
37057.056	194
37057.096	172
37057.136	183
37057.176	193
37057.216	199
37057.256	190
37057.296	195
37057.336	192
37057.376	170
37057.416	189
37057.456	200
37057.496	200
37057.536	205
37057.576	161
37057.616	181
37057.656	196
37057.696	200
37057.736	215
37057.776	211
37057.816	112
37057.856	131
37057.896	331
37057.936	340
37057.976	219
37058.016	77
37058.056	175
37058.096	208
37058.136	237
37058.176	225
37058.216	202
37058.256	196
37058.296	100
37058.336	87
37058.376	169
37058.416	189
37058.456	159
37058.496	193
37058.536	133
37058.576	-9
37058.616	15
37058.656	95
37058.696	288
37058.736	221
37058.776	241
37058.816	6
37058.856	-136
37058.896	-92
37058.936	-15
37058.976	369
37059.016	142
37059.056	136
37059.096	182
37059.136	-61
37059.176	35
37059.216	270
37059.256	231
37059.296	83
37059.336	-37
37059.376	24
37059.416	185
37059.456	78
37059.496	-18
37059.536	131
37059.576	94
37059.616	-78
37059.656	-46
37059.696	77
37059.736	200
37059.776	193
37059.816	-3
37059.856	-173
37059.896	-130
37059.936	8
37059.976	207
37060.016	362
37060.056	260
37060.096	187
37060.136	161
37060.176	112
37060.216	53
37060.256	130
37060.296	215
37060.336	290
37060.376	355
37060.416	-144
37060.456	-249
37060.496	216
37060.536	526
37060.576	133
37060.616	-148
37060.656	252
37060.696	445
37060.736	4
37060.776	-152
37060.816	110
37060.856	438
37060.896	70
37060.936	145
37060.976	254
37061.016	432
37061.056	-14
37061.096	-632
37061.136	11
37061.176	126
37061.216	175
37061.256	440
37061.296	332
37061.336	105
37061.376	40
37061.416	29
37061.456	188
37061.496	189
37061.536	254
37061.576	206
37061.616	228
37061.656	66
37061.696	81
37061.736	-99
37061.776	95
37061.816	421
37061.856	410
37061.896	48
37061.936	-137
37061.976	-68
37062.016	137
37062.056	295
37062.096	139
37062.136	111
37062.176	-98
37062.216	-2
37062.256	91
37062.296	209
37062.336	248
37062.376	314
37062.416	-145
37062.456	-213
37062.496	-87
37062.536	-109
37062.576	23
37062.616	204
37062.656	391
37062.696	63
37062.736	-62
37062.776	47
37062.816	-54
37062.856	63
37062.896	203
37062.936	103
37062.976	110
37063.016	227
37063.056	130
37063.096	71
37063.136	171
37063.176	282
37063.216	125
37063.256	20
37063.296	16
37063.336	189
37063.376	181
37063.416	283
37063.456	34
37063.496	-85
37063.536	-108
37063.576	116
37063.616	229
37063.656	157
37063.696	334
37063.736	318
37063.776	-108
37063.816	-170
37063.856	-42
37063.896	29
37063.936	193
37063.976	253
37064.016	369
37064.056	244
37064.096	276
37064.136	160
37064.176	69
37064.216	183
37064.256	289
37064.296	166
37064.336	263
37064.376	106
37064.416	-247
37064.456	72
37064.496	371
37064.536	-18
37064.576	-42
37064.616	55
37064.656	305
37064.696	279
37064.736	-33
37064.776	67
37064.816	219
37064.856	20
37064.896	48
37064.936	196
37064.976	154
37065.016	212
37065.056	240
37065.096	-211
37065.136	9
37065.176	-99
37065.216	81
37065.256	87
37065.296	170
37065.336	404
37065.376	206
37065.416	136
37065.456	-33
37065.496	-135
37065.536	144
37065.576	77
37065.616	20
37065.656	292
37065.696	193
37065.736	-189
37065.776	81
37065.816	165
37065.856	160
37065.896	181
37065.936	-5
37065.976	83
37066.016	128
37066.056	100
37066.096	79
37066.136	-42
37066.176	-181
37066.216	12
37066.256	-348
37066.296	-133
37066.336	276
37066.376	320
37066.416	202
37066.456	89
37066.496	75
37066.536	82
37066.576	220
37066.616	130
37066.656	-142
37066.696	61
37066.736	182
37066.776	136
37066.816	65
37066.856	-94
37066.896	81
37066.936	173
37066.976	58
37067.016	-137
37067.056	26
37067.096	250
37067.136	87
37067.176	261
37067.216	82
37067.256	38
37067.296	55
37067.336	173
37067.376	262
37067.416	246
37067.456	100
37067.496	110
37067.536	208
37067.576	114
37067.616	100
37067.656	148
37067.696	199
37067.736	128
37067.776	152
37067.816	198
37067.856	179
37067.896	171
37067.936	151
37067.976	188
37068.016	192
37068.056	161
37068.096	169
37068.136	180
37068.176	176
37068.216	201
37068.256	187
37068.296	185
37068.336	189
37068.376	195
37068.416	209
37068.456	200
37068.496	185
37068.536	184
37068.576	183
37068.616	198
37068.656	191
37068.696	194
37068.736	214
37068.776	213
37068.816	207
37068.856	191
37068.896	190
37068.936	219
37068.976	198
37069.016	199
37069.056	199
37069.096	189
37069.136	202
37069.176	199
37069.216	189
37069.256	195
37069.296	196
37069.336	179
37069.376	167
37069.416	184
37069.456	195
37069.496	185
37069.536	181
37069.576	189
37069.616	198
37069.656	197
37069.696	239
37069.736	236
37069.776	245
37069.816	246
37069.856	156
37069.896	158
37069.936	267
37069.976	284
37070.016	218
37070.056	192
37070.096	181
37070.136	220
37070.176	219
37070.216	160
37070.256	136
37070.296	38
37070.336	0
37070.376	94
37070.416	213
37070.456	135
37070.496	157
37070.536	205
37070.576	175
37070.616	112
37070.656	100
37070.696	177
37070.736	-18
37070.776	-18
37070.816	247
37070.856	123
37070.896	295
37070.936	360
37070.976	217
37071.016	-125
37071.056	51
37071.096	177
37071.136	165
37071.176	244
37071.216	213
37071.256	170
37071.296	41
37071.336	16
37071.376	136
37071.416	340
37071.456	236
37071.496	-12
37071.536	53
37071.576	20
37071.616	269
37071.656	102
37071.696	-111
37071.736	62
37071.776	88
37071.816	77
37071.856	47
37071.896	152
37071.936	201
37071.976	164
37072.016	-268
37072.056	-54
37072.096	-11
37072.136	-56
37072.176	286
37072.216	339
37072.256	198
37072.296	61
37072.336	48
37072.376	67
37072.416	124
37072.456	209
37072.496	182
37072.536	96
37072.576	295
37072.616	72
37072.656	-77
37072.696	242
37072.736	264
37072.776	-43
37072.816	-27
37072.856	125
37072.896	47
37072.936	49
37072.976	260
37073.016	266
37073.056	1
37073.096	-152
37073.136	82
37073.176	225
37073.216	274
37073.256	42
37073.296	-531
37073.336	-49
37073.376	-102
37073.416	91
37073.456	763
37073.496	-144
37073.536	-78
37073.576	-121
37073.616	183
37073.656	138
37073.696	263
37073.736	69
37073.776	53
37073.816	17
37073.856	154
37073.896	158
37073.936	211
37073.976	213
37074.016	58
37074.056	-57
37074.096	53
37074.136	225
37074.176	218
37074.216	82
37074.256	29
37074.296	69
37074.336	132
37074.376	176
37074.416	191
37074.456	148
37074.496	95
37074.536	211
37074.576	124
37074.616	226
37074.656	47
37074.696	101
37074.736	177
37074.776	153
37074.816	124
37074.856	152
37074.896	182
37074.936	177
37074.976	156
37075.016	160
37075.056	170
37075.096	160
37075.136	173
37075.176	180
37075.216	150
37075.256	160
37075.296	177
37075.336	195
37075.376	196
37075.416	183
37075.456	165
37075.496	166
37075.536	179
37075.576	185
37075.616	174
37075.656	161
37075.696	173
37075.736	182
37075.776	195
37075.816	181
37075.856	167
37075.896	159
37075.936	184
37075.976	184
37076.016	213
37076.056	15
37076.096	305
37076.136	187
37076.176	128
37076.216	213
37076.256	155
37076.296	162
37076.336	109
37076.376	189
37076.416	228
37076.456	205
37076.496	164
37076.536	247
37076.576	231
37076.616	98
37076.656	302
37076.696	218
37076.736	119
37076.776	169
37076.816	236
37076.856	142
37076.896	169
37076.936	159
37076.976	281
37077.016	289
37077.056	90
37077.096	47
37077.136	104
37077.176	174
37077.216	367
37077.256	277
37077.296	125
37077.336	136
37077.376	183
37077.416	242
37077.456	232
37077.496	212
37077.536	188
37077.576	191
37077.616	172
37077.656	160
37077.696	124
37077.736	129
37077.776	174
37077.816	219
37077.856	213
37077.896	209
37077.936	174
37077.976	179
37078.016	180
37078.056	158
37078.096	134
37078.136	197
37078.176	100
37078.216	190
37078.256	214
37078.296	229
37078.336	177
37078.376	116
37078.416	135
37078.456	159
37078.496	164
37078.536	198
37078.576	209
37078.616	184
37078.656	160
37078.696	153
37078.736	167
37078.776	183
37078.816	177
37078.856	182
37078.896	177
37078.936	190
37078.976	190
37079.016	170
37079.056	157
37079.096	181
37079.136	190
37079.176	195
37079.216	202
37079.256	179
37079.296	173
37079.336	182
37079.376	183
37079.416	191
37079.456	191
37079.496	179
37079.536	193
37079.576	193
37079.616	181
37079.656	197
37079.696	193
37079.736	196
37079.776	175
37079.816	173
37079.856	160
37079.896	146
37079.936	163
37079.976	177
37080.016	160
37080.056	148
37080.096	160
37080.136	175
37080.176	167
37080.216	182
37080.256	171
37080.296	127
37080.336	157
37080.376	169
37080.416	162
37080.456	165
37080.496	171
37080.536	157
37080.576	178
37080.616	174
37080.656	155
37080.696	146
37080.736	161
37080.776	181
37080.816	161
37080.856	148
37080.896	154
37080.936	157
37080.976	179
37081.016	163
37081.056	160
37081.096	168
37081.136	161
37081.176	168
37081.216	179
37081.256	153
37081.296	151
37081.336	157
37081.376	179
37081.416	171
37081.456	139
37081.496	167
37081.536	182
37081.576	156
37081.616	158
37081.656	160
37081.696	177
37081.736	171
37081.776	151
37081.816	161
37081.856	153
37081.896	160
37081.936	156
37081.976	175
37082.016	177
37082.056	158
37082.096	153
37082.136	170
37082.176	171
37082.216	157
37082.256	145
37082.296	171
37082.336	156
37082.376	143
37082.416	158
37082.456	154
37082.496	163
37082.536	170
37082.576	160
37082.616	151
37082.656	148
37082.696	162
37082.736	166
37082.776	159
37082.816	153
37082.856	155
37082.896	171
37082.936	160
37082.976	147
37083.016	141
37083.056	165
37083.096	165
37083.136	141
37083.176	143
37083.216	166
37083.256	173
37083.296	148
37083.336	140
37083.376	154
37083.416	176
37083.456	171
37083.496	155
37083.536	141
37083.576	164
37083.616	141
37083.656	147
37083.696	158
37083.736	154
37083.776	162
37083.816	165
37083.856	154
37083.896	163
37083.936	155
37083.976	153
37084.016	152
37084.056	155
37084.096	161
37084.136	161
37084.176	167
37084.216	159
37084.256	150
37084.296	154
37084.336	153
37084.376	151
37084.416	158
37084.456	149
37084.496	156
37084.536	158
37084.576	152
37084.616	158
37084.656	148
37084.696	145
37084.736	151
37084.776	160
37084.816	152
37084.856	150
37084.896	163
37084.936	159
37084.976	154
37085.016	158
37085.056	152
37085.096	157
37085.136	155
37085.176	153
37085.216	147
37085.256	154
37085.296	158
37085.336	158
37085.376	147
37085.416	156
37085.456	154
37085.496	153
37085.536	152
37085.576	163
37085.616	151
37085.656	154
37085.696	154
37085.736	159
37085.776	159
37085.816	147
37085.856	133
37085.896	162
37085.936	130
37085.976	9
37086.016	154
37086.056	181
37086.096	133
37086.136	527
37086.176	-321
37086.216	185
37086.256	159
37086.296	205
37086.336	108
37086.376	153
37086.416	140
37086.456	164
37086.496	157
37086.536	138
37086.576	164
37086.616	160
37086.656	155
37086.696	152
37086.736	157
37086.776	155
37086.816	152
37086.856	152
37086.896	143
37086.936	157
37086.976	161
37087.016	145
37087.056	149
37087.096	148
37087.136	154
37087.176	155
37087.216	155
37087.256	150
37087.296	140
37087.336	147
37087.376	156
37087.416	150
37087.456	138
37087.496	154
37087.536	163
37087.576	145
37087.616	141
37087.656	135
37087.696	103
37087.736	207
37087.776	49
37087.816	644
37087.856	-141
37087.896	273
37087.936	28
37087.976	-12
37088.016	369
37088.056	207
37088.096	130
37088.136	111
37088.176	167
37088.216	181
37088.256	171
37088.296	150
37088.336	122
37088.376	150
37088.416	161
37088.456	173
37088.496	150
37088.536	143
37088.576	215
37088.616	7
37088.656	123
37088.696	292
37088.736	45
37088.776	141
37088.816	204
37088.856	130
37088.896	170
37088.936	274
37088.976	-19
37089.016	-238
37089.056	648
37089.096	-72
37089.136	12
37089.176	412
37089.216	115
37089.256	136
37089.296	192
37089.336	91
37089.376	150
37089.416	171
37089.456	149
37089.496	124
37089.536	156
37089.576	156
37089.616	148
37089.656	154
37089.696	152
37089.736	148
37089.776	154
37089.816	149
37089.856	155
37089.896	150
37089.936	148
37089.976	154
37090.016	154
37090.056	145
37090.096	140
37090.136	160
37090.176	156
37090.216	126
37090.256	103
37090.296	-45
37090.336	229
37090.376	262
37090.416	127
37090.456	533
37090.496	-347
37090.536	184
37090.576	199
37090.616	192
37090.656	103
37090.696	148
37090.736	142
37090.776	145
37090.816	177
37090.856	136
37090.896	154
37090.936	254
37090.976	40
37091.016	32
37091.056	420
37091.096	-270
37091.136	211
37091.176	347
37091.216	56
37091.256	147
37091.296	180
37091.336	85
37091.376	131
37091.416	148
37091.456	150
37091.496	100
37091.536	150
37091.576	156
37091.616	160
37091.656	153
37091.696	116
37091.736	169
37091.776	206
37091.816	191
37091.856	171
37091.896	155
37091.936	200
37091.976	210
37092.016	181
37092.056	171
37092.096	156
37092.136	131
37092.176	166
37092.216	187
37092.256	234
37092.296	223
37092.336	174
37092.376	131
37092.416	87
37092.456	165
37092.496	235
37092.536	117
37092.576	336
37092.616	138
37092.656	198
37092.696	327
37092.736	96
37092.776	149
37092.816	52
37092.856	41
37092.896	100
37092.936	195
37092.976	223
37093.016	223
37093.056	14
37093.096	237
37093.136	105
37093.176	56
37093.216	55
37093.256	-2
37093.296	-11
37093.336	294
37093.376	315
37093.416	69
37093.456	-125
37093.496	-99
37093.536	97
37093.576	231
37093.616	157
37093.656	195
37093.696	298
37093.736	143
37093.776	-37
37093.816	-21
37093.856	22
37093.896	-89
37093.936	231
37093.976	345
37094.016	434
37094.056	119
37094.096	51
37094.136	63
37094.176	10
37094.216	96
37094.256	222
37094.296	417
37094.336	39
37094.376	-66
37094.416	62
37094.456	203
37094.496	127
37094.536	145
37094.576	-25
37094.616	-43
37094.656	254
37094.696	243
37094.736	119
37094.776	-63
37094.816	92
37094.856	231
37094.896	264
37094.936	283
37094.976	303
37095.016	85
37095.056	114
37095.096	214
37095.136	212
37095.176	161
37095.216	154
37095.256	182
37095.296	201
37095.336	177
37095.376	153
37095.416	242
37095.456	230
37095.496	163
37095.536	172
37095.576	190
37095.616	154
37095.656	183
37095.696	210
37095.736	191
37095.776	155
37095.816	170
37095.856	201
37095.896	207
37095.936	203
37095.976	192
37096.016	185
37096.056	197
37096.096	196
37096.136	190
37096.176	191
37096.216	184
37096.256	179
37096.296	181
37096.336	193
37096.376	189
37096.416	187
37096.456	197
37096.496	194
37096.536	187
37096.576	182
37096.616	195
37096.656	190
37096.696	189
37096.736	189
37096.776	194
37096.816	188
37096.856	184
37096.896	177
37096.936	191
37096.976	189
37097.016	179
37097.056	189
37097.096	188
37097.136	186
37097.176	181
37097.216	191
37097.256	189
37097.296	187
37097.336	176
37097.376	187
37097.416	191
37097.456	181
37097.496	182
37097.536	178
37097.576	177
37097.616	181
37097.656	182
37097.696	179
37097.736	180
37097.776	174
37097.816	169
37097.856	185
37097.896	182
37097.936	183
37097.976	195
37098.016	201
37098.056	184
37098.096	178
37098.136	187
37098.176	191
37098.216	185
37098.256	187
37098.296	183
37098.336	191
37098.376	193
37098.416	185
37098.456	186
37098.496	184
37098.536	184
37098.576	199
37098.616	182
37098.656	187
37098.696	197
37098.736	195
37098.776	190
37098.816	201
37098.856	186
37098.896	183
37098.936	171
37098.976	175
37099.016	235
37099.056	210
37099.096	452
37099.136	-267
37099.176	409
37099.216	-302
37099.256	438
37099.296	569
37099.336	-514
37099.376	495
37099.416	122
37099.456	78
37099.496	207
37099.536	133
37099.576	168
37099.616	231
37099.656	243
37099.696	174
37099.736	145
37099.776	183
37099.816	201
37099.856	198
37099.896	174
37099.936	165
37099.976	217
37100.016	215
37100.056	168
37100.096	180
37100.136	205
37100.176	218
37100.216	204
37100.256	201
37100.296	199
37100.336	225
37100.376	195
37100.416	204
37100.456	189
37100.496	181
37100.536	220
37100.576	198
37100.616	182
37100.656	196
37100.696	204
37100.736	178
37100.776	207
37100.816	207
37100.856	211
37100.896	214
37100.936	201
37100.976	194
37101.016	196
37101.056	206
37101.096	224
37101.136	198
37101.176	172
37101.216	208
37101.256	201
37101.296	187
37101.336	195
37101.376	190
37101.416	190
37101.456	204
37101.496	182
37101.536	191
37101.576	168
37101.616	186
37101.656	232
37101.696	238
37101.736	196
37101.776	300
37101.816	-125
37101.856	447
37101.896	-24
37101.936	541
37101.976	362
37102.016	-88
37102.056	332
37102.096	186
37102.136	207
37102.176	203
37102.216	224
37102.256	241
37102.296	204
37102.336	220
37102.376	148
37102.416	86
37102.456	127
37102.496	184
37102.536	183
37102.576	178
37102.616	110
37102.656	-8
37102.696	80
37102.736	156
37102.776	66
37102.816	290
37102.856	54
37102.896	-27
37102.936	32
37102.976	56
37103.016	74
37103.056	111
37103.096	304
37103.136	126
37103.176	347
37103.216	207
37103.256	-55
37103.296	-3
37103.336	230
37103.376	217
37103.416	115
37103.456	115
37103.496	-25
37103.536	47
37103.576	148
37103.616	-6
37103.656	-5
37103.696	-69
37103.736	98
37103.776	96
37103.816	118
37103.856	124
37103.896	306
37103.936	252
37103.976	-157
37104.016	-116
37104.056	-39
37104.096	-167
37104.136	51
37104.176	136
37104.216	554
37104.256	-115
37104.296	-50
37104.336	-169
37104.376	72
37104.416	157
37104.456	59
37104.496	183
37104.536	96
37104.576	21
37104.616	32
37104.656	160
37104.696	189
37104.736	110
37104.776	55
37104.816	-2
37104.856	-36
37104.896	-21
37104.936	35
37104.976	-69
37105.016	-60
37105.056	-54
37105.096	-63
37105.136	42
37105.176	99
37105.216	296
37105.256	48
37105.296	-236
37105.336	-257
37105.376	-318
37105.416	-349
37105.456	267
37105.496	246
37105.536	17
37105.576	-157
37105.616	41
37105.656	-27
37105.696	-50
37105.736	100
37105.776	189
37105.816	110
37105.856	-58
37105.896	-189
37105.936	28
37105.976	271
37106.016	108
37106.056	-210
37106.096	-343
37106.136	81
37106.176	165
37106.216	126
37106.256	157
37106.296	94
37106.336	57
37106.376	81
37106.416	105
37106.456	159
37106.496	190
37106.536	276
37106.576	-254
37106.616	79
37106.656	82
37106.696	430
37106.736	94
37106.776	-215
37106.816	-303
37106.856	57
37106.896	237
37106.936	267
37106.976	386
37107.016	117
37107.056	-31
37107.096	121
37107.136	111
37107.176	66
37107.216	183
37107.256	171
37107.296	158
37107.336	191
37107.376	217
37107.416	195
37107.456	114
37107.496	132
37107.536	219
37107.576	203
37107.616	194
37107.656	176
37107.696	197
37107.736	229
37107.776	247
37107.816	221
37107.856	195
37107.896	187
37107.936	190
37107.976	202
37108.016	195
37108.056	199
37108.096	186
37108.136	174
37108.176	200
37108.216	233
37108.256	223
37108.296	188
37108.336	183
37108.376	196
37108.416	201
37108.456	195
37108.496	207
37108.536	218
37108.576	209
37108.616	196
37108.656	199
37108.696	202
37108.736	209
37108.776	212
37108.816	216
37108.856	188
37108.896	199
37108.936	210
37108.976	196
37109.016	196
37109.056	170
37109.096	306
37109.136	170
37109.176	154
37109.216	234
37109.256	264
37109.296	191
37109.336	138
37109.376	190
37109.416	207
37109.456	226
37109.496	183
37109.536	183
37109.576	190
37109.616	202
37109.656	201
37109.696	204
37109.736	211
37109.776	196
37109.816	205
37109.856	207
37109.896	205
37109.936	202
37109.976	202
37110.016	204
37110.056	193
37110.096	208
37110.136	201
37110.176	201
37110.216	205
37110.256	193
37110.296	212
37110.336	237
37110.376	225
37110.416	193
37110.456	189
37110.496	211
37110.536	215
37110.576	213
37110.616	208
37110.656	201
37110.696	214
37110.736	201
37110.776	195
37110.816	205
37110.856	220
37110.896	210
37110.936	202
37110.976	194
37111.016	217
37111.056	207
37111.096	222
37111.136	207
37111.176	181
37111.216	207
37111.256	209
37111.296	210
37111.336	203
37111.376	193
37111.416	196
37111.456	218
37111.496	219
37111.536	195
37111.576	189
37111.616	216
37111.656	211
37111.696	223
37111.736	205
37111.776	220
37111.816	258
37111.856	245
37111.896	180
37111.936	266
37111.976	265
37112.016	269
37112.056	198
37112.096	236
37112.136	214
37112.176	222
37112.216	229
37112.256	112
37112.296	54
37112.336	161
37112.376	260
37112.416	335
37112.456	291
37112.496	313
37112.536	272
37112.576	271
37112.616	181
37112.656	199
37112.696	112
37112.736	38
37112.776	59
37112.816	59
37112.856	36
37112.896	100
37112.936	163
37112.976	141
37113.016	81
37113.056	62
37113.096	69
37113.136	98
37113.176	86
37113.216	5
37113.256	47
37113.296	91
37113.336	147
37113.376	177
37113.416	204
37113.456	238
37113.496	195
37113.536	131
37113.576	23
37113.616	77
37113.656	221
37113.696	298
37113.736	86
37113.776	195
37113.816	399
37113.856	380
37113.896	168
37113.936	154
37113.976	181
[truncated: 111,858 more rows]
