# Supplementary material for: A Novel Algorithm for Movement Artifact Removal in ECG Signals Acquired from Wearable Systems Applied to Horses
Source: PLoS One. 2015 Oct 20;10(10):e0140783. doi: 10.1371/journal.pone.0140783 (PMC4618928; doi:10.1371/journal.pone.0140783)
Supplement: S1 Supporting Information — Electrocardiographic and Accellerometric data. (ZIP) [file pone.0140783.s001.zip › Available Data/LadyEva_1_ECG.txt]

37033.970	-89
37033.974	-99
37033.978	-106
37033.982	-111
37033.986	-114
37033.990	-114
37033.994	-110
37033.998	-100
37034.002	-86
37034.006	-67
37034.010	-46
37034.014	-25
37034.018	-7
37034.022	7
37034.026	17
37034.030	23
37034.034	25
37034.038	22
37034.042	15
37034.046	5
37034.050	-7
37034.054	-16
37034.058	-21
37034.062	-21
37034.066	-15
37034.070	-6
37034.074	5
37034.078	15
37034.082	21
37034.086	22
37034.090	18
37034.094	14
37034.098	11
37034.102	14
37034.106	19
37034.110	24
37034.114	27
37034.118	27
37034.122	24
37034.126	20
37034.130	16
37034.134	14
37034.138	15
37034.142	18
37034.146	22
37034.150	26
37034.154	29
37034.158	31
37034.162	34
37034.166	38
37034.170	43
37034.174	50
37034.178	58
37034.182	65
37034.186	69
37034.190	69
37034.194	65
37034.198	59
37034.202	54
37034.206	53
37034.210	55
37034.214	62
37034.218	73
37034.222	86
37034.226	102
37034.230	121
37034.234	147
37034.238	180
37034.242	218
37034.246	254
37034.250	279
37034.254	291
37034.258	288
37034.262	276
37034.266	257
37034.270	235
37034.274	214
37034.278	195
37034.282	180
37034.286	166
37034.290	150
37034.294	129
37034.298	105
37034.302	82
37034.306	70
37034.310	72
37034.314	87
37034.318	105
37034.322	118
37034.326	121
37034.330	115
37034.334	105
37034.338	92
37034.342	76
37034.346	58
37034.350	41
37034.354	32
37034.358	36
37034.362	51
37034.366	70
37034.370	84
37034.374	88
37034.378	83
37034.382	74
37034.386	68
37034.390	70
37034.394	88
37034.398	124
37034.402	168
37034.406	196
37034.410	181
37034.414	106
37034.418	-23
37034.422	-174
37034.426	-309
37034.430	-395
37034.434	-423
37034.438	-400
37034.442	-347
37034.446	-286
37034.450	-231
37034.454	-188
37034.458	-155
37034.462	-126
37034.466	-95
37034.470	-62
37034.474	-30
37034.478	-2
37034.482	17
37034.486	27
37034.490	30
37034.494	30
37034.498	30
37034.502	34
37034.506	40
37034.510	46
37034.514	50
37034.518	50
37034.522	48
37034.526	45
37034.530	42
37034.534	41
37034.538	43
37034.542	48
37034.546	54
37034.550	57
37034.554	55
37034.558	46
37034.562	30
37034.566	14
37034.570	4
37034.574	5
37034.578	16
37034.582	33
37034.586	48
37034.590	57
37034.594	58
37034.598	54
37034.602	48
37034.606	41
37034.610	34
37034.614	27
37034.618	19
37034.622	13
37034.626	9
37034.630	9
37034.634	14
37034.638	24
37034.642	37
37034.646	51
37034.650	63
37034.654	71
37034.658	74
37034.662	73
37034.666	70
37034.670	65
37034.674	59
37034.678	50
37034.682	38
37034.686	27
37034.690	21
37034.694	22
37034.698	28
37034.702	35
37034.706	39
37034.710	40
37034.714	40
37034.718	45
37034.722	61
37034.726	86
37034.730	117
37034.734	146
37034.738	165
37034.742	174
37034.746	174
37034.750	168
37034.754	161
37034.758	154
37034.762	146
37034.766	137
37034.770	129
37034.774	122
37034.778	117
37034.782	113
37034.786	109
37034.790	106
37034.794	104
37034.798	104
37034.802	105
37034.806	106
37034.810	105
37034.814	104
37034.818	104
37034.822	104
37034.826	104
37034.830	100
37034.834	88
37034.838	70
37034.842	54
37034.846	47
37034.850	53
37034.854	69
37034.858	85
37034.862	95
37034.866	96
37034.870	90
37034.874	84
37034.878	79
37034.882	76
37034.886	73
37034.890	71
37034.894	67
37034.898	65
37034.902	62
37034.906	61
37034.910	61
37034.914	62
37034.918	64
37034.922	67
37034.926	72
37034.930	79
37034.934	89
37034.938	103
37034.942	121
37034.946	142
37034.950	163
37034.954	181
37034.958	192
37034.962	192
37034.966	180
37034.970	160
37034.974	137
37034.978	116
37034.982	99
37034.986	84
37034.990	71
37034.994	58
37034.998	46
37035.002	37
37035.006	31
37035.010	28
37035.014	26
37035.018	22
37035.022	18
37035.026	13
37035.030	8
37035.034	3
37035.038	-2
37035.042	-10
37035.046	-20
37035.050	-30
37035.054	-37
37035.058	-39
37035.062	-36
37035.066	-29
37035.070	-23
37035.074	-20
37035.078	-22
37035.082	-28
37035.086	-33
37035.090	-31
37035.094	-14
37035.098	19
37035.102	60
37035.106	90
37035.110	88
37035.114	41
37035.118	-46
37035.122	-153
37035.126	-248
37035.130	-310
37035.134	-330
37035.138	-314
37035.142	-278
37035.146	-237
37035.150	-200
37035.154	-169
37035.158	-143
37035.162	-119
37035.166	-95
37035.170	-74
37035.174	-55
37035.178	-40
37035.182	-28
37035.186	-19
37035.190	-12
37035.194	-9
37035.198	-6
37035.202	-3
37035.206	1
37035.210	7
37035.214	11
37035.218	14
37035.222	15
37035.226	15
37035.230	15
37035.234	15
37035.238	15
37035.242	14
37035.246	12
37035.250	9
37035.254	7
37035.258	6
37035.262	5
37035.266	6
37035.270	8
37035.274	11
37035.278	13
37035.282	13
37035.286	13
37035.290	11
37035.294	9
37035.298	7
37035.302	6
37035.306	5
37035.310	4
37035.314	3
37035.318	1
37035.322	-2
37035.326	-4
37035.330	-7
37035.334	-10
37035.338	-16
37035.342	-21
37035.346	-24
37035.350	-23
37035.354	-17
37035.358	-9
37035.362	-3
37035.366	0
37035.370	-1
37035.374	-5
37035.378	-12
37035.382	-20
37035.386	-26
37035.390	-31
37035.394	-33
37035.398	-33
37035.402	-33
37035.406	-29
37035.410	-22
37035.414	-10
37035.418	7
37035.422	28
37035.426	47
37035.430	62
37035.434	72
37035.438	76
37035.442	76
37035.446	74
37035.450	73
37035.454	72
37035.458	72
37035.462	70
37035.466	65
37035.470	55
37035.474	43
37035.478	33
37035.482	29
37035.486	31
37035.490	38
37035.494	45
37035.498	50
37035.502	52
37035.506	51
37035.510	50
37035.514	48
37035.518	45
37035.522	41
37035.526	37
37035.530	34
37035.534	33
37035.538	33
37035.542	34
37035.546	35
37035.550	35
37035.554	34
37035.558	31
37035.562	30
37035.566	29
37035.570	31
37035.574	34
37035.578	37
37035.582	39
37035.586	40
37035.590	41
37035.594	43
37035.598	47
37035.602	52
37035.606	57
37035.610	60
37035.614	63
37035.618	69
37035.622	79
37035.626	95
37035.630	114
37035.634	134
37035.638	151
37035.642	163
37035.646	168
37035.650	167
37035.654	159
37035.658	148
37035.662	134
37035.666	119
37035.670	104
37035.674	89
37035.678	74
37035.682	62
37035.686	52
37035.690	44
37035.694	40
37035.698	38
37035.702	37
37035.706	39
37035.710	40
37035.714	41
37035.718	40
37035.722	39
37035.726	36
37035.730	34
37035.734	33
37035.738	32
37035.742	31
37035.746	29
37035.750	27
37035.754	25
37035.758	23
37035.762	21
37035.766	19
37035.770	19
37035.774	24
37035.778	40
37035.782	69
37035.786	106
37035.790	136
37035.794	138
37035.798	98
37035.802	19
37035.806	-80
37035.810	-172
37035.814	-234
37035.818	-259
37035.822	-252
37035.826	-224
37035.830	-190
37035.834	-156
37035.838	-127
37035.842	-102
37035.846	-82
37035.850	-64
37035.854	-48
37035.858	-34
37035.862	-23
37035.866	-13
37035.870	-4
37035.874	5
37035.878	14
37035.882	20
37035.886	25
37035.890	28
37035.894	31
37035.898	32
37035.902	33
37035.906	33
37035.910	32
37035.914	32
37035.918	33
37035.922	34
37035.926	34
37035.930	32
37035.934	29
37035.938	27
37035.942	27
37035.946	28
37035.950	29
37035.954	30
37035.958	30
37035.962	30
37035.966	31
37035.970	33
37035.974	34
37035.978	32
37035.982	30
37035.986	27
37035.990	24
37035.994	24
37035.998	25
37036.002	28
37036.006	31
37036.010	33
37036.014	33
37036.018	32
37036.022	29
37036.026	26
37036.030	23
37036.034	21
37036.038	20
37036.042	18
37036.046	17
37036.050	14
37036.054	11
37036.058	7
37036.062	2
37036.066	-4
37036.070	-11
37036.074	-18
37036.078	-24
37036.082	-27
37036.086	-25
37036.090	-17
37036.094	-5
37036.098	10
37036.102	27
37036.106	43
37036.110	58
37036.114	69
37036.118	77
37036.122	83
37036.126	86
37036.130	86
37036.134	84
37036.138	81
37036.142	77
37036.146	73
37036.150	68
37036.154	62
37036.158	57
37036.162	53
37036.166	51
37036.170	50
37036.174	51
37036.178	51
37036.182	49
37036.186	45
37036.190	41
37036.194	39
37036.198	39
37036.202	44
37036.206	50
37036.210	55
37036.214	59
37036.218	59
37036.222	57
37036.226	54
37036.230	51
37036.234	50
37036.238	50
37036.242	51
37036.246	54
37036.250	56
37036.254	57
37036.258	58
37036.262	57
37036.266	57
37036.270	58
37036.274	60
37036.278	62
37036.282	65
37036.286	68
37036.290	70
37036.294	74
37036.298	81
37036.302	92
37036.306	108
37036.310	127
37036.314	147
37036.318	163
37036.322	174
37036.326	177
37036.330	172
37036.334	161
37036.338	146
37036.342	128
37036.346	111
37036.350	94
37036.354	78
37036.358	66
37036.362	55
37036.366	47
37036.370	40
37036.374	33
37036.378	27
37036.382	23
37036.386	22
37036.390	24
37036.394	27
37036.398	28
37036.402	25
37036.406	21
37036.410	17
37036.414	14
37036.418	14
37036.422	15
37036.426	15
37036.430	15
37036.434	11
37036.438	5
37036.442	0
37036.446	3
37036.450	22
37036.454	57
37036.458	102
37036.462	138
37036.466	141
37036.470	99
37036.474	15
37036.478	-88
37036.482	-184
37036.486	-248
37036.490	-274
37036.494	-266
37036.498	-238
37036.502	-203
37036.506	-168
37036.510	-138
37036.514	-113
37036.518	-92
37036.522	-74
37036.526	-57
37036.530	-43
37036.534	-30
37036.538	-20
37036.542	-12
37036.546	-6
37036.550	-1
37036.554	2
37036.558	5
37036.562	8
37036.566	10
37036.570	11
37036.574	11
37036.578	10
37036.582	10
37036.586	10
37036.590	10
37036.594	11
37036.598	12
37036.602	13
37036.606	12
37036.610	11
37036.614	9
37036.618	8
37036.622	8
37036.626	9
37036.630	9
37036.634	10
37036.638	10
37036.642	10
37036.646	10
37036.650	9
37036.654	7
37036.658	4
37036.662	1
37036.666	-1
37036.670	-1
37036.674	0
37036.678	1
37036.682	2
37036.686	2
37036.690	1
37036.694	-2
37036.698	-5
37036.702	-8
37036.706	-10
37036.710	-11
37036.714	-12
37036.718	-15
37036.722	-20
37036.726	-26
37036.730	-32
37036.734	-38
37036.738	-43
37036.742	-48
37036.746	-52
37036.750	-57
37036.754	-62
37036.758	-64
37036.762	-61
37036.766	-53
37036.770	-38
37036.774	-19
37036.778	3
37036.782	23
37036.786	39
37036.790	50
37036.794	55
37036.798	55
37036.802	52
37036.806	47
37036.810	41
37036.814	36
37036.818	31
37036.822	28
37036.826	25
37036.830	23
37036.834	19
37036.838	15
37036.842	11
37036.846	9
37036.850	8
37036.854	10
37036.858	12
37036.862	13
37036.866	14
37036.870	13
37036.874	12
37036.878	11
37036.882	11
37036.886	11
37036.890	10
37036.894	9
37036.898	9
37036.902	9
37036.906	9
37036.910	9
37036.914	10
37036.918	10
37036.922	11
37036.926	10
37036.930	10
37036.934	11
37036.938	14
37036.942	18
37036.946	22
37036.950	25
37036.954	27
37036.958	28
37036.962	28
37036.966	30
37036.970	34
37036.974	43
37036.978	58
37036.982	76
37036.986	96
37036.990	113
37036.994	125
37036.998	130
37037.002	129
37037.006	123
37037.010	111
37037.014	95
37037.018	78
37037.022	62
37037.026	48
37037.030	38
37037.034	29
37037.038	20
37037.042	12
37037.046	3
37037.050	-4
37037.054	-8
37037.058	-11
37037.062	-13
37037.066	-14
37037.070	-14
37037.074	-16
37037.078	-17
37037.082	-18
37037.086	-18
37037.090	-18
37037.094	-19
37037.098	-20
37037.102	-22
37037.106	-26
37037.110	-29
37037.114	-32
37037.118	-31
37037.122	-19
37037.126	7
37037.130	45
37037.134	83
37037.138	101
37037.142	80
37037.146	16
37037.150	-80
37037.154	-181
37037.158	-261
37037.162	-305
37037.166	-312
37037.170	-293
37037.174	-259
37037.178	-223
37037.182	-190
37037.186	-162
37037.190	-139
37037.194	-122
37037.198	-107
37037.202	-94
37037.206	-80
37037.210	-67
37037.214	-54
37037.218	-44
37037.222	-35
37037.226	-28
37037.230	-23
37037.234	-19
37037.238	-17
37037.242	-16
37037.246	-16
37037.250	-15
37037.254	-14
37037.258	-14
37037.262	-15
37037.266	-16
37037.270	-18
37037.274	-19
37037.278	-18
37037.282	-18
37037.286	-17
37037.290	-17
37037.294	-18
37037.298	-18
37037.302	-18
37037.306	-17
37037.310	-16
37037.314	-15
37037.318	-15
37037.322	-16
37037.326	-17
37037.330	-19
37037.334	-20
37037.338	-21
37037.342	-23
37037.346	-24
37037.350	-27
37037.354	-30
37037.358	-32
37037.362	-34
37037.366	-35
37037.370	-36
37037.374	-36
37037.378	-36
37037.382	-36
37037.386	-37
37037.390	-40
37037.394	-44
37037.398	-47
37037.402	-50
37037.406	-52
37037.410	-56
37037.414	-63
37037.418	-72
37037.422	-83
37037.426	-93
37037.430	-99
37037.434	-98
37037.438	-89
37037.442	-74
37037.446	-55
37037.450	-34
37037.454	-14
37037.458	4
37037.462	19
37037.466	30
37037.470	36
37037.474	36
37037.478	33
37037.482	29
37037.486	27
37037.490	27
37037.494	27
37037.498	26
37037.502	22
37037.506	14
37037.510	7
37037.514	2
37037.518	0
37037.522	3
37037.526	7
37037.530	10
37037.534	11
37037.538	9
37037.542	7
37037.546	5
37037.550	5
37037.554	7
37037.558	8
37037.562	7
37037.566	5
37037.570	4
37037.574	4
37037.578	7
37037.582	12
37037.586	17
37037.590	19
37037.594	19
37037.598	17
37037.602	15
37037.606	14
37037.610	14
37037.614	15
37037.618	16
37037.622	18
37037.626	19
37037.630	21
37037.634	24
37037.638	27
37037.642	30
37037.646	33
37037.650	37
37037.654	44
37037.658	54
37037.662	69
37037.666	87
37037.670	107
37037.674	124
37037.678	137
37037.682	143
37037.686	141
37037.690	133
37037.694	121
37037.698	106
37037.702	90
37037.706	74
37037.710	58
37037.714	43
37037.718	31
37037.722	24
37037.726	22
37037.730	21
37037.734	21
37037.738	18
37037.742	14
37037.746	10
37037.750	8
37037.754	7
37037.758	7
37037.762	7
37037.766	6
37037.770	5
37037.774	3
37037.778	0
37037.782	-1
37037.786	-2
37037.790	-4
37037.794	-6
37037.798	-5
37037.802	4
37037.806	27
37037.810	65
37037.814	104
37037.818	125
37037.822	108
37037.826	45
37037.830	-50
37037.834	-153
37037.838	-234
37037.842	-278
37037.846	-285
37037.850	-265
37037.854	-234
37037.858	-202
37037.862	-173
37037.866	-147
37037.870	-123
37037.874	-100
37037.878	-78
37037.882	-58
37037.886	-42
37037.890	-30
37037.894	-22
37037.898	-16
37037.902	-11
37037.906	-6
37037.910	0
37037.914	4
37037.918	6
37037.922	6
37037.926	5
37037.930	4
37037.934	5
37037.938	6
37037.942	7
37037.946	8
37037.950	7
37037.954	5
37037.958	3
37037.962	0
37037.966	-2
37037.970	-3
37037.974	-3
37037.978	-4
37037.982	-6
37037.986	-7
37037.990	-7
37037.994	-7
37037.998	-6
37038.002	-4
37038.006	-3
37038.010	-1
37038.014	0
37038.018	0
37038.022	-1
37038.026	-3
37038.030	-6
37038.034	-8
37038.038	-11
37038.042	-13
37038.046	-16
37038.050	-18
37038.054	-20
37038.058	-21
37038.062	-23
37038.066	-25
37038.070	-28
37038.074	-33
37038.078	-38
37038.082	-44
37038.086	-51
37038.090	-58
37038.094	-66
37038.098	-74
37038.102	-82
37038.106	-89
37038.110	-94
37038.114	-97
37038.118	-95
37038.122	-87
37038.126	-72
37038.130	-52
37038.134	-31
37038.138	-12
37038.142	5
37038.146	19
37038.150	29
37038.154	35
37038.158	37
37038.162	35
37038.166	30
37038.170	26
37038.174	22
37038.178	19
37038.182	17
37038.186	15
37038.190	12
37038.194	8
37038.198	4
37038.202	0
37038.206	-3
37038.210	-5
37038.214	-3
37038.218	-1
37038.222	2
37038.226	2
37038.230	0
37038.234	-5
37038.238	-9
37038.242	-12
37038.246	-12
37038.250	-10
37038.254	-6
37038.258	-4
37038.262	-2
37038.266	-3
37038.270	-4
37038.274	-6
37038.278	-7
37038.282	-6
37038.286	-6
37038.290	-6
37038.294	-8
37038.298	-10
37038.302	-10
37038.306	-9
37038.310	-8
37038.314	-6
37038.318	-6
37038.322	-7
37038.326	-7
37038.330	-6
37038.334	-3
37038.338	1
37038.342	8
37038.346	18
37038.350	34
37038.354	54
37038.358	77
37038.362	98
37038.366	112
37038.370	118
37038.374	114
37038.378	104
37038.382	89
37038.386	72
37038.390	54
37038.394	37
37038.398	21
37038.402	10
37038.406	2
37038.410	-3
37038.414	-7
37038.418	-12
37038.422	-18
37038.426	-24
37038.430	-28
37038.434	-31
37038.438	-32
37038.442	-33
37038.446	-34
37038.450	-35
37038.454	-36
37038.458	-37
37038.462	-37
37038.466	-37
37038.470	-38
37038.474	-41
37038.478	-47
37038.482	-55
37038.486	-61
37038.490	-58
37038.494	-38
37038.498	0
37038.502	46
37038.506	78
37038.510	73
37038.514	20
37038.518	-73
37038.522	-180
37038.526	-272
37038.530	-327
37038.534	-342
37038.538	-325
37038.542	-293
37038.546	-256
37038.550	-223
37038.554	-195
37038.558	-171
37038.562	-151
37038.566	-133
37038.570	-117
37038.574	-104
37038.578	-91
37038.582	-80
37038.586	-70
37038.590	-61
37038.594	-54
37038.598	-49
37038.602	-48
37038.606	-49
37038.610	-50
37038.614	-52
37038.618	-52
37038.622	-51
37038.626	-48
37038.630	-44
37038.634	-41
37038.638	-38
37038.642	-38
37038.646	-39
37038.650	-42
37038.654	-46
37038.658	-48
37038.662	-49
37038.666	-47
37038.670	-45
37038.674	-43
37038.678	-42
37038.682	-43
37038.686	-45
37038.690	-47
37038.694	-49
37038.698	-52
37038.702	-54
37038.706	-57
37038.710	-60
37038.714	-63
37038.718	-65
37038.722	-65
37038.726	-63
37038.730	-61
37038.734	-60
37038.738	-60
37038.742	-62
37038.746	-64
37038.750	-68
37038.754	-72
37038.758	-75
37038.762	-77
37038.766	-79
37038.770	-81
37038.774	-84
37038.778	-91
37038.782	-101
37038.786	-111
37038.790	-121
37038.794	-131
37038.798	-138
37038.802	-143
37038.806	-144
37038.810	-138
37038.814	-126
37038.818	-107
37038.822	-85
37038.826	-61
37038.830	-39
37038.834	-21
37038.838	-8
37038.842	-2
37038.846	0
37038.850	-2
37038.854	-6
37038.858	-10
37038.862	-14
37038.866	-18
37038.870	-21
37038.874	-24
37038.878	-26
37038.882	-29
37038.886	-31
37038.890	-34
37038.894	-37
37038.898	-39
37038.902	-40
37038.906	-40
37038.910	-39
37038.914	-37
37038.918	-35
37038.922	-34
37038.926	-34
37038.930	-35
37038.934	-35
37038.938	-34
37038.942	-33
37038.946	-32
37038.950	-32
37038.954	-31
37038.958	-30
37038.962	-29
37038.966	-29
37038.970	-28
37038.974	-28
37038.978	-28
37038.982	-28
37038.986	-27
37038.990	-27
37038.994	-27
37038.998	-27
37039.002	-27
37039.006	-27
37039.010	-27
37039.014	-26
37039.018	-25
37039.022	-25
37039.026	-24
37039.030	-24
37039.034	-23
37039.038	-21
37039.042	-18
37039.046	-14
37039.050	-11
37039.054	-8
37039.058	-3
37039.062	5
37039.066	18
37039.070	36
37039.074	56
37039.078	75
37039.082	88
37039.086	94
37039.090	93
37039.094	87
37039.098	76
37039.102	64
37039.106	50
37039.110	37
37039.114	26
37039.118	17
37039.122	10
37039.126	3
37039.130	-5
37039.134	-13
37039.138	-20
37039.142	-25
37039.146	-28
37039.150	-30
37039.154	-32
37039.158	-33
37039.162	-35
37039.166	-35
37039.170	-36
37039.174	-35
37039.178	-35
37039.182	-35
37039.186	-35
37039.190	-36
37039.194	-39
37039.198	-43
37039.202	-47
37039.206	-47
37039.210	-37
37039.214	-12
37039.218	27
37039.222	63
37039.226	74
37039.230	43
37039.234	-33
37039.238	-135
37039.242	-234
37039.246	-304
37039.250	-334
37039.254	-328
37039.258	-300
37039.262	-264
37039.266	-229
37039.270	-200
37039.274	-174
37039.278	-152
37039.282	-131
37039.286	-113
37039.290	-96
37039.294	-82
37039.298	-69
37039.302	-58
37039.306	-48
37039.310	-41
37039.314	-36
37039.318	-33
37039.322	-31
37039.326	-30
37039.330	-30
37039.334	-30
37039.338	-29
37039.342	-27
37039.346	-26
37039.350	-25
37039.354	-24
37039.358	-25
37039.362	-25
37039.366	-26
37039.370	-25
37039.374	-25
37039.378	-24
37039.382	-23
37039.386	-23
37039.390	-24
37039.394	-25
37039.398	-26
37039.402	-27
37039.406	-28
37039.410	-29
37039.414	-30
37039.418	-31
37039.422	-32
37039.426	-32
37039.430	-32
37039.434	-33
37039.438	-33
37039.442	-33
37039.446	-34
37039.450	-35
37039.454	-37
37039.458	-38
37039.462	-39
37039.466	-40
37039.470	-41
37039.474	-42
37039.478	-44
37039.482	-47
37039.486	-50
37039.490	-55
37039.494	-61
37039.498	-68
37039.502	-75
37039.506	-84
37039.510	-94
37039.514	-104
37039.518	-112
37039.522	-118
37039.526	-119
37039.530	-115
37039.534	-105
37039.538	-89
37039.542	-68
37039.546	-46
37039.550	-24
37039.554	-4
37039.558	13
37039.562	26
37039.566	35
37039.570	39
37039.574	40
37039.578	38
37039.582	34
37039.586	28
37039.590	23
37039.594	18
37039.598	14
37039.602	11
37039.606	9
37039.610	9
37039.614	8
37039.618	8
37039.622	7
37039.626	6
37039.630	5
37039.634	3
37039.638	2
37039.642	1
37039.646	3
37039.650	6
37039.654	10
37039.658	14
37039.662	17
37039.666	16
37039.670	13
37039.674	9
37039.678	5
37039.682	4
37039.686	6
37039.690	10
37039.694	14
37039.698	16
37039.702	16
37039.706	14
37039.710	12
37039.714	12
37039.718	12
37039.722	12
37039.726	13
37039.730	14
37039.734	15
37039.738	15
37039.742	15
37039.746	14
37039.750	12
37039.754	11
37039.758	9
37039.762	8
37039.766	8
37039.770	9
37039.774	12
37039.778	16
37039.782	19
37039.786	22
37039.790	24
37039.794	26
37039.798	28
37039.802	29
37039.806	29
37039.810	30
37039.814	32
37039.818	39
37039.822	51
37039.826	69
37039.830	90
37039.834	109
37039.838	122
37039.842	127
37039.846	125
37039.850	117
37039.854	106
37039.858	96
37039.862	87
37039.866	77
37039.870	67
37039.874	56
37039.878	45
37039.882	34
37039.886	25
37039.890	17
37039.894	12
37039.898	8
37039.902	6
37039.906	5
37039.910	4
37039.914	2
37039.918	-1
37039.922	-6
37039.926	-9
37039.930	-12
37039.934	-12
37039.938	-11
37039.942	-10
37039.946	-10
37039.950	-11
37039.954	-15
37039.958	-20
37039.962	-25
37039.966	-24
37039.970	-12
37039.974	17
37039.978	60
37039.982	100
37039.986	116
37039.990	88
37039.994	15
37039.998	-89
37040.002	-193
37040.006	-271
37040.010	-309
37040.014	-310
37040.018	-285
37040.022	-250
37040.026	-214
37040.030	-182
37040.034	-154
37040.038	-130
37040.042	-108
37040.046	-90
37040.050	-75
37040.054	-64
37040.058	-57
37040.062	-51
37040.066	-44
37040.070	-35
37040.074	-26
37040.078	-18
37040.082	-13
37040.086	-11
37040.090	-11
37040.094	-12
37040.098	-12
37040.102	-12
37040.106	-12
37040.110	-12
37040.114	-12
37040.118	-12
37040.122	-11
37040.126	-12
37040.130	-12
37040.134	-13
37040.138	-14
37040.142	-14
37040.146	-16
37040.150	-18
37040.154	-19
37040.158	-19
37040.162	-18
37040.166	-16
37040.170	-15
37040.174	-15
37040.178	-17
37040.182	-20
37040.186	-24
37040.190	-27
37040.194	-29
37040.198	-29
37040.202	-29
37040.206	-29
37040.210	-30
37040.214	-33
37040.218	-36
37040.222	-41
37040.226	-45
37040.230	-48
37040.234	-49
37040.238	-48
37040.242	-47
37040.246	-48
37040.250	-51
37040.254	-56
37040.258	-63
37040.262	-72
37040.266	-82
37040.270	-93
37040.274	-104
37040.278	-115
37040.282	-125
37040.286	-133
37040.290	-137
37040.294	-136
37040.298	-128
37040.302	-112
37040.306	-90
37040.310	-65
37040.314	-40
37040.318	-19
37040.322	-4
37040.326	7
37040.330	14
37040.334	18
37040.338	21
37040.342	21
37040.346	19
37040.350	14
37040.354	9
37040.358	4
37040.362	-1
37040.366	-5
37040.370	-8
37040.374	-10
37040.378	-13
37040.382	-14
37040.386	-14
37040.390	-13
37040.394	-13
37040.398	-13
37040.402	-14
37040.406	-16
37040.410	-17
37040.414	-17
37040.418	-16
37040.422	-16
37040.426	-17
37040.430	-18
37040.434	-18
37040.438	-17
37040.442	-15
37040.446	-13
37040.450	-12
37040.454	-11
37040.458	-10
37040.462	-10
37040.466	-9
37040.470	-9
37040.474	-10
37040.478	-11
37040.482	-14
37040.486	-16
37040.490	-17
37040.494	-16
37040.498	-14
37040.502	-11
37040.506	-10
37040.510	-10
37040.514	-10
37040.518	-12
37040.522	-13
37040.526	-14
37040.530	-15
37040.534	-15
37040.538	-14
37040.542	-13
37040.546	-12
37040.550	-10
37040.554	-10
37040.558	-11
37040.562	-12
37040.566	-14
37040.570	-13
37040.574	-10
37040.578	-5
37040.582	1
37040.586	6
37040.590	8
37040.594	8
37040.598	8
37040.602	12
37040.606	22
37040.610	39
37040.614	61
37040.618	82
37040.622	97
37040.626	101
37040.630	97
37040.634	88
37040.638	78
37040.642	69
37040.646	61
37040.650	52
37040.654	42
37040.658	31
37040.662	19
37040.666	7
37040.670	-3
37040.674	-12
37040.678	-19
37040.682	-24
37040.686	-28
37040.690	-33
37040.694	-37
37040.698	-41
37040.702	-43
37040.706	-41
37040.710	-38
37040.714	-34
37040.718	-32
37040.722	-31
37040.726	-32
37040.730	-34
37040.734	-36
37040.738	-38
37040.742	-42
37040.746	-47
37040.750	-49
37040.754	-44
37040.758	-26
37040.762	6
37040.766	42
37040.770	65
37040.774	53
37040.778	-1
37040.782	-91
37040.786	-193
37040.790	-281
37040.794	-335
37040.798	-350
37040.802	-336
37040.806	-303
37040.810	-265
37040.814	-229
37040.818	-198
37040.822	-172
37040.826	-150
37040.830	-132
37040.834	-116
37040.838	-102
37040.842	-92
37040.846	-84
37040.850	-78
37040.854	-72
37040.858	-67
37040.862	-61
37040.866	-54
37040.870	-48
37040.874	-44
37040.878	-40
37040.882	-38
37040.886	-35
37040.890	-34
37040.894	-34
37040.898	-35
37040.902	-38
37040.906	-42
37040.910	-44
37040.914	-46
37040.918	-46
37040.922	-45
37040.926	-45
37040.930	-45
37040.934	-47
37040.938	-48
37040.942	-49
37040.946	-49
37040.950	-48
37040.954	-48
37040.958	-50
37040.962	-53
37040.966	-57
37040.970	-61
37040.974	-65
37040.978	-67
37040.982	-66
37040.986	-64
37040.990	-60
37040.994	-58
37040.998	-60
37041.002	-65
37041.006	-70
37041.010	-74
37041.014	-72
37041.018	-69
37041.022	-65
37041.026	-65
37041.030	-69
37041.034	-75
37041.038	-81
37041.042	-87
37041.046	-93
37041.050	-100
37041.054	-108
37041.058	-118
37041.062	-129
37041.066	-139
37041.070	-148
37041.074	-153
37041.078	-154
37041.082	-150
37041.086	-139
37041.090	-125
37041.094	-107
37041.098	-87
37041.102	-67
37041.106	-48
37041.110	-31
37041.114	-17
37041.118	-8
37041.122	-4
37041.126	-4
37041.130	-8
37041.134	-12
37041.138	-15
37041.142	-16
37041.146	-16
37041.150	-15
37041.154	-16
37041.158	-19
37041.162	-23
37041.166	-27
37041.170	-29
37041.174	-30
37041.178	-30
37041.182	-29
37041.186	-28
37041.190	-28
37041.194	-28
37041.198	-28
37041.202	-28
37041.206	-28
37041.210	-27
37041.214	-27
37041.218	-26
37041.222	-25
37041.226	-24
37041.230	-23
37041.234	-23
37041.238	-22
37041.242	-22
37041.246	-21
37041.250	-22
37041.254	-22
37041.258	-24
37041.262	-25
37041.266	-24
37041.270	-22
37041.274	-18
37041.278	-14
37041.282	-11
37041.286	-11
37041.290	-12
37041.294	-13
37041.298	-14
37041.302	-14
37041.306	-14
37041.310	-14
37041.314	-14
37041.318	-13
37041.322	-10
37041.326	-7
37041.330	-5
37041.334	-6
37041.338	-6
37041.342	-6
37041.346	-4
37041.350	-1
37041.354	2
37041.358	4
37041.362	4
37041.366	5
37041.370	7
37041.374	8
37041.378	9
37041.382	9
37041.386	10
37041.390	14
37041.394	22
37041.398	35
37041.402	52
37041.406	71
37041.410	89
37041.414	104
37041.418	113
37041.422	116
37041.426	115
37041.430	111
37041.434	104
37041.438	94
37041.442	82
37041.446	68
37041.450	56
37041.454	46
37041.458	38
37041.462	29
37041.466	19
37041.470	8
37041.474	-1
37041.478	-7
37041.482	-11
37041.486	-13
37041.490	-15
37041.494	-16
37041.498	-15
37041.502	-14
37041.506	-12
37041.510	-12
37041.514	-13
37041.518	-14
37041.522	-15
37041.526	-17
37041.530	-20
37041.534	-25
37041.538	-29
37041.542	-29
37041.546	-24
37041.550	-10
37041.554	15
37041.558	50
37041.562	86
37041.566	105
37041.570	92
37041.574	36
37041.578	-53
37041.582	-152
37041.586	-234
37041.590	-282
37041.594	-292
37041.598	-275
37041.602	-245
37041.606	-213
37041.610	-184
37041.614	-157
37041.618	-133
37041.622	-110
37041.626	-90
37041.630	-73
37041.634	-59
37041.638	-48
37041.642	-38
37041.646	-31
37041.650	-24
37041.654	-20
37041.658	-16
37041.662	-13
37041.666	-12
37041.670	-11
37041.674	-10
37041.678	-10
37041.682	-9
37041.686	-8
37041.690	-7
37041.694	-5
37041.698	-3
37041.702	-2
37041.706	-3
37041.710	-6
37041.714	-10
37041.718	-13
37041.722	-14
37041.726	-13
37041.730	-10
37041.734	-8
37041.738	-7
37041.742	-6
37041.746	-6
37041.750	-8
37041.754	-10
37041.758	-14
37041.762	-18
37041.766	-21
37041.770	-20
37041.774	-18
37041.778	-14
37041.782	-12
37041.786	-12
37041.790	-15
37041.794	-19
37041.798	-22
37041.802	-24
37041.806	-26
37041.810	-27
37041.814	-30
37041.818	-33
37041.822	-37
37041.826	-40
37041.830	-43
37041.834	-47
37041.838	-52
37041.842	-60
37041.846	-69
37041.850	-80
37041.854	-91
37041.858	-102
37041.862	-114
37041.866	-124
37041.870	-134
37041.874	-139
37041.878	-138
37041.882	-129
37041.886	-112
37041.890	-87
37041.894	-58
37041.898	-30
37041.902	-6
37041.906	10
37041.910	19
37041.914	21
37041.918	19
37041.922	15
37041.926	9
37041.930	4
37041.934	0
37041.938	-4
37041.942	-8
37041.946	-12
37041.950	-17
37041.954	-20
37041.958	-22
37041.962	-23
37041.966	-24
[truncated: 998,000+ more rows]
