# Supplementary material for: A Novel Algorithm for Movement Artifact Removal in ECG Signals Acquired from Wearable Systems Applied to Horses
Source: PLoS One. 2015 Oct 20;10(10):e0140783. doi: 10.1371/journal.pone.0140783 (PMC4618928; doi:10.1371/journal.pone.0140783)
Supplement: S1 Supporting Information — Electrocardiographic and Accellerometric data. (ZIP) [file pone.0140783.s001.zip › Available Data/LadyEva_2_AccX.txt]

37032.996	-633
37033.036	-507
37033.076	-198
37033.116	-488
37033.156	-891
37033.196	-1520
37033.236	-807
37033.276	-289
37033.316	188
37033.356	77
37033.396	-279
37033.436	-777
37033.476	-1091
37033.516	-388
37033.556	-274
37033.596	-368
37033.636	-559
37033.676	-611
37033.716	-367
37033.756	-559
37033.796	-725
37033.836	-425
37033.876	-380
37033.916	-719
37033.956	-635
37033.996	-546
37034.036	-540
37034.076	-340
37034.116	92
37034.156	-905
37034.196	-907
37034.236	-658
37034.276	-530
37034.316	-647
37034.356	-737
37034.396	-573
37034.436	-462
37034.476	-543
37034.516	-632
37034.556	-406
37034.596	-440
37034.636	-516
37034.676	-574
37034.716	-608
37034.756	-580
37034.796	-449
37034.836	-474
37034.876	-518
37034.916	-504
37034.956	-584
37034.996	-592
37035.036	-522
37035.076	-515
37035.116	-542
37035.156	-570
37035.196	-552
37035.236	-504
37035.276	-516
37035.316	-564
37035.356	-579
37035.396	-564
37035.436	-540
37035.476	-528
37035.516	-536
37035.556	-552
37035.596	-571
37035.636	-581
37035.676	-564
37035.716	-546
37035.756	-549
37035.796	-551
37035.836	-557
37035.876	-558
37035.916	-571
37035.956	-558
37035.996	-552
37036.036	-538
37036.076	-536
37036.116	-581
37036.156	-597
37036.196	-586
37036.236	-559
37036.276	-543
37036.316	-536
37036.356	-538
37036.396	-527
37036.436	-525
37036.476	-540
37036.516	-560
37036.556	-571
37036.596	-549
37036.636	-529
37036.676	-519
37036.716	-526
37036.756	-533
37036.796	-528
37036.836	-523
37036.876	-525
37036.916	-537
37036.956	-573
37036.996	-570
37037.036	-527
37037.076	-504
37037.116	-519
37037.156	-536
37037.196	-546
37037.236	-529
37037.276	-516
37037.316	-531
37037.356	-532
37037.396	-527
37037.436	-516
37037.476	-510
37037.516	-501
37037.556	-490
37037.596	-498
37037.636	-504
37037.676	-505
37037.716	-490
37037.756	-488
37037.796	-507
37037.836	-506
37037.876	-508
37037.916	-489
37037.956	-461
37037.996	-474
37038.036	-499
37038.076	-491
37038.116	-480
37038.156	-484
37038.196	-487
37038.236	-490
37038.276	-501
37038.316	-495
37038.356	-483
37038.396	-487
37038.436	-499
37038.476	-498
37038.516	-489
37038.556	-495
37038.596	-498
37038.636	-492
37038.676	-497
37038.716	-493
37038.756	-496
37038.796	-484
37038.836	-486
37038.876	-488
37038.916	-493
37038.956	-483
37038.996	-476
37039.036	-457
37039.076	-490
37039.116	-498
37039.156	-534
37039.196	-534
37039.236	-517
37039.276	-498
37039.316	-515
37039.356	-492
37039.396	-488
37039.436	-495
37039.476	-519
37039.516	-528
37039.556	-522
37039.596	-523
37039.636	-518
37039.676	-515
37039.716	-510
37039.756	-491
37039.796	-504
37039.836	-534
37039.876	-522
37039.916	-514
37039.956	-530
37039.996	-518
37040.036	-528
37040.076	-525
37040.116	-510
37040.156	-522
37040.196	-533
37040.236	-519
37040.276	-542
37040.316	-540
37040.356	-497
37040.396	-507
37040.436	-527
37040.476	-534
37040.516	-517
37040.556	-506
37040.596	-525
37040.636	-525
37040.676	-524
37040.716	-520
37040.756	-527
37040.796	-513
37040.836	-524
37040.876	-527
37040.916	-550
37040.956	-558
37040.996	-521
37041.036	-531
37041.076	-535
37041.116	-548
37041.156	-532
37041.196	-498
37041.236	-574
37041.276	-591
37041.316	-563
37041.356	-524
37041.396	-412
37041.436	-433
37041.476	-447
37041.516	-456
37041.556	-459
37041.596	-395
37041.636	-389
37041.676	-404
37041.716	-445
37041.756	-616
37041.796	-691
37041.836	-582
37041.876	-414
37041.916	-303
37041.956	-368
37041.996	-455
37042.036	-358
37042.076	-570
37042.116	-614
37042.156	-587
37042.196	-624
37042.236	-266
37042.276	-542
37042.316	-822
37042.356	-671
37042.396	-373
37042.436	-350
37042.476	-410
37042.516	-457
37042.556	-351
37042.596	-365
37042.636	-284
37042.676	-244
37042.716	-518
37042.756	-909
37042.796	-1077
37042.836	-943
37042.876	-650
37042.916	-445
37042.956	-318
37042.996	-298
37043.036	-155
37043.076	-277
37043.116	-530
37043.156	-466
37043.196	-466
37043.236	-382
37043.276	-371
37043.316	-380
37043.356	-535
37043.396	-759
37043.436	-647
37043.476	-819
37043.516	-927
37043.556	-681
37043.596	-145
37043.636	-178
37043.676	-497
37043.716	-494
37043.756	-321
37043.796	-442
37043.836	-611
37043.876	-240
37043.916	-241
37043.956	-744
37043.996	-1290
37044.036	-1093
37044.076	-714
37044.116	-624
37044.156	-223
37044.196	-225
37044.236	-470
37044.276	-510
37044.316	-492
37044.356	-718
37044.396	-547
37044.436	-418
37044.476	-316
37044.516	-480
37044.556	-487
37044.596	-713
37044.636	-506
37044.676	-574
37044.716	-494
37044.756	-629
37044.796	-546
37044.836	-496
37044.876	-648
37044.916	-488
37044.956	-314
37044.996	-340
37045.036	-356
37045.076	-269
37045.116	-206
37045.156	-322
37045.196	-682
37045.236	-856
37045.276	-1073
37045.316	-881
37045.356	-612
37045.396	-367
37045.436	-234
37045.476	-189
37045.516	-293
37045.556	-404
37045.596	-504
37045.636	-597
37045.676	-560
37045.716	-386
37045.756	-300
37045.796	-362
37045.836	-541
37045.876	-616
37045.916	-629
37045.956	-636
37045.996	-599
37046.036	-530
37046.076	-570
37046.116	-689
37046.156	-616
37046.196	-573
37046.236	-548
37046.276	-297
37046.316	-447
37046.356	-469
37046.396	-331
37046.436	-145
37046.476	-36
37046.516	-324
37046.556	-923
37046.596	-815
37046.636	-641
37046.676	-489
37046.716	-592
37046.756	-304
37046.796	61
37046.836	-285
37046.876	-579
37046.916	-759
37046.956	-404
37046.996	-269
37047.036	-422
37047.076	-372
37047.116	-751
37047.156	-487
37047.196	-129
37047.236	-869
37047.276	-913
37047.316	-949
37047.356	-815
37047.396	-853
37047.436	-769
37047.476	-328
37047.516	360
37047.556	-24
37047.596	-915
37047.636	-1423
37047.676	-794
37047.716	-109
37047.756	-285
37047.796	-830
37047.836	-868
37047.876	-339
37047.916	-21
37047.956	-6
37047.996	-384
37048.036	-295
37048.076	-283
37048.116	-1441
37048.156	-1037
37048.196	-780
37048.236	-544
37048.276	-576
37048.316	-494
37048.356	-214
37048.396	14
37048.436	-730
37048.476	-641
37048.516	-602
37048.556	-747
37048.596	-914
37048.636	-734
37048.676	-398
37048.716	-242
37048.756	-355
37048.796	-507
37048.836	-600
37048.876	-622
37048.916	-608
37048.956	-585
37048.996	-572
37049.036	-559
37049.076	-607
37049.116	-504
37049.156	-424
37049.196	-528
37049.236	-599
37049.276	-603
37049.316	-549
37049.356	-605
37049.396	-458
37049.436	-421
37049.476	-522
37049.516	-633
37049.556	-614
37049.596	-500
37049.636	-503
37049.676	-564
37049.716	-570
37049.756	-529
37049.796	-553
37049.836	-534
37049.876	-530
37049.916	-544
37049.956	-534
37049.996	-526
37050.036	-529
37050.076	-550
37050.116	-545
37050.156	-516
37050.196	-532
37050.236	-557
37050.276	-552
37050.316	-534
37050.356	-531
37050.396	-531
37050.436	-534
37050.476	-517
37050.516	-546
37050.556	-547
37050.596	-529
37050.636	-509
37050.676	-529
37050.716	-544
37050.756	-540
37050.796	-534
37050.836	-539
37050.876	-523
37050.916	-527
37050.956	-522
37050.996	-543
37051.036	-529
37051.076	-525
37051.116	-552
37051.156	-547
37051.196	-552
37051.236	-537
37051.276	-513
37051.316	-506
37051.356	-543
37051.396	-552
37051.436	-541
37051.476	-544
37051.516	-552
37051.556	-552
37051.596	-522
37051.636	-515
37051.676	-534
37051.716	-540
37051.756	-565
37051.796	-556
37051.836	-542
37051.876	-543
37051.916	-538
37051.956	-534
37051.996	-533
37052.036	-544
37052.076	-549
37052.116	-550
37052.156	-523
37052.196	-529
37052.236	-531
37052.276	-540
37052.316	-545
37052.356	-572
37052.396	-582
37052.436	-540
37052.476	-558
37052.516	-575
37052.556	-589
37052.596	-578
37052.636	-560
37052.676	-559
37052.716	-556
37052.756	-565
37052.796	-570
37052.836	-555
37052.876	-548
37052.916	-572
37052.956	-578
37052.996	-555
37053.036	-550
37053.076	-546
37053.116	-562
37053.156	-580
37053.196	-555
37053.236	-553
37053.276	-546
37053.316	-553
37053.356	-564
37053.396	-575
37053.436	-573
37053.476	-568
37053.516	-552
37053.556	-547
37053.596	-558
37053.636	-570
37053.676	-573
37053.716	-549
37053.756	-559
37053.796	-568
37053.836	-542
37053.876	-575
37053.916	-561
37053.956	-563
37053.996	-545
37054.036	-556
37054.076	-557
37054.116	-564
37054.156	-564
37054.196	-552
37054.236	-557
37054.276	-559
37054.316	-563
37054.356	-564
37054.396	-558
37054.436	-556
37054.476	-563
37054.516	-570
37054.556	-552
37054.596	-552
37054.636	-566
37054.676	-549
37054.716	-556
37054.756	-558
37054.796	-550
37054.836	-554
37054.876	-560
37054.916	-564
37054.956	-556
37054.996	-555
37055.036	-555
37055.076	-546
37055.116	-554
37055.156	-556
37055.196	-546
37055.236	-552
37055.276	-552
37055.316	-564
37055.356	-552
37055.396	-554
37055.436	-550
37055.476	-540
37055.516	-555
37055.556	-561
37055.596	-551
37055.636	-545
37055.676	-541
37055.716	-555
37055.756	-552
37055.796	-557
37055.836	-558
37055.876	-551
37055.916	-548
37055.956	-549
37055.996	-555
37056.036	-559
37056.076	-561
37056.116	-555
37056.156	-554
37056.196	-566
37056.236	-553
37056.276	-546
37056.316	-550
37056.356	-554
37056.396	-548
37056.436	-574
37056.476	-558
37056.516	-552
37056.556	-571
37056.596	-538
37056.636	-522
37056.676	-513
37056.716	-547
37056.756	-545
37056.796	-552
37056.836	-528
37056.876	-529
37056.916	-572
37056.956	-586
37056.996	-586
37057.036	-552
37057.076	-554
37057.116	-544
37057.156	-564
37057.196	-585
37057.236	-593
37057.276	-593
37057.316	-586
37057.356	-579
37057.396	-605
37057.436	-557
37057.476	-545
37057.516	-404
37057.556	-437
37057.596	-535
37057.636	-505
37057.676	-460
37057.716	-369
37057.756	-428
37057.796	-392
37057.836	-503
37057.876	-600
37057.916	-618
37057.956	-448
37057.996	-370
37058.036	-365
37058.076	-438
37058.116	-342
37058.156	-410
37058.196	-566
37058.236	-783
37058.276	-617
37058.316	-518
37058.356	-392
37058.396	-736
37058.436	-753
37058.476	-502
37058.516	-348
37058.556	-373
37058.596	-441
37058.636	-534
37058.676	-392
37058.716	-291
37058.756	-163
37058.796	-625
37058.836	-961
37058.876	-1044
37058.916	-804
37058.956	-437
37058.996	-293
37059.036	-413
37059.076	-620
37059.116	-525
37059.156	-321
37059.196	-222
37059.236	-387
37059.276	-449
37059.316	-451
37059.356	-434
37059.396	-340
37059.436	-364
37059.476	-595
37059.516	-705
37059.556	-769
37059.596	-611
37059.636	-700
37059.676	-772
37059.716	-439
37059.756	-269
37059.796	-336
37059.836	-426
37059.876	-443
37059.916	-332
37059.956	-437
37059.996	-394
37060.036	-256
37060.076	-556
37060.116	-852
37060.156	-1195
37060.196	-699
37060.236	-532
37060.276	-417
37060.316	-345
37060.356	-421
37060.396	-407
37060.436	-578
37060.476	-612
37060.516	-690
37060.556	-575
37060.596	-404
37060.636	-255
37060.676	-445
37060.716	-583
37060.756	-753
37060.796	-530
37060.836	-512
37060.876	-434
37060.916	-546
37060.956	-569
37060.996	-712
37061.036	-749
37061.076	-422
37061.116	-428
37061.156	-429
37061.196	-272
37061.236	-239
37061.276	-386
37061.316	-414
37061.356	-415
37061.396	-739
37061.436	-828
37061.476	-894
37061.516	-707
37061.556	-607
37061.596	-522
37061.636	-463
37061.676	-279
37061.716	-350
37061.756	-344
37061.796	-433
37061.836	-655
37061.876	-570
37061.916	-415
37061.956	-338
37061.996	-356
37062.036	-314
37062.076	-557
37062.116	-627
37062.156	-611
37062.196	-463
37062.236	-380
37062.276	-463
37062.316	-576
37062.356	-738
37062.396	-694
37062.436	-576
37062.476	-371
37062.516	-492
37062.556	-430
37062.596	-332
37062.636	-285
37062.676	-223
37062.716	-303
37062.756	-676
37062.796	-847
37062.836	-953
37062.876	-682
37062.916	-571
37062.956	-578
37062.996	-687
37063.036	-451
37063.076	-123
37063.116	-76
37063.156	-396
37063.196	-755
37063.236	-588
37063.276	-346
37063.316	-346
37063.356	-459
37063.396	-519
37063.436	-599
37063.476	-551
37063.516	-597
37063.556	-590
37063.596	-626
37063.636	-630
37063.676	-330
37063.716	-584
37063.756	-562
37063.796	-404
37063.836	-336
37063.876	-454
37063.916	-399
37063.956	-386
37063.996	-264
37064.036	-384
37064.076	-653
37064.116	-853
37064.156	-862
37064.196	-624
37064.236	-562
37064.276	-508
37064.316	-510
37064.356	-386
37064.396	-327
37064.436	-249
37064.476	-548
37064.516	-753
37064.556	-666
37064.596	-395
37064.636	-295
37064.676	-337
37064.716	-453
37064.756	-634
37064.796	-521
37064.836	-522
37064.876	-508
37064.916	-381
37064.956	-433
37064.996	-677
37065.036	-861
37065.076	-550
37065.116	-280
37065.156	-515
37065.196	-631
37065.236	-461
37065.276	-304
37065.316	-106
37065.356	-380
37065.396	-598
37065.436	-730
37065.476	-835
37065.516	-1015
37065.556	-733
37065.596	-488
37065.636	-247
37065.676	-389
37065.716	-654
37065.756	-706
37065.796	-439
37065.836	-522
37065.876	-499
37065.916	-725
37065.956	-571
37065.996	-333
37066.036	-196
37066.076	-373
37066.116	-552
37066.156	-736
37066.196	-593
37066.236	-338
37066.276	-525
37066.316	-494
37066.356	-562
37066.396	-498
37066.436	-533
37066.476	-335
37066.516	-445
37066.556	-730
37066.596	-987
37066.636	-718
37066.676	-692
37066.716	-566
37066.756	-572
37066.796	-623
37066.836	-376
37066.876	-450
37066.916	-649
37066.956	-744
37066.996	-585
37067.036	-653
37067.076	-646
37067.116	-623
37067.156	-553
37067.196	-516
37067.236	-553
37067.276	-650
37067.316	-718
37067.356	-622
37067.396	-600
37067.436	-588
37067.476	-595
37067.516	-617
37067.556	-615
37067.596	-610
37067.636	-611
37067.676	-571
37067.716	-563
37067.756	-619
37067.796	-589
37067.836	-558
37067.876	-577
37067.916	-593
37067.956	-561
37067.996	-587
37068.036	-593
37068.076	-589
37068.116	-577
37068.156	-579
37068.196	-566
37068.236	-552
37068.276	-571
37068.316	-617
37068.356	-601
37068.396	-568
37068.436	-566
37068.476	-569
37068.516	-542
37068.556	-552
37068.596	-596
37068.636	-603
37068.676	-591
37068.716	-568
37068.756	-548
37068.796	-573
37068.836	-569
37068.876	-587
37068.916	-580
37068.956	-568
37068.996	-569
37069.036	-569
37069.076	-561
37069.116	-564
37069.156	-578
37069.196	-587
37069.236	-580
37069.276	-577
37069.316	-556
37069.356	-643
37069.396	-617
37069.436	-582
37069.476	-522
37069.516	-384
37069.556	-368
37069.596	-424
37069.636	-502
37069.676	-547
37069.716	-551
37069.756	-554
37069.796	-464
37069.836	-478
37069.876	-513
37069.916	-600
37069.956	-513
37069.996	-511
37070.036	-516
37070.076	-389
37070.116	-403
37070.156	-449
37070.196	-492
37070.236	-430
37070.276	-348
37070.316	-438
37070.356	-795
37070.396	-588
37070.436	-522
37070.476	-362
37070.516	-506
37070.556	-746
37070.596	-549
37070.636	-402
37070.676	-491
37070.716	-421
37070.756	-414
37070.796	-333
37070.836	-344
37070.876	-380
37070.916	-310
37070.956	-366
37070.996	-724
37071.036	-854
37071.076	-1027
37071.116	-744
37071.156	-536
37071.196	-404
37071.236	-427
37071.276	-309
37071.316	-316
37071.356	-398
37071.396	-448
37071.436	-605
37071.476	-475
37071.516	-427
37071.556	-421
37071.596	-323
37071.636	-419
37071.676	-575
37071.716	-590
37071.756	-698
37071.796	-510
37071.836	-530
37071.876	-607
37071.916	-436
37071.956	-522
37071.996	-539
37072.036	-457
37072.076	-354
37072.116	-347
37072.156	-394
37072.196	-458
37072.236	-383
37072.276	-652
37072.316	-803
37072.356	-1016
37072.396	-903
37072.436	-604
37072.476	-403
37072.516	-152
37072.556	-258
37072.596	-382
37072.636	-564
37072.676	-669
37072.716	-512
37072.756	-403
37072.796	-332
37072.836	-261
37072.876	-325
37072.916	-630
37072.956	-718
37072.996	-543
37073.036	-420
37073.076	-504
37073.116	-590
37073.156	-755
37073.196	-743
37073.236	-490
37073.276	-272
37073.316	-437
37073.356	-385
37073.396	-258
37073.436	-391
37073.476	-717
37073.516	-836
37073.556	-792
37073.596	-617
37073.636	-398
37073.676	-429
37073.716	-618
37073.756	-613
37073.796	-587
37073.836	-550
37073.876	-511
37073.916	-503
37073.956	-463
37073.996	-441
37074.036	-487
37074.076	-489
37074.116	-538
37074.156	-522
37074.196	-498
37074.236	-505
37074.276	-527
37074.316	-557
37074.356	-514
37074.396	-492
37074.436	-487
37074.476	-571
37074.516	-552
37074.556	-507
37074.596	-504
37074.636	-531
37074.676	-530
37074.716	-532
37074.756	-504
37074.796	-497
37074.836	-562
37074.876	-581
37074.916	-550
37074.956	-518
37074.996	-525
37075.036	-550
37075.076	-555
37075.116	-546
37075.156	-526
37075.196	-551
37075.236	-542
37075.276	-526
37075.316	-541
37075.356	-550
37075.396	-547
37075.436	-545
37075.476	-536
37075.516	-519
37075.556	-513
37075.596	-541
37075.636	-511
37075.676	-327
37075.716	-691
37075.756	-630
37075.796	-500
37075.836	-473
37075.876	-536
37075.916	-545
37075.956	-559
37075.996	-484
37076.036	-399
37076.076	-362
37076.116	-348
37076.156	-451
37076.196	-639
37076.236	-594
37076.276	-511
37076.316	-451
37076.356	-415
37076.396	-432
37076.436	-405
37076.476	-344
37076.516	-604
37076.556	-681
37076.596	-640
37076.636	-569
37076.676	-521
37076.716	-486
37076.756	-547
37076.796	-577
37076.836	-606
37076.876	-598
37076.916	-520
37076.956	-510
37076.996	-520
37077.036	-531
37077.076	-575
37077.116	-580
37077.156	-535
37077.196	-530
37077.236	-570
37077.276	-578
37077.316	-629
37077.356	-669
37077.396	-600
37077.436	-517
37077.476	-503
37077.516	-553
37077.556	-544
37077.596	-545
37077.636	-457
37077.676	-451
37077.716	-496
37077.756	-544
37077.796	-513
37077.836	-588
37077.876	-522
37077.916	-464
37077.956	-520
37077.996	-533
37078.036	-530
37078.076	-559
37078.116	-533
37078.156	-502
37078.196	-494
37078.236	-537
37078.276	-523
37078.316	-511
37078.356	-531
37078.396	-536
37078.436	-514
37078.476	-497
37078.516	-530
37078.556	-533
37078.596	-521
37078.636	-528
37078.676	-524
37078.716	-522
37078.756	-526
37078.796	-522
37078.836	-539
37078.876	-557
37078.916	-553
37078.956	-537
37078.996	-530
37079.036	-534
37079.076	-546
37079.116	-547
37079.156	-544
37079.196	-549
37079.236	-545
37079.276	-546
37079.316	-538
37079.356	-543
37079.396	-565
37079.436	-577
37079.476	-564
37079.516	-570
37079.556	-589
37079.596	-577
37079.636	-574
37079.676	-572
37079.716	-580
37079.756	-582
37079.796	-582
37079.836	-583
37079.876	-584
37079.916	-595
37079.956	-585
37079.996	-598
37080.036	-591
37080.076	-600
37080.116	-589
37080.156	-575
37080.196	-593
37080.236	-605
37080.276	-595
37080.316	-584
37080.356	-582
37080.396	-594
37080.436	-615
37080.476	-587
37080.516	-575
37080.556	-578
37080.596	-581
37080.636	-591
37080.676	-588
37080.716	-601
37080.756	-598
37080.796	-581
37080.836	-581
37080.876	-582
37080.916	-590
37080.956	-593
37080.996	-590
37081.036	-587
37081.076	-584
37081.116	-581
37081.156	-596
37081.196	-601
37081.236	-581
37081.276	-565
37081.316	-592
37081.356	-598
37081.396	-585
37081.436	-570
37081.476	-602
37081.516	-602
37081.556	-579
37081.596	-588
37081.636	-593
37081.676	-587
37081.716	-587
37081.756	-585
37081.796	-606
37081.836	-611
37081.876	-577
37081.916	-579
37081.956	-611
37081.996	-589
37082.036	-586
37082.076	-609
37082.116	-599
37082.156	-582
37082.196	-600
37082.236	-613
37082.276	-582
37082.316	-585
37082.356	-603
37082.396	-622
37082.436	-603
37082.476	-594
37082.516	-599
37082.556	-606
37082.596	-593
37082.636	-597
37082.676	-606
37082.716	-611
37082.756	-597
37082.796	-587
37082.836	-598
37082.876	-608
37082.916	-605
37082.956	-583
37082.996	-587
37083.036	-614
37083.076	-605
37083.116	-605
37083.156	-576
37083.196	-610
37083.236	-608
37083.276	-593
37083.316	-600
37083.356	-594
37083.396	-596
37083.436	-611
37083.476	-599
37083.516	-587
37083.556	-597
37083.596	-604
37083.636	-616
37083.676	-594
37083.716	-587
37083.756	-594
37083.796	-609
37083.836	-589
37083.876	-602
37083.916	-608
37083.956	-600
37083.996	-584
37084.036	-588
37084.076	-603
37084.116	-598
37084.156	-600
37084.196	-601
37084.236	-597
37084.276	-599
37084.316	-609
37084.356	-593
37084.396	-609
37084.436	-606
37084.476	-593
37084.516	-599
37084.556	-612
37084.596	-604
37084.636	-593
37084.676	-602
37084.716	-607
37084.756	-604
37084.796	-610
37084.836	-595
37084.876	-600
37084.916	-599
37084.956	-613
37084.996	-602
37085.036	-593
37085.076	-607
37085.116	-605
37085.156	-612
37085.196	-593
37085.236	-597
37085.276	-613
37085.316	-608
37085.356	-598
37085.396	-601
37085.436	-613
37085.476	-596
37085.516	-596
37085.556	-601
37085.596	-636
37085.636	-647
37085.676	-929
37085.716	-454
37085.756	-947
37085.796	-137
37085.836	-843
37085.876	-702
37085.916	-605
37085.956	-516
37085.996	-562
37086.036	-627
37086.076	-647
37086.116	-614
37086.156	-583
37086.196	-611
37086.236	-615
37086.276	-609
37086.316	-612
37086.356	-610
37086.396	-605
37086.436	-606
37086.476	-609
37086.516	-597
37086.556	-608
37086.596	-616
37086.636	-617
37086.676	-600
37086.716	-604
37086.756	-616
37086.796	-614
37086.836	-602
37086.876	-605
37086.916	-612
37086.956	-608
37086.996	-605
37087.036	-611
37087.076	-610
37087.116	-602
37087.156	-617
37087.196	-601
37087.236	-605
37087.276	-614
37087.316	-650
37087.356	-669
37087.396	-278
37087.436	-946
37087.476	-126
37087.516	-955
37087.556	-690
37087.596	-647
37087.636	-813
37087.676	-670
37087.716	-552
37087.756	-465
37087.796	-568
37087.836	-676
37087.876	-662
37087.916	-610
37087.956	-582
37087.996	-604
37088.036	-609
37088.076	-592
37088.116	-589
37088.156	-594
37088.196	-617
37088.236	-764
37088.276	-506
37088.316	-492
37088.356	-726
37088.396	-586
37088.436	-531
37088.476	-633
37088.516	-632
37088.556	-628
37088.596	-911
37088.636	-573
37088.676	28
37088.716	-1026
37088.756	-180
37088.796	-605
37088.836	-761
37088.876	-797
37088.916	-635
37088.956	-493
37088.996	-529
37089.036	-634
37089.076	-655
37089.116	-586
37089.156	-582
37089.196	-609
37089.236	-606
37089.276	-593
37089.316	-606
37089.356	-604
37089.396	-595
37089.436	-601
37089.476	-593
37089.516	-598
37089.556	-613
37089.596	-599
37089.636	-599
37089.676	-593
37089.716	-596
37089.756	-593
37089.796	-611
37089.836	-597
37089.876	-590
37089.916	-633
37089.956	-682
37089.996	-846
37090.036	-325
37090.076	-924
37090.116	-404
37090.156	-910
37090.196	-690
37090.236	-640
37090.276	-469
37090.316	-534
37090.356	-623
37090.396	-649
37090.436	-636
37090.476	-596
37090.516	-598
37090.556	-605
37090.596	-720
37090.636	-441
37090.676	-401
37090.716	-851
37090.756	-184
37090.796	-441
37090.836	-701
37090.876	-740
37090.916	-570
37090.956	-528
37090.996	-540
37091.036	-567
37091.076	-590
37091.116	-597
37091.156	-564
37091.196	-581
37091.236	-596
37091.276	-614
37091.316	-558
37091.356	-526
37091.396	-517
37091.436	-505
37091.476	-546
37091.516	-554
37091.556	-545
37091.596	-510
37091.636	-497
37091.676	-496
37091.716	-528
37091.756	-487
37091.796	-479
37091.836	-453
37091.876	-445
37091.916	-461
37091.956	-388
37091.996	-421
37092.036	-429
37092.076	-481
37092.116	-394
37092.156	-483
37092.196	-456
37092.236	-369
37092.276	-331
37092.316	-684
37092.356	-712
37092.396	-378
37092.436	-240
37092.476	-350
37092.516	-405
37092.556	-371
37092.596	-407
37092.636	-366
37092.676	-252
37092.716	-551
37092.756	-865
37092.796	-919
37092.836	-641
37092.876	-671
37092.916	-620
37092.956	-513
37092.996	-481
37093.036	-415
37093.076	-307
37093.116	-233
37093.156	-307
37093.196	-445
37093.236	-699
37093.276	-670
37093.316	-494
37093.356	-389
37093.396	-510
37093.436	-573
37093.476	-535
37093.516	-616
37093.556	-469
37093.596	-427
37093.636	-424
37093.676	-457
37093.716	-769
37093.756	-685
37093.796	-435
37093.836	-374
37093.876	-457
37093.916	-436
37093.956	-238
37093.996	-681
37094.036	-824
37094.076	-683
37094.116	-350
37094.156	-402
37094.196	-674
37094.236	-723
37094.276	-790
37094.316	-575
37094.356	-310
37094.396	-271
37094.436	-481
37094.476	-542
37094.516	-530
37094.556	-497
37094.596	-638
37094.636	-534
37094.676	-611
37094.716	-547
37094.756	-429
37094.796	-403
37094.836	-469
37094.876	-532
37094.916	-546
37094.956	-612
37094.996	-617
37095.036	-540
37095.076	-467
37095.116	-491
37095.156	-534
37095.196	-556
37095.236	-544
37095.276	-537
37095.316	-567
37095.356	-565
37095.396	-541
37095.436	-522
37095.476	-517
37095.516	-536
37095.556	-534
37095.596	-545
37095.636	-548
37095.676	-546
37095.716	-550
37095.756	-533
37095.796	-527
37095.836	-532
37095.876	-534
37095.916	-539
37095.956	-541
37095.996	-532
37096.036	-536
37096.076	-536
37096.116	-538
37096.156	-525
37096.196	-534
37096.236	-549
37096.276	-547
37096.316	-533
37096.356	-524
37096.396	-532
37096.436	-548
37096.476	-550
37096.516	-537
37096.556	-527
37096.596	-535
37096.636	-534
37096.676	-536
37096.716	-540
37096.756	-544
37096.796	-534
37096.836	-515
37096.876	-530
37096.916	-542
37096.956	-558
37096.996	-547
37097.036	-540
37097.076	-540
37097.116	-528
37097.156	-528
37097.196	-544
37097.236	-546
37097.276	-537
37097.316	-528
37097.356	-540
37097.396	-540
37097.436	-554
37097.476	-534
37097.516	-531
37097.556	-528
37097.596	-523
37097.636	-534
37097.676	-546
37097.716	-537
37097.756	-524
37097.796	-537
37097.836	-546
37097.876	-539
37097.916	-527
37097.956	-534
37097.996	-550
37098.036	-544
37098.076	-530
37098.116	-532
37098.156	-540
37098.196	-540
37098.236	-535
37098.276	-548
37098.316	-549
37098.356	-528
37098.396	-523
37098.436	-522
37098.476	-546
37098.516	-554
37098.556	-522
37098.596	-514
37098.636	-575
37098.676	-398
37098.716	-618
37098.756	14
37098.796	-860
37098.836	-930
37098.876	-386
37098.916	-1000
37098.956	57
37098.996	-671
37099.036	-850
37099.076	-531
37099.116	-297
37099.156	-374
37099.196	-603
37099.236	-623
37099.276	-577
37099.316	-520
37099.356	-522
37099.396	-555
37099.436	-593
37099.476	-510
37099.516	-534
37099.556	-540
37099.596	-556
37099.636	-539
37099.676	-569
37099.716	-504
37099.756	-510
37099.796	-556
37099.836	-585
37099.876	-546
37099.916	-519
37099.956	-528
37099.996	-520
37100.036	-549
37100.076	-639
37100.116	-558
37100.156	-428
37100.196	-498
37100.236	-555
37100.276	-564
37100.316	-571
37100.356	-601
37100.396	-599
37100.436	-529
37100.476	-503
37100.516	-517
37100.556	-600
37100.596	-578
37100.636	-552
37100.676	-574
37100.716	-556
37100.756	-574
37100.796	-581
37100.836	-546
37100.876	-557
37100.916	-574
37100.956	-551
37100.996	-557
37101.036	-561
37101.076	-553
37101.116	-540
37101.156	-552
37101.196	-599
37101.236	-574
37101.276	-544
37101.316	-552
37101.356	-558
37101.396	-552
37101.436	-336
37101.476	-976
37101.516	-1105
37101.556	-187
37101.596	-1012
37101.636	-468
37101.676	-187
37101.716	-302
37101.756	-464
37101.796	-393
37101.836	-351
37101.876	-501
37101.916	-608
37101.956	-573
37101.996	-587
37102.036	-529
37102.076	-456
37102.116	-388
37102.156	-412
37102.196	-334
37102.236	-390
37102.276	-647
37102.316	-541
37102.356	-564
37102.396	-404
37102.436	-405
37102.476	-492
37102.516	-436
37102.556	-479
37102.596	-426
37102.636	-469
37102.676	-529
37102.716	-463
37102.756	-402
37102.796	-386
37102.836	-126
37102.876	-286
37102.916	-786
37102.956	-915
37102.996	-934
37103.036	-704
37103.076	-469
37103.116	-431
37103.156	-658
37103.196	-625
37103.236	-436
37103.276	-305
37103.316	-299
37103.356	-532
37103.396	-573
37103.436	-404
37103.476	-299
37103.516	-422
37103.556	-504
37103.596	-381
37103.636	-635
37103.676	-596
37103.716	-699
37103.756	-453
37103.796	-343
37103.836	-318
37103.876	-649
37103.916	-725
37103.956	-609
37103.996	-474
37104.036	-386
37104.076	-400
37104.116	-280
37104.156	-230
37104.196	-255
37104.236	-286
37104.276	-585
37104.316	-750
37104.356	-752
37104.396	-653
37104.436	-452
37104.476	-377
37104.516	-527
37104.556	-529
37104.596	-291
37104.636	-172
37104.676	-244
37104.716	-509
37104.756	-525
37104.796	-373
37104.836	-430
37104.876	-400
37104.916	-556
37104.956	-529
37104.996	-475
37105.036	-475
37105.076	-768
37105.116	-853
37105.156	-763
37105.196	-563
37105.236	-267
37105.276	-313
37105.316	-357
37105.356	-338
37105.396	-314
37105.436	-202
37105.476	-245
37105.516	-260
37105.556	-629
37105.596	-733
37105.636	-647
37105.676	-270
37105.716	-516
37105.756	-583
37105.796	-649
37105.836	-537
37105.876	-443
37105.916	-531
37105.956	-604
37105.996	-572
37106.036	-386
37106.076	-381
37106.116	-456
37106.156	-447
37106.196	-296
37106.236	-635
37106.276	-724
37106.316	-934
37106.356	-835
37106.396	-596
37106.436	-536
37106.476	-569
37106.516	-497
37106.556	-575
37106.596	-607
37106.636	-398
37106.676	-412
37106.716	-659
37106.756	-777
37106.796	-593
37106.836	-483
37106.876	-617
37106.916	-709
37106.956	-715
37106.996	-524
37107.036	-396
37107.076	-457
37107.116	-576
37107.156	-604
37107.196	-575
37107.236	-529
37107.276	-499
37107.316	-519
37107.356	-539
37107.396	-529
37107.436	-525
37107.476	-555
37107.516	-569
37107.556	-559
37107.596	-531
37107.636	-542
37107.676	-558
37107.716	-548
37107.756	-528
37107.796	-554
37107.836	-576
37107.876	-561
37107.916	-531
37107.956	-549
37107.996	-576
37108.036	-605
37108.076	-578
37108.116	-563
37108.156	-562
37108.196	-579
37108.236	-587
37108.276	-581
37108.316	-581
37108.356	-598
37108.396	-595
37108.436	-586
37108.476	-568
37108.516	-593
37108.556	-592
37108.596	-605
37108.636	-595
37108.676	-611
37108.716	-565
37108.756	-544
37108.796	-564
37108.836	-634
37108.876	-578
37108.916	-558
37108.956	-595
37108.996	-599
37109.036	-598
37109.076	-587
37109.116	-580
37109.156	-578
37109.196	-576
37109.236	-586
37109.276	-579
37109.316	-579
37109.356	-580
37109.396	-584
37109.436	-583
37109.476	-582
37109.516	-579
37109.556	-578
37109.596	-573
37109.636	-581
37109.676	-583
37109.716	-579
37109.756	-581
37109.796	-587
37109.836	-578
37109.876	-551
37109.916	-544
37109.956	-599
37109.996	-616
37110.036	-593
37110.076	-555
37110.116	-563
37110.156	-591
37110.196	-602
37110.236	-580
37110.276	-585
37110.316	-595
37110.356	-580
37110.396	-560
37110.436	-533
37110.476	-569
37110.516	-629
37110.556	-627
37110.596	-586
37110.636	-551
37110.676	-551
37110.716	-570
37110.756	-595
37110.796	-582
37110.836	-558
37110.876	-542
37110.916	-557
37110.956	-563
37110.996	-563
37111.036	-543
37111.076	-524
37111.116	-550
37111.156	-582
37111.196	-556
37111.236	-529
37111.276	-534
37111.316	-542
37111.356	-569
37111.396	-551
37111.436	-606
37111.476	-622
37111.516	-535
37111.556	-563
37111.596	-593
37111.636	-588
37111.676	-533
37111.716	-538
37111.756	-561
37111.796	-529
37111.836	-485
37111.876	-490
37111.916	-516
37111.956	-428
37111.996	-451
37112.036	-458
37112.076	-534
37112.116	-651
37112.156	-536
37112.196	-435
37112.236	-514
37112.276	-546
37112.316	-321
37112.356	-486
37112.396	-564
37112.436	-640
37112.476	-558
37112.516	-463
37112.556	-394
37112.596	-438
37112.636	-616
37112.676	-525
37112.716	-392
37112.756	-392
37112.796	-404
37112.836	-473
37112.876	-562
37112.916	-484
37112.956	-422
[truncated: 111,872 more rows]
