# Supplementary material for: A Novel Algorithm for Movement Artifact Removal in ECG Signals Acquired from Wearable Systems Applied to Horses
Source: PLoS One. 2015 Oct 20;10(10):e0140783. doi: 10.1371/journal.pone.0140783 (PMC4618928; doi:10.1371/journal.pone.0140783)
Supplement: S1 Supporting Information — Electrocardiographic and Accellerometric data. (ZIP) [file pone.0140783.s001.zip › Available Data/LadyEva_2_AccY.txt]

37032.996	-658
37033.036	-444
37033.076	-566
37033.116	-485
37033.156	-419
37033.196	-617
37033.236	-626
37033.276	-676
37033.316	-607
37033.356	-381
37033.396	-675
37033.436	-791
37033.476	-712
37033.516	-766
37033.556	-713
37033.596	-404
37033.636	-529
37033.676	-836
37033.716	-476
37033.756	-498
37033.796	-776
37033.836	-421
37033.876	-618
37033.916	-682
37033.956	-705
37033.996	-752
37034.036	-687
37034.076	-503
37034.116	-374
37034.156	-589
37034.196	-655
37034.236	-562
37034.276	-283
37034.316	-449
37034.356	-622
37034.396	-657
37034.436	-532
37034.476	-650
37034.516	-730
37034.556	-677
37034.596	-605
37034.636	-497
37034.676	-479
37034.716	-570
37034.756	-605
37034.796	-683
37034.836	-578
37034.876	-595
37034.916	-521
37034.956	-506
37034.996	-549
37035.036	-583
37035.076	-574
37035.116	-581
37035.156	-552
37035.196	-570
37035.236	-567
37035.276	-575
37035.316	-564
37035.356	-567
37035.396	-545
37035.436	-550
37035.476	-552
37035.516	-555
37035.556	-575
37035.596	-563
37035.636	-546
37035.676	-546
37035.716	-540
37035.756	-551
37035.796	-558
37035.836	-552
37035.876	-558
37035.916	-551
37035.956	-546
37035.996	-551
37036.036	-558
37036.076	-561
37036.116	-541
37036.156	-540
37036.196	-522
37036.236	-524
37036.276	-549
37036.316	-566
37036.356	-564
37036.396	-592
37036.436	-580
37036.476	-559
37036.516	-550
37036.556	-541
37036.596	-548
37036.636	-559
37036.676	-573
37036.716	-590
37036.756	-576
37036.796	-570
37036.836	-575
37036.876	-587
37036.916	-575
37036.956	-551
37036.996	-549
37037.036	-564
37037.076	-586
37037.116	-589
37037.156	-584
37037.196	-577
37037.236	-581
37037.276	-576
37037.316	-581
37037.356	-583
37037.396	-581
37037.436	-584
37037.476	-590
37037.516	-599
37037.556	-602
37037.596	-606
37037.636	-607
37037.676	-595
37037.716	-606
37037.756	-600
37037.796	-601
37037.836	-609
37037.876	-603
37037.916	-601
37037.956	-608
37037.996	-606
37038.036	-617
37038.076	-624
37038.116	-611
37038.156	-611
37038.196	-613
37038.236	-611
37038.276	-604
37038.316	-605
37038.356	-604
37038.396	-599
37038.436	-603
37038.476	-610
37038.516	-611
37038.556	-605
37038.596	-604
37038.636	-599
37038.676	-609
37038.716	-605
37038.756	-607
37038.796	-618
37038.836	-611
37038.876	-610
37038.916	-610
37038.956	-615
37038.996	-631
37039.036	-649
37039.076	-598
37039.116	-612
37039.156	-570
37039.196	-594
37039.236	-570
37039.276	-571
37039.316	-590
37039.356	-593
37039.396	-590
37039.436	-602
37039.476	-588
37039.516	-583
37039.556	-581
37039.596	-574
37039.636	-592
37039.676	-579
37039.716	-596
37039.756	-595
37039.796	-590
37039.836	-590
37039.876	-577
37039.916	-579
37039.956	-582
37039.996	-581
37040.036	-573
37040.076	-578
37040.116	-580
37040.156	-583
37040.196	-577
37040.236	-581
37040.276	-578
37040.316	-575
37040.356	-581
37040.396	-585
37040.436	-578
37040.476	-570
37040.516	-592
37040.556	-594
37040.596	-585
37040.636	-571
37040.676	-595
37040.716	-593
37040.756	-577
37040.796	-580
37040.836	-578
37040.876	-558
37040.916	-549
37040.956	-577
37040.996	-581
37041.036	-566
37041.076	-576
37041.116	-562
37041.156	-588
37041.196	-603
37041.236	-556
37041.276	-504
37041.316	-545
37041.356	-577
37041.396	-585
37041.436	-613
37041.476	-662
37041.516	-649
37041.556	-632
37041.596	-610
37041.636	-575
37041.676	-523
37041.716	-483
37041.756	-450
37041.796	-537
37041.836	-719
37041.876	-791
37041.916	-744
37041.956	-635
37041.996	-619
37042.036	-522
37042.076	-664
37042.116	-701
37042.156	-668
37042.196	-589
37042.236	-443
37042.276	-514
37042.316	-651
37042.356	-677
37042.396	-649
37042.436	-629
37042.476	-625
37042.516	-628
37042.556	-611
37042.596	-605
37042.636	-637
37042.676	-668
37042.716	-733
37042.756	-643
37042.796	-476
37042.836	-489
37042.876	-410
37042.916	-509
37042.956	-627
37042.996	-690
37043.036	-562
37043.076	-712
37043.116	-791
37043.156	-866
37043.196	-782
37043.236	-668
37043.276	-591
37043.316	-486
37043.356	-657
37043.396	-795
37043.436	-565
37043.476	-451
37043.516	-485
37043.556	-583
37043.596	-616
37043.636	-478
37043.676	-675
37043.716	-658
37043.756	-641
37043.796	-655
37043.836	-599
37043.876	-428
37043.916	-540
37043.956	-569
37043.996	-593
37044.036	-682
37044.076	-558
37044.116	-683
37044.156	-549
37044.196	-341
37044.236	-303
37044.276	-605
37044.316	-646
37044.356	-604
37044.396	-750
37044.436	-641
37044.476	-510
37044.516	-312
37044.556	-579
37044.596	-890
37044.636	-728
37044.676	-602
37044.716	-469
37044.756	-535
37044.796	-533
37044.836	-433
37044.876	-564
37044.916	-749
37044.956	-748
37044.996	-731
37045.036	-712
37045.076	-578
37045.116	-532
37045.156	-559
37045.196	-702
37045.236	-552
37045.276	-516
37045.316	-607
37045.356	-478
37045.396	-558
37045.436	-598
37045.476	-502
37045.516	-605
37045.556	-708
37045.596	-792
37045.636	-781
37045.676	-794
37045.716	-642
37045.756	-552
37045.796	-469
37045.836	-546
37045.876	-989
37045.916	-627
37045.956	-491
37045.996	-492
37046.036	-652
37046.076	-658
37046.116	-651
37046.156	-589
37046.196	-587
37046.236	-706
37046.276	-424
37046.316	-608
37046.356	-685
37046.396	-808
37046.436	-877
37046.476	-786
37046.516	-599
37046.556	-521
37046.596	-488
37046.636	-413
37046.676	-529
37046.716	-784
37046.756	-799
37046.796	-702
37046.836	-706
37046.876	-721
37046.916	-807
37046.956	-870
37046.996	-837
37047.036	-692
37047.076	-266
37047.116	-149
37047.156	-380
37047.196	-421
37047.236	-636
37047.276	-697
37047.316	-758
37047.356	-1013
37047.396	-978
37047.436	-591
37047.476	29
37047.516	127
37047.556	-262
37047.596	-480
37047.636	-620
37047.676	-778
37047.716	-1093
37047.756	-905
37047.796	-955
37047.836	-658
37047.876	-556
37047.916	-240
37047.956	-16
37047.996	-674
37048.036	-605
37048.076	-744
37048.116	-850
37048.156	-732
37048.196	-602
37048.236	-726
37048.276	-700
37048.316	-519
37048.356	-492
37048.396	-529
37048.436	-488
37048.476	-499
37048.516	-334
37048.556	-239
37048.596	-368
37048.636	-658
37048.676	-801
37048.716	-807
37048.756	-647
37048.796	-535
37048.836	-451
37048.876	-472
37048.916	-485
37048.956	-527
37048.996	-682
37049.036	-616
37049.076	-656
37049.116	-588
37049.156	-640
37049.196	-519
37049.236	-500
37049.276	-551
37049.316	-527
37049.356	-647
37049.396	-571
37049.436	-539
37049.476	-545
37049.516	-522
37049.556	-537
37049.596	-570
37049.636	-571
37049.676	-552
37049.716	-551
37049.756	-554
37049.796	-581
37049.836	-570
37049.876	-564
37049.916	-553
37049.956	-566
37049.996	-564
37050.036	-562
37050.076	-565
37050.116	-573
37050.156	-570
37050.196	-566
37050.236	-549
37050.276	-553
37050.316	-570
37050.356	-559
37050.396	-567
37050.436	-587
37050.476	-575
37050.516	-561
37050.556	-575
37050.596	-568
37050.636	-577
37050.676	-559
37050.716	-558
37050.756	-580
37050.796	-579
37050.836	-576
37050.876	-583
37050.916	-581
37050.956	-577
37050.996	-556
37051.036	-547
37051.076	-575
37051.116	-581
37051.156	-572
37051.196	-561
37051.236	-568
37051.276	-565
37051.316	-573
37051.356	-563
37051.396	-574
37051.436	-575
37051.476	-571
37051.516	-558
37051.556	-578
37051.596	-578
37051.636	-545
37051.676	-558
37051.716	-568
37051.756	-564
37051.796	-575
37051.836	-561
37051.876	-553
37051.916	-569
37051.956	-566
37051.996	-554
37052.036	-561
37052.076	-556
37052.116	-574
37052.156	-575
37052.196	-559
37052.236	-572
37052.276	-577
37052.316	-564
37052.356	-557
37052.396	-540
37052.436	-545
37052.476	-540
37052.516	-534
37052.556	-537
37052.596	-546
37052.636	-536
37052.676	-552
37052.716	-548
37052.756	-545
37052.796	-546
37052.836	-551
37052.876	-546
37052.916	-540
37052.956	-547
37052.996	-546
37053.036	-550
37053.076	-540
37053.116	-546
37053.156	-558
37053.196	-544
37053.236	-550
37053.276	-551
37053.316	-542
37053.356	-550
37053.396	-544
37053.436	-542
37053.476	-542
37053.516	-547
37053.556	-544
37053.596	-552
37053.636	-546
37053.676	-543
37053.716	-544
37053.756	-549
37053.796	-540
37053.836	-552
37053.876	-556
37053.916	-545
37053.956	-550
37053.996	-546
37054.036	-547
37054.076	-546
37054.116	-548
37054.156	-547
37054.196	-547
37054.236	-555
37054.276	-548
37054.316	-546
37054.356	-547
37054.396	-546
37054.436	-546
37054.476	-547
37054.516	-546
37054.556	-550
37054.596	-544
37054.636	-552
37054.676	-561
37054.716	-546
37054.756	-549
37054.796	-547
37054.836	-545
37054.876	-555
37054.916	-553
37054.956	-553
37054.996	-545
37055.036	-548
37055.076	-554
37055.116	-554
37055.156	-551
37055.196	-553
37055.236	-564
37055.276	-557
37055.316	-553
37055.356	-555
37055.396	-552
37055.436	-554
37055.476	-549
37055.516	-559
37055.556	-562
37055.596	-560
37055.636	-555
37055.676	-548
37055.716	-549
37055.756	-558
37055.796	-555
37055.836	-548
37055.876	-552
37055.916	-558
37055.956	-551
37055.996	-551
37056.036	-551
37056.076	-551
37056.116	-549
37056.156	-551
37056.196	-550
37056.236	-552
37056.276	-552
37056.316	-555
37056.356	-547
37056.396	-545
37056.436	-560
37056.476	-570
37056.516	-547
37056.556	-540
37056.596	-553
37056.636	-565
37056.676	-572
37056.716	-557
37056.756	-571
37056.796	-575
37056.836	-562
37056.876	-563
37056.916	-536
37056.956	-546
37056.996	-537
37057.036	-540
37057.076	-545
37057.116	-549
37057.156	-543
37057.196	-522
37057.236	-535
37057.276	-552
37057.316	-526
37057.356	-530
37057.396	-534
37057.436	-476
37057.476	-580
37057.516	-602
37057.556	-594
37057.596	-593
37057.636	-609
37057.676	-632
37057.716	-588
37057.756	-595
37057.796	-564
37057.836	-457
37057.876	-529
37057.916	-658
37057.956	-749
37057.996	-795
37058.036	-742
37058.076	-617
37058.116	-592
37058.156	-508
37058.196	-670
37058.236	-783
37058.276	-593
37058.316	-579
37058.356	-427
37058.396	-653
37058.436	-571
37058.476	-661
37058.516	-647
37058.556	-602
37058.596	-617
37058.636	-629
37058.676	-559
37058.716	-678
37058.756	-620
37058.796	-801
37058.836	-615
37058.876	-522
37058.916	-541
37058.956	-473
37058.996	-633
37059.036	-570
37059.076	-488
37059.116	-475
37059.156	-673
37059.196	-765
37059.236	-860
37059.276	-818
37059.316	-735
37059.356	-658
37059.396	-538
37059.436	-606
37059.476	-811
37059.516	-787
37059.556	-559
37059.596	-493
37059.636	-179
37059.676	-535
37059.716	-599
37059.756	-634
37059.796	-736
37059.836	-682
37059.876	-664
37059.916	-694
37059.956	-677
37059.996	-442
37060.036	-548
37060.076	-676
37060.116	-611
37060.156	-673
37060.196	-688
37060.236	-653
37060.276	-620
37060.316	-483
37060.356	-242
37060.396	-398
37060.436	-706
37060.476	-699
37060.516	-519
37060.556	-676
37060.596	-625
37060.636	-450
37060.676	-289
37060.716	-694
37060.756	-1011
37060.796	-641
37060.836	-630
37060.876	-596
37060.916	-598
37060.956	-374
37060.996	-521
37061.036	-719
37061.076	-704
37061.116	-670
37061.156	-644
37061.196	-540
37061.236	-487
37061.276	-515
37061.316	-572
37061.356	-564
37061.396	-737
37061.436	-615
37061.476	-511
37061.516	-657
37061.556	-545
37061.596	-468
37061.636	-550
37061.676	-552
37061.716	-551
37061.756	-724
37061.796	-765
37061.836	-723
37061.876	-737
37061.916	-678
37061.956	-576
37061.996	-544
37062.036	-593
37062.076	-867
37062.116	-835
37062.156	-637
37062.196	-514
37062.236	-442
37062.276	-618
37062.316	-571
37062.356	-623
37062.396	-682
37062.436	-710
37062.476	-689
37062.516	-615
37062.556	-601
37062.596	-552
37062.636	-643
37062.676	-670
37062.716	-631
37062.756	-684
37062.796	-665
37062.836	-655
37062.876	-464
37062.916	-387
37062.956	-399
37062.996	-491
37063.036	-746
37063.076	-681
37063.116	-629
37063.156	-613
37063.196	-664
37063.236	-665
37063.276	-678
37063.316	-615
37063.356	-534
37063.396	-670
37063.436	-850
37063.476	-750
37063.516	-584
37063.556	-433
37063.596	-398
37063.636	-571
37063.676	-348
37063.716	-676
37063.756	-802
37063.796	-765
37063.836	-718
37063.876	-671
37063.916	-621
37063.956	-497
37063.996	-421
37064.036	-570
37064.076	-570
37064.116	-623
37064.156	-689
37064.196	-801
37064.236	-635
37064.276	-516
37064.316	-451
37064.356	-350
37064.396	-556
37064.436	-726
37064.476	-801
37064.516	-620
37064.556	-718
37064.596	-663
37064.636	-608
37064.676	-455
37064.716	-540
37064.756	-901
37064.796	-632
37064.836	-662
37064.876	-552
37064.916	-466
37064.956	-539
37064.996	-501
37065.036	-696
37065.076	-773
37065.116	-684
37065.156	-661
37065.196	-681
37065.236	-670
37065.276	-620
37065.316	-445
37065.356	-502
37065.396	-612
37065.436	-425
37065.476	-590
37065.516	-529
37065.556	-551
37065.596	-653
37065.636	-558
37065.676	-492
37065.716	-682
37065.756	-528
37065.796	-530
37065.836	-712
37065.876	-611
37065.916	-700
37065.956	-734
37065.996	-682
37066.036	-671
37066.076	-618
37066.116	-505
37066.156	-506
37066.196	-526
37066.236	-464
37066.276	-621
37066.316	-938
37066.356	-645
37066.396	-634
37066.436	-601
37066.476	-335
37066.516	-447
37066.556	-676
37066.596	-595
37066.636	-613
37066.676	-625
37066.716	-553
37066.756	-581
37066.796	-605
37066.836	-544
37066.876	-700
37066.916	-627
37066.956	-522
37066.996	-441
37067.036	-368
37067.076	-429
37067.116	-516
37067.156	-532
37067.196	-528
37067.236	-570
37067.276	-488
37067.316	-492
37067.356	-477
37067.396	-477
37067.436	-516
37067.476	-482
37067.516	-524
37067.556	-525
37067.596	-523
37067.636	-519
37067.676	-523
37067.716	-518
37067.756	-539
37067.796	-526
37067.836	-530
37067.876	-523
37067.916	-524
37067.956	-524
37067.996	-544
37068.036	-544
37068.076	-521
37068.116	-519
37068.156	-507
37068.196	-536
37068.236	-532
37068.276	-528
37068.316	-530
37068.356	-528
37068.396	-519
37068.436	-528
37068.476	-518
37068.516	-532
37068.556	-538
37068.596	-530
37068.636	-524
37068.676	-529
37068.716	-523
37068.756	-552
37068.796	-534
37068.836	-534
37068.876	-528
37068.916	-538
37068.956	-533
37068.996	-534
37069.036	-537
37069.076	-542
37069.116	-542
37069.156	-536
37069.196	-532
37069.236	-534
37069.276	-534
37069.316	-534
37069.356	-498
37069.396	-504
37069.436	-527
37069.476	-558
37069.516	-597
37069.556	-627
37069.596	-617
37069.636	-613
37069.676	-605
37069.716	-577
37069.756	-587
37069.796	-577
37069.836	-574
37069.876	-543
37069.916	-536
37069.956	-521
37069.996	-601
37070.036	-651
37070.076	-678
37070.116	-725
37070.156	-750
37070.196	-685
37070.236	-648
37070.276	-556
37070.316	-568
37070.356	-668
37070.396	-716
37070.436	-581
37070.476	-459
37070.516	-545
37070.556	-687
37070.596	-647
37070.636	-658
37070.676	-661
37070.716	-642
37070.756	-644
37070.796	-617
37070.836	-548
37070.876	-599
37070.916	-594
37070.956	-602
37070.996	-759
37071.036	-605
37071.076	-522
37071.116	-530
37071.156	-400
37071.196	-461
37071.236	-761
37071.276	-545
37071.316	-502
37071.356	-748
37071.396	-751
37071.436	-780
37071.476	-686
37071.516	-657
37071.556	-609
37071.596	-515
37071.636	-688
37071.676	-958
37071.716	-757
37071.756	-587
37071.796	-544
37071.836	-302
37071.876	-614
37071.916	-561
37071.956	-657
37071.996	-683
37072.036	-617
37072.076	-721
37072.116	-626
37072.156	-554
37072.196	-504
37072.236	-608
37072.276	-663
37072.316	-573
37072.356	-507
37072.396	-617
37072.436	-597
37072.476	-567
37072.516	-570
37072.556	-448
37072.596	-656
37072.636	-814
37072.676	-854
37072.716	-718
37072.756	-706
37072.796	-617
37072.836	-514
37072.876	-461
37072.916	-664
37072.956	-991
37072.996	-447
37073.036	-507
37073.076	-684
37073.116	-655
37073.156	-741
37073.196	-752
37073.236	-691
37073.276	-599
37073.316	-582
37073.356	-514
37073.396	-598
37073.436	-668
37073.476	-725
37073.516	-518
37073.556	-486
37073.596	-469
37073.636	-483
37073.676	-569
37073.716	-561
37073.756	-599
37073.796	-623
37073.836	-663
37073.876	-676
37073.916	-610
37073.956	-586
37073.996	-587
37074.036	-600
37074.076	-584
37074.116	-596
37074.156	-701
37074.196	-593
37074.236	-679
37074.276	-629
37074.316	-571
37074.356	-599
37074.396	-545
37074.436	-587
37074.476	-564
37074.516	-570
37074.556	-566
37074.596	-590
37074.636	-606
37074.676	-601
37074.716	-593
37074.756	-596
37074.796	-574
37074.836	-538
37074.876	-558
37074.916	-572
37074.956	-573
37074.996	-581
37075.036	-577
37075.076	-580
37075.116	-565
37075.156	-566
37075.196	-563
37075.236	-572
37075.276	-574
37075.316	-571
37075.356	-567
37075.396	-572
37075.436	-569
37075.476	-567
37075.516	-570
37075.556	-578
37075.596	-589
37075.636	-590
37075.676	-552
37075.716	-633
37075.756	-552
37075.796	-575
37075.836	-559
37075.876	-536
37075.916	-549
37075.956	-578
37075.996	-621
37076.036	-593
37076.076	-589
37076.116	-632
37076.156	-635
37076.196	-665
37076.236	-633
37076.276	-626
37076.316	-614
37076.356	-582
37076.396	-601
37076.436	-589
37076.476	-621
37076.516	-623
37076.556	-584
37076.596	-584
37076.636	-575
37076.676	-553
37076.716	-536
37076.756	-529
37076.796	-541
37076.836	-573
37076.876	-575
37076.916	-551
37076.956	-554
37076.996	-552
37077.036	-569
37077.076	-546
37077.116	-540
37077.156	-546
37077.196	-541
37077.236	-504
37077.276	-460
37077.316	-410
37077.356	-507
37077.396	-621
37077.436	-673
37077.476	-647
37077.516	-617
37077.556	-560
37077.596	-509
37077.636	-599
37077.676	-624
37077.716	-630
37077.756	-641
37077.796	-482
37077.836	-584
37077.876	-587
37077.916	-629
37077.956	-583
37077.996	-543
37078.036	-574
37078.076	-577
37078.116	-587
37078.156	-599
37078.196	-584
37078.236	-581
37078.276	-597
37078.316	-597
37078.356	-580
37078.396	-583
37078.436	-581
37078.476	-586
37078.516	-588
37078.556	-587
37078.596	-575
37078.636	-582
37078.676	-584
37078.716	-584
37078.756	-584
37078.796	-570
37078.836	-570
37078.876	-568
37078.916	-575
37078.956	-576
37078.996	-576
37079.036	-573
37079.076	-575
37079.116	-564
37079.156	-575
37079.196	-573
37079.236	-570
37079.276	-572
37079.316	-577
37079.356	-553
37079.396	-564
37079.436	-544
37079.476	-555
37079.516	-535
37079.556	-540
37079.596	-546
37079.636	-546
37079.676	-539
37079.716	-549
37079.756	-545
37079.796	-546
37079.836	-532
37079.876	-535
37079.916	-534
37079.956	-544
37079.996	-542
37080.036	-529
37080.076	-526
37080.116	-539
37080.156	-522
37080.196	-543
37080.236	-544
37080.276	-537
37080.316	-536
37080.356	-538
37080.396	-530
37080.436	-539
37080.476	-539
37080.516	-526
37080.556	-547
37080.596	-545
37080.636	-540
37080.676	-543
37080.716	-528
37080.756	-537
37080.796	-541
37080.836	-542
37080.876	-534
37080.916	-549
37080.956	-534
37080.996	-532
37081.036	-540
37081.076	-541
37081.116	-538
37081.156	-537
37081.196	-534
37081.236	-551
37081.276	-542
37081.316	-540
37081.356	-541
37081.396	-545
37081.436	-543
37081.476	-536
37081.516	-546
37081.556	-537
37081.596	-532
37081.636	-534
37081.676	-541
37081.716	-542
37081.756	-540
37081.796	-534
37081.836	-535
37081.876	-539
37081.916	-528
37081.956	-541
37081.996	-530
37082.036	-526
37082.076	-533
37082.116	-533
37082.156	-527
37082.196	-534
37082.236	-538
37082.276	-537
37082.316	-534
37082.356	-522
37082.396	-527
37082.436	-525
37082.476	-523
37082.516	-529
37082.556	-542
37082.596	-539
37082.636	-528
37082.676	-530
37082.716	-529
37082.756	-523
37082.796	-529
37082.836	-537
37082.876	-539
37082.916	-537
37082.956	-534
37082.996	-522
37083.036	-532
37083.076	-534
37083.116	-531
37083.156	-513
37083.196	-550
37083.236	-534
37083.276	-530
37083.316	-531
37083.356	-519
37083.396	-522
37083.436	-537
37083.476	-538
37083.516	-534
37083.556	-535
37083.596	-530
37083.636	-530
37083.676	-543
37083.716	-528
37083.756	-520
37083.796	-533
37083.836	-534
37083.876	-538
37083.916	-526
37083.956	-535
37083.996	-540
37084.036	-535
37084.076	-536
37084.116	-534
37084.156	-540
37084.196	-529
37084.236	-525
37084.276	-531
37084.316	-540
37084.356	-526
37084.396	-528
37084.436	-518
37084.476	-526
37084.516	-526
37084.556	-536
37084.596	-529
37084.636	-529
37084.676	-526
37084.716	-529
37084.756	-518
37084.796	-536
37084.836	-529
37084.876	-529
37084.916	-522
37084.956	-528
37084.996	-539
37085.036	-534
37085.076	-527
37085.116	-523
37085.156	-528
37085.196	-528
37085.236	-528
37085.276	-528
37085.316	-528
37085.356	-525
37085.396	-528
37085.436	-534
37085.476	-522
37085.516	-529
37085.556	-526
37085.596	-519
37085.636	-514
37085.676	-522
37085.716	-480
37085.756	-516
37085.796	-468
37085.836	-619
37085.876	-464
37085.916	-534
37085.956	-528
37085.996	-528
37086.036	-515
37086.076	-522
37086.116	-516
37086.156	-518
37086.196	-529
37086.236	-528
37086.276	-528
37086.316	-524
37086.356	-526
37086.396	-519
37086.436	-528
37086.476	-524
37086.516	-528
37086.556	-522
37086.596	-524
37086.636	-523
37086.676	-521
37086.716	-533
37086.756	-520
37086.796	-525
37086.836	-527
37086.876	-518
37086.916	-522
37086.956	-529
37086.996	-519
37087.036	-525
37087.076	-530
37087.116	-516
37087.156	-532
37087.196	-528
37087.236	-524
37087.276	-516
37087.316	-522
37087.356	-519
37087.396	-520
37087.436	-581
37087.476	-451
37087.516	-599
37087.556	-496
37087.596	-551
37087.636	-520
37087.676	-487
37087.716	-558
37087.756	-493
37087.796	-509
37087.836	-538
37087.876	-523
37087.916	-509
37087.956	-528
37087.996	-532
37088.036	-523
37088.076	-522
37088.116	-539
37088.156	-552
37088.196	-528
37088.236	-505
37088.276	-567
37088.316	-534
37088.356	-509
37088.396	-552
37088.436	-541
37088.476	-516
37088.516	-529
37088.556	-527
37088.596	-498
37088.636	-644
37088.676	-506
37088.716	-505
37088.756	-537
37088.796	-523
37088.836	-544
37088.876	-522
37088.916	-525
37088.956	-531
37088.996	-540
37089.036	-534
37089.076	-537
37089.116	-539
37089.156	-530
37089.196	-533
37089.236	-533
37089.276	-536
37089.316	-534
37089.356	-531
37089.396	-536
37089.436	-537
37089.476	-537
37089.516	-529
37089.556	-537
37089.596	-526
37089.636	-537
37089.676	-534
37089.716	-532
37089.756	-530
37089.796	-530
37089.836	-537
37089.876	-537
37089.916	-515
37089.956	-521
37089.996	-542
37090.036	-504
37090.076	-555
37090.116	-469
37090.156	-549
37090.196	-522
37090.236	-516
37090.276	-551
37090.316	-535
37090.356	-532
37090.396	-527
37090.436	-523
37090.476	-518
37090.516	-529
37090.556	-532
37090.596	-504
37090.636	-543
37090.676	-552
37090.716	-593
37090.756	-507
37090.796	-546
37090.836	-575
37090.876	-552
37090.916	-533
37090.956	-558
37090.996	-580
37091.036	-581
37091.076	-593
37091.116	-549
37091.156	-517
37091.196	-508
37091.236	-551
37091.276	-556
37091.316	-564
37091.356	-601
37091.396	-606
37091.436	-580
37091.476	-561
37091.516	-564
37091.556	-593
37091.596	-580
37091.636	-519
37091.676	-534
37091.716	-599
37091.756	-656
37091.796	-696
37091.836	-712
37091.876	-664
37091.916	-635
37091.956	-632
37091.996	-720
37092.036	-788
37092.076	-783
37092.116	-684
37092.156	-583
37092.196	-459
37092.236	-292
37092.276	-418
37092.316	-701
37092.356	-735
37092.396	-792
37092.436	-702
37092.476	-730
37092.516	-710
37092.556	-641
37092.596	-615
37092.636	-602
37092.676	-638
37092.716	-731
37092.756	-611
37092.796	-637
37092.836	-458
37092.876	-433
37092.916	-488
37092.956	-588
37092.996	-574
37093.036	-629
37093.076	-611
37093.116	-590
37093.156	-690
37093.196	-787
37093.236	-768
37093.276	-639
37093.316	-537
37093.356	-511
37093.396	-764
37093.436	-729
37093.476	-655
37093.516	-603
37093.556	-510
37093.596	-352
37093.636	-618
37093.676	-609
37093.716	-830
37093.756	-757
37093.796	-735
37093.836	-707
37093.876	-582
37093.916	-454
37093.956	-464
37093.996	-593
37094.036	-695
37094.076	-636
37094.116	-460
37094.156	-433
37094.196	-443
37094.236	-463
37094.276	-534
37094.316	-633
37094.356	-770
37094.396	-688
37094.436	-714
37094.476	-651
37094.516	-568
37094.556	-523
37094.596	-640
37094.636	-428
37094.676	-581
37094.716	-561
37094.756	-570
37094.796	-575
37094.836	-581
37094.876	-568
37094.916	-562
37094.956	-562
37094.996	-562
37095.036	-598
37095.076	-574
37095.116	-561
37095.156	-536
37095.196	-583
37095.236	-565
37095.276	-564
37095.316	-571
37095.356	-557
37095.396	-541
37095.436	-559
37095.476	-587
37095.516	-569
37095.556	-558
37095.596	-559
37095.636	-566
37095.676	-568
37095.716	-572
37095.756	-566
37095.796	-564
37095.836	-560
37095.876	-565
37095.916	-566
37095.956	-573
37095.996	-570
37096.036	-576
37096.076	-586
37096.116	-569
37096.156	-567
37096.196	-564
37096.236	-563
37096.276	-564
37096.316	-575
37096.356	-575
37096.396	-568
37096.436	-570
37096.476	-564
37096.516	-561
37096.556	-572
37096.596	-570
37096.636	-563
37096.676	-575
37096.716	-573
37096.756	-571
37096.796	-570
37096.836	-572
37096.876	-571
37096.916	-572
37096.956	-564
37096.996	-564
37097.036	-564
37097.076	-562
37097.116	-570
37097.156	-564
37097.196	-566
37097.236	-573
37097.276	-574
37097.316	-571
37097.356	-563
37097.396	-570
37097.436	-570
37097.476	-572
37097.516	-566
37097.556	-572
37097.596	-575
37097.636	-570
37097.676	-569
37097.716	-570
37097.756	-570
37097.796	-570
37097.836	-566
37097.876	-568
37097.916	-568
37097.956	-570
37097.996	-569
37098.036	-572
37098.076	-567
37098.116	-570
37098.156	-567
37098.196	-570
37098.236	-564
37098.276	-566
37098.316	-570
37098.356	-569
37098.396	-568
37098.436	-574
37098.476	-570
37098.516	-569
37098.556	-568
37098.596	-577
37098.636	-566
37098.676	-573
37098.716	-574
37098.756	-550
37098.796	-649
37098.836	-499
37098.876	-561
37098.916	-544
37098.956	-561
37098.996	-638
37099.036	-535
37099.076	-596
37099.116	-568
37099.156	-596
37099.196	-586
37099.236	-545
37099.276	-565
37099.316	-557
37099.356	-552
37099.396	-553
37099.436	-535
37099.476	-555
37099.516	-549
37099.556	-571
37099.596	-572
37099.636	-556
37099.676	-559
37099.716	-558
37099.756	-573
37099.796	-556
37099.836	-540
37099.876	-561
37099.916	-552
37099.956	-577
37099.996	-548
37100.036	-559
37100.076	-543
37100.116	-545
37100.156	-573
37100.196	-537
37100.236	-584
37100.276	-564
37100.316	-564
37100.356	-526
37100.396	-523
37100.436	-547
37100.476	-549
37100.516	-548
37100.556	-551
37100.596	-559
37100.636	-540
37100.676	-530
37100.716	-545
37100.756	-528
37100.796	-532
37100.836	-541
37100.876	-529
37100.916	-534
37100.956	-551
37100.996	-553
37101.036	-547
37101.076	-558
37101.116	-534
37101.156	-530
37101.196	-538
37101.236	-537
37101.276	-565
37101.316	-525
37101.356	-520
37101.396	-545
37101.436	-510
37101.476	-568
37101.516	-461
37101.556	-515
37101.596	-547
37101.636	-583
37101.676	-672
37101.716	-658
37101.756	-689
37101.796	-548
37101.836	-558
37101.876	-518
37101.916	-525
37101.956	-528
37101.996	-642
37102.036	-749
37102.076	-700
37102.116	-687
37102.156	-660
37102.196	-595
37102.236	-533
37102.276	-661
37102.316	-727
37102.356	-754
37102.396	-625
37102.436	-614
37102.476	-477
37102.516	-612
37102.556	-778
37102.596	-729
37102.636	-637
37102.676	-585
37102.716	-600
37102.756	-571
37102.796	-711
37102.836	-608
37102.876	-653
37102.916	-754
37102.956	-587
37102.996	-474
37103.036	-522
37103.076	-487
37103.116	-453
37103.156	-518
37103.196	-472
37103.236	-612
37103.276	-791
37103.316	-693
37103.356	-669
37103.396	-659
37103.436	-738
37103.476	-702
37103.516	-609
37103.556	-570
37103.596	-655
37103.636	-868
37103.676	-751
37103.716	-594
37103.756	-575
37103.796	-453
37103.836	-469
37103.876	-650
37103.916	-736
37103.956	-781
37103.996	-793
37104.036	-709
37104.076	-658
37104.116	-529
37104.156	-546
37104.196	-686
37104.236	-714
37104.276	-854
37104.316	-648
37104.356	-634
37104.396	-555
37104.436	-473
37104.476	-406
37104.516	-474
37104.556	-698
37104.596	-745
37104.636	-859
37104.676	-847
37104.716	-830
37104.756	-775
37104.796	-688
37104.836	-645
37104.876	-511
37104.916	-718
37104.956	-860
37104.996	-644
37105.036	-353
37105.076	-432
37105.116	-494
37105.156	-599
37105.196	-715
37105.236	-796
37105.276	-817
37105.316	-789
37105.356	-667
37105.396	-705
37105.436	-575
37105.476	-663
37105.516	-648
37105.556	-643
37105.596	-524
37105.636	-1085
37105.676	-869
37105.716	-527
37105.756	-611
37105.796	-574
37105.836	-540
37105.876	-512
37105.916	-470
37105.956	-540
37105.996	-635
37106.036	-653
37106.076	-595
37106.116	-623
37106.156	-464
37106.196	-641
37106.236	-937
37106.276	-627
37106.316	-389
37106.356	-726
37106.396	-656
37106.436	-629
37106.476	-593
37106.516	-541
37106.556	-545
37106.596	-524
37106.636	-558
37106.676	-596
37106.716	-626
37106.756	-504
37106.796	-432
37106.836	-471
37106.876	-470
37106.916	-461
37106.956	-500
37106.996	-617
37107.036	-635
37107.076	-546
37107.116	-547
37107.156	-517
37107.196	-546
37107.236	-570
37107.276	-617
37107.316	-589
37107.356	-566
37107.396	-554
37107.436	-568
37107.476	-543
37107.516	-574
37107.556	-557
37107.596	-552
37107.636	-539
37107.676	-555
37107.716	-562
37107.756	-547
37107.796	-557
37107.836	-566
37107.876	-557
37107.916	-532
37107.956	-522
37107.996	-528
37108.036	-524
37108.076	-538
37108.116	-541
37108.156	-537
37108.196	-528
37108.236	-533
37108.276	-526
37108.316	-521
37108.356	-514
37108.396	-520
37108.436	-522
37108.476	-506
37108.516	-510
37108.556	-519
37108.596	-511
37108.636	-528
37108.676	-518
37108.716	-552
37108.756	-514
37108.796	-536
37108.836	-527
37108.876	-518
37108.916	-504
37108.956	-508
37108.996	-526
37109.036	-516
37109.076	-535
37109.116	-525
37109.156	-535
37109.196	-516
37109.236	-521
37109.276	-529
37109.316	-528
37109.356	-518
37109.396	-514
37109.436	-522
37109.476	-528
37109.516	-528
37109.556	-522
37109.596	-523
37109.636	-524
37109.676	-524
37109.716	-526
37109.756	-517
37109.796	-529
37109.836	-532
37109.876	-536
37109.916	-541
37109.956	-508
37109.996	-504
37110.036	-517
37110.076	-535
37110.116	-524
37110.156	-524
37110.196	-522
37110.236	-523
37110.276	-512
37110.316	-519
37110.356	-525
37110.396	-543
37110.436	-540
37110.476	-521
37110.516	-495
37110.556	-509
37110.596	-526
37110.636	-539
37110.676	-530
37110.716	-528
37110.756	-513
37110.796	-531
37110.836	-540
37110.876	-539
37110.916	-553
37110.956	-549
37110.996	-536
37111.036	-564
37111.076	-550
37111.116	-551
37111.156	-545
37111.196	-564
37111.236	-560
37111.276	-557
37111.316	-546
37111.356	-541
37111.396	-545
37111.436	-561
37111.476	-475
37111.516	-536
37111.556	-509
37111.596	-538
37111.636	-525
37111.676	-517
37111.716	-502
37111.756	-486
37111.796	-527
37111.836	-527
37111.876	-456
37111.916	-581
37111.956	-700
37111.996	-661
37112.036	-670
37112.076	-600
37112.116	-572
37112.156	-564
37112.196	-560
37112.236	-540
37112.276	-728
37112.316	-721
37112.356	-658
37112.396	-518
37112.436	-510
37112.476	-524
37112.516	-665
37112.556	-697
37112.596	-615
37112.636	-705
37112.676	-735
37112.716	-653
37112.756	-612
37112.796	-582
37112.836	-652
37112.876	-547
37112.916	-647
37112.956	-850
[truncated: 111,872 more rows]
