# Supplementary material for: A Novel Algorithm for Movement Artifact Removal in ECG Signals Acquired from Wearable Systems Applied to Horses
Source: PLoS One. 2015 Oct 20;10(10):e0140783. doi: 10.1371/journal.pone.0140783 (PMC4618928; doi:10.1371/journal.pone.0140783)
Supplement: S1 Supporting Information — Electrocardiographic and Accellerometric data. (ZIP) [file pone.0140783.s001.zip › Available Data/LadyEva_2_AccZ.txt]

37032.996	509
37033.036	235
37033.076	467
37033.116	41
37033.156	-332
37033.196	181
37033.236	314
37033.276	317
37033.316	315
37033.356	-172
37033.396	-184
37033.436	140
37033.476	665
37033.516	195
37033.556	96
37033.596	334
37033.636	202
37033.676	-452
37033.716	-244
37033.756	76
37033.796	259
37033.836	459
37033.876	-34
37033.916	-59
37033.956	534
37033.996	314
37034.036	337
37034.076	255
37034.116	424
37034.156	-111
37034.196	-221
37034.236	-46
37034.276	268
37034.316	253
37034.356	219
37034.396	161
37034.436	77
37034.476	165
37034.516	287
37034.556	127
37034.596	-30
37034.636	133
37034.676	284
37034.716	315
37034.756	224
37034.796	91
37034.836	174
37034.876	201
37034.916	256
37034.956	219
37034.996	133
37035.036	136
37035.076	132
37035.116	209
37035.156	238
37035.196	211
37035.236	195
37035.276	171
37035.316	181
37035.356	219
37035.396	219
37035.436	190
37035.476	198
37035.516	203
37035.556	211
37035.596	222
37035.636	208
37035.676	207
37035.716	207
37035.756	200
37035.796	202
37035.836	207
37035.876	205
37035.916	217
37035.956	219
37035.996	211
37036.036	207
37036.076	212
37036.116	223
37036.156	215
37036.196	237
37036.236	225
37036.276	215
37036.316	214
37036.356	213
37036.396	205
37036.436	215
37036.476	212
37036.516	217
37036.556	221
37036.596	223
37036.636	218
37036.676	206
37036.716	209
37036.756	214
37036.796	201
37036.836	205
37036.876	205
37036.916	214
37036.956	201
37036.996	203
37037.036	197
37037.076	195
37037.116	199
37037.156	214
37037.196	197
37037.236	181
37037.276	201
37037.316	200
37037.356	204
37037.396	208
37037.436	207
37037.476	200
37037.516	197
37037.556	200
37037.596	195
37037.636	202
37037.676	207
37037.716	201
37037.756	201
37037.796	199
37037.836	201
37037.876	217
37037.916	210
37037.956	217
37037.996	222
37038.036	206
37038.076	207
37038.116	205
37038.156	195
37038.196	200
37038.236	200
37038.276	207
37038.316	207
37038.356	207
37038.396	208
37038.436	199
37038.476	200
37038.516	207
37038.556	201
37038.596	205
37038.636	197
37038.676	201
37038.716	204
37038.756	196
37038.796	183
37038.836	168
37038.876	182
37038.916	195
37038.956	197
37038.996	210
37039.036	235
37039.076	224
37039.116	233
37039.156	196
37039.196	196
37039.236	213
37039.276	207
37039.316	211
37039.356	211
37039.396	217
37039.436	219
37039.476	232
37039.516	224
37039.556	215
37039.596	205
37039.636	206
37039.676	219
37039.716	205
37039.756	200
37039.796	205
37039.836	216
37039.876	225
37039.916	207
37039.956	222
37039.996	202
37040.036	211
37040.076	211
37040.116	213
37040.156	214
37040.196	208
37040.236	193
37040.276	205
37040.316	210
37040.356	201
37040.396	207
37040.436	217
37040.476	209
37040.516	205
37040.556	216
37040.596	213
37040.636	216
37040.676	198
37040.716	195
37040.756	227
37040.796	218
37040.836	207
37040.876	248
37040.916	213
37040.956	184
37040.996	223
37041.036	207
37041.076	192
37041.116	211
37041.156	193
37041.196	215
37041.236	231
37041.276	243
37041.316	268
37041.356	219
37041.396	270
37041.436	234
37041.476	273
37041.516	278
37041.556	218
37041.596	221
37041.636	216
37041.676	267
37041.716	271
37041.756	250
37041.796	259
37041.836	186
37041.876	163
37041.916	248
37041.956	247
37041.996	260
37042.036	271
37042.076	208
37042.116	30
37042.156	194
37042.196	47
37042.236	191
37042.276	157
37042.316	370
37042.356	264
37042.396	141
37042.436	-44
37042.476	25
37042.516	181
37042.556	285
37042.596	201
37042.636	272
37042.676	242
37042.716	80
37042.756	-75
37042.796	166
37042.836	290
37042.876	203
37042.916	-11
37042.956	91
37042.996	253
37043.036	91
37043.076	-91
37043.116	99
37043.156	145
37043.196	14
37043.236	126
37043.276	140
37043.316	377
37043.356	93
37043.396	-329
37043.436	-226
37043.476	163
37043.516	288
37043.556	307
37043.596	308
37043.636	261
37043.676	141
37043.716	57
37043.756	83
37043.796	393
37043.836	174
37043.876	296
37043.916	133
37043.956	-193
37043.996	-113
37044.036	568
37044.076	222
37044.116	-70
37044.156	303
37044.196	345
37044.236	-18
37044.276	21
37044.316	280
37044.356	363
37044.396	169
37044.436	190
37044.476	255
37044.516	349
37044.556	202
37044.596	-206
37044.636	9
37044.676	129
37044.716	209
37044.756	261
37044.796	324
37044.836	297
37044.876	183
37044.916	210
37044.956	177
37044.996	236
37045.036	274
37045.076	255
37045.116	307
37045.156	141
37045.196	-120
37045.236	-41
37045.276	241
37045.316	349
37045.356	89
37045.396	135
37045.436	148
37045.476	149
37045.516	40
37045.556	-24
37045.596	127
37045.636	170
37045.676	148
37045.716	226
37045.756	269
37045.796	385
37045.836	12
37045.876	-445
37045.916	-115
37045.956	0
37045.996	108
37046.036	302
37046.076	64
37046.116	-51
37046.156	-149
37046.196	-27
37046.236	160
37046.276	449
37046.316	231
37046.356	309
37046.396	329
37046.436	201
37046.476	-9
37046.516	-21
37046.556	186
37046.596	410
37046.636	-434
37046.676	-91
37046.716	414
37046.756	144
37046.796	130
37046.836	105
37046.876	105
37046.916	312
37046.956	136
37046.996	172
37047.036	115
37047.076	525
37047.116	-11
37047.156	-355
37047.196	-213
37047.236	409
37047.276	384
37047.316	201
37047.356	414
37047.396	366
37047.436	543
37047.476	647
37047.516	216
37047.556	-301
37047.596	-885
37047.636	-276
37047.676	48
37047.716	234
37047.756	525
37047.796	275
37047.836	533
37047.876	208
37047.916	81
37047.956	268
37047.996	-311
37048.036	-822
37048.076	-263
37048.116	363
37048.156	232
37048.196	39
37048.236	198
37048.276	583
37048.316	187
37048.356	255
37048.396	-23
37048.436	-404
37048.476	67
37048.516	171
37048.556	177
37048.596	179
37048.636	115
37048.676	249
37048.716	224
37048.756	189
37048.796	104
37048.836	86
37048.876	170
37048.916	206
37048.956	188
37048.996	260
37049.036	227
37049.076	139
37049.116	142
37049.156	226
37049.196	302
37049.236	243
37049.276	199
37049.316	237
37049.356	71
37049.396	175
37049.436	315
37049.476	236
37049.516	204
37049.556	187
37049.596	226
37049.636	238
37049.676	201
37049.716	200
37049.756	192
37049.796	219
37049.836	243
37049.876	219
37049.916	208
37049.956	226
37049.996	225
37050.036	213
37050.076	206
37050.116	213
37050.156	242
37050.196	212
37050.236	216
37050.276	213
37050.316	224
37050.356	226
37050.396	209
37050.436	213
37050.476	232
37050.516	207
37050.556	197
37050.596	216
37050.636	215
37050.676	215
37050.716	203
37050.756	210
37050.796	209
37050.836	196
37050.876	192
37050.916	207
37050.956	207
37050.996	228
37051.036	213
37051.076	204
37051.116	212
37051.156	217
37051.196	206
37051.236	211
37051.276	210
37051.316	207
37051.356	209
37051.396	208
37051.436	197
37051.476	208
37051.516	214
37051.556	215
37051.596	233
37051.636	219
37051.676	203
37051.716	207
37051.756	207
37051.796	211
37051.836	213
37051.876	192
37051.916	200
37051.956	240
37051.996	220
37052.036	198
37052.076	212
37052.116	210
37052.156	208
37052.196	207
37052.236	198
37052.276	206
37052.316	211
37052.356	227
37052.396	215
37052.436	206
37052.476	206
37052.516	204
37052.556	207
37052.596	205
37052.636	195
37052.676	204
37052.716	216
37052.756	224
37052.796	210
37052.836	216
37052.876	223
37052.916	210
37052.956	210
37052.996	202
37053.036	218
37053.076	219
37053.116	206
37053.156	218
37053.196	218
37053.236	202
37053.276	213
37053.316	216
37053.356	229
37053.396	219
37053.436	208
37053.476	210
37053.516	213
37053.556	223
37053.596	213
37053.636	212
37053.676	210
37053.716	221
37053.756	222
37053.796	208
37053.836	197
37053.876	223
37053.916	215
37053.956	194
37053.996	213
37054.036	220
37054.076	219
37054.116	218
37054.156	204
37054.196	201
37054.236	204
37054.276	218
37054.316	207
37054.356	210
37054.396	207
37054.436	224
37054.476	227
37054.516	220
37054.556	216
37054.596	215
37054.636	220
37054.676	206
37054.716	214
37054.756	204
37054.796	213
37054.836	215
37054.876	213
37054.916	222
37054.956	209
37054.996	211
37055.036	204
37055.076	213
37055.116	218
37055.156	201
37055.196	196
37055.236	216
37055.276	209
37055.316	198
37055.356	205
37055.396	214
37055.436	217
37055.476	218
37055.516	229
37055.556	220
37055.596	209
37055.636	209
37055.676	211
37055.716	222
37055.756	217
37055.796	211
37055.836	211
37055.876	211
37055.916	218
37055.956	221
37055.996	215
37056.036	210
37056.076	216
37056.116	213
37056.156	225
37056.196	218
37056.236	199
37056.276	224
37056.316	221
37056.356	218
37056.396	201
37056.436	213
37056.476	217
37056.516	200
37056.556	206
37056.596	212
37056.636	208
37056.676	230
37056.716	219
37056.756	202
37056.796	207
37056.836	223
37056.876	219
37056.916	214
37056.956	223
37056.996	215
37057.036	198
37057.076	215
37057.116	223
37057.156	228
37057.196	225
37057.236	181
37057.276	207
37057.316	225
37057.356	224
37057.396	256
37057.436	237
37057.476	144
37057.516	191
37057.556	342
37057.596	365
37057.636	211
37057.676	142
37057.716	228
37057.756	248
37057.796	299
37057.836	257
37057.876	258
37057.916	260
37057.956	134
37057.996	148
37058.036	229
37058.076	255
37058.116	222
37058.156	246
37058.196	153
37058.236	-24
37058.276	109
37058.316	151
37058.356	245
37058.396	207
37058.436	310
37058.476	64
37058.516	-48
37058.556	-27
37058.596	19
37058.636	379
37058.676	174
37058.716	215
37058.756	234
37058.796	12
37058.836	55
37058.876	261
37058.916	237
37058.956	100
37058.996	-56
37059.036	80
37059.076	217
37059.116	99
37059.156	16
37059.196	241
37059.236	156
37059.276	-33
37059.316	16
37059.356	120
37059.396	260
37059.436	160
37059.476	-118
37059.516	-171
37059.556	-74
37059.596	53
37059.636	154
37059.676	284
37059.716	290
37059.756	281
37059.796	257
37059.836	175
37059.876	92
37059.916	193
37059.956	271
37059.996	291
37060.036	424
37060.076	-53
37060.116	-187
37060.156	189
37060.196	454
37060.236	129
37060.276	-84
37060.316	305
37060.356	409
37060.396	-37
37060.436	-66
37060.476	290
37060.516	459
37060.556	88
37060.596	119
37060.636	322
37060.676	426
37060.716	-66
37060.756	-586
37060.796	148
37060.836	127
37060.876	137
37060.916	438
37060.956	325
37060.996	141
37061.036	148
37061.076	135
37061.116	229
37061.156	248
37061.196	294
37061.236	210
37061.276	258
37061.316	114
37061.356	132
37061.396	-66
37061.436	159
37061.476	362
37061.516	405
37061.556	137
37061.596	-130
37061.636	-11
37061.676	185
37061.716	281
37061.756	179
37061.796	220
37061.836	-38
37061.876	93
37061.916	132
37061.956	229
37061.996	260
37062.036	359
37062.076	-177
37062.116	-108
37062.156	-6
37062.196	-44
37062.236	19
37062.276	168
37062.316	335
37062.356	88
37062.396	36
37062.436	136
37062.476	20
37062.516	171
37062.556	239
37062.596	155
37062.636	150
37062.676	293
37062.716	196
37062.756	64
37062.796	199
37062.836	244
37062.876	187
37062.916	53
37062.956	-16
37062.996	152
37063.036	260
37063.076	354
37063.116	59
37063.156	-69
37063.196	-46
37063.236	211
37063.276	288
37063.316	177
37063.356	361
37063.396	314
37063.436	-123
37063.476	-125
37063.516	45
37063.556	90
37063.596	145
37063.636	203
37063.676	392
37063.716	266
37063.756	420
37063.796	211
37063.836	154
37063.876	248
37063.916	336
37063.956	213
37063.996	274
37064.036	187
37064.076	-202
37064.116	104
37064.156	330
37064.196	61
37064.236	22
37064.276	88
37064.316	347
37064.356	256
37064.396	19
37064.436	201
37064.476	299
37064.516	62
37064.556	86
37064.596	243
37064.636	142
37064.676	259
37064.716	215
37064.756	-290
37064.796	107
37064.836	-29
37064.876	129
37064.916	121
37064.956	166
37064.996	367
37065.036	267
37065.076	231
37065.116	35
37065.156	-59
37065.196	190
37065.236	122
37065.276	74
37065.316	283
37065.356	225
37065.396	-106
37065.436	85
37065.476	128
37065.516	135
37065.556	191
37065.596	71
37065.636	157
37065.676	136
37065.716	127
37065.756	61
37065.796	-64
37065.836	-119
37065.876	85
37065.916	-350
37065.956	-137
37065.996	322
37066.036	341
37066.076	219
37066.116	108
37066.156	65
37066.196	135
37066.236	248
37066.276	71
37066.316	-129
37066.356	61
37066.396	253
37066.436	155
37066.476	27
37066.516	-95
37066.556	70
37066.596	183
37066.636	55
37066.676	-71
37066.716	104
37066.756	292
37066.796	138
37066.836	294
37066.876	34
37066.916	112
37066.956	71
37066.996	171
37067.036	319
37067.076	276
37067.116	97
37067.156	113
37067.196	230
37067.236	166
37067.276	142
37067.316	159
37067.356	225
37067.396	142
37067.436	171
37067.476	209
37067.516	200
37067.556	178
37067.596	167
37067.636	206
37067.676	207
37067.716	181
37067.756	192
37067.796	213
37067.836	188
37067.876	223
37067.916	211
37067.956	209
37067.996	207
37068.036	214
37068.076	228
37068.116	213
37068.156	207
37068.196	213
37068.236	207
37068.276	216
37068.316	208
37068.356	213
37068.396	238
37068.436	235
37068.476	228
37068.516	214
37068.556	213
37068.596	241
37068.636	217
37068.676	225
37068.716	217
37068.756	218
37068.796	223
37068.836	221
37068.876	207
37068.916	217
37068.956	219
37068.996	202
37069.036	190
37069.076	206
37069.116	219
37069.156	207
37069.196	201
37069.236	213
37069.276	222
37069.316	225
37069.356	241
37069.396	265
37069.436	290
37069.476	263
37069.516	166
37069.556	178
37069.596	278
37069.636	306
37069.676	242
37069.716	217
37069.756	207
37069.796	254
37069.836	241
37069.876	192
37069.916	147
37069.956	77
37069.996	44
37070.036	171
37070.076	264
37070.116	171
37070.156	231
37070.196	255
37070.236	240
37070.276	139
37070.316	184
37070.356	106
37070.396	77
37070.436	61
37070.476	276
37070.516	61
37070.556	270
37070.596	446
37070.636	302
37070.676	-51
37070.716	109
37070.756	237
37070.796	215
37070.836	266
37070.876	248
37070.916	234
37070.956	124
37070.996	32
37071.036	146
37071.076	298
37071.116	262
37071.156	12
37071.196	53
37071.236	76
37071.276	290
37071.316	176
37071.356	-43
37071.396	160
37071.436	157
37071.476	110
37071.516	97
37071.556	160
37071.596	300
37071.636	127
37071.676	-257
37071.716	-11
37071.756	22
37071.796	-15
37071.836	245
37071.876	346
37071.916	200
37071.956	166
37071.996	133
37072.036	103
37072.076	182
37072.116	250
37072.156	223
37072.196	177
37072.236	353
37072.276	112
37072.316	-34
37072.356	271
37072.396	236
37072.436	-54
37072.476	82
37072.516	192
37072.556	39
37072.596	65
37072.636	361
37072.676	385
37072.716	32
37072.756	-119
37072.796	120
37072.836	266
37072.876	255
37072.916	-53
37072.956	-471
37072.996	4
37073.036	-57
37073.076	140
37073.116	480
37073.156	-58
37073.196	69
37073.236	-7
37073.276	189
37073.316	200
37073.356	266
37073.396	101
37073.436	61
37073.476	75
37073.516	136
37073.556	162
37073.596	244
37073.636	232
37073.676	69
37073.716	-38
37073.756	88
37073.796	247
37073.836	214
37073.876	109
37073.916	55
37073.956	94
37073.996	155
37074.036	193
37074.076	209
37074.116	157
37074.156	131
37074.196	237
37074.236	171
37074.276	208
37074.316	59
37074.356	133
37074.396	219
37074.436	158
37074.476	127
37074.516	165
37074.556	219
37074.596	211
37074.636	198
37074.676	185
37074.716	195
37074.756	189
37074.796	195
37074.836	199
37074.876	171
37074.916	185
37074.956	206
37074.996	223
37075.036	218
37075.076	203
37075.116	189
37075.156	191
37075.196	206
37075.236	207
37075.276	197
37075.316	185
37075.356	201
37075.396	207
37075.436	219
37075.476	202
37075.516	192
37075.556	189
37075.596	215
37075.636	216
37075.676	324
37075.716	-46
37075.756	297
37075.796	236
37075.836	179
37075.876	226
37075.916	175
37075.956	183
37075.996	151
37076.036	215
37076.076	248
37076.116	230
37076.156	195
37076.196	269
37076.236	243
37076.276	148
37076.316	332
37076.356	266
37076.396	159
37076.436	200
37076.476	273
37076.516	136
37076.556	214
37076.596	136
37076.636	286
37076.676	311
37076.716	139
37076.756	92
37076.796	135
37076.836	189
37076.876	361
37076.916	302
37076.956	164
37076.996	173
37077.036	216
37077.076	259
37077.116	244
37077.156	221
37077.196	212
37077.236	208
37077.276	177
37077.316	160
37077.356	124
37077.396	147
37077.436	212
37077.476	254
37077.516	230
37077.556	228
37077.596	182
37077.636	225
37077.676	195
37077.716	170
37077.756	169
37077.796	229
37077.836	119
37077.876	240
37077.916	235
37077.956	236
37077.996	179
37078.036	141
37078.076	172
37078.116	193
37078.156	185
37078.196	207
37078.236	216
37078.276	211
37078.316	189
37078.356	174
37078.396	187
37078.436	200
37078.476	197
37078.516	200
37078.556	199
37078.596	207
37078.636	209
37078.676	186
37078.716	182
37078.756	200
37078.796	207
37078.836	209
37078.876	215
37078.916	189
37078.956	190
37078.996	198
37079.036	201
37079.076	207
37079.116	201
37079.156	194
37079.196	209
37079.236	205
37079.276	195
37079.316	208
37079.356	197
37079.396	201
37079.436	175
37079.476	180
37079.516	166
37079.556	148
37079.596	164
37079.636	178
37079.676	160
37079.716	151
37079.756	166
37079.796	173
37079.836	164
37079.876	183
37079.916	165
37079.956	127
37079.996	156
37080.036	166
37080.076	157
37080.116	165
37080.156	173
37080.196	155
37080.236	177
37080.276	171
37080.316	156
37080.356	147
37080.396	160
37080.436	173
37080.476	158
37080.516	149
37080.556	158
37080.596	154
37080.636	173
37080.676	156
37080.716	156
37080.756	166
37080.796	157
37080.836	169
37080.876	179
37080.916	151
37080.956	148
37080.996	159
37081.036	172
37081.076	164
37081.116	136
37081.156	162
37081.196	178
37081.236	151
37081.276	154
37081.316	160
37081.356	173
37081.396	163
37081.436	147
37081.476	159
37081.516	150
37081.556	155
37081.596	152
37081.636	170
37081.676	172
37081.716	151
37081.756	152
37081.796	166
37081.836	163
37081.876	151
37081.916	141
37081.956	169
37081.996	148
37082.036	138
37082.076	154
37082.116	148
37082.156	158
37082.196	166
37082.236	153
37082.276	147
37082.316	146
37082.356	154
37082.396	158
37082.436	151
37082.476	148
37082.516	149
37082.556	167
37082.596	152
37082.636	142
37082.676	136
37082.716	159
37082.756	156
37082.796	129
37082.836	139
37082.876	164
37082.916	165
37082.956	140
37082.996	136
37083.036	149
37083.076	168
37083.116	165
37083.156	147
37083.196	139
37083.236	160
37083.276	131
37083.316	139
37083.356	154
37083.396	147
37083.436	156
37083.476	156
37083.516	149
37083.556	159
37083.596	149
37083.636	145
37083.676	147
37083.716	151
37083.756	155
37083.796	154
37083.836	157
37083.876	154
37083.916	144
37083.956	148
37083.996	148
37084.036	146
37084.076	154
37084.116	143
37084.156	152
37084.196	155
37084.236	143
37084.276	152
37084.316	142
37084.356	139
37084.396	145
37084.436	154
37084.476	145
37084.516	145
37084.556	157
37084.596	153
37084.636	151
37084.676	154
37084.716	144
37084.756	149
37084.796	148
37084.836	147
37084.876	144
37084.916	148
37084.956	152
37084.996	149
37085.036	142
37085.076	152
37085.116	146
37085.156	145
37085.196	147
37085.236	158
37085.276	142
37085.316	147
37085.356	146
37085.396	151
37085.436	152
37085.476	140
37085.516	129
37085.556	155
37085.596	111
37085.636	-198
37085.676	148
37085.716	109
37085.756	155
37085.796	715
37085.836	-375
37085.876	190
37085.916	189
37085.956	152
37085.996	109
37086.036	150
37086.076	127
37086.116	157
37086.156	154
37086.196	136
37086.236	155
37086.276	149
37086.316	147
37086.356	146
37086.396	150
37086.436	143
37086.476	144
37086.516	141
37086.556	136
37086.596	145
37086.636	150
37086.676	137
37086.716	142
37086.756	138
37086.796	147
37086.836	144
37086.876	147
37086.916	141
37086.956	132
37086.996	140
37087.036	149
37087.076	143
37087.116	130
37087.156	146
37087.196	154
37087.236	136
37087.276	131
37087.316	110
37087.356	92
37087.396	196
37087.436	17
37087.476	732
37087.516	-300
37087.556	265
37087.596	-306
37087.636	51
37087.676	314
37087.716	189
37087.756	114
37087.796	132
37087.836	149
37087.876	155
37087.916	157
37087.956	133
37087.996	118
37088.036	142
37088.076	153
37088.116	167
37088.156	151
37088.196	144
37088.236	329
37088.276	-69
37088.316	149
37088.356	313
37088.396	-24
37088.436	141
37088.476	194
37088.516	122
37088.556	201
37088.596	487
37088.636	-384
37088.676	-298
37088.716	795
37088.756	-17
37088.796	195
37088.836	376
37088.876	100
37088.916	125
37088.956	181
37088.996	94
37089.036	136
37089.076	165
37089.116	134
37089.156	119
37089.196	148
37089.236	146
37089.276	140
37089.316	142
37089.356	146
37089.396	140
37089.436	146
37089.476	142
37089.516	148
37089.556	144
37089.596	142
37089.636	146
37089.676	148
37089.716	138
37089.756	133
37089.796	151
37089.836	146
37089.876	124
37089.916	91
37089.956	-192
37089.996	212
37090.036	122
37090.076	195
37090.116	548
37090.156	-599
37090.196	218
37090.236	216
37090.276	153
37090.316	100
37090.356	152
37090.396	123
37090.436	131
37090.476	165
37090.516	124
37090.556	139
37090.596	320
37090.636	-76
37090.676	6
37090.716	28
37090.756	-189
37090.796	368
37090.836	322
37090.876	34
37090.916	165
37090.956	167
37090.996	74
37091.036	114
37091.076	154
37091.116	141
37091.156	89
37091.196	130
37091.236	153
37091.276	160
37091.316	160
37091.356	112
37091.396	171
37091.436	225
37091.476	211
37091.516	178
37091.556	185
37091.596	226
37091.636	226
37091.676	187
37091.716	187
37091.756	173
37091.796	163
37091.836	203
37091.876	232
37091.916	287
37091.956	255
37091.996	185
37092.036	154
37092.076	108
37092.116	215
37092.156	274
37092.196	176
37092.236	302
37092.276	112
37092.316	206
37092.356	396
37092.396	160
37092.436	188
37092.476	112
37092.516	91
37092.556	145
37092.596	213
37092.636	247
37092.676	288
37092.716	74
37092.756	262
37092.796	93
37092.836	109
37092.876	55
37092.916	-2
37092.956	3
37092.996	320
37093.036	350
37093.076	92
37093.116	-89
37093.156	-53
37093.196	189
37093.236	287
37093.276	189
37093.316	187
37093.356	328
37093.396	41
37093.436	-26
37093.476	5
37093.516	79
37093.556	-26
37093.596	189
37093.636	292
37093.676	363
37093.716	239
37093.756	125
37093.796	136
37093.836	82
37093.876	148
37093.916	209
37093.956	425
37093.996	-22
37094.036	71
37094.076	75
37094.116	271
37094.156	155
37094.196	134
37094.236	-33
37094.276	10
37094.316	314
37094.356	302
37094.396	118
37094.436	-61
37094.476	112
37094.516	260
37094.556	281
37094.596	290
37094.636	316
37094.676	69
37094.716	134
37094.756	304
37094.796	198
37094.836	163
37094.876	182
37094.916	229
37094.956	225
37094.996	184
37095.036	180
37095.076	253
37095.116	249
37095.156	189
37095.196	208
37095.236	214
37095.276	175
37095.316	210
37095.356	237
37095.396	214
37095.436	187
37095.476	200
37095.516	222
37095.556	229
37095.596	223
37095.636	215
37095.676	211
37095.716	222
37095.756	221
37095.796	211
37095.836	215
37095.876	208
37095.916	203
37095.956	204
37095.996	219
37096.036	208
37096.076	213
37096.116	221
37096.156	219
37096.196	207
37096.236	207
37096.276	215
37096.316	216
37096.356	214
37096.396	214
37096.436	218
37096.476	212
37096.516	207
37096.556	201
37096.596	215
37096.636	213
37096.676	206
37096.716	213
37096.756	213
37096.796	208
37096.836	205
37096.876	218
37096.916	214
37096.956	210
37096.996	201
37097.036	210
37097.076	213
37097.116	207
37097.156	207
37097.196	206
37097.236	202
37097.276	207
37097.316	205
37097.356	206
37097.396	205
37097.436	197
37097.476	195
37097.516	212
37097.556	210
37097.596	211
37097.636	221
37097.676	227
37097.716	209
37097.756	203
37097.796	213
37097.836	213
37097.876	206
37097.916	213
37097.956	210
37097.996	214
37098.036	217
37098.076	207
37098.116	211
37098.156	205
37098.196	211
37098.236	222
37098.276	203
37098.316	210
37098.356	225
37098.396	217
37098.436	217
37098.476	226
37098.516	208
37098.556	208
37098.596	199
37098.636	189
37098.676	268
37098.716	262
37098.756	621
37098.796	-208
37098.836	353
37098.876	-276
37098.916	429
37098.956	759
37098.996	-366
37099.036	472
37099.076	216
37099.116	121
37099.156	247
37099.196	159
37099.236	193
37099.276	254
37099.316	260
37099.356	201
37099.396	168
37099.436	208
37099.476	224
37099.516	225
37099.556	195
37099.596	195
37099.636	248
37099.676	244
37099.716	195
37099.756	214
37099.796	232
37099.836	237
37099.876	231
37099.916	228
37099.956	226
37099.996	244
37100.036	218
37100.076	223
37100.116	219
37100.156	213
37100.196	254
37100.236	226
37100.276	202
37100.316	220
37100.356	217
37100.396	207
37100.436	241
37100.476	230
37100.516	239
37100.556	230
37100.596	225
37100.636	225
37100.676	223
37100.716	231
37100.756	238
37100.796	221
37100.836	195
37100.876	235
37100.916	225
37100.956	214
37100.996	233
37101.036	218
37101.076	221
37101.116	227
37101.156	205
37101.196	221
37101.236	189
37101.276	216
37101.316	255
37101.356	273
37101.396	237
37101.436	397
37101.476	-120
37101.516	315
37101.556	-130
37101.596	527
37101.636	359
37101.676	-11
37101.716	397
37101.756	231
37101.796	261
37101.836	231
37101.876	249
37101.916	284
37101.956	230
37101.996	280
37102.036	185
37102.076	142
37102.116	207
37102.156	253
37102.196	237
37102.236	223
37102.276	100
37102.316	133
37102.356	115
37102.396	175
37102.436	114
37102.476	290
37102.516	99
37102.556	-4
37102.596	74
37102.636	106
37102.676	135
37102.716	151
37102.756	307
37102.796	170
37102.836	381
37102.876	254
37102.916	-24
37102.956	44
37102.996	202
37103.036	233
37103.076	138
37103.116	94
37103.156	28
37103.196	82
37103.236	161
37103.276	72
37103.316	51
37103.356	-42
37103.396	130
37103.436	145
37103.476	169
37103.516	154
37103.556	361
37103.596	237
37103.636	-231
37103.676	6
37103.716	-10
37103.756	-89
37103.796	117
37103.836	164
37103.876	452
37103.916	13
37103.956	28
37103.996	-66
37104.036	134
37104.076	217
37104.116	115
37104.156	203
37104.196	180
37104.236	124
37104.276	33
37104.316	161
37104.356	182
37104.396	152
37104.436	89
37104.476	28
37104.516	-9
37104.556	-36
37104.596	33
37104.636	-5
37104.676	-6
37104.716	17
37104.756	-36
37104.796	64
37104.836	88
37104.876	336
37104.916	-67
37104.956	-227
37104.996	-156
37105.036	-285
37105.076	-355
37105.116	189
37105.156	255
37105.196	48
37105.236	-44
37105.276	128
37105.316	63
37105.356	30
37105.396	118
37105.436	215
37105.476	179
37105.516	3
37105.556	-212
37105.596	32
37105.636	238
37105.676	140
37105.716	-221
37105.756	-376
37105.796	107
37105.836	231
37105.876	154
37105.916	177
37105.956	118
37105.996	101
37106.036	127
37106.076	148
37106.116	145
37106.156	240
37106.196	201
37106.236	-373
37106.276	199
37106.316	62
37106.356	323
37106.396	101
37106.436	-135
37106.476	-172
37106.516	99
37106.556	278
37106.596	268
37106.636	354
37106.676	118
37106.716	24
37106.756	143
37106.796	134
37106.836	80
37106.876	175
37106.916	166
37106.956	186
37106.996	218
37107.036	259
37107.076	232
37107.116	108
37107.156	150
37107.196	229
37107.236	221
37107.276	210
37107.316	195
37107.356	208
37107.396	248
37107.436	271
37107.476	237
37107.516	212
37107.556	206
37107.596	210
37107.636	220
37107.676	212
37107.716	223
37107.756	204
37107.796	195
37107.836	227
37107.876	254
37107.916	233
37107.956	203
37107.996	201
37108.036	217
37108.076	219
37108.116	216
37108.156	227
37108.196	235
37108.236	223
37108.276	218
37108.316	219
37108.356	218
37108.396	223
37108.436	231
37108.476	231
37108.516	205
37108.556	219
37108.596	229
37108.636	214
37108.676	208
37108.716	149
37108.756	312
37108.796	201
37108.836	183
37108.876	248
37108.916	277
37108.956	194
37108.996	170
37109.036	208
37109.076	223
37109.116	238
37109.156	205
37109.196	205
37109.236	210
37109.276	219
37109.316	222
37109.356	223
37109.396	229
37109.436	213
37109.476	224
37109.516	223
37109.556	225
37109.596	219
37109.636	220
37109.676	223
37109.716	213
37109.756	225
37109.796	220
37109.836	219
37109.876	225
37109.916	209
37109.956	229
37109.996	249
37110.036	237
37110.076	207
37110.116	207
37110.156	229
37110.196	232
37110.236	232
37110.276	233
37110.316	221
37110.356	233
37110.396	225
37110.436	212
37110.476	225
37110.516	232
37110.556	223
37110.596	220
37110.636	213
37110.676	236
37110.716	226
37110.756	239
37110.796	225
37110.836	201
37110.876	231
37110.916	228
37110.956	227
37110.996	225
37111.036	213
37111.076	219
37111.116	241
37111.156	234
37111.196	218
37111.236	213
37111.276	234
37111.316	232
37111.356	238
37111.396	226
37111.436	246
37111.476	266
37111.516	235
37111.556	201
37111.596	284
37111.636	285
37111.676	290
37111.716	217
37111.756	260
37111.796	243
37111.836	266
37111.876	298
37111.916	101
37111.956	17
37111.996	203
37112.036	318
37112.076	355
37112.116	317
37112.156	360
37112.196	312
37112.236	295
37112.276	189
37112.316	301
37112.356	107
37112.396	63
37112.436	63
37112.476	95
37112.516	79
37112.556	173
37112.596	217
37112.636	199
37112.676	139
37112.716	111
37112.756	96
37112.796	140
37112.836	114
37112.876	6
37112.916	65
37112.956	119
[truncated: 111,872 more rows]
