# Supplementary material for: A Novel Algorithm for Movement Artifact Removal in ECG Signals Acquired from Wearable Systems Applied to Horses
Source: PLoS One. 2015 Oct 20;10(10):e0140783. doi: 10.1371/journal.pone.0140783 (PMC4618928; doi:10.1371/journal.pone.0140783)
Supplement: S1 Supporting Information — Electrocardiographic and Accellerometric data. (ZIP) [file pone.0140783.s001.zip › Available Data/LadyEva_2_ECG.txt]

37032.970	-98
37032.974	-114
37032.978	-129
37032.982	-141
37032.986	-147
37032.990	-148
37032.994	-145
37032.998	-141
37033.002	-137
37033.006	-132
37033.010	-129
37033.014	-125
37033.018	-122
37033.022	-119
37033.026	-118
37033.030	-118
37033.034	-119
37033.038	-120
37033.042	-119
37033.046	-115
37033.050	-112
37033.054	-110
37033.058	-110
37033.062	-113
37033.066	-117
37033.070	-121
37033.074	-124
37033.078	-128
37033.082	-131
37033.086	-134
37033.090	-136
37033.094	-137
37033.098	-139
37033.102	-140
37033.106	-141
37033.110	-142
37033.114	-146
37033.118	-154
37033.122	-163
37033.126	-171
37033.130	-171
37033.134	-165
37033.138	-154
37033.142	-142
37033.146	-132
37033.150	-123
37033.154	-115
37033.158	-109
37033.162	-106
37033.166	-107
37033.170	-109
37033.174	-105
37033.178	-93
37033.182	-75
37033.186	-54
37033.190	-38
37033.194	-30
37033.198	-31
37033.202	-37
37033.206	-45
37033.210	-55
37033.214	-66
37033.218	-77
37033.222	-86
37033.226	-94
37033.230	-101
37033.234	-108
37033.238	-120
37033.242	-139
37033.246	-163
37033.250	-188
37033.254	-212
37033.258	-231
37033.262	-245
37033.266	-255
37033.270	-263
37033.274	-267
37033.278	-271
37033.282	-274
37033.286	-280
37033.290	-289
37033.294	-300
37033.298	-309
37033.302	-311
37033.306	-306
37033.310	-300
37033.314	-299
37033.318	-308
37033.322	-325
37033.326	-343
37033.330	-355
37033.334	-353
37033.338	-335
37033.342	-300
37033.346	-261
37033.350	-236
37033.354	-247
37033.358	-304
37033.362	-399
37033.366	-505
37033.370	-590
37033.374	-634
37033.378	-633
37033.382	-600
37033.386	-552
37033.390	-501
37033.394	-454
37033.398	-413
37033.402	-376
37033.406	-340
37033.410	-306
37033.414	-274
37033.418	-248
37033.422	-229
37033.426	-216
37033.430	-206
37033.434	-196
37033.438	-185
37033.442	-172
37033.446	-160
37033.450	-152
37033.454	-146
37033.458	-142
37033.462	-137
37033.466	-130
37033.470	-121
37033.474	-115
37033.478	-112
37033.482	-114
37033.486	-119
37033.490	-125
37033.494	-128
37033.498	-128
37033.502	-125
37033.506	-119
37033.510	-112
37033.514	-105
37033.518	-100
37033.522	-98
37033.526	-100
37033.530	-103
37033.534	-106
37033.538	-106
37033.542	-105
37033.546	-102
37033.550	-100
37033.554	-100
37033.558	-101
37033.562	-104
37033.566	-107
37033.570	-110
37033.574	-114
37033.578	-116
37033.582	-119
37033.586	-120
37033.590	-119
37033.594	-116
37033.598	-112
37033.602	-110
37033.606	-111
37033.610	-116
37033.614	-122
37033.618	-126
37033.622	-129
37033.626	-133
37033.630	-141
37033.634	-155
37033.638	-171
37033.642	-188
37033.646	-202
37033.650	-210
37033.654	-213
37033.658	-208
37033.662	-196
37033.666	-177
37033.670	-151
37033.674	-122
37033.678	-94
37033.682	-73
37033.686	-59
37033.690	-53
37033.694	-55
37033.698	-63
37033.702	-76
37033.706	-90
37033.710	-104
37033.714	-117
37033.718	-129
37033.722	-139
37033.726	-147
37033.730	-151
37033.734	-149
37033.738	-142
37033.742	-134
37033.746	-127
37033.750	-123
37033.754	-122
37033.758	-121
37033.762	-118
37033.766	-112
37033.770	-104
37033.774	-94
37033.778	-85
37033.782	-78
37033.786	-74
37033.790	-72
37033.794	-73
37033.798	-76
37033.802	-77
37033.806	-77
37033.810	-76
37033.814	-74
37033.818	-73
37033.822	-73
37033.826	-74
37033.830	-75
37033.834	-76
37033.838	-75
37033.842	-72
37033.846	-67
37033.850	-61
37033.854	-56
37033.858	-53
37033.862	-55
37033.866	-61
37033.870	-69
37033.874	-75
37033.878	-78
37033.882	-76
37033.886	-71
37033.890	-63
37033.894	-54
37033.898	-39
37033.902	-15
37033.906	19
37033.910	58
37033.914	94
37033.918	120
37033.922	132
37033.926	132
37033.930	126
37033.934	117
37033.938	105
37033.942	91
37033.946	76
37033.950	60
37033.954	41
37033.958	14
37033.962	-27
37033.966	-80
37033.970	-134
37033.974	-170
37033.978	-177
37033.982	-158
37033.986	-129
37033.990	-108
37033.994	-107
37033.998	-124
37034.002	-149
37034.006	-174
37034.010	-196
37034.014	-217
37034.018	-238
37034.022	-254
37034.026	-256
37034.030	-244
37034.034	-222
37034.038	-202
37034.042	-191
37034.046	-193
37034.050	-204
37034.054	-212
37034.058	-204
37034.062	-170
37034.066	-113
37034.070	-61
37034.074	-55
37034.078	-130
37034.082	-289
37034.086	-498
37034.090	-696
37034.094	-828
37034.098	-869
37034.102	-828
37034.106	-737
37034.110	-627
37034.114	-523
37034.118	-439
37034.122	-376
37034.126	-329
37034.130	-289
37034.134	-250
37034.138	-209
37034.142	-168
37034.146	-135
37034.150	-112
37034.154	-102
37034.158	-101
37034.162	-102
37034.166	-102
37034.170	-99
37034.174	-97
37034.178	-96
37034.182	-97
37034.186	-99
37034.190	-99
37034.194	-98
37034.198	-95
37034.202	-90
37034.206	-84
37034.210	-78
37034.214	-72
37034.218	-72
37034.222	-79
37034.226	-96
37034.230	-119
37034.234	-138
37034.238	-145
37034.242	-136
37034.246	-114
37034.250	-88
37034.254	-70
37034.258	-64
37034.262	-68
37034.266	-78
37034.270	-89
37034.274	-99
37034.278	-109
37034.282	-119
37034.286	-131
37034.290	-142
37034.294	-147
37034.298	-143
37034.302	-128
37034.306	-107
37034.310	-86
37034.314	-71
37034.318	-63
37034.322	-63
37034.326	-69
37034.330	-76
37034.334	-84
37034.338	-91
37034.342	-100
37034.346	-114
37034.350	-133
37034.354	-154
37034.358	-169
37034.362	-174
37034.366	-169
37034.370	-161
37034.374	-154
37034.378	-150
37034.382	-144
37034.386	-130
37034.390	-104
37034.394	-67
37034.398	-28
37034.402	5
37034.406	26
37034.410	33
37034.414	30
37034.418	21
37034.422	10
37034.426	-3
37034.430	-17
37034.434	-33
37034.438	-48
37034.442	-62
37034.446	-73
37034.450	-82
37034.454	-91
37034.458	-97
37034.462	-102
37034.466	-103
37034.470	-104
37034.474	-106
37034.478	-109
37034.482	-112
37034.486	-113
37034.490	-112
37034.494	-113
37034.498	-121
37034.502	-139
37034.506	-163
37034.510	-183
37034.514	-190
37034.518	-180
37034.522	-158
37034.526	-137
37034.530	-124
37034.534	-122
37034.538	-127
37034.542	-132
37034.546	-137
37034.550	-141
37034.554	-146
37034.558	-152
37034.562	-160
37034.566	-167
37034.570	-172
37034.574	-175
37034.578	-176
37034.582	-176
37034.586	-176
37034.590	-177
37034.594	-178
37034.598	-180
37034.602	-180
37034.606	-174
37034.610	-161
37034.614	-142
37034.618	-119
37034.622	-101
37034.626	-94
37034.630	-101
37034.634	-120
37034.638	-146
37034.642	-171
37034.646	-192
37034.650	-208
37034.654	-221
37034.658	-235
37034.662	-250
37034.666	-264
37034.670	-274
37034.674	-279
37034.678	-281
37034.682	-281
37034.686	-281
37034.690	-283
37034.694	-285
37034.698	-287
37034.702	-287
37034.706	-288
37034.710	-291
37034.714	-298
37034.718	-308
37034.722	-314
37034.726	-309
37034.730	-293
37034.734	-271
37034.738	-252
37034.742	-244
37034.746	-247
37034.750	-256
37034.754	-261
37034.758	-250
37034.762	-216
37034.766	-164
37034.770	-113
37034.774	-93
37034.778	-130
37034.782	-228
37034.786	-366
37034.790	-504
37034.794	-604
37034.798	-645
37034.802	-628
37034.806	-574
37034.810	-505
37034.814	-438
37034.818	-382
37034.822	-337
37034.826	-299
37034.830	-266
37034.834	-235
37034.838	-209
37034.842	-187
37034.846	-169
37034.850	-155
37034.854	-145
37034.858	-139
37034.862	-135
37034.866	-132
37034.870	-129
37034.874	-124
37034.878	-119
37034.882	-115
37034.886	-112
37034.890	-110
37034.894	-111
37034.898	-111
37034.902	-113
37034.906	-115
37034.910	-119
37034.914	-124
37034.918	-130
37034.922	-134
37034.926	-135
37034.930	-132
37034.934	-127
37034.938	-121
37034.942	-116
37034.946	-114
37034.950	-115
37034.954	-118
37034.958	-122
37034.962	-125
37034.966	-127
37034.970	-128
37034.974	-129
37034.978	-131
37034.982	-134
37034.986	-137
37034.990	-138
37034.994	-138
37034.998	-138
37035.002	-139
37035.006	-143
37035.010	-149
37035.014	-153
37035.018	-153
37035.022	-149
37035.026	-142
37035.030	-136
37035.034	-133
37035.038	-134
37035.042	-141
37035.046	-153
37035.050	-166
37035.054	-179
37035.058	-189
37035.062	-195
37035.066	-199
37035.070	-200
37035.074	-195
37035.078	-183
37035.082	-163
37035.086	-135
37035.090	-104
37035.094	-76
37035.098	-55
37035.102	-43
37035.106	-39
37035.110	-40
37035.114	-45
37035.118	-50
37035.122	-54
37035.126	-58
37035.130	-64
37035.134	-75
37035.138	-90
37035.142	-106
37035.146	-118
37035.150	-122
37035.154	-119
37035.158	-112
37035.162	-107
37035.166	-105
37035.170	-108
37035.174	-113
37035.178	-117
37035.182	-119
37035.186	-122
37035.190	-125
37035.194	-129
37035.198	-134
37035.202	-137
37035.206	-138
37035.210	-137
37035.214	-135
37035.218	-133
37035.222	-134
37035.226	-136
37035.230	-138
37035.234	-139
37035.238	-137
37035.242	-135
37035.246	-133
37035.250	-133
37035.254	-134
37035.258	-134
37035.262	-132
37035.266	-128
37035.270	-123
37035.274	-120
37035.278	-119
37035.282	-118
37035.286	-114
37035.290	-104
37035.294	-89
37035.298	-71
37035.302	-54
37035.306	-42
37035.310	-36
37035.314	-38
37035.318	-46
37035.322	-59
37035.326	-74
37035.330	-91
37035.334	-106
37035.338	-120
37035.342	-134
37035.346	-149
37035.350	-163
37035.354	-175
37035.358	-185
37035.362	-191
37035.366	-195
37035.370	-197
37035.374	-197
37035.378	-196
37035.382	-195
37035.386	-195
37035.390	-196
37035.394	-197
37035.398	-197
37035.402	-197
37035.406	-196
37035.410	-197
37035.414	-199
37035.418	-201
37035.422	-203
37035.426	-205
37035.430	-206
37035.434	-206
37035.438	-203
37035.442	-190
37035.446	-162
37035.450	-119
37035.454	-77
37035.458	-59
37035.462	-90
37035.466	-177
37035.470	-302
37035.474	-432
37035.478	-529
37035.482	-575
37035.486	-569
37035.490	-527
37035.494	-469
37035.498	-411
37035.502	-360
37035.506	-316
37035.510	-281
37035.514	-252
37035.518	-229
37035.522	-210
37035.526	-196
37035.530	-183
37035.534	-171
37035.538	-159
37035.542	-145
37035.546	-134
37035.550	-125
37035.554	-121
37035.558	-121
37035.562	-121
37035.566	-121
37035.570	-122
37035.574	-123
37035.578	-125
37035.582	-127
37035.586	-128
37035.590	-129
37035.594	-131
37035.598	-135
37035.602	-139
37035.606	-141
37035.610	-142
37035.614	-141
37035.618	-142
37035.622	-142
37035.626	-143
37035.630	-142
37035.634	-141
37035.638	-142
37035.642	-144
37035.646	-147
37035.650	-152
37035.654	-156
37035.658	-159
37035.662	-160
37035.666	-159
37035.670	-156
37035.674	-153
37035.678	-151
37035.682	-151
37035.686	-153
37035.690	-156
37035.694	-160
37035.698	-164
37035.702	-167
37035.706	-171
37035.710	-175
37035.714	-179
37035.718	-183
37035.722	-187
37035.726	-192
37035.730	-197
37035.734	-205
37035.738	-215
37035.742	-226
37035.746	-237
37035.750	-243
37035.754	-241
37035.758	-229
37035.762	-209
37035.766	-182
37035.770	-152
37035.774	-123
37035.778	-99
37035.782	-80
37035.786	-68
37035.790	-62
37035.794	-61
37035.798	-63
37035.802	-68
37035.806	-76
37035.810	-86
37035.814	-98
37035.818	-110
37035.822	-120
37035.826	-127
37035.830	-132
37035.834	-133
37035.838	-132
37035.842	-130
37035.846	-131
37035.850	-136
37035.854	-145
37035.858	-155
37035.862	-163
37035.866	-163
37035.870	-157
37035.874	-146
37035.878	-135
37035.882	-128
37035.886	-127
37035.890	-131
37035.894	-136
37035.898	-140
37035.902	-143
37035.906	-145
37035.910	-145
37035.914	-144
37035.918	-143
37035.922	-143
37035.926	-144
37035.930	-144
37035.934	-144
37035.938	-143
37035.942	-140
37035.946	-138
37035.950	-137
37035.954	-137
37035.958	-137
37035.962	-134
37035.966	-128
37035.970	-116
37035.974	-101
37035.978	-84
37035.982	-68
37035.986	-57
37035.990	-53
37035.994	-55
37035.998	-63
37036.002	-76
37036.006	-91
37036.010	-108
37036.014	-124
37036.018	-139
37036.022	-152
37036.026	-163
37036.030	-173
37036.034	-183
37036.038	-195
37036.042	-206
37036.046	-215
37036.050	-219
37036.054	-216
37036.058	-210
37036.062	-203
37036.066	-201
37036.070	-203
37036.074	-208
37036.078	-212
37036.082	-213
37036.086	-211
37036.090	-207
37036.094	-204
37036.098	-203
37036.102	-205
37036.106	-209
37036.110	-210
37036.114	-198
37036.118	-166
37036.122	-115
37036.126	-63
37036.130	-40
37036.134	-71
37036.138	-164
37036.142	-298
37036.146	-435
37036.150	-536
37036.154	-579
37036.158	-569
37036.162	-523
37036.166	-462
37036.170	-404
37036.174	-353
37036.178	-312
37036.182	-279
37036.186	-250
37036.190	-224
37036.194	-202
37036.198	-182
37036.202	-167
37036.206	-155
37036.210	-147
37036.214	-141
37036.218	-137
37036.222	-133
37036.226	-128
37036.230	-124
37036.234	-120
37036.238	-120
37036.242	-121
37036.246	-124
37036.250	-128
37036.254	-131
37036.258	-133
37036.262	-134
37036.266	-134
37036.270	-135
37036.274	-137
37036.278	-139
37036.282	-141
37036.286	-143
37036.290	-143
37036.294	-143
37036.298	-144
37036.302	-144
37036.306	-146
37036.310	-148
37036.314	-152
37036.318	-156
37036.322	-160
37036.326	-165
37036.330	-168
37036.334	-169
37036.338	-167
37036.342	-163
37036.346	-160
37036.350	-158
37036.354	-160
37036.358	-164
37036.362	-169
37036.366	-174
37036.370	-177
37036.374	-180
37036.378	-182
37036.382	-185
37036.386	-189
37036.390	-196
37036.394	-204
37036.398	-214
37036.402	-223
37036.406	-231
37036.410	-238
37036.414	-246
37036.418	-253
37036.422	-258
37036.426	-258
37036.430	-250
37036.434	-233
37036.438	-207
37036.442	-175
37036.446	-140
37036.450	-110
37036.454	-86
37036.458	-72
37036.462	-67
37036.466	-68
37036.470	-75
37036.474	-85
37036.478	-96
37036.482	-106
37036.486	-113
37036.490	-117
37036.494	-120
37036.498	-122
37036.502	-126
37036.506	-131
37036.510	-137
37036.514	-142
37036.518	-144
37036.522	-145
37036.526	-143
37036.530	-142
37036.534	-142
37036.538	-142
37036.542	-143
37036.546	-144
37036.550	-144
37036.554	-144
37036.558	-145
37036.562	-147
37036.566	-149
37036.570	-151
37036.574	-152
37036.578	-153
37036.582	-152
37036.586	-151
37036.590	-152
37036.594	-154
37036.598	-157
37036.602	-158
37036.606	-156
37036.610	-150
37036.614	-142
37036.618	-135
37036.622	-131
37036.626	-130
37036.630	-131
37036.634	-132
37036.638	-129
37036.642	-121
37036.646	-108
37036.650	-92
37036.654	-75
37036.658	-61
37036.662	-54
37036.666	-53
37036.670	-59
37036.674	-71
37036.678	-86
37036.682	-102
37036.686	-119
37036.690	-133
37036.694	-144
37036.698	-154
37036.702	-164
37036.706	-176
37036.710	-187
37036.714	-198
37036.718	-205
37036.722	-209
37036.726	-212
37036.730	-214
37036.734	-217
37036.738	-222
37036.742	-226
37036.746	-229
37036.750	-228
37036.754	-224
37036.758	-219
37036.762	-215
37036.766	-214
37036.770	-215
37036.774	-218
37036.778	-221
37036.782	-222
37036.786	-214
37036.790	-191
37036.794	-149
37036.798	-98
37036.802	-60
37036.806	-65
37036.810	-129
37036.814	-247
37036.818	-388
37036.822	-510
37036.826	-584
37036.830	-600
37036.834	-569
37036.838	-514
37036.842	-451
37036.846	-393
37036.850	-343
37036.854	-303
37036.858	-270
37036.862	-244
37036.866	-221
37036.870	-201
37036.874	-182
37036.878	-166
37036.882	-152
37036.886	-140
37036.890	-132
37036.894	-126
37036.898	-123
37036.902	-122
37036.906	-122
37036.910	-122
37036.914	-122
37036.918	-121
37036.922	-121
37036.926	-122
37036.930	-125
37036.934	-128
37036.938	-132
37036.942	-134
37036.946	-136
37036.950	-139
37036.954	-143
37036.958	-146
37036.962	-148
37036.966	-145
37036.970	-140
37036.974	-134
37036.978	-131
37036.982	-131
37036.986	-134
37036.990	-138
37036.994	-143
37036.998	-149
37037.002	-154
37037.006	-158
37037.010	-160
37037.014	-161
37037.018	-162
37037.022	-163
37037.026	-164
37037.030	-164
37037.034	-165
37037.038	-166
37037.042	-167
37037.046	-168
37037.050	-169
37037.054	-171
37037.058	-175
37037.062	-180
37037.066	-187
37037.070	-193
37037.074	-198
37037.078	-204
37037.082	-212
37037.086	-223
37037.090	-237
37037.094	-250
37037.098	-256
37037.102	-253
37037.106	-239
37037.110	-215
37037.114	-186
37037.118	-155
37037.122	-125
37037.126	-99
37037.130	-77
37037.134	-62
37037.138	-55
37037.142	-56
37037.146	-62
37037.150	-69
37037.154	-74
37037.158	-75
37037.162	-75
37037.166	-78
37037.170	-86
37037.174	-98
37037.178	-109
37037.182	-116
37037.186	-117
37037.190	-114
37037.194	-111
37037.198	-111
37037.202	-115
37037.206	-120
37037.210	-126
37037.214	-128
37037.218	-128
37037.222	-127
37037.226	-127
37037.230	-130
37037.234	-135
37037.238	-139
37037.242	-140
37037.246	-136
37037.250	-129
37037.254	-124
37037.258	-121
37037.262	-123
37037.266	-127
37037.270	-131
37037.274	-134
37037.278	-135
37037.282	-134
37037.286	-133
37037.290	-131
37037.294	-130
37037.298	-129
37037.302	-127
37037.306	-125
37037.310	-124
37037.314	-124
37037.318	-123
37037.322	-120
37037.326	-113
37037.330	-101
37037.334	-84
37037.338	-66
37037.342	-50
37037.346	-40
37037.350	-38
37037.354	-44
37037.358	-56
37037.362	-71
37037.366	-86
37037.370	-101
37037.374	-116
37037.378	-131
37037.382	-147
37037.386	-161
37037.390	-172
37037.394	-179
37037.398	-183
37037.402	-185
37037.406	-188
37037.410	-192
37037.414	-196
37037.418	-199
37037.422	-202
37037.426	-204
37037.430	-205
37037.434	-206
37037.438	-207
37037.442	-207
37037.446	-207
37037.450	-205
37037.454	-204
37037.458	-204
37037.462	-205
37037.466	-201
37037.470	-183
37037.474	-146
37037.478	-97
37037.482	-58
37037.486	-58
37037.490	-118
37037.494	-233
37037.498	-373
37037.502	-497
37037.506	-573
37037.510	-590
37037.514	-560
37037.518	-505
37037.522	-446
37037.526	-394
37037.530	-351
37037.534	-316
37037.538	-284
37037.542	-253
37037.546	-223
37037.550	-197
37037.554	-177
37037.558	-162
37037.562	-153
37037.566	-147
37037.570	-143
37037.574	-139
37037.578	-136
37037.582	-134
37037.586	-134
37037.590	-135
37037.594	-137
37037.598	-139
37037.602	-140
37037.606	-141
37037.610	-142
37037.614	-144
37037.618	-147
37037.622	-150
37037.626	-152
37037.630	-154
37037.634	-155
37037.638	-157
37037.642	-161
37037.646	-166
37037.650	-170
37037.654	-171
37037.658	-168
37037.662	-162
37037.666	-157
37037.670	-154
37037.674	-154
37037.678	-156
37037.682	-158
37037.686	-161
37037.690	-163
37037.694	-165
37037.698	-167
37037.702	-169
37037.706	-170
37037.710	-173
37037.714	-175
37037.718	-177
37037.722	-179
37037.726	-181
37037.730	-182
37037.734	-185
37037.738	-188
37037.742	-193
37037.746	-199
37037.750	-208
37037.754	-217
37037.758	-228
37037.762	-238
37037.766	-248
37037.770	-257
37037.774	-266
37037.778	-273
37037.782	-275
37037.786	-269
37037.790	-252
37037.794	-225
37037.798	-191
37037.802	-156
37037.806	-124
37037.810	-98
37037.814	-79
37037.818	-67
37037.822	-62
37037.826	-63
37037.830	-70
37037.834	-79
37037.838	-87
37037.842	-93
37037.846	-98
37037.850	-101
37037.854	-105
37037.858	-109
37037.862	-115
37037.866	-120
37037.870	-126
37037.874	-130
37037.878	-132
37037.882	-131
37037.886	-129
37037.890	-127
37037.894	-127
37037.898	-132
37037.902	-139
37037.906	-145
37037.910	-149
37037.914	-148
37037.918	-143
37037.922	-136
37037.926	-131
37037.930	-129
37037.934	-130
37037.938	-133
37037.942	-135
37037.946	-137
37037.950	-139
37037.954	-141
37037.958	-144
37037.962	-147
37037.966	-148
37037.970	-148
37037.974	-146
37037.978	-145
37037.982	-145
37037.986	-147
37037.990	-148
37037.994	-148
37037.998	-145
37038.002	-141
37038.006	-135
37038.010	-127
37038.014	-118
37038.018	-104
37038.022	-87
37038.026	-68
37038.030	-52
37038.034	-43
37038.038	-42
37038.042	-49
37038.046	-62
37038.050	-78
37038.054	-94
37038.058	-112
37038.062	-131
37038.066	-148
37038.070	-160
37038.074	-167
37038.078	-171
37038.082	-175
37038.086	-181
37038.090	-189
37038.094	-198
37038.098	-204
37038.102	-208
37038.106	-210
37038.110	-212
37038.114	-214
37038.118	-215
37038.122	-216
37038.126	-215
37038.130	-213
37038.134	-211
37038.138	-210
37038.142	-212
37038.146	-217
37038.150	-224
37038.154	-228
37038.158	-217
37038.162	-182
37038.166	-127
37038.170	-73
37038.174	-51
37038.178	-90
37038.182	-194
37038.186	-337
37038.190	-477
37038.194	-572
37038.198	-607
37038.202	-586
37038.206	-532
37038.210	-467
37038.214	-407
37038.218	-358
37038.222	-318
37038.226	-285
37038.230	-256
37038.234	-231
37038.238	-210
37038.242	-191
37038.246	-176
37038.250	-162
37038.254	-152
37038.258	-143
37038.262	-137
37038.266	-132
37038.270	-130
37038.274	-130
37038.278	-133
37038.282	-136
37038.286	-138
37038.290	-138
37038.294	-135
37038.298	-132
37038.302	-129
37038.306	-129
37038.310	-131
37038.314	-135
37038.318	-139
37038.322	-142
37038.326	-144
37038.330	-144
37038.334	-143
37038.338	-141
37038.342	-140
37038.346	-140
37038.350	-142
37038.354	-145
37038.358	-149
37038.362	-153
37038.366	-157
37038.370	-161
37038.374	-166
37038.378	-170
37038.382	-173
37038.386	-174
37038.390	-172
37038.394	-169
37038.398	-166
37038.402	-164
37038.406	-165
37038.410	-168
37038.414	-172
37038.418	-177
37038.422	-183
37038.426	-188
37038.430	-191
37038.434	-194
37038.438	-198
37038.442	-205
37038.446	-216
37038.450	-229
37038.454	-245
37038.458	-261
37038.462	-275
37038.466	-286
37038.470	-291
37038.474	-288
37038.478	-274
37038.482	-249
37038.486	-217
37038.490	-179
37038.494	-142
37038.498	-108
37038.502	-82
37038.506	-65
37038.510	-57
37038.514	-58
37038.518	-63
37038.522	-71
37038.526	-78
37038.530	-85
37038.534	-91
37038.538	-95
37038.542	-100
37038.546	-104
37038.550	-109
37038.554	-114
37038.558	-120
37038.562	-125
37038.566	-128
37038.570	-130
37038.574	-131
37038.578	-130
37038.582	-130
37038.586	-130
37038.590	-131
37038.594	-133
37038.598	-134
37038.602	-135
37038.606	-134
37038.610	-134
37038.614	-134
37038.618	-133
37038.622	-132
37038.626	-131
37038.630	-131
37038.634	-131
37038.638	-132
37038.642	-133
37038.646	-134
37038.650	-135
37038.654	-136
37038.658	-136
37038.662	-137
37038.666	-137
37038.670	-138
37038.674	-140
37038.678	-140
37038.682	-141
37038.686	-140
37038.690	-139
37038.694	-137
37038.698	-136
37038.702	-134
37038.706	-132
37038.710	-130
37038.714	-129
37038.718	-127
37038.722	-126
37038.726	-122
37038.730	-115
37038.734	-101
37038.738	-84
37038.742	-66
37038.746	-51
37038.750	-42
37038.754	-40
37038.758	-44
37038.762	-51
37038.766	-62
37038.770	-74
37038.774	-87
37038.778	-101
37038.782	-113
37038.786	-125
37038.790	-136
37038.794	-148
37038.798	-160
37038.802	-170
37038.806	-179
37038.810	-184
37038.814	-188
37038.818	-191
37038.822	-194
37038.826	-197
37038.830	-199
37038.834	-199
37038.838	-197
37038.842	-194
37038.846	-191
37038.850	-188
37038.854	-187
37038.858	-187
37038.862	-189
37038.866	-194
37038.870	-198
37038.874	-194
37038.878	-174
37038.882	-135
37038.886	-87
37038.890	-56
37038.894	-73
37038.898	-153
37038.902	-283
37038.906	-424
37038.910	-535
37038.914	-588
37038.918	-582
37038.922	-537
37038.926	-476
37038.930	-416
37038.934	-365
37038.938	-322
37038.942	-285
37038.946	-254
37038.950	-226
37038.954	-201
37038.958	-179
37038.962	-162
37038.966	-147
37038.970	-134
37038.974	-124
37038.978	-117
37038.982	-113
37038.986	-112
37038.990	-112
37038.994	-114
37038.998	-115
37039.002	-116
37039.006	-116
37039.010	-115
37039.014	-115
37039.018	-116
37039.022	-118
37039.026	-121
37039.030	-124
37039.034	-126
37039.038	-126
37039.042	-126
37039.046	-126
37039.050	-127
37039.054	-128
37039.058	-130
37039.062	-132
37039.066	-134
37039.070	-136
37039.074	-138
37039.078	-140
37039.082	-143
37039.086	-145
37039.090	-147
37039.094	-148
37039.098	-148
37039.102	-148
37039.106	-148
37039.110	-148
37039.114	-149
37039.118	-151
37039.122	-153
37039.126	-156
37039.130	-159
37039.134	-161
37039.138	-162
37039.142	-164
37039.146	-167
37039.150	-172
37039.154	-178
37039.158	-185
37039.162	-194
37039.166	-204
37039.170	-216
37039.174	-230
37039.178	-246
37039.182	-260
37039.186	-272
37039.190	-278
37039.194	-277
37039.198	-267
37039.202	-247
37039.206	-219
37039.210	-185
37039.214	-148
37039.218	-114
37039.222	-85
37039.226	-63
37039.230	-48
37039.234	-41
37039.238	-40
37039.242	-44
37039.246	-51
37039.250	-60
37039.254	-69
37039.258	-79
37039.262	-88
37039.266	-95
37039.270	-101
37039.274	-104
37039.278	-107
37039.282	-109
37039.286	-111
37039.290	-114
37039.294	-117
37039.298	-120
37039.302	-122
37039.306	-123
37039.310	-123
37039.314	-121
37039.318	-119
37039.322	-117
37039.326	-116
37039.330	-117
37039.334	-120
37039.338	-125
37039.342	-132
37039.346	-138
37039.350	-141
37039.354	-139
37039.358	-133
37039.362	-127
37039.366	-123
37039.370	-123
37039.374	-127
37039.378	-131
37039.382	-134
37039.386	-136
37039.390	-136
37039.394	-136
37039.398	-136
37039.402	-137
37039.406	-139
37039.410	-142
37039.414	-144
37039.418	-148
37039.422	-152
37039.426	-156
37039.430	-159
37039.434	-158
37039.438	-155
37039.442	-150
37039.446	-146
37039.450	-144
37039.454	-143
37039.458	-143
37039.462	-141
37039.466	-139
37039.470	-137
37039.474	-136
37039.478	-137
37039.482	-135
37039.486	-129
37039.490	-118
37039.494	-101
37039.498	-82
37039.502	-65
37039.506	-55
37039.510	-53
37039.514	-60
37039.518	-71
37039.522	-82
37039.526	-91
37039.530	-98
37039.534	-105
37039.538	-114
37039.542	-126
37039.546	-140
37039.550	-156
37039.554	-170
37039.558	-183
37039.562	-192
37039.566	-197
37039.570	-199
37039.574	-199
37039.578	-198
37039.582	-200
37039.586	-203
37039.590	-206
37039.594	-209
37039.598	-210
37039.602	-208
37039.606	-205
37039.610	-201
37039.614	-200
37039.618	-202
37039.622	-207
37039.626	-212
37039.630	-214
37039.634	-206
37039.638	-181
37039.642	-137
37039.646	-85
37039.650	-48
37039.654	-58
37039.658	-130
37039.662	-256
37039.666	-399
37039.670	-518
37039.674	-583
37039.678	-589
37039.682	-551
37039.686	-491
37039.690	-428
37039.694	-372
37039.698	-326
37039.702	-289
37039.706	-257
37039.710	-229
37039.714	-205
37039.718	-186
37039.722	-172
37039.726	-163
37039.730	-155
37039.734	-147
37039.738	-136
37039.742	-126
37039.746	-117
37039.750	-112
37039.754	-112
37039.758	-114
37039.762	-117
37039.766	-120
37039.770	-123
37039.774	-126
37039.778	-128
37039.782	-129
37039.786	-129
37039.790	-129
37039.794	-129
37039.798	-131
37039.802	-133
37039.806	-136
37039.810	-140
37039.814	-143
37039.818	-146
37039.822	-148
37039.826	-147
37039.830	-144
37039.834	-142
37039.838	-141
37039.842	-143
37039.846	-146
37039.850	-151
37039.854	-156
37039.858	-160
37039.862	-163
37039.866	-163
37039.870	-162
37039.874	-161
37039.878	-162
37039.882	-164
37039.886	-168
37039.890	-172
37039.894	-176
37039.898	-178
37039.902	-178
37039.906	-178
37039.910	-179
37039.914	-183
37039.918	-189
37039.922	-198
37039.926	-208
37039.930	-220
37039.934	-234
37039.938	-250
37039.942	-267
37039.946	-283
37039.950	-296
37039.954	-305
37039.958	-307
37039.962	-301
37039.966	-283
37039.970	-254
37039.974	-217
37039.978	-176
37039.982	-137
37039.986	-105
37039.990	-81
37039.994	-64
37039.998	-54
37040.002	-49
37040.006	-49
37040.010	-54
37040.014	-61
37040.018	-71
37040.022	-80
37040.026	-89
37040.030	-96
37040.034	-101
37040.038	-106
37040.042	-110
37040.046	-114
37040.050	-117
37040.054	-119
37040.058	-120
37040.062	-120
37040.066	-120
37040.070	-122
37040.074	-124
37040.078	-126
37040.082	-128
37040.086	-130
37040.090	-131
37040.094	-133
37040.098	-133
37040.102	-132
37040.106	-131
37040.110	-129
37040.114	-128
37040.118	-128
37040.122	-129
37040.126	-130
37040.130	-131
37040.134	-130
37040.138	-130
37040.142	-130
37040.146	-133
37040.150	-137
37040.154	-143
37040.158	-147
37040.162	-148
37040.166	-146
37040.170	-143
37040.174	-140
37040.178	-140
37040.182	-141
37040.186	-144
37040.190	-146
37040.194	-147
37040.198	-147
37040.202	-146
37040.206	-146
37040.210	-145
37040.214	-144
37040.218	-145
37040.222	-147
37040.226	-149
37040.230	-153
37040.234	-155
37040.238	-154
37040.242	-150
37040.246	-143
37040.250	-135
37040.254	-129
37040.258	-126
37040.262	-127
37040.266	-129
37040.270	-128
37040.274	-119
37040.278	-101
37040.282	-79
37040.286	-59
37040.290	-49
37040.294	-50
37040.298	-60
37040.302	-72
37040.306	-82
37040.310	-87
37040.314	-91
37040.318	-97
37040.322	-107
37040.326	-121
37040.330	-136
37040.334	-152
37040.338	-166
37040.342	-178
37040.346	-187
37040.350	-193
37040.354	-198
37040.358	-204
37040.362	-210
37040.366	-215
37040.370	-215
37040.374	-211
37040.378	-205
37040.382	-199
37040.386	-194
37040.390	-192
37040.394	-191
37040.398	-192
37040.402	-193
37040.406	-196
37040.410	-200
37040.414	-205
37040.418	-205
37040.422	-192
37040.426	-160
37040.430	-115
37040.434	-75
37040.438	-70
37040.442	-120
37040.446	-226
37040.450	-362
37040.454	-491
37040.458	-577
37040.462	-607
37040.466	-586
37040.470	-532
37040.474	-466
37040.478	-402
37040.482	-348
37040.486	-304
37040.490	-270
37040.494	-241
37040.498	-217
37040.502	-195
37040.506	-176
37040.510	-162
37040.514	-153
37040.518	-147
37040.522	-143
37040.526	-138
37040.530	-132
37040.534	-125
37040.538	-119
37040.542	-116
37040.546	-115
37040.550	-115
37040.554	-114
37040.558	-114
37040.562	-115
37040.566	-116
37040.570	-120
37040.574	-124
37040.578	-128
37040.582	-131
37040.586	-134
37040.590	-137
37040.594	-139
37040.598	-140
37040.602	-139
37040.606	-136
37040.610	-134
37040.614	-133
37040.618	-133
37040.622	-135
37040.626	-138
37040.630	-143
37040.634	-148
37040.638	-155
37040.642	-160
37040.646	-164
37040.650	-165
37040.654	-163
37040.658	-161
37040.662	-160
37040.666	-162
37040.670	-167
37040.674	-173
37040.678	-176
37040.682	-174
37040.686	-171
37040.690	-170
37040.694	-173
37040.698	-180
37040.702	-188
37040.706	-195
37040.710	-201
37040.714	-207
37040.718	-217
37040.722	-230
37040.726	-246
37040.730	-263
37040.734	-279
37040.738	-292
37040.742	-298
37040.746	-296
37040.750	-284
37040.754	-262
37040.758	-234
37040.762	-201
37040.766	-168
37040.770	-135
37040.774	-106
37040.778	-80
37040.782	-62
37040.786	-51
37040.790	-47
37040.794	-51
37040.798	-58
37040.802	-66
37040.806	-73
37040.810	-77
37040.814	-80
37040.818	-83
37040.822	-86
37040.826	-91
37040.830	-97
37040.834	-102
37040.838	-105
37040.842	-107
37040.846	-107
37040.850	-107
37040.854	-107
37040.858	-107
37040.862	-109
37040.866	-111
37040.870	-113
37040.874	-114
37040.878	-115
37040.882	-115
37040.886	-115
37040.890	-114
37040.894	-114
37040.898	-115
37040.902	-117
37040.906	-121
37040.910	-124
37040.914	-127
37040.918	-129
37040.922	-130
37040.926	-131
37040.930	-131
37040.934	-129
37040.938	-126
37040.942	-122
37040.946	-119
37040.950	-119
37040.954	-121
37040.958	-124
37040.962	-127
37040.966	-128
[truncated: 998,000+ more rows]
