# Supplementary material for: A Novel Algorithm for Movement Artifact Removal in ECG Signals Acquired from Wearable Systems Applied to Horses
Source: PLoS One. 2015 Oct 20;10(10):e0140783. doi: 10.1371/journal.pone.0140783 (PMC4618928; doi:10.1371/journal.pone.0140783)
Supplement: S1 Supporting Information — Electrocardiographic and Accellerometric data. (ZIP) [file pone.0140783.s001.zip › Available Data/Lampreda_1_AccX.txt]

62221.020	-568
62221.060	-561
62221.100	-546
62221.140	-549
62221.180	-547
62221.220	-562
62221.260	-573
62221.300	-570
62221.340	-550
62221.380	-552
62221.420	-561
62221.460	-561
62221.500	-557
62221.540	-563
62221.580	-561
62221.620	-560
62221.660	-550
62221.700	-564
62221.740	-573
62221.780	-568
62221.820	-558
62221.860	-558
62221.900	-560
62221.940	-569
62221.980	-570
62222.020	-566
62222.060	-570
62222.100	-569
62222.140	-564
62222.180	-564
62222.220	-562
62222.260	-564
62222.300	-564
62222.340	-569
62222.380	-564
62222.420	-567
62222.460	-567
62222.500	-566
62222.540	-569
62222.580	-564
62222.620	-564
62222.660	-559
62222.700	-621
62222.740	-469
62222.780	-219
62222.820	-860
62222.860	-825
62222.900	-460
62222.940	-465
62222.980	-571
62223.020	-599
62223.060	-573
62223.100	-553
62223.140	-561
62223.180	-556
62223.220	-565
62223.260	-568
62223.300	-578
62223.340	-576
62223.380	-566
62223.420	-566
62223.460	-572
62223.500	-568
62223.540	-565
62223.580	-569
62223.620	-571
62223.660	-568
62223.700	-581
62223.740	-578
62223.780	-584
62223.820	-587
62223.860	-577
62223.900	-570
62223.940	-581
62223.980	-584
62224.020	-575
62224.060	-587
62224.100	-591
62224.140	-590
62224.180	-592
62224.220	-598
62224.260	-582
62224.300	-574
62224.340	-582
62224.380	-580
62224.420	-579
62224.460	-561
62224.500	-567
62224.540	-583
62224.580	-591
62224.620	-595
62224.660	-606
62224.700	-600
62224.740	-593
62224.780	-596
62224.820	-583
62224.860	-582
62224.900	-593
62224.940	-602
62224.980	-605
62225.020	-609
62225.060	-605
62225.100	-597
62225.140	-606
62225.180	-605
62225.220	-597
62225.260	-589
62225.300	-599
62225.340	-602
62225.380	-602
62225.420	-602
62225.460	-593
62225.500	-589
62225.540	-591
62225.580	-593
62225.620	-588
62225.660	-596
62225.700	-595
62225.740	-584
62225.780	-593
62225.820	-592
62225.860	-584
62225.900	-581
62225.940	-581
62225.980	-581
62226.020	-587
62226.060	-583
62226.100	-588
62226.140	-589
62226.180	-592
62226.220	-584
62226.260	-587
62226.300	-593
62226.340	-593
62226.380	-581
62226.420	-579
62226.460	-582
62226.500	-587
62226.540	-586
62226.580	-581
62226.620	-582
62226.660	-588
62226.700	-591
62226.740	-588
62226.780	-587
62226.820	-590
62226.860	-587
62226.900	-585
62226.940	-587
62226.980	-585
62227.020	-587
62227.060	-579
62227.100	-591
62227.140	-587
62227.180	-582
62227.220	-582
62227.260	-588
62227.300	-593
62227.340	-588
62227.380	-579
62227.420	-591
62227.460	-584
62227.500	-581
62227.540	-583
62227.580	-581
62227.620	-584
62227.660	-590
62227.700	-591
62227.740	-587
62227.780	-587
62227.820	-583
62227.860	-587
62227.900	-583
62227.940	-584
62227.980	-584
62228.020	-587
62228.060	-589
62228.100	-583
62228.140	-581
62228.180	-587
62228.220	-589
62228.260	-596
62228.300	-588
62228.340	-703
62228.380	-509
62228.420	-421
62228.460	-613
62228.500	-728
62228.540	-570
62228.580	-537
62228.620	-588
62228.660	-613
62228.700	-605
62228.740	-590
62228.780	-593
62228.820	-584
62228.860	-578
62228.900	-575
62228.940	-577
62228.980	-600
62229.020	-614
62229.060	-611
62229.100	-566
62229.140	-584
62229.180	-581
62229.220	-566
62229.260	-574
62229.300	-588
62229.340	-605
62229.380	-602
62229.420	-586
62229.460	-573
62229.500	-571
62229.540	-587
62229.580	-605
62229.620	-604
62229.660	-578
62229.700	-566
62229.740	-570
62229.780	-579
62229.820	-581
62229.860	-577
62229.900	-581
62229.940	-577
62229.980	-568
62230.020	-581
62230.060	-575
62230.100	-575
62230.140	-570
62230.180	-575
62230.220	-567
62230.260	-566
62230.300	-579
62230.340	-586
62230.380	-579
62230.420	-576
62230.460	-570
62230.500	-571
62230.540	-574
62230.580	-574
62230.620	-577
62230.660	-581
62230.700	-573
62230.740	-571
62230.780	-585
62230.820	-587
62230.860	-584
62230.900	-575
62230.940	-571
62230.980	-575
62231.020	-565
62231.060	-585
62231.100	-611
62231.140	-605
62231.180	-575
62231.220	-570
62231.260	-585
62231.300	-582
62231.340	-587
62231.380	-586
62231.420	-591
62231.460	-580
62231.500	-577
62231.540	-586
62231.580	-581
62231.620	-573
62231.660	-573
62231.700	-583
62231.740	-579
62231.780	-577
62231.820	-578
62231.860	-574
62231.900	-575
62231.940	-579
62231.980	-575
62232.020	-575
62232.060	-573
62232.100	-577
62232.140	-582
62232.180	-578
62232.220	-572
62232.260	-581
62232.300	-582
62232.340	-576
62232.380	-575
62232.420	-577
62232.460	-581
62232.500	-578
62232.540	-575
62232.580	-577
62232.620	-575
62232.660	-582
62232.700	-583
62232.740	-572
62232.780	-582
62232.820	-575
62232.860	-530
62232.900	-641
62232.940	-585
62232.980	-603
62233.020	-642
62233.060	-550
62233.100	-558
62233.140	-580
62233.180	-587
62233.220	-566
62233.260	-582
62233.300	-581
62233.340	-577
62233.380	-578
62233.420	-577
62233.460	-581
62233.500	-579
62233.540	-577
62233.580	-577
62233.620	-582
62233.660	-582
62233.700	-581
62233.740	-573
62233.780	-571
62233.820	-570
62233.860	-571
62233.900	-571
62233.940	-576
62233.980	-577
62234.020	-576
62234.060	-572
62234.100	-569
62234.140	-578
62234.180	-583
62234.220	-575
62234.260	-572
62234.300	-572
62234.340	-577
62234.380	-574
62234.420	-568
62234.460	-574
62234.500	-582
62234.540	-580
62234.580	-579
62234.620	-576
62234.660	-576
62234.700	-574
62234.740	-572
62234.780	-573
62234.820	-580
62234.860	-575
62234.900	-578
62234.940	-582
62234.980	-578
62235.020	-578
62235.060	-582
62235.100	-586
62235.140	-575
62235.180	-570
62235.220	-573
62235.260	-575
62235.300	-579
62235.340	-580
62235.380	-574
62235.420	-578
62235.460	-571
62235.500	-573
62235.540	-578
62235.580	-570
62235.620	-571
62235.660	-578
62235.700	-575
62235.740	-575
62235.780	-573
62235.820	-575
62235.860	-572
62235.900	-572
62235.940	-578
62235.980	-575
62236.020	-572
62236.060	-574
62236.100	-577
62236.140	-580
62236.180	-573
62236.220	-572
62236.260	-573
62236.300	-575
62236.340	-575
62236.380	-576
62236.420	-573
62236.460	-573
62236.500	-575
62236.540	-575
62236.580	-573
62236.620	-577
62236.660	-576
62236.700	-570
62236.740	-574
62236.780	-576
62236.820	-574
62236.860	-575
62236.900	-570
62236.940	-570
62236.980	-576
62237.020	-576
62237.060	-570
62237.100	-574
62237.140	-575
62237.180	-570
62237.220	-568
62237.260	-573
62237.300	-574
62237.340	-575
62237.380	-572
62237.420	-573
62237.460	-572
62237.500	-571
62237.540	-575
62237.580	-576
62237.620	-575
62237.660	-575
62237.700	-577
62237.740	-572
62237.780	-573
62237.820	-576
62237.860	-574
62237.900	-575
62237.940	-577
62237.980	-574
62238.020	-574
62238.060	-572
62238.100	-575
62238.140	-575
62238.180	-575
62238.220	-575
62238.260	-570
62238.300	-570
62238.340	-574
62238.380	-577
62238.420	-572
62238.460	-570
62238.500	-570
62238.540	-572
62238.580	-573
62238.620	-580
62238.660	-571
62238.700	-570
62238.740	-574
62238.780	-570
62238.820	-573
62238.860	-571
62238.900	-572
62238.940	-571
62238.980	-572
62239.020	-573
62239.060	-572
62239.100	-571
62239.140	-577
62239.180	-579
62239.220	-582
62239.260	-570
62239.300	-575
62239.340	-567
62239.380	-593
62239.420	-316
62239.460	-779
62239.500	-659
62239.540	-512
62239.580	-521
62239.620	-593
62239.660	-592
62239.700	-559
62239.740	-567
62239.780	-566
62239.820	-569
62239.860	-565
62239.900	-575
62239.940	-578
62239.980	-574
62240.020	-569
62240.060	-577
62240.100	-575
62240.140	-575
62240.180	-572
62240.220	-575
62240.260	-565
62240.300	-570
62240.340	-575
62240.380	-576
62240.420	-575
62240.460	-571
62240.500	-575
62240.540	-579
62240.580	-573
62240.620	-571
62240.660	-571
62240.700	-575
62240.740	-570
62240.780	-570
62240.820	-578
62240.860	-579
62240.900	-575
62240.940	-573
62240.980	-573
62241.020	-570
62241.060	-572
62241.100	-571
62241.140	-575
62241.180	-573
62241.220	-569
62241.260	-572
62241.300	-573
62241.340	-579
62241.380	-576
62241.420	-574
62241.460	-581
62241.500	-583
62241.540	-579
62241.580	-577
62241.620	-570
62241.660	-568
62241.700	-575
62241.740	-584
62241.780	-570
62241.820	-569
62241.860	-580
62241.900	-580
62241.940	-570
62241.980	-573
62242.020	-570
62242.060	-569
62242.100	-575
62242.140	-575
62242.180	-569
62242.220	-573
62242.260	-575
62242.300	-578
62242.340	-579
62242.380	-567
62242.420	-566
62242.460	-569
62242.500	-593
62242.540	-586
62242.580	-563
62242.620	-578
62242.660	-596
62242.700	-575
62242.740	-576
62242.780	-576
62242.820	-580
62242.860	-576
62242.900	-573
62242.940	-578
62242.980	-575
62243.020	-564
62243.060	-564
62243.100	-572
62243.140	-566
62243.180	-564
62243.220	-562
62243.260	-573
62243.300	-581
62243.340	-567
62243.380	-568
62243.420	-570
62243.460	-559
62243.500	-562
62243.540	-575
62243.580	-581
62243.620	-582
62243.660	-556
62243.700	-564
62243.740	-578
62243.780	-575
62243.820	-570
62243.860	-570
62243.900	-570
62243.940	-569
62243.980	-574
62244.020	-575
62244.060	-571
62244.100	-565
62244.140	-566
62244.180	-564
62244.220	-565
62244.260	-570
62244.300	-567
62244.340	-567
62244.380	-567
62244.420	-573
62244.460	-574
62244.500	-571
62244.540	-566
62244.580	-564
62244.620	-566
62244.660	-575
62244.700	-575
62244.740	-571
62244.780	-570
62244.820	-571
62244.860	-560
62244.900	-570
62244.940	-574
62244.980	-563
62245.020	-564
62245.060	-570
62245.100	-570
62245.140	-575
62245.180	-574
62245.220	-562
62245.260	-559
62245.300	-567
62245.340	-576
62245.380	-569
62245.420	-564
62245.460	-557
62245.500	-564
62245.540	-588
62245.580	-581
62245.620	-573
62245.660	-569
62245.700	-564
62245.740	-566
62245.780	-570
62245.820	-572
62245.860	-577
62245.900	-570
62245.940	-556
62245.980	-562
62246.020	-577
62246.060	-559
62246.100	-562
62246.140	-584
62246.180	-582
62246.220	-560
62246.260	-559
62246.300	-580
62246.340	-585
62246.380	-570
62246.420	-564
62246.460	-575
62246.500	-575
62246.540	-558
62246.580	-560
62246.620	-564
62246.660	-574
62246.700	-571
62246.740	-570
62246.780	-570
62246.820	-566
62246.860	-562
62246.900	-569
62246.940	-569
62246.980	-564
62247.020	-569
62247.060	-574
62247.100	-573
62247.140	-567
62247.180	-565
62247.220	-566
62247.260	-572
62247.300	-569
62247.340	-573
62247.380	-571
62247.420	-570
62247.460	-576
62247.500	-571
62247.540	-570
62247.580	-570
62247.620	-570
62247.660	-570
62247.700	-571
62247.740	-572
62247.780	-568
62247.820	-574
62247.860	-566
62247.900	-568
62247.940	-570
62247.980	-570
62248.020	-565
62248.060	-564
62248.100	-574
62248.140	-575
62248.180	-579
62248.220	-588
62248.260	-583
62248.300	-567
62248.340	-566
62248.380	-591
62248.420	-587
62248.460	-559
62248.500	-563
62248.540	-564
62248.580	-558
62248.620	-554
62248.660	-547
62248.700	-568
62248.740	-551
62248.780	-548
62248.820	-567
62248.860	-593
62248.900	-592
62248.940	-573
62248.980	-562
62249.020	-570
62249.060	-558
62249.100	-544
62249.140	-544
62249.180	-533
62249.220	-549
62249.260	-554
62249.300	-537
62249.340	-543
62249.380	-554
62249.420	-531
62249.460	-540
62249.500	-524
62249.540	-509
62249.580	-521
62249.620	-522
62249.660	-506
62249.700	-515
62249.740	-504
62249.780	-509
62249.820	-531
62249.860	-518
62249.900	-504
62249.940	-523
62249.980	-492
62250.020	-507
62250.060	-522
62250.100	-516
62250.140	-506
62250.180	-506
62250.220	-496
62250.260	-484
62250.300	-489
62250.340	-496
62250.380	-511
62250.420	-522
62250.460	-510
62250.500	-516
62250.540	-501
62250.580	-489
62250.620	-483
62250.660	-509
62250.700	-519
62250.740	-504
62250.780	-496
62250.820	-507
62250.860	-510
62250.900	-485
62250.940	-495
62250.980	-503
62251.020	-504
62251.060	-498
62251.100	-492
62251.140	-482
62251.180	-488
62251.220	-496
62251.260	-491
62251.300	-466
62251.340	-497
62251.380	-527
62251.420	-542
62251.460	-533
62251.500	-509
62251.540	-499
62251.580	-510
62251.620	-519
62251.660	-511
62251.700	-488
62251.740	-489
62251.780	-495
62251.820	-492
62251.860	-513
62251.900	-534
62251.940	-526
62251.980	-514
62252.020	-532
62252.060	-553
62252.100	-550
62252.140	-564
62252.180	-565
62252.220	-564
62252.260	-525
62252.300	-502
62252.340	-512
62252.380	-538
62252.420	-537
62252.460	-528
62252.500	-538
62252.540	-540
62252.580	-526
62252.620	-529
62252.660	-526
62252.700	-522
62252.740	-536
62252.780	-532
62252.820	-539
62252.860	-541
62252.900	-517
62252.940	-507
62252.980	-512
62253.020	-534
62253.060	-551
62253.100	-579
62253.140	-563
62253.180	-534
62253.220	-533
62253.260	-558
62253.300	-551
62253.340	-504
62253.380	-537
62253.420	-558
62253.460	-561
62253.500	-523
62253.540	-520
62253.580	-533
62253.620	-533
62253.660	-569
62253.700	-600
62253.740	-568
62253.780	-539
62253.820	-537
62253.860	-525
62253.900	-557
62253.940	-531
62253.980	-552
62254.020	-627
62254.060	-711
62254.100	-615
62254.140	-515
62254.180	-604
62254.220	-678
62254.260	-638
62254.300	-545
62254.340	-643
62254.380	-698
62254.420	-681
62254.460	-683
62254.500	-739
62254.540	-801
62254.580	-700
62254.620	-581
62254.660	-617
62254.700	-524
62254.740	-558
62254.780	-588
62254.820	-535
62254.860	-465
62254.900	-488
62254.940	-417
62254.980	-510
62255.020	-554
62255.060	-315
62255.100	-267
62255.140	-410
62255.180	-537
62255.220	-605
62255.260	-690
62255.300	-681
62255.340	-597
62255.380	-498
62255.420	-536
62255.460	-568
62255.500	-522
62255.540	-550
62255.580	-591
62255.620	-593
62255.660	-581
62255.700	-549
62255.740	-570
62255.780	-552
62255.820	-534
62255.860	-597
62255.900	-640
62255.940	-649
62255.980	-635
62256.020	-608
62256.060	-559
62256.100	-572
62256.140	-614
62256.180	-622
62256.220	-645
62256.260	-617
62256.300	-635
62256.340	-659
62256.380	-633
62256.420	-632
62256.460	-617
62256.500	-635
62256.540	-629
62256.580	-608
62256.620	-566
62256.660	-562
62256.700	-587
62256.740	-626
62256.780	-591
62256.820	-576
62256.860	-572
62256.900	-664
62256.940	-642
62256.980	-590
62257.020	-581
62257.060	-547
62257.100	-517
62257.140	-529
62257.180	-576
62257.220	-621
62257.260	-583
62257.300	-584
62257.340	-617
62257.380	-627
62257.420	-602
62257.460	-572
62257.500	-560
62257.540	-558
62257.580	-591
62257.620	-585
62257.660	-570
62257.700	-562
62257.740	-563
62257.780	-578
62257.820	-498
62257.860	-463
62257.900	-413
62257.940	-450
62257.980	-469
62258.020	-488
62258.060	-433
62258.100	-447
62258.140	-502
62258.180	-509
62258.220	-469
62258.260	-460
62258.300	-496
62258.340	-502
62258.380	-560
62258.420	-628
62258.460	-626
62258.500	-663
62258.540	-676
62258.580	-656
62258.620	-589
62258.660	-341
62258.700	-510
62258.740	-645
62258.780	-545
62258.820	-492
62258.860	-384
62258.900	-229
62258.940	-227
62258.980	-737
62259.020	-830
62259.060	-240
62259.100	-389
62259.140	-428
62259.180	-307
62259.220	-319
62259.260	-401
62259.300	-364
62259.340	-326
62259.380	-519
62259.420	-529
62259.460	-376
62259.500	-309
62259.540	-407
62259.580	-400
62259.620	-524
62259.660	-592
62259.700	-564
62259.740	-589
62259.780	-642
62259.820	-654
62259.860	-664
62259.900	-616
62259.940	-563
62259.980	-605
62260.020	-536
62260.060	-608
62260.100	-672
62260.140	-671
62260.180	-626
62260.220	-633
62260.260	-643
62260.300	-546
62260.340	-469
62260.380	-470
62260.420	-586
62260.460	-611
62260.500	-636
62260.540	-646
62260.580	-613
62260.620	-653
62260.660	-531
62260.700	-487
62260.740	-587
62260.780	-599
62260.820	-605
62260.860	-700
62260.900	-641
62260.940	-546
62260.980	-522
62261.020	-565
62261.060	-622
62261.100	-592
62261.140	-532
62261.180	-514
62261.220	-584
62261.260	-627
62261.300	-635
62261.340	-611
62261.380	-609
62261.420	-589
62261.460	-573
62261.500	-590
62261.540	-599
62261.580	-576
62261.620	-579
62261.660	-593
62261.700	-610
62261.740	-621
62261.780	-610
62261.820	-583
62261.860	-565
62261.900	-568
62261.940	-570
62261.980	-571
62262.020	-596
62262.060	-589
62262.100	-580
62262.140	-587
62262.180	-588
62262.220	-581
62262.260	-578
62262.300	-579
62262.340	-587
62262.380	-583
62262.420	-577
62262.460	-568
62262.500	-577
62262.540	-587
62262.580	-584
62262.620	-576
62262.660	-579
62262.700	-580
62262.740	-575
62262.780	-576
62262.820	-586
62262.860	-593
62262.900	-590
62262.940	-580
62262.980	-571
62263.020	-571
62263.060	-586
62263.100	-582
62263.140	-577
62263.180	-582
62263.220	-582
62263.260	-584
62263.300	-599
62263.340	-604
62263.380	-582
62263.420	-567
62263.460	-576
62263.500	-579
62263.540	-571
62263.580	-577
62263.620	-581
62263.660	-581
62263.700	-582
62263.740	-569
62263.780	-564
62263.820	-572
62263.860	-578
62263.900	-585
62263.940	-612
62263.980	-615
62264.020	-549
62264.060	-528
62264.100	-556
62264.140	-562
62264.180	-570
62264.220	-575
62264.260	-570
62264.300	-579
62264.340	-591
62264.380	-593
62264.420	-592
62264.460	-568
62264.500	-559
62264.540	-552
62264.580	-562
62264.620	-583
62264.660	-559
62264.700	-546
62264.740	-561
62264.780	-575
62264.820	-586
62264.860	-575
62264.900	-575
62264.940	-579
62264.980	-575
62265.020	-573
62265.060	-575
62265.100	-570
62265.140	-570
62265.180	-540
62265.220	-546
62265.260	-572
62265.300	-600
62265.340	-611
62265.380	-552
62265.420	-558
62265.460	-587
62265.500	-598
62265.540	-580
62265.580	-554
62265.620	-555
62265.660	-589
62265.700	-614
62265.740	-599
62265.780	-566
62265.820	-562
62265.860	-573
62265.900	-587
62265.940	-593
62265.980	-596
62266.020	-583
62266.060	-575
62266.100	-577
62266.140	-581
62266.180	-583
62266.220	-578
62266.260	-587
62266.300	-584
62266.340	-572
62266.380	-574
62266.420	-584
62266.460	-587
62266.500	-577
62266.540	-581
62266.580	-583
62266.620	-578
62266.660	-586
62266.700	-590
62266.740	-578
62266.780	-581
62266.820	-593
62266.860	-596
62266.900	-581
62266.940	-578
62266.980	-591
62267.020	-586
62267.060	-587
62267.100	-589
62267.140	-585
62267.180	-594
62267.220	-588
62267.260	-585
62267.300	-581
62267.340	-577
62267.380	-575
62267.420	-589
62267.460	-590
62267.500	-586
62267.540	-581
62267.580	-581
62267.620	-587
62267.660	-589
62267.700	-591
62267.740	-583
62267.780	-579
62267.820	-583
62267.860	-584
62267.900	-584
62267.940	-581
62267.980	-582
62268.020	-587
62268.060	-586
62268.100	-575
62268.140	-582
62268.180	-592
62268.220	-593
62268.260	-587
62268.300	-569
62268.340	-582
62268.380	-594
62268.420	-580
62268.460	-586
62268.500	-585
62268.540	-586
62268.580	-589
62268.620	-585
62268.660	-586
62268.700	-589
62268.740	-586
62268.780	-585
62268.820	-582
62268.860	-586
62268.900	-588
62268.940	-583
62268.980	-584
62269.020	-585
62269.060	-586
62269.100	-593
62269.140	-587
62269.180	-579
62269.220	-580
62269.260	-590
62269.300	-586
62269.340	-579
62269.380	-584
62269.420	-584
62269.460	-582
62269.500	-582
62269.540	-588
62269.580	-587
62269.620	-581
62269.660	-587
62269.700	-581
62269.740	-587
62269.780	-588
62269.820	-589
62269.860	-585
62269.900	-585
62269.940	-587
62269.980	-587
62270.020	-585
62270.060	-578
62270.100	-587
62270.140	-589
62270.180	-587
62270.220	-586
62270.260	-586
62270.300	-578
62270.340	-590
62270.380	-586
62270.420	-581
62270.460	-585
62270.500	-590
62270.540	-589
62270.580	-583
62270.620	-581
62270.660	-581
62270.700	-583
62270.740	-581
62270.780	-576
62270.820	-581
62270.860	-587
62270.900	-592
62270.940	-590
62270.980	-588
62271.020	-582
62271.060	-582
62271.100	-585
62271.140	-582
62271.180	-584
62271.220	-587
62271.260	-585
62271.300	-597
62271.340	-571
62271.380	-581
62271.420	-599
62271.460	-593
62271.500	-581
62271.540	-581
62271.580	-578
62271.620	-578
62271.660	-586
62271.700	-589
62271.740	-582
62271.780	-570
62271.820	-569
62271.860	-598
62271.900	-626
62271.940	-610
62271.980	-596
62272.020	-578
62272.060	-573
62272.100	-573
62272.140	-579
62272.180	-581
62272.220	-586
62272.260	-594
62272.300	-582
62272.340	-575
62272.380	-605
62272.420	-607
62272.460	-570
62272.500	-584
62272.540	-591
62272.580	-586
62272.620	-595
62272.660	-587
62272.700	-587
62272.740	-595
62272.780	-587
62272.820	-587
62272.860	-584
62272.900	-582
62272.940	-587
62272.980	-587
62273.020	-587
62273.060	-586
62273.100	-580
62273.140	-596
62273.180	-589
62273.220	-583
62273.260	-583
62273.300	-586
62273.340	-584
62273.380	-581
62273.420	-587
62273.460	-581
62273.500	-575
62273.540	-598
62273.580	-587
62273.620	-584
62273.660	-592
62273.700	-586
62273.740	-583
62273.780	-585
62273.820	-585
62273.860	-587
62273.900	-587
62273.940	-589
62273.980	-585
62274.020	-587
62274.060	-592
62274.100	-592
62274.140	-592
62274.180	-587
62274.220	-585
62274.260	-584
62274.300	-588
62274.340	-591
62274.380	-587
62274.420	-588
62274.460	-593
62274.500	-587
62274.540	-587
62274.580	-587
62274.620	-583
62274.660	-584
62274.700	-599
62274.740	-586
62274.780	-579
62274.820	-587
62274.860	-588
62274.900	-582
62274.940	-590
62274.980	-595
62275.020	-581
62275.060	-584
62275.100	-587
62275.140	-587
62275.180	-590
62275.220	-591
62275.260	-588
62275.300	-586
62275.340	-587
62275.380	-584
62275.420	-585
62275.460	-589
62275.500	-587
62275.540	-588
62275.580	-592
62275.620	-593
62275.660	-587
62275.700	-581
62275.740	-588
62275.780	-587
62275.820	-580
62275.860	-598
62275.900	-585
62275.940	-581
62275.980	-593
62276.020	-587
62276.060	-582
62276.100	-588
62276.140	-588
62276.180	-589
62276.220	-589
62276.260	-585
62276.300	-587
62276.340	-583
62276.380	-587
62276.420	-589
62276.460	-586
62276.500	-590
62276.540	-594
62276.580	-586
62276.620	-581
62276.660	-585
62276.700	-592
62276.740	-593
62276.780	-593
62276.820	-589
62276.860	-587
62276.900	-585
62276.940	-584
62276.980	-584
62277.020	-597
62277.060	-583
62277.100	-585
62277.140	-593
62277.180	-587
62277.220	-586
62277.260	-582
62277.300	-590
62277.340	-593
62277.380	-580
62277.420	-581
62277.460	-587
62277.500	-588
62277.540	-593
62277.580	-586
62277.620	-585
62277.660	-591
62277.700	-588
62277.740	-579
62277.780	-585
62277.820	-592
62277.860	-592
62277.900	-581
62277.940	-587
62277.980	-591
62278.020	-594
62278.060	-596
62278.100	-581
62278.140	-585
62278.180	-588
62278.220	-583
62278.260	-582
62278.300	-593
62278.340	-597
62278.380	-590
62278.420	-580
62278.460	-578
62278.500	-586
62278.540	-593
62278.580	-586
62278.620	-582
62278.660	-590
62278.700	-588
62278.740	-581
62278.780	-579
62278.820	-583
62278.860	-585
62278.900	-586
62278.940	-587
62278.980	-590
62279.020	-593
62279.060	-582
62279.100	-581
62279.140	-587
62279.180	-588
62279.220	-593
62279.260	-591
62279.300	-587
62279.340	-586
62279.380	-587
62279.420	-583
62279.460	-584
62279.500	-593
62279.540	-593
62279.580	-580
62279.620	-567
62279.660	-603
62279.700	-601
62279.740	-581
62279.780	-586
62279.820	-596
62279.860	-596
62279.900	-589
62279.940	-583
62279.980	-593
62280.020	-578
62280.060	-585
62280.100	-582
62280.140	-595
62280.180	-604
62280.220	-606
62280.260	-595
62280.300	-580
62280.340	-585
62280.380	-589
62280.420	-594
62280.460	-598
62280.500	-593
62280.540	-585
62280.580	-588
62280.620	-587
62280.660	-588
62280.700	-595
62280.740	-589
62280.780	-583
62280.820	-588
62280.860	-592
62280.900	-596
62280.940	-599
62280.980	-581
62281.020	-575
62281.060	-586
62281.100	-589
62281.140	-609
62281.180	-586
62281.220	-583
62281.260	-592
62281.300	-588
62281.340	-593
62281.380	-593
62281.420	-590
62281.460	-593
62281.500	-592
62281.540	-589
62281.580	-590
62281.620	-594
62281.660	-594
62281.700	-607
62281.740	-653
62281.780	-623
62281.820	-579
62281.860	-561
62281.900	-559
62281.940	-593
62281.980	-587
62282.020	-591
62282.060	-577
62282.100	-629
62282.140	-619
62282.180	-600
62282.220	-594
62282.260	-609
62282.300	-607
62282.340	-587
62282.380	-600
62282.420	-585
62282.460	-574
62282.500	-611
62282.540	-634
62282.580	-613
62282.620	-605
62282.660	-544
62282.700	-504
62282.740	-511
62282.780	-509
62282.820	-447
62282.860	-476
62282.900	-786
62282.940	-710
62282.980	-564
62283.020	-528
62283.060	-552
62283.100	-489
62283.140	-392
62283.180	-453
62283.220	-579
62283.260	-671
62283.300	-647
62283.340	-606
62283.380	-636
62283.420	-637
62283.460	-586
62283.500	-591
62283.540	-617
62283.580	-610
62283.620	-603
62283.660	-612
62283.700	-627
62283.740	-653
62283.780	-669
62283.820	-655
62283.860	-673
62283.900	-654
62283.940	-608
62283.980	-566
62284.020	-544
62284.060	-546
62284.100	-565
62284.140	-558
62284.180	-572
62284.220	-574
62284.260	-638
62284.300	-625
62284.340	-590
62284.380	-603
62284.420	-605
62284.460	-596
62284.500	-583
62284.540	-579
62284.580	-604
62284.620	-599
62284.660	-576
62284.700	-570
62284.740	-574
62284.780	-575
62284.820	-561
62284.860	-551
62284.900	-540
62284.940	-548
62284.980	-552
62285.020	-517
62285.060	-496
62285.100	-587
62285.140	-663
62285.180	-641
62285.220	-639
62285.260	-632
62285.300	-605
62285.340	-583
62285.380	-526
62285.420	-557
62285.460	-558
62285.500	-566
62285.540	-587
62285.580	-598
62285.620	-592
62285.660	-592
62285.700	-574
62285.740	-559
62285.780	-589
62285.820	-614
62285.860	-581
62285.900	-584
62285.940	-591
62285.980	-577
62286.020	-545
62286.060	-536
62286.100	-556
62286.140	-589
62286.180	-584
62286.220	-611
62286.260	-611
62286.300	-580
62286.340	-570
62286.380	-575
62286.420	-570
62286.460	-588
62286.500	-610
62286.540	-584
62286.580	-564
62286.620	-584
62286.660	-582
62286.700	-571
62286.740	-592
62286.780	-595
62286.820	-595
62286.860	-564
62286.900	-544
62286.940	-570
62286.980	-593
62287.020	-595
62287.060	-582
62287.100	-531
62287.140	-562
62287.180	-567
62287.220	-515
62287.260	-467
62287.300	-429
62287.340	-553
62287.380	-570
62287.420	-536
62287.460	-551
62287.500	-558
62287.540	-552
62287.580	-546
62287.620	-522
62287.660	-554
62287.700	-590
62287.740	-605
62287.780	-528
62287.820	-419
62287.860	-465
62287.900	-576
62287.940	-589
62287.980	-513
62288.020	-489
62288.060	-537
62288.100	-592
62288.140	-573
62288.180	-546
62288.220	-547
62288.260	-549
62288.300	-537
62288.340	-534
62288.380	-555
62288.420	-588
62288.460	-592
62288.500	-551
62288.540	-540
62288.580	-581
62288.620	-619
62288.660	-581
62288.700	-558
62288.740	-569
62288.780	-578
62288.820	-573
62288.860	-578
62288.900	-597
62288.940	-611
62288.980	-564
62289.020	-540
62289.060	-552
62289.100	-580
62289.140	-621
62289.180	-625
62289.220	-540
62289.260	-540
62289.300	-603
62289.340	-591
62289.380	-590
62289.420	-635
62289.460	-629
62289.500	-609
62289.540	-594
62289.580	-588
62289.620	-588
62289.660	-598
62289.700	-567
62289.740	-558
62289.780	-624
62289.820	-661
62289.860	-655
62289.900	-649
62289.940	-610
62289.980	-575
62290.020	-598
62290.060	-595
62290.100	-592
62290.140	-598
62290.180	-605
62290.220	-618
62290.260	-598
62290.300	-572
62290.340	-568
62290.380	-579
62290.420	-593
62290.460	-607
62290.500	-584
62290.540	-577
62290.580	-556
62290.620	-570
62290.660	-585
62290.700	-559
62290.740	-574
62290.780	-619
62290.820	-610
62290.860	-596
62290.900	-586
62290.940	-568
62290.980	-516
62291.020	-503
62291.060	-552
62291.100	-572
62291.140	-605
62291.180	-562
62291.220	-575
62291.260	-581
62291.300	-598
62291.340	-587
62291.380	-590
62291.420	-629
62291.460	-598
62291.500	-645
62291.540	-529
62291.580	-498
62291.620	-501
62291.660	-521
62291.700	-561
62291.740	-604
62291.780	-673
62291.820	-687
62291.860	-548
62291.900	-510
62291.940	-529
62291.980	-548
62292.020	-523
62292.060	-480
62292.100	-451
62292.140	-505
62292.180	-452
62292.220	-264
62292.260	-264
62292.300	-650
62292.340	-647
62292.380	-595
62292.420	-537
62292.460	-526
62292.500	-429
62292.540	-344
62292.580	-309
62292.620	-268
62292.660	-260
62292.700	-695
62292.740	-771
62292.780	-778
62292.820	-572
62292.860	-493
62292.900	-719
62292.940	-833
62292.980	-648
62293.020	-546
62293.060	-587
62293.100	-691
62293.140	-664
62293.180	-679
62293.220	-739
62293.260	-575
62293.300	-501
62293.340	-518
62293.380	-635
62293.420	-803
62293.460	-732
62293.500	-771
62293.540	-839
62293.580	-753
62293.620	-609
62293.660	-462
62293.700	-468
62293.740	-518
62293.780	-658
62293.820	-807
62293.860	-1103
62293.900	-830
62293.940	-461
62293.980	-325
62294.020	-379
62294.060	-595
62294.100	-700
62294.140	-658
62294.180	-651
62294.220	-591
62294.260	-615
62294.300	-635
62294.340	-735
62294.380	-748
62294.420	-582
62294.460	-451
62294.500	-493
62294.540	-628
62294.580	-554
62294.620	-634
62294.660	-695
62294.700	-931
62294.740	-835
62294.780	-409
62294.820	-541
62294.860	-713
62294.900	-629
62294.940	-690
62294.980	-813
62295.020	-856
62295.060	-759
62295.100	-641
62295.140	-592
62295.180	-611
62295.220	-624
62295.260	-711
62295.300	-648
62295.340	-512
62295.380	-647
62295.420	-993
62295.460	-915
62295.500	-619
62295.540	-403
62295.580	-424
62295.620	-516
62295.660	-525
62295.700	-555
62295.740	-635
62295.780	-678
62295.820	-661
62295.860	-583
62295.900	-555
62295.940	-573
62295.980	-549
62296.020	-462
62296.060	-540
62296.100	-574
62296.140	-608
62296.180	-666
62296.220	-662
62296.260	-570
62296.300	-484
62296.340	-504
62296.380	-553
62296.420	-624
62296.460	-633
62296.500	-617
62296.540	-541
62296.580	-540
62296.620	-567
62296.660	-575
62296.700	-588
62296.740	-556
62296.780	-542
62296.820	-558
62296.860	-558
62296.900	-552
62296.940	-570
62296.980	-543
62297.020	-530
62297.060	-558
62297.100	-561
62297.140	-566
62297.180	-577
62297.220	-578
62297.260	-558
62297.300	-534
62297.340	-525
62297.380	-573
62297.420	-570
62297.460	-549
62297.500	-549
62297.540	-582
62297.580	-586
62297.620	-553
62297.660	-535
62297.700	-548
62297.740	-566
62297.780	-549
62297.820	-525
62297.860	-525
62297.900	-555
62297.940	-573
62297.980	-572
62298.020	-552
62298.060	-543
62298.100	-535
62298.140	-550
62298.180	-559
62298.220	-563
62298.260	-574
62298.300	-574
62298.340	-543
62298.380	-517
62298.420	-527
62298.460	-559
62298.500	-585
62298.540	-581
62298.580	-564
62298.620	-564
62298.660	-551
62298.700	-552
62298.740	-564
62298.780	-565
62298.820	-566
62298.860	-570
62298.900	-565
62298.940	-570
62298.980	-558
62299.020	-555
62299.060	-550
62299.100	-558
62299.140	-570
62299.180	-568
62299.220	-576
62299.260	-579
62299.300	-578
62299.340	-577
62299.380	-567
62299.420	-558
62299.460	-565
62299.500	-575
62299.540	-570
62299.580	-575
62299.620	-568
62299.660	-559
62299.700	-575
62299.740	-562
62299.780	-564
62299.820	-575
62299.860	-567
62299.900	-560
62299.940	-559
62299.980	-571
62300.020	-587
62300.060	-591
62300.100	-584
62300.140	-573
62300.180	-562
62300.220	-564
62300.260	-571
62300.300	-572
62300.340	-575
62300.380	-579
62300.420	-574
62300.460	-577
62300.500	-585
62300.540	-590
62300.580	-582
62300.620	-583
62300.660	-584
62300.700	-579
62300.740	-590
62300.780	-572
62300.820	-569
62300.860	-570
62300.900	-576
62300.940	-573
62300.980	-581
[truncated: 113,642 more rows]
