# Supplementary material for: A Novel Algorithm for Movement Artifact Removal in ECG Signals Acquired from Wearable Systems Applied to Horses
Source: PLoS One. 2015 Oct 20;10(10):e0140783. doi: 10.1371/journal.pone.0140783 (PMC4618928; doi:10.1371/journal.pone.0140783)
Supplement: S1 Supporting Information — Electrocardiographic and Accellerometric data. (ZIP) [file pone.0140783.s001.zip › Available Data/Lampreda_1_AccY.txt]

62221.020	-640
62221.060	-635
62221.100	-636
62221.140	-634
62221.180	-641
62221.220	-645
62221.260	-636
62221.300	-626
62221.340	-634
62221.380	-638
62221.420	-643
62221.460	-638
62221.500	-636
62221.540	-638
62221.580	-637
62221.620	-637
62221.660	-634
62221.700	-635
62221.740	-632
62221.780	-632
62221.820	-629
62221.860	-637
62221.900	-637
62221.940	-635
62221.980	-634
62222.020	-629
62222.060	-625
62222.100	-631
62222.140	-633
62222.180	-635
62222.220	-637
62222.260	-635
62222.300	-631
62222.340	-634
62222.380	-634
62222.420	-633
62222.460	-626
62222.500	-628
62222.540	-631
62222.580	-633
62222.620	-637
62222.660	-633
62222.700	-623
62222.740	-635
62222.780	-739
62222.820	-575
62222.860	-589
62222.900	-544
62222.940	-641
62222.980	-648
62223.020	-641
62223.060	-617
62223.100	-623
62223.140	-629
62223.180	-623
62223.220	-633
62223.260	-638
62223.300	-636
62223.340	-628
62223.380	-625
62223.420	-628
62223.460	-627
62223.500	-627
62223.540	-630
62223.580	-627
62223.620	-637
62223.660	-627
62223.700	-623
62223.740	-615
62223.780	-617
62223.820	-615
62223.860	-611
62223.900	-617
62223.940	-617
62223.980	-616
62224.020	-613
62224.060	-609
62224.100	-609
62224.140	-611
62224.180	-609
62224.220	-607
62224.260	-607
62224.300	-602
62224.340	-615
62224.380	-613
62224.420	-618
62224.460	-609
62224.500	-617
62224.540	-615
62224.580	-615
62224.620	-607
62224.660	-600
62224.700	-602
62224.740	-603
62224.780	-604
62224.820	-604
62224.860	-597
62224.900	-603
62224.940	-602
62224.980	-592
62225.020	-597
62225.060	-599
62225.100	-600
62225.140	-596
62225.180	-591
62225.220	-590
62225.260	-587
62225.300	-594
62225.340	-597
62225.380	-598
62225.420	-599
62225.460	-604
62225.500	-599
62225.540	-601
62225.580	-599
62225.620	-605
62225.660	-605
62225.700	-601
62225.740	-606
62225.780	-602
62225.820	-613
62225.860	-609
62225.900	-605
62225.940	-610
62225.980	-609
62226.020	-607
62226.060	-607
62226.100	-605
62226.140	-600
62226.180	-603
62226.220	-598
62226.260	-604
62226.300	-605
62226.340	-610
62226.380	-607
62226.420	-611
62226.460	-616
62226.500	-606
62226.540	-608
62226.580	-607
62226.620	-610
62226.660	-610
62226.700	-605
62226.740	-607
62226.780	-607
62226.820	-610
62226.860	-609
62226.900	-611
62226.940	-608
62226.980	-606
62227.020	-614
62227.060	-605
62227.100	-612
62227.140	-615
62227.180	-609
62227.220	-605
62227.260	-612
62227.300	-609
62227.340	-614
62227.380	-607
62227.420	-603
62227.460	-604
62227.500	-611
62227.540	-612
62227.580	-610
62227.620	-605
62227.660	-605
62227.700	-605
62227.740	-604
62227.780	-603
62227.820	-608
62227.860	-610
62227.900	-604
62227.940	-605
62227.980	-607
62228.020	-609
62228.060	-612
62228.100	-618
62228.140	-615
62228.180	-608
62228.220	-611
62228.260	-609
62228.300	-622
62228.340	-606
62228.380	-629
62228.420	-578
62228.460	-638
62228.500	-591
62228.540	-599
62228.580	-602
62228.620	-606
62228.660	-601
62228.700	-595
62228.740	-593
62228.780	-599
62228.820	-604
62228.860	-610
62228.900	-622
62228.940	-617
62228.980	-605
62229.020	-599
62229.060	-595
62229.100	-607
62229.140	-612
62229.180	-613
62229.220	-605
62229.260	-599
62229.300	-593
62229.340	-587
62229.380	-587
62229.420	-609
62229.460	-602
62229.500	-605
62229.540	-610
62229.580	-612
62229.620	-616
62229.660	-619
62229.700	-622
62229.740	-616
62229.780	-612
62229.820	-616
62229.860	-622
62229.900	-629
62229.940	-627
62229.980	-611
62230.020	-611
62230.060	-621
62230.100	-628
62230.140	-619
62230.180	-617
62230.220	-621
62230.260	-622
62230.300	-616
62230.340	-617
62230.380	-615
62230.420	-614
62230.460	-617
62230.500	-625
62230.540	-624
62230.580	-627
62230.620	-623
62230.660	-624
62230.700	-623
62230.740	-624
62230.780	-613
62230.820	-615
62230.860	-611
62230.900	-610
62230.940	-610
62230.980	-614
62231.020	-617
62231.060	-614
62231.100	-608
62231.140	-606
62231.180	-605
62231.220	-605
62231.260	-607
62231.300	-611
62231.340	-607
62231.380	-608
62231.420	-612
62231.460	-616
62231.500	-617
62231.540	-616
62231.580	-614
62231.620	-617
62231.660	-622
62231.700	-619
62231.740	-618
62231.780	-621
62231.820	-618
62231.860	-613
62231.900	-613
62231.940	-617
62231.980	-618
62232.020	-617
62232.060	-615
62232.100	-613
62232.140	-614
62232.180	-621
62232.220	-619
62232.260	-616
62232.300	-618
62232.340	-614
62232.380	-619
62232.420	-619
62232.460	-620
62232.500	-615
62232.540	-616
62232.580	-616
62232.620	-615
62232.660	-615
62232.700	-620
62232.740	-619
62232.780	-621
62232.820	-613
62232.860	-602
62232.900	-632
62232.940	-613
62232.980	-619
62233.020	-641
62233.060	-581
62233.100	-628
62233.140	-614
62233.180	-622
62233.220	-614
62233.260	-613
62233.300	-616
62233.340	-617
62233.380	-617
62233.420	-617
62233.460	-618
62233.500	-616
62233.540	-619
62233.580	-621
62233.620	-617
62233.660	-615
62233.700	-622
62233.740	-606
62233.780	-616
62233.820	-633
62233.860	-622
62233.900	-620
62233.940	-623
62233.980	-620
62234.020	-621
62234.060	-622
62234.100	-623
62234.140	-624
62234.180	-623
62234.220	-622
62234.260	-623
62234.300	-623
62234.340	-621
62234.380	-614
62234.420	-617
62234.460	-619
62234.500	-622
62234.540	-618
62234.580	-619
62234.620	-620
62234.660	-617
62234.700	-622
62234.740	-617
62234.780	-623
62234.820	-623
62234.860	-623
62234.900	-621
62234.940	-617
62234.980	-619
62235.020	-620
62235.060	-621
62235.100	-623
62235.140	-621
62235.180	-616
62235.220	-617
62235.260	-616
62235.300	-619
62235.340	-620
62235.380	-612
62235.420	-619
62235.460	-621
62235.500	-617
62235.540	-622
62235.580	-622
62235.620	-621
62235.660	-624
62235.700	-625
62235.740	-622
62235.780	-625
62235.820	-623
62235.860	-621
62235.900	-620
62235.940	-623
62235.980	-621
62236.020	-622
62236.060	-622
62236.100	-623
62236.140	-623
62236.180	-622
62236.220	-621
62236.260	-623
62236.300	-624
62236.340	-623
62236.380	-621
62236.420	-621
62236.460	-623
62236.500	-622
62236.540	-623
62236.580	-622
62236.620	-623
62236.660	-625
62236.700	-622
62236.740	-619
62236.780	-622
62236.820	-626
62236.860	-626
62236.900	-621
62236.940	-619
62236.980	-617
62237.020	-622
62237.060	-627
62237.100	-623
62237.140	-622
62237.180	-623
62237.220	-623
62237.260	-626
62237.300	-624
62237.340	-623
62237.380	-623
62237.420	-625
62237.460	-623
62237.500	-624
62237.540	-624
62237.580	-628
62237.620	-625
62237.660	-619
62237.700	-620
62237.740	-627
62237.780	-623
62237.820	-623
62237.860	-620
62237.900	-622
62237.940	-622
62237.980	-622
62238.020	-626
62238.060	-620
62238.100	-620
62238.140	-628
62238.180	-623
62238.220	-625
62238.260	-623
62238.300	-622
62238.340	-623
62238.380	-622
62238.420	-621
62238.460	-622
62238.500	-624
62238.540	-624
62238.580	-623
62238.620	-624
62238.660	-627
62238.700	-623
62238.740	-623
62238.780	-623
62238.820	-625
62238.860	-629
62238.900	-629
62238.940	-628
62238.980	-625
62239.020	-623
62239.060	-623
62239.100	-626
62239.140	-621
62239.180	-626
62239.220	-624
62239.260	-620
62239.300	-622
62239.340	-618
62239.380	-629
62239.420	-658
62239.460	-611
62239.500	-659
62239.540	-581
62239.580	-634
62239.620	-629
62239.660	-635
62239.700	-621
62239.740	-628
62239.780	-625
62239.820	-626
62239.860	-624
62239.900	-623
62239.940	-618
62239.980	-620
62240.020	-623
62240.060	-623
62240.100	-622
62240.140	-626
62240.180	-622
62240.220	-630
62240.260	-629
62240.300	-623
62240.340	-627
62240.380	-627
62240.420	-628
62240.460	-626
62240.500	-623
62240.540	-625
62240.580	-625
62240.620	-624
62240.660	-623
62240.700	-623
62240.740	-623
62240.780	-623
62240.820	-623
62240.860	-623
62240.900	-625
62240.940	-622
62240.980	-622
62241.020	-617
62241.060	-619
62241.100	-624
62241.140	-627
62241.180	-629
62241.220	-628
62241.260	-623
62241.300	-621
62241.340	-621
62241.380	-625
62241.420	-627
62241.460	-629
62241.500	-629
62241.540	-623
62241.580	-617
62241.620	-619
62241.660	-626
62241.700	-629
62241.740	-623
62241.780	-623
62241.820	-620
62241.860	-619
62241.900	-625
62241.940	-625
62241.980	-623
62242.020	-621
62242.060	-623
62242.100	-624
62242.140	-623
62242.180	-623
62242.220	-621
62242.260	-622
62242.300	-624
62242.340	-621
62242.380	-627
62242.420	-629
62242.460	-635
62242.500	-623
62242.540	-612
62242.580	-612
62242.620	-609
62242.660	-605
62242.700	-625
62242.740	-625
62242.780	-629
62242.820	-623
62242.860	-623
62242.900	-625
62242.940	-629
62242.980	-629
62243.020	-631
62243.060	-629
62243.100	-626
62243.140	-629
62243.180	-618
62243.220	-625
62243.260	-624
62243.300	-625
62243.340	-633
62243.380	-628
62243.420	-624
62243.460	-623
62243.500	-623
62243.540	-630
62243.580	-632
62243.620	-642
62243.660	-620
62243.700	-623
62243.740	-627
62243.780	-629
62243.820	-625
62243.860	-620
62243.900	-619
62243.940	-617
62243.980	-623
62244.020	-630
62244.060	-629
62244.100	-624
62244.140	-628
62244.180	-624
62244.220	-628
62244.260	-627
62244.300	-627
62244.340	-630
62244.380	-632
62244.420	-632
62244.460	-630
62244.500	-629
62244.540	-625
62244.580	-624
62244.620	-626
62244.660	-629
62244.700	-629
62244.740	-632
62244.780	-622
62244.820	-619
62244.860	-623
62244.900	-633
62244.940	-632
62244.980	-630
62245.020	-624
62245.060	-624
62245.100	-625
62245.140	-624
62245.180	-623
62245.220	-625
62245.260	-625
62245.300	-629
62245.340	-627
62245.380	-625
62245.420	-629
62245.460	-627
62245.500	-622
62245.540	-629
62245.580	-629
62245.620	-623
62245.660	-632
62245.700	-625
62245.740	-627
62245.780	-635
62245.820	-632
62245.860	-624
62245.900	-628
62245.940	-626
62245.980	-618
62246.020	-623
62246.060	-637
62246.100	-629
62246.140	-623
62246.180	-621
62246.220	-630
62246.260	-633
62246.300	-626
62246.340	-630
62246.380	-620
62246.420	-629
62246.460	-635
62246.500	-625
62246.540	-623
62246.580	-613
62246.620	-616
62246.660	-625
62246.700	-626
62246.740	-627
62246.780	-632
62246.820	-629
62246.860	-627
62246.900	-627
62246.940	-631
62246.980	-629
62247.020	-629
62247.060	-624
62247.100	-627
62247.140	-624
62247.180	-626
62247.220	-629
62247.260	-632
62247.300	-628
62247.340	-629
62247.380	-629
62247.420	-625
62247.460	-627
62247.500	-622
62247.540	-623
62247.580	-624
62247.620	-624
62247.660	-630
62247.700	-624
62247.740	-623
62247.780	-627
62247.820	-629
62247.860	-629
62247.900	-629
62247.940	-623
62247.980	-624
62248.020	-623
62248.060	-629
62248.100	-635
62248.140	-632
62248.180	-626
62248.220	-617
62248.260	-629
62248.300	-627
62248.340	-623
62248.380	-617
62248.420	-616
62248.460	-615
62248.500	-610
62248.540	-629
62248.580	-643
62248.620	-647
62248.660	-638
62248.700	-623
62248.740	-639
62248.780	-626
62248.820	-629
62248.860	-624
62248.900	-635
62248.940	-626
62248.980	-635
62249.020	-646
62249.060	-657
62249.100	-649
62249.140	-639
62249.180	-655
62249.220	-640
62249.260	-653
62249.300	-663
62249.340	-658
62249.380	-664
62249.420	-673
62249.460	-656
62249.500	-661
62249.540	-676
62249.580	-690
62249.620	-666
62249.660	-669
62249.700	-672
62249.740	-679
62249.780	-685
62249.820	-671
62249.860	-680
62249.900	-680
62249.940	-677
62249.980	-676
62250.020	-674
62250.060	-683
62250.100	-682
62250.140	-684
62250.180	-693
62250.220	-695
62250.260	-689
62250.300	-693
62250.340	-693
62250.380	-690
62250.420	-689
62250.460	-689
62250.500	-680
62250.540	-687
62250.580	-685
62250.620	-690
62250.660	-689
62250.700	-695
62250.740	-688
62250.780	-694
62250.820	-688
62250.860	-684
62250.900	-698
62250.940	-702
62250.980	-693
62251.020	-694
62251.060	-699
62251.100	-700
62251.140	-694
62251.180	-704
62251.220	-694
62251.260	-698
62251.300	-689
62251.340	-688
62251.380	-703
62251.420	-676
62251.460	-676
62251.500	-687
62251.540	-681
62251.580	-677
62251.620	-676
62251.660	-688
62251.700	-690
62251.740	-694
62251.780	-694
62251.820	-687
62251.860	-690
62251.900	-687
62251.940	-675
62251.980	-667
62252.020	-651
62252.060	-636
62252.100	-645
62252.140	-648
62252.180	-645
62252.220	-650
62252.260	-650
62252.300	-676
62252.340	-676
62252.380	-670
62252.420	-682
62252.460	-677
62252.500	-668
62252.540	-663
62252.580	-664
62252.620	-676
62252.660	-669
62252.700	-670
62252.740	-667
62252.780	-665
62252.820	-663
62252.860	-662
62252.900	-666
62252.940	-653
62252.980	-688
62253.020	-679
62253.060	-655
62253.100	-638
62253.140	-641
62253.180	-652
62253.220	-658
62253.260	-653
62253.300	-676
62253.340	-663
62253.380	-687
62253.420	-674
62253.460	-679
62253.500	-684
62253.540	-671
62253.580	-666
62253.620	-649
62253.660	-623
62253.700	-630
62253.740	-645
62253.780	-639
62253.820	-645
62253.860	-634
62253.900	-633
62253.940	-644
62253.980	-576
62254.020	-584
62254.060	-552
62254.100	-554
62254.140	-491
62254.180	-459
62254.220	-531
62254.260	-615
62254.300	-658
62254.340	-599
62254.380	-551
62254.420	-481
62254.460	-449
62254.500	-443
62254.540	-468
62254.580	-583
62254.620	-634
62254.660	-699
62254.700	-724
62254.740	-683
62254.780	-619
62254.820	-730
62254.860	-723
62254.900	-775
62254.940	-753
62254.980	-667
62255.020	-696
62255.060	-718
62255.100	-741
62255.140	-721
62255.180	-649
62255.220	-647
62255.260	-608
62255.300	-626
62255.340	-613
62255.380	-632
62255.420	-637
62255.460	-627
62255.500	-659
62255.540	-672
62255.580	-641
62255.620	-652
62255.660	-677
62255.700	-682
62255.740	-672
62255.780	-618
62255.820	-579
62255.860	-561
62255.900	-568
62255.940	-582
62255.980	-545
62256.020	-555
62256.060	-620
62256.100	-657
62256.140	-645
62256.180	-566
62256.220	-526
62256.260	-475
62256.300	-451
62256.340	-588
62256.380	-696
62256.420	-664
62256.460	-657
62256.500	-644
62256.540	-609
62256.580	-587
62256.620	-540
62256.660	-607
62256.700	-587
62256.740	-592
62256.780	-576
62256.820	-581
62256.860	-558
62256.900	-694
62256.940	-665
62256.980	-639
62257.020	-633
62257.060	-605
62257.100	-578
62257.140	-607
62257.180	-642
62257.220	-669
62257.260	-657
62257.300	-627
62257.340	-618
62257.380	-589
62257.420	-606
62257.460	-615
62257.500	-641
62257.540	-634
62257.580	-624
62257.620	-592
62257.660	-615
62257.700	-622
62257.740	-667
62257.780	-647
62257.820	-655
62257.860	-649
62257.900	-727
62257.940	-730
62257.980	-757
62258.020	-743
62258.060	-698
62258.100	-743
62258.140	-716
62258.180	-731
62258.220	-706
62258.260	-675
62258.300	-684
62258.340	-604
62258.380	-518
62258.420	-548
62258.460	-639
62258.500	-666
62258.540	-665
62258.580	-653
62258.620	-677
62258.660	-713
62258.700	-736
62258.740	-769
62258.780	-605
62258.820	-622
62258.860	-576
62258.900	-529
62258.940	-518
62258.980	-838
62259.020	-939
62259.060	-945
62259.100	-950
62259.140	-772
62259.180	-662
62259.220	-676
62259.260	-724
62259.300	-825
62259.340	-810
62259.380	-879
62259.420	-813
62259.460	-681
62259.500	-698
62259.540	-671
62259.580	-765
62259.620	-660
62259.660	-528
62259.700	-574
62259.740	-642
62259.780	-660
62259.820	-611
62259.860	-576
62259.900	-595
62259.940	-509
62259.980	-503
62260.020	-530
62260.060	-564
62260.100	-603
62260.140	-637
62260.180	-633
62260.220	-658
62260.260	-668
62260.300	-654
62260.340	-653
62260.380	-644
62260.420	-680
62260.460	-653
62260.500	-629
62260.540	-563
62260.580	-599
62260.620	-652
62260.660	-629
62260.700	-539
62260.740	-588
62260.780	-595
62260.820	-598
62260.860	-611
62260.900	-626
62260.940	-644
62260.980	-650
62261.020	-617
62261.060	-611
62261.100	-603
62261.140	-603
62261.180	-599
62261.220	-603
62261.260	-591
62261.300	-609
62261.340	-604
62261.380	-601
62261.420	-609
62261.460	-597
62261.500	-585
62261.540	-602
62261.580	-602
62261.620	-598
62261.660	-609
62261.700	-594
62261.740	-602
62261.780	-604
62261.820	-610
62261.860	-615
62261.900	-615
62261.940	-604
62261.980	-628
62262.020	-613
62262.060	-614
62262.100	-610
62262.140	-615
62262.180	-614
62262.220	-626
62262.260	-624
62262.300	-613
62262.340	-613
62262.380	-617
62262.420	-611
62262.460	-621
62262.500	-613
62262.540	-619
62262.580	-619
62262.620	-619
62262.660	-614
62262.700	-617
62262.740	-620
62262.780	-617
62262.820	-612
62262.860	-613
62262.900	-610
62262.940	-615
62262.980	-620
62263.020	-618
62263.060	-623
62263.100	-613
62263.140	-607
62263.180	-617
62263.220	-617
62263.260	-614
62263.300	-601
62263.340	-615
62263.380	-615
62263.420	-613
62263.460	-613
62263.500	-622
62263.540	-624
62263.580	-621
62263.620	-617
62263.660	-627
62263.700	-622
62263.740	-630
62263.780	-619
62263.820	-623
62263.860	-627
62263.900	-628
62263.940	-616
62263.980	-620
62264.020	-613
62264.060	-616
62264.100	-638
62264.140	-630
62264.180	-626
62264.220	-623
62264.260	-621
62264.300	-618
62264.340	-617
62264.380	-631
62264.420	-618
62264.460	-643
62264.500	-630
62264.540	-631
62264.580	-629
62264.620	-624
62264.660	-629
62264.700	-635
62264.740	-637
62264.780	-631
62264.820	-625
62264.860	-623
62264.900	-627
62264.940	-627
62264.980	-626
62265.020	-637
62265.060	-641
62265.100	-629
62265.140	-651
62265.180	-637
62265.220	-636
62265.260	-629
62265.300	-612
62265.340	-603
62265.380	-623
62265.420	-611
62265.460	-615
62265.500	-616
62265.540	-613
62265.580	-626
62265.620	-616
62265.660	-617
62265.700	-611
62265.740	-620
62265.780	-612
62265.820	-609
62265.860	-619
62265.900	-616
62265.940	-610
62265.980	-617
62266.020	-621
62266.060	-619
62266.100	-621
62266.140	-614
62266.180	-611
62266.220	-608
62266.260	-612
62266.300	-616
62266.340	-619
62266.380	-618
62266.420	-623
62266.460	-624
62266.500	-615
62266.540	-612
62266.580	-610
62266.620	-615
62266.660	-613
62266.700	-612
62266.740	-616
62266.780	-614
62266.820	-609
62266.860	-610
62266.900	-616
62266.940	-616
62266.980	-610
62267.020	-610
62267.060	-615
62267.100	-615
62267.140	-600
62267.180	-614
62267.220	-612
62267.260	-612
62267.300	-611
62267.340	-611
62267.380	-615
62267.420	-612
62267.460	-613
62267.500	-617
62267.540	-615
62267.580	-614
62267.620	-611
62267.660	-612
62267.700	-613
62267.740	-619
62267.780	-615
62267.820	-613
62267.860	-611
62267.900	-613
62267.940	-615
62267.980	-614
62268.020	-617
62268.060	-617
62268.100	-611
62268.140	-614
62268.180	-618
62268.220	-614
62268.260	-612
62268.300	-612
62268.340	-613
62268.380	-616
62268.420	-615
62268.460	-612
62268.500	-611
62268.540	-610
62268.580	-610
62268.620	-613
62268.660	-613
62268.700	-609
62268.740	-610
62268.780	-613
62268.820	-614
62268.860	-617
62268.900	-611
62268.940	-611
62268.980	-614
62269.020	-614
62269.060	-610
62269.100	-611
62269.140	-614
62269.180	-614
62269.220	-614
62269.260	-614
62269.300	-613
62269.340	-614
62269.380	-614
62269.420	-614
62269.460	-611
62269.500	-617
62269.540	-612
62269.580	-616
62269.620	-616
62269.660	-616
62269.700	-617
62269.740	-606
62269.780	-612
62269.820	-614
62269.860	-614
62269.900	-610
62269.940	-613
62269.980	-614
62270.020	-613
62270.060	-617
62270.100	-617
62270.140	-611
62270.180	-613
62270.220	-611
62270.260	-605
62270.300	-608
62270.340	-610
62270.380	-614
62270.420	-611
62270.460	-617
62270.500	-613
62270.540	-611
62270.580	-611
62270.620	-614
62270.660	-616
62270.700	-618
62270.740	-617
62270.780	-618
62270.820	-611
62270.860	-612
62270.900	-618
62270.940	-615
62270.980	-613
62271.020	-610
62271.060	-611
62271.100	-610
62271.140	-617
62271.180	-616
62271.220	-612
62271.260	-623
62271.300	-622
62271.340	-605
62271.380	-608
62271.420	-615
62271.460	-617
62271.500	-612
62271.540	-609
62271.580	-605
62271.620	-610
62271.660	-611
62271.700	-614
62271.740	-612
62271.780	-609
62271.820	-614
62271.860	-605
62271.900	-602
62271.940	-619
62271.980	-609
62272.020	-615
62272.060	-614
62272.100	-623
62272.140	-621
62272.180	-611
62272.220	-609
62272.260	-607
62272.300	-610
62272.340	-612
62272.380	-605
62272.420	-609
62272.460	-611
62272.500	-609
62272.540	-610
62272.580	-614
62272.620	-610
62272.660	-611
62272.700	-606
62272.740	-607
62272.780	-605
62272.820	-611
62272.860	-611
62272.900	-613
62272.940	-604
62272.980	-605
62273.020	-608
62273.060	-609
62273.100	-607
62273.140	-611
62273.180	-609
62273.220	-605
62273.260	-611
62273.300	-615
62273.340	-618
62273.380	-614
62273.420	-616
62273.460	-613
62273.500	-611
62273.540	-611
62273.580	-614
62273.620	-608
62273.660	-611
62273.700	-611
62273.740	-612
62273.780	-611
62273.820	-611
62273.860	-612
62273.900	-606
62273.940	-610
62273.980	-610
62274.020	-608
62274.060	-609
62274.100	-614
62274.140	-610
62274.180	-603
62274.220	-604
62274.260	-612
62274.300	-611
62274.340	-610
62274.380	-609
62274.420	-610
62274.460	-607
62274.500	-611
62274.540	-606
62274.580	-610
62274.620	-611
62274.660	-611
62274.700	-612
62274.740	-610
62274.780	-611
62274.820	-609
62274.860	-609
62274.900	-611
62274.940	-615
62274.980	-611
62275.020	-609
62275.060	-606
62275.100	-610
62275.140	-609
62275.180	-609
62275.220	-615
62275.260	-611
62275.300	-608
62275.340	-606
62275.380	-612
62275.420	-611
62275.460	-609
62275.500	-609
62275.540	-609
62275.580	-611
62275.620	-609
62275.660	-609
62275.700	-609
62275.740	-609
62275.780	-611
62275.820	-606
62275.860	-613
62275.900	-611
62275.940	-605
62275.980	-611
62276.020	-611
62276.060	-612
62276.100	-611
62276.140	-613
62276.180	-611
62276.220	-609
62276.260	-613
62276.300	-610
62276.340	-606
62276.380	-606
62276.420	-613
62276.460	-610
62276.500	-611
62276.540	-609
62276.580	-608
62276.620	-610
62276.660	-610
62276.700	-611
62276.740	-605
62276.780	-610
62276.820	-612
62276.860	-609
62276.900	-611
62276.940	-609
62276.980	-609
62277.020	-606
62277.060	-612
62277.100	-606
62277.140	-611
62277.180	-610
62277.220	-609
62277.260	-614
62277.300	-609
62277.340	-610
62277.380	-610
62277.420	-610
62277.460	-614
62277.500	-610
62277.540	-608
62277.580	-616
62277.620	-611
62277.660	-612
62277.700	-609
62277.740	-611
62277.780	-614
62277.820	-611
62277.860	-611
62277.900	-612
62277.940	-614
62277.980	-610
62278.020	-608
62278.060	-611
62278.100	-611
62278.140	-607
62278.180	-604
62278.220	-606
62278.260	-605
62278.300	-608
62278.340	-612
62278.380	-609
62278.420	-612
62278.460	-612
62278.500	-606
62278.540	-611
62278.580	-612
62278.620	-620
62278.660	-614
62278.700	-616
62278.740	-610
62278.780	-611
62278.820	-611
62278.860	-614
62278.900	-613
62278.940	-612
62278.980	-611
62279.020	-609
62279.060	-611
62279.100	-610
62279.140	-611
62279.180	-615
62279.220	-605
62279.260	-612
62279.300	-608
62279.340	-607
62279.380	-611
62279.420	-605
62279.460	-611
62279.500	-609
62279.540	-613
62279.580	-605
62279.620	-611
62279.660	-599
62279.700	-610
62279.740	-604
62279.780	-603
62279.820	-612
62279.860	-615
62279.900	-609
62279.940	-609
62279.980	-613
62280.020	-611
62280.060	-606
62280.100	-609
62280.140	-603
62280.180	-604
62280.220	-599
62280.260	-598
62280.300	-599
62280.340	-605
62280.380	-605
62280.420	-605
62280.460	-605
62280.500	-605
62280.540	-599
62280.580	-603
62280.620	-612
62280.660	-613
62280.700	-604
62280.740	-605
62280.780	-608
62280.820	-610
62280.860	-611
62280.900	-604
62280.940	-603
62280.980	-608
62281.020	-606
62281.060	-611
62281.100	-605
62281.140	-609
62281.180	-611
62281.220	-602
62281.260	-608
62281.300	-606
62281.340	-605
62281.380	-611
62281.420	-609
62281.460	-605
62281.500	-604
62281.540	-607
62281.580	-606
62281.620	-605
62281.660	-623
62281.700	-595
62281.740	-587
62281.780	-605
62281.820	-608
62281.860	-599
62281.900	-605
62281.940	-596
62281.980	-599
62282.020	-611
62282.060	-609
62282.100	-638
62282.140	-640
62282.180	-628
62282.220	-615
62282.260	-569
62282.300	-563
62282.340	-572
62282.380	-576
62282.420	-586
62282.460	-610
62282.500	-600
62282.540	-617
62282.580	-617
62282.620	-621
62282.660	-649
62282.700	-581
62282.740	-591
62282.780	-620
62282.820	-625
62282.860	-612
62282.900	-781
62282.940	-741
62282.980	-688
62283.020	-730
62283.060	-712
62283.100	-665
62283.140	-576
62283.180	-620
62283.220	-626
62283.260	-589
62283.300	-575
62283.340	-569
62283.380	-580
62283.420	-603
62283.460	-611
62283.500	-607
62283.540	-594
62283.580	-588
62283.620	-571
62283.660	-560
62283.700	-562
62283.740	-546
62283.780	-549
62283.820	-575
62283.860	-592
62283.900	-622
62283.940	-600
62283.980	-611
62284.020	-615
62284.060	-617
62284.100	-614
62284.140	-623
62284.180	-635
62284.220	-632
62284.260	-620
62284.300	-623
62284.340	-601
62284.380	-605
62284.420	-606
62284.460	-603
62284.500	-605
62284.540	-615
62284.580	-614
62284.620	-623
62284.660	-632
62284.700	-635
62284.740	-641
62284.780	-647
62284.820	-646
62284.860	-663
62284.900	-648
62284.940	-646
62284.980	-669
62285.020	-674
62285.060	-647
62285.100	-647
62285.140	-624
62285.180	-587
62285.220	-571
62285.260	-570
62285.300	-578
62285.340	-587
62285.380	-618
62285.420	-618
62285.460	-622
62285.500	-638
62285.540	-652
62285.580	-642
62285.620	-628
62285.660	-630
62285.700	-632
62285.740	-623
62285.780	-635
62285.820	-618
62285.860	-634
62285.900	-645
62285.940	-637
62285.980	-636
62286.020	-623
62286.060	-608
62286.100	-607
62286.140	-625
62286.180	-619
62286.220	-616
62286.260	-608
62286.300	-611
62286.340	-624
62286.380	-633
62286.420	-615
62286.460	-602
62286.500	-641
62286.540	-629
62286.580	-628
62286.620	-636
62286.660	-636
62286.700	-617
62286.740	-614
62286.780	-632
62286.820	-635
62286.860	-646
62286.900	-647
62286.940	-627
62286.980	-661
62287.020	-616
62287.060	-611
62287.100	-649
62287.140	-641
62287.180	-633
62287.220	-667
62287.260	-675
62287.300	-635
62287.340	-655
62287.380	-684
62287.420	-698
62287.460	-698
62287.500	-680
62287.540	-664
62287.580	-673
62287.620	-650
62287.660	-645
62287.700	-688
62287.740	-713
62287.780	-611
62287.820	-579
62287.860	-659
62287.900	-669
62287.940	-665
62287.980	-658
62288.020	-661
62288.060	-658
62288.100	-647
62288.140	-649
62288.180	-636
62288.220	-644
62288.260	-647
62288.300	-646
62288.340	-653
62288.380	-657
62288.420	-642
62288.460	-647
62288.500	-647
62288.540	-634
62288.580	-627
62288.620	-606
62288.660	-616
62288.700	-622
62288.740	-617
62288.780	-626
62288.820	-608
62288.860	-596
62288.900	-597
62288.940	-594
62288.980	-617
62289.020	-626
62289.060	-623
62289.100	-625
62289.140	-605
62289.180	-608
62289.220	-622
62289.260	-623
62289.300	-621
62289.340	-629
62289.380	-599
62289.420	-600
62289.460	-583
62289.500	-587
62289.540	-584
62289.580	-572
62289.620	-586
62289.660	-579
62289.700	-598
62289.740	-574
62289.780	-559
62289.820	-573
62289.860	-582
62289.900	-591
62289.940	-592
62289.980	-583
62290.020	-588
62290.060	-577
62290.100	-584
62290.140	-599
62290.180	-605
62290.220	-605
62290.260	-610
62290.300	-599
62290.340	-611
62290.380	-612
62290.420	-608
62290.460	-607
62290.500	-606
62290.540	-610
62290.580	-628
62290.620	-620
62290.660	-623
62290.700	-619
62290.740	-625
62290.780	-607
62290.820	-611
62290.860	-605
62290.900	-620
62290.940	-610
62290.980	-632
62291.020	-632
62291.060	-600
62291.100	-612
62291.140	-624
62291.180	-605
62291.220	-588
62291.260	-595
62291.300	-609
62291.340	-626
62291.380	-620
62291.420	-587
62291.460	-565
62291.500	-637
62291.540	-664
62291.580	-652
62291.620	-672
62291.660	-704
62291.700	-702
62291.740	-710
62291.780	-605
62291.820	-676
62291.860	-624
62291.900	-616
62291.940	-608
62291.980	-558
62292.020	-617
62292.060	-623
62292.100	-682
62292.140	-730
62292.180	-580
62292.220	-576
62292.260	-570
62292.300	-857
62292.340	-895
62292.380	-840
62292.420	-769
62292.460	-737
62292.500	-741
62292.540	-698
62292.580	-680
62292.620	-690
62292.660	-667
62292.700	-775
62292.740	-749
62292.780	-650
62292.820	-611
62292.860	-492
62292.900	-490
62292.940	-628
62292.980	-586
62293.020	-569
62293.060	-579
62293.100	-558
62293.140	-516
62293.180	-419
62293.220	-363
62293.260	-468
62293.300	-452
62293.340	-541
62293.380	-562
62293.420	-584
62293.460	-620
62293.500	-682
62293.540	-673
62293.580	-583
62293.620	-498
62293.660	-480
62293.700	-404
62293.740	-439
62293.780	-443
62293.820	-487
62293.860	-453
62293.900	-525
62293.940	-437
62293.980	-478
62294.020	-706
62294.060	-690
62294.100	-691
62294.140	-599
62294.180	-607
62294.220	-618
62294.260	-530
62294.300	-540
62294.340	-609
62294.380	-609
62294.420	-677
62294.460	-642
62294.500	-500
62294.540	-472
62294.580	-540
62294.620	-579
62294.660	-463
62294.700	-387
62294.740	-475
62294.780	-475
62294.820	-573
62294.860	-614
62294.900	-598
62294.940	-563
62294.980	-532
62295.020	-521
62295.060	-524
62295.100	-472
62295.140	-499
62295.180	-526
62295.220	-463
62295.260	-365
62295.300	-545
62295.340	-562
62295.380	-616
62295.420	-617
62295.460	-488
62295.500	-481
62295.540	-556
62295.580	-591
62295.620	-611
62295.660	-636
62295.700	-627
62295.740	-617
62295.780	-629
62295.820	-617
62295.860	-603
62295.900	-534
62295.940	-594
62295.980	-616
62296.020	-698
62296.060	-647
62296.100	-636
62296.140	-582
62296.180	-603
62296.220	-605
62296.260	-618
62296.300	-644
62296.340	-636
62296.380	-630
62296.420	-599
62296.460	-605
62296.500	-611
62296.540	-623
62296.580	-633
62296.620	-642
62296.660	-644
62296.700	-634
62296.740	-653
62296.780	-629
62296.820	-625
62296.860	-625
62296.900	-634
62296.940	-626
62296.980	-651
62297.020	-659
62297.060	-638
62297.100	-635
62297.140	-629
62297.180	-638
62297.220	-642
62297.260	-644
62297.300	-642
62297.340	-648
62297.380	-636
62297.420	-639
62297.460	-642
62297.500	-638
62297.540	-627
62297.580	-629
62297.620	-639
62297.660	-660
62297.700	-641
62297.740	-631
62297.780	-641
62297.820	-653
62297.860	-658
62297.900	-639
62297.940	-631
62297.980	-635
62298.020	-643
62298.060	-647
62298.100	-645
62298.140	-640
62298.180	-647
62298.220	-636
62298.260	-635
62298.300	-637
62298.340	-645
62298.380	-643
62298.420	-647
62298.460	-641
62298.500	-643
62298.540	-637
62298.580	-639
62298.620	-637
62298.660	-635
62298.700	-632
62298.740	-632
62298.780	-632
62298.820	-629
62298.860	-630
62298.900	-636
62298.940	-632
62298.980	-644
62299.020	-628
62299.060	-632
62299.100	-624
62299.140	-637
62299.180	-632
62299.220	-631
62299.260	-624
62299.300	-621
62299.340	-628
62299.380	-624
62299.420	-630
62299.460	-627
62299.500	-633
62299.540	-623
62299.580	-613
62299.620	-623
62299.660	-622
62299.700	-624
62299.740	-629
62299.780	-624
62299.820	-629
62299.860	-624
62299.900	-630
62299.940	-629
62299.980	-632
62300.020	-629
62300.060	-632
62300.100	-623
62300.140	-623
62300.180	-618
62300.220	-629
62300.260	-633
62300.300	-634
62300.340	-616
62300.380	-617
62300.420	-618
62300.460	-617
62300.500	-617
62300.540	-616
62300.580	-617
62300.620	-618
62300.660	-618
62300.700	-619
62300.740	-623
62300.780	-619
62300.820	-612
62300.860	-612
62300.900	-611
62300.940	-610
62300.980	-609
[truncated: 113,642 more rows]
