# Supplementary material for: A Novel Algorithm for Movement Artifact Removal in ECG Signals Acquired from Wearable Systems Applied to Horses
Source: PLoS One. 2015 Oct 20;10(10):e0140783. doi: 10.1371/journal.pone.0140783 (PMC4618928; doi:10.1371/journal.pone.0140783)
Supplement: S1 Supporting Information — Electrocardiographic and Accellerometric data. (ZIP) [file pone.0140783.s001.zip › Available Data/Lampreda_1_AccZ.txt]

62221.020	88
62221.060	89
62221.100	84
62221.140	76
62221.180	74
62221.220	73
62221.260	85
62221.300	82
62221.340	78
62221.380	82
62221.420	88
62221.460	82
62221.500	85
62221.540	90
62221.580	89
62221.620	81
62221.660	86
62221.700	82
62221.740	84
62221.780	85
62221.820	90
62221.860	82
62221.900	84
62221.940	88
62221.980	88
62222.020	87
62222.060	84
62222.100	85
62222.140	84
62222.180	82
62222.220	87
62222.260	86
62222.300	89
62222.340	88
62222.380	86
62222.420	85
62222.460	88
62222.500	84
62222.540	88
62222.580	93
62222.620	94
62222.660	102
62222.700	263
62222.740	-351
62222.780	366
62222.820	-283
62222.860	-83
62222.900	528
62222.940	-68
62222.980	-20
62223.020	130
62223.060	85
62223.100	77
62223.140	75
62223.180	96
62223.220	75
62223.260	72
62223.300	75
62223.340	88
62223.380	85
62223.420	88
62223.460	87
62223.500	87
62223.540	88
62223.580	93
62223.620	94
62223.660	97
62223.700	93
62223.740	90
62223.780	88
62223.820	89
62223.860	89
62223.900	82
62223.940	89
62223.980	94
62224.020	92
62224.060	91
62224.100	88
62224.140	90
62224.180	90
62224.220	87
62224.260	87
62224.300	88
62224.340	78
62224.380	81
62224.420	82
62224.460	91
62224.500	83
62224.540	102
62224.580	98
62224.620	105
62224.660	109
62224.700	102
62224.740	99
62224.780	95
62224.820	93
62224.860	98
62224.900	100
62224.940	101
62224.980	107
62225.020	110
62225.060	105
62225.100	102
62225.140	106
62225.180	110
62225.220	98
62225.260	99
62225.300	96
62225.340	102
62225.380	106
62225.420	102
62225.460	104
62225.500	103
62225.540	97
62225.580	100
62225.620	104
62225.660	106
62225.700	107
62225.740	96
62225.780	99
62225.820	100
62225.860	101
62225.900	100
62225.940	100
62225.980	99
62226.020	101
62226.060	95
62226.100	88
62226.140	94
62226.180	92
62226.220	86
62226.260	83
62226.300	101
62226.340	106
62226.380	106
62226.420	100
62226.460	112
62226.500	107
62226.540	99
62226.580	98
62226.620	98
62226.660	100
62226.700	100
62226.740	104
62226.780	105
62226.820	99
62226.860	100
62226.900	101
62226.940	106
62226.980	103
62227.020	97
62227.060	105
62227.100	100
62227.140	109
62227.180	111
62227.220	108
62227.260	111
62227.300	101
62227.340	98
62227.380	106
62227.420	101
62227.460	99
62227.500	91
62227.540	99
62227.580	101
62227.620	101
62227.660	100
62227.700	100
62227.740	103
62227.780	96
62227.820	92
62227.860	92
62227.900	103
62227.940	98
62227.980	103
62228.020	110
62228.060	107
62228.100	105
62228.140	110
62228.180	118
62228.220	119
62228.260	129
62228.300	65
62228.340	269
62228.380	-101
62228.420	58
62228.460	139
62228.500	181
62228.540	150
62228.580	54
62228.620	58
62228.660	131
62228.700	116
62228.740	87
62228.780	95
62228.820	100
62228.860	96
62228.900	90
62228.940	98
62228.980	118
62229.020	136
62229.060	132
62229.100	65
62229.140	108
62229.180	108
62229.220	94
62229.260	92
62229.300	98
62229.340	109
62229.380	108
62229.420	98
62229.460	99
62229.500	93
62229.540	98
62229.580	106
62229.620	104
62229.660	98
62229.700	90
62229.740	91
62229.780	89
62229.820	80
62229.860	97
62229.900	95
62229.940	95
62229.980	104
62230.020	89
62230.060	90
62230.100	82
62230.140	101
62230.180	92
62230.220	100
62230.260	101
62230.300	96
62230.340	94
62230.380	100
62230.420	106
62230.460	106
62230.500	99
62230.540	93
62230.580	102
62230.620	111
62230.660	110
62230.700	111
62230.740	100
62230.780	103
62230.820	99
62230.860	98
62230.900	100
62230.940	98
62230.980	94
62231.020	95
62231.060	93
62231.100	115
62231.140	109
62231.180	106
62231.220	97
62231.260	100
62231.300	99
62231.340	91
62231.380	103
62231.420	95
62231.460	93
62231.500	88
62231.540	91
62231.580	98
62231.620	94
62231.660	101
62231.700	101
62231.740	104
62231.780	90
62231.820	91
62231.860	91
62231.900	92
62231.940	90
62231.980	95
62232.020	95
62232.060	101
62232.100	103
62232.140	97
62232.180	93
62232.220	100
62232.260	100
62232.300	104
62232.340	104
62232.380	95
62232.420	96
62232.460	100
62232.500	102
62232.540	101
62232.580	97
62232.620	97
62232.660	97
62232.700	97
62232.740	103
62232.780	93
62232.820	114
62232.860	141
62232.900	-25
62232.940	161
62232.980	14
62233.020	59
62233.060	242
62233.100	14
62233.140	94
62233.180	114
62233.220	87
62233.260	86
62233.300	100
62233.340	96
62233.380	82
62233.420	95
62233.460	94
62233.500	95
62233.540	92
62233.580	87
62233.620	94
62233.660	100
62233.700	95
62233.740	103
62233.780	85
62233.820	81
62233.860	95
62233.900	91
62233.940	82
62233.980	88
62234.020	86
62234.060	83
62234.100	83
62234.140	90
62234.180	96
62234.220	89
62234.260	84
62234.300	92
62234.340	93
62234.380	92
62234.420	94
62234.460	92
62234.500	88
62234.540	94
62234.580	91
62234.620	91
62234.660	91
62234.700	90
62234.740	92
62234.780	93
62234.820	88
62234.860	96
62234.900	90
62234.940	94
62234.980	93
62235.020	100
62235.060	99
62235.100	95
62235.140	102
62235.180	94
62235.220	88
62235.260	96
62235.300	88
62235.340	88
62235.380	85
62235.420	82
62235.460	87
62235.500	87
62235.540	83
62235.580	89
62235.620	93
62235.660	90
62235.700	93
62235.740	87
62235.780	93
62235.820	94
62235.860	90
62235.900	88
62235.940	90
62235.980	92
62236.020	88
62236.060	90
62236.100	92
62236.140	91
62236.180	94
62236.220	91
62236.260	89
62236.300	93
62236.340	94
62236.380	90
62236.420	89
62236.460	88
62236.500	90
62236.540	88
62236.580	88
62236.620	87
62236.660	94
62236.700	94
62236.740	93
62236.780	90
62236.820	88
62236.860	87
62236.900	88
62236.940	81
62236.980	81
62237.020	88
62237.060	86
62237.100	82
62237.140	86
62237.180	86
62237.220	90
62237.260	90
62237.300	91
62237.340	87
62237.380	91
62237.420	91
62237.460	90
62237.500	89
62237.540	89
62237.580	90
62237.620	91
62237.660	90
62237.700	93
62237.740	87
62237.780	90
62237.820	89
62237.860	89
62237.900	86
62237.940	87
62237.980	88
62238.020	83
62238.060	85
62238.100	89
62238.140	88
62238.180	87
62238.220	85
62238.260	89
62238.300	86
62238.340	83
62238.380	83
62238.420	84
62238.460	82
62238.500	82
62238.540	85
62238.580	82
62238.620	82
62238.660	82
62238.700	89
62238.740	88
62238.780	88
62238.820	89
62238.860	93
62238.900	92
62238.940	88
62238.980	85
62239.020	89
62239.060	86
62239.100	87
62239.140	90
62239.180	94
62239.220	89
62239.260	93
62239.300	85
62239.340	110
62239.380	72
62239.420	378
62239.460	-419
62239.500	337
62239.540	147
62239.580	-68
62239.620	115
62239.660	92
62239.700	82
62239.740	84
62239.780	94
62239.820	83
62239.860	76
62239.900	76
62239.940	76
62239.980	76
62240.020	81
62240.060	84
62240.100	87
62240.140	87
62240.180	89
62240.220	85
62240.260	83
62240.300	82
62240.340	90
62240.380	85
62240.420	85
62240.460	88
62240.500	81
62240.540	83
62240.580	90
62240.620	83
62240.660	79
62240.700	83
62240.740	85
62240.780	81
62240.820	78
62240.860	84
62240.900	77
62240.940	76
62240.980	77
62241.020	76
62241.060	71
62241.100	77
62241.140	78
62241.180	75
62241.220	79
62241.260	83
62241.300	82
62241.340	82
62241.380	85
62241.420	81
62241.460	83
62241.500	82
62241.540	87
62241.580	87
62241.620	88
62241.660	78
62241.700	81
62241.740	80
62241.780	78
62241.820	77
62241.860	73
62241.900	74
62241.940	76
62241.980	73
62242.020	77
62242.060	74
62242.100	75
62242.140	73
62242.180	68
62242.220	66
62242.260	77
62242.300	82
62242.340	84
62242.380	89
62242.420	87
62242.460	90
62242.500	89
62242.540	94
62242.580	88
62242.620	88
62242.660	94
62242.700	85
62242.740	78
62242.780	85
62242.820	93
62242.860	91
62242.900	92
62242.940	87
62242.980	91
62243.020	93
62243.060	89
62243.100	88
62243.140	87
62243.180	77
62243.220	78
62243.260	88
62243.300	71
62243.340	74
62243.380	78
62243.420	88
62243.460	99
62243.500	96
62243.540	100
62243.580	101
62243.620	95
62243.660	104
62243.700	100
62243.740	103
62243.780	81
62243.820	81
62243.860	85
62243.900	82
62243.940	87
62243.980	85
62244.020	92
62244.060	93
62244.100	77
62244.140	77
62244.180	86
62244.220	89
62244.260	98
62244.300	97
62244.340	100
62244.380	94
62244.420	95
62244.460	96
62244.500	95
62244.540	97
62244.580	96
62244.620	101
62244.660	87
62244.700	89
62244.740	91
62244.780	91
62244.820	82
62244.860	88
62244.900	90
62244.940	93
62244.980	93
62245.020	87
62245.060	80
62245.100	88
62245.140	88
62245.180	83
62245.220	82
62245.260	79
62245.300	89
62245.340	97
62245.380	98
62245.420	97
62245.460	103
62245.500	95
62245.540	82
62245.580	85
62245.620	92
62245.660	103
62245.700	117
62245.740	105
62245.780	115
62245.820	113
62245.860	102
62245.900	101
62245.940	91
62245.980	91
62246.020	90
62246.060	100
62246.100	100
62246.140	94
62246.180	99
62246.220	85
62246.260	91
62246.300	106
62246.340	100
62246.380	102
62246.420	93
62246.460	94
62246.500	92
62246.540	88
62246.580	78
62246.620	81
62246.660	87
62246.700	79
62246.740	70
62246.780	76
62246.820	88
62246.860	100
62246.900	103
62246.940	99
62246.980	97
62247.020	97
62247.060	97
62247.100	94
62247.140	93
62247.180	88
62247.220	90
62247.260	94
62247.300	100
62247.340	95
62247.380	95
62247.420	94
62247.460	94
62247.500	96
62247.540	94
62247.580	94
62247.620	93
62247.660	86
62247.700	88
62247.740	91
62247.780	96
62247.820	90
62247.860	94
62247.900	88
62247.940	86
62247.980	84
62248.020	84
62248.060	90
62248.100	90
62248.140	88
62248.180	93
62248.220	94
62248.260	96
62248.300	103
62248.340	106
62248.380	106
62248.420	102
62248.460	97
62248.500	84
62248.540	92
62248.580	89
62248.620	82
62248.660	83
62248.700	65
62248.740	71
62248.780	69
62248.820	77
62248.860	59
62248.900	80
62248.940	77
62248.980	82
62249.020	65
62249.060	61
62249.100	67
62249.140	71
62249.180	74
62249.220	74
62249.260	69
62249.300	61
62249.340	63
62249.380	61
62249.420	80
62249.460	101
62249.500	83
62249.540	79
62249.580	71
62249.620	63
62249.660	60
62249.700	55
62249.740	58
62249.780	56
62249.820	67
62249.860	61
62249.900	71
62249.940	65
62249.980	67
62250.020	61
62250.060	60
62250.100	64
62250.140	56
62250.180	35
62250.220	54
62250.260	53
62250.300	50
62250.340	53
62250.380	65
62250.420	53
62250.460	53
62250.500	53
62250.540	53
62250.580	53
62250.620	61
62250.660	51
62250.700	53
62250.740	46
62250.780	44
62250.820	67
62250.860	61
62250.900	54
62250.940	70
62250.980	65
62251.020	67
62251.060	59
62251.100	44
62251.140	41
62251.180	41
62251.220	63
62251.260	43
62251.300	46
62251.340	41
62251.380	53
62251.420	48
62251.460	29
62251.500	44
62251.540	59
62251.580	59
62251.620	51
62251.660	49
62251.700	57
62251.740	44
62251.780	31
62251.820	36
62251.860	39
62251.900	50
62251.940	77
62251.980	67
62252.020	57
62252.060	61
62252.100	77
62252.140	57
62252.180	49
62252.220	35
62252.260	53
62252.300	58
62252.340	66
62252.380	68
62252.420	69
62252.460	71
62252.500	71
62252.540	73
62252.580	58
62252.620	53
62252.660	65
62252.700	60
62252.740	55
62252.780	63
62252.820	66
62252.860	69
62252.900	69
62252.940	60
62252.980	26
62253.020	49
62253.060	73
62253.100	75
62253.140	60
62253.180	53
62253.220	53
62253.260	62
62253.300	62
62253.340	74
62253.380	64
62253.420	85
62253.460	65
62253.500	67
62253.540	64
62253.580	66
62253.620	92
62253.660	112
62253.700	100
62253.740	82
62253.780	56
62253.820	42
62253.860	57
62253.900	59
62253.940	76
62253.980	105
62254.020	126
62254.060	130
62254.100	81
62254.140	116
62254.180	144
62254.220	134
62254.260	-6
62254.300	30
62254.340	137
62254.380	223
62254.420	185
62254.460	186
62254.500	141
62254.540	71
62254.580	-32
62254.620	0
62254.660	50
62254.700	119
62254.740	71
62254.780	-29
62254.820	-15
62254.860	-50
62254.900	0
62254.940	8
62254.980	69
62255.020	81
62255.060	68
62255.100	4
62255.140	-31
62255.180	-21
62255.220	24
62255.260	60
62255.300	9
62255.340	40
62255.380	53
62255.420	64
62255.460	-42
62255.500	-112
62255.540	71
62255.580	147
62255.620	167
62255.660	124
62255.700	45
62255.740	10
62255.780	18
62255.820	4
62255.860	-44
62255.900	30
62255.940	59
62255.980	48
62256.020	63
62256.060	72
62256.100	35
62256.140	26
62256.180	74
62256.220	85
62256.260	63
62256.300	41
62256.340	-4
62256.380	-24
62256.420	9
62256.460	82
62256.500	56
62256.540	58
62256.580	78
62256.620	58
62256.660	12
62256.700	40
62256.740	-6
62256.780	44
62256.820	130
62256.860	71
62256.900	-18
62256.940	52
62256.980	71
62257.020	31
62257.060	51
62257.100	52
62257.140	43
62257.180	29
62257.220	1
62257.260	34
62257.300	54
62257.340	64
62257.380	77
62257.420	51
62257.460	46
62257.500	51
62257.540	61
62257.580	51
62257.620	47
62257.660	34
62257.700	33
62257.740	23
62257.780	93
62257.820	108
62257.860	31
62257.900	9
62257.940	11
62257.980	69
62258.020	65
62258.060	53
62258.100	41
62258.140	41
62258.180	28
62258.220	11
62258.260	47
62258.300	100
62258.340	166
62258.380	195
62258.420	89
62258.460	39
62258.500	-3
62258.540	85
62258.580	193
62258.620	95
62258.660	152
62258.700	90
62258.740	43
62258.780	75
62258.820	105
62258.860	141
62258.900	134
62258.940	-7
62258.980	-84
62259.020	274
62259.060	-95
62259.100	-151
62259.140	-65
62259.180	61
62259.220	30
62259.260	28
62259.300	-1
62259.340	-43
62259.380	-36
62259.420	82
62259.460	54
62259.500	-42
62259.540	-34
62259.580	-9
62259.620	-130
62259.660	-89
62259.700	63
62259.740	17
62259.780	-89
62259.820	-58
62259.860	-10
62259.900	29
62259.940	12
62259.980	-32
62260.020	21
62260.060	11
62260.100	-13
62260.140	-20
62260.180	55
62260.220	63
62260.260	72
62260.300	64
62260.340	29
62260.380	25
62260.420	58
62260.460	171
62260.500	145
62260.540	122
62260.580	94
62260.620	22
62260.660	109
62260.700	122
62260.740	-11
62260.780	57
62260.820	93
62260.860	89
62260.900	113
62260.940	96
62260.980	105
62261.020	99
62261.060	74
62261.100	62
62261.140	78
62261.180	104
62261.220	100
62261.260	118
62261.300	93
62261.340	100
62261.380	100
62261.420	87
62261.460	80
62261.500	101
62261.540	103
62261.580	88
62261.620	86
62261.660	110
62261.700	112
62261.740	100
62261.780	114
62261.820	103
62261.860	89
62261.900	86
62261.940	88
62261.980	86
62262.020	82
62262.060	87
62262.100	91
62262.140	83
62262.180	82
62262.220	90
62262.260	91
62262.300	85
62262.340	79
62262.380	80
62262.420	77
62262.460	80
62262.500	81
62262.540	82
62262.580	85
62262.620	83
62262.660	83
62262.700	85
62262.740	85
62262.780	79
62262.820	83
62262.860	83
62262.900	87
62262.940	79
62262.980	75
62263.020	77
62263.060	79
62263.100	79
62263.140	82
62263.180	76
62263.220	81
62263.260	102
62263.300	106
62263.340	91
62263.380	71
62263.420	73
62263.460	74
62263.500	83
62263.540	94
62263.580	87
62263.620	94
62263.660	85
62263.700	81
62263.740	82
62263.780	78
62263.820	88
62263.860	92
62263.900	95
62263.940	96
62263.980	93
62264.020	105
62264.060	85
62264.100	69
62264.140	79
62264.180	61
62264.220	57
62264.260	66
62264.300	75
62264.340	77
62264.380	69
62264.420	65
62264.460	56
62264.500	68
62264.540	73
62264.580	71
62264.620	77
62264.660	80
62264.700	66
62264.740	71
62264.780	75
62264.820	72
62264.860	73
62264.900	68
62264.940	74
62264.980	69
62265.020	71
62265.060	82
62265.100	87
62265.140	87
62265.180	93
62265.220	88
62265.260	100
62265.300	108
62265.340	83
62265.380	74
62265.420	71
62265.460	75
62265.500	80
62265.540	77
62265.580	71
62265.620	80
62265.660	82
62265.700	91
62265.740	72
62265.780	82
62265.820	79
62265.860	78
62265.900	88
62265.940	85
62265.980	87
62266.020	92
62266.060	80
62266.100	82
62266.140	82
62266.180	79
62266.220	83
62266.260	85
62266.300	85
62266.340	88
62266.380	92
62266.420	90
62266.460	91
62266.500	91
62266.540	85
62266.580	87
62266.620	83
62266.660	88
62266.700	87
62266.740	85
62266.780	85
62266.820	88
62266.860	88
62266.900	84
62266.940	85
62266.980	90
62267.020	89
62267.060	87
62267.100	87
62267.140	85
62267.180	78
62267.220	82
62267.260	82
62267.300	80
62267.340	80
62267.380	84
62267.420	87
62267.460	83
62267.500	76
62267.540	79
62267.580	78
62267.620	85
62267.660	86
62267.700	82
62267.740	82
62267.780	84
62267.820	82
62267.860	82
62267.900	78
62267.940	77
62267.980	79
62268.020	80
62268.060	82
62268.100	87
62268.140	82
62268.180	80
62268.220	77
62268.260	74
62268.300	76
62268.340	81
62268.380	79
62268.420	78
62268.460	78
62268.500	79
62268.540	78
62268.580	73
62268.620	76
62268.660	77
62268.700	85
62268.740	85
62268.780	81
62268.820	81
62268.860	84
62268.900	84
62268.940	83
62268.980	83
62269.020	82
62269.060	85
62269.100	80
62269.140	82
62269.180	81
62269.220	85
62269.260	82
62269.300	82
62269.340	82
62269.380	81
62269.420	79
62269.460	84
62269.500	79
62269.540	85
62269.580	83
62269.620	83
62269.660	80
62269.700	82
62269.740	82
62269.780	77
62269.820	77
62269.860	75
62269.900	80
62269.940	77
62269.980	77
62270.020	77
62270.060	73
62270.100	72
62270.140	82
62270.180	79
62270.220	71
62270.260	73
62270.300	73
62270.340	67
62270.380	69
62270.420	64
62270.460	65
62270.500	72
62270.540	83
62270.580	89
62270.620	85
62270.660	85
62270.700	82
62270.740	81
62270.780	81
62270.820	83
62270.860	81
62270.900	80
62270.940	82
62270.980	86
62271.020	85
62271.060	82
62271.100	82
62271.140	81
62271.180	82
62271.220	83
62271.260	88
62271.300	88
62271.340	97
62271.380	64
62271.420	91
62271.460	73
62271.500	76
62271.540	78
62271.580	79
62271.620	77
62271.660	77
62271.700	80
62271.740	80
62271.780	82
62271.820	88
62271.860	78
62271.900	87
62271.940	93
62271.980	95
62272.020	90
62272.060	89
62272.100	93
62272.140	86
62272.180	91
62272.220	92
62272.260	84
62272.300	88
62272.340	91
62272.380	106
62272.420	86
62272.460	72
62272.500	78
62272.540	93
62272.580	94
62272.620	92
62272.660	88
62272.700	84
62272.740	87
62272.780	84
62272.820	82
62272.860	90
62272.900	89
62272.940	83
62272.980	80
62273.020	84
62273.060	77
62273.100	71
62273.140	77
62273.180	87
62273.220	88
62273.260	93
62273.300	97
62273.340	93
62273.380	91
62273.420	90
62273.460	90
62273.500	92
62273.540	88
62273.580	85
62273.620	92
62273.660	88
62273.700	88
62273.740	92
62273.780	88
62273.820	88
62273.860	88
62273.900	88
62273.940	87
62273.980	92
62274.020	90
62274.060	91
62274.100	93
62274.140	94
62274.180	92
62274.220	90
62274.260	86
62274.300	90
62274.340	92
62274.380	87
62274.420	86
62274.460	85
62274.500	88
62274.540	86
62274.580	88
62274.620	88
62274.660	85
62274.700	86
62274.740	84
62274.780	88
62274.820	84
62274.860	89
62274.900	93
62274.940	87
62274.980	86
62275.020	85
62275.060	82
62275.100	87
62275.140	85
62275.180	83
62275.220	81
62275.260	86
62275.300	88
62275.340	86
62275.380	82
62275.420	85
62275.460	86
62275.500	85
62275.540	85
62275.580	85
62275.620	81
62275.660	79
62275.700	84
62275.740	83
62275.780	82
62275.820	78
62275.860	79
62275.900	84
62275.940	91
62275.980	83
62276.020	87
62276.060	90
62276.100	90
62276.140	88
62276.180	84
62276.220	88
62276.260	86
62276.300	88
62276.340	87
62276.380	87
62276.420	86
62276.460	91
62276.500	92
62276.540	92
62276.580	87
62276.620	88
62276.660	88
62276.700	91
62276.740	91
62276.780	87
62276.820	88
62276.860	89
62276.900	90
62276.940	85
62276.980	82
62277.020	83
62277.060	82
62277.100	90
62277.140	84
62277.180	87
62277.220	87
62277.260	83
62277.300	87
62277.340	84
62277.380	83
62277.420	81
62277.460	87
62277.500	87
62277.540	87
62277.580	86
62277.620	86
62277.660	89
62277.700	85
62277.740	82
62277.780	83
62277.820	85
62277.860	80
62277.900	77
62277.940	78
62277.980	95
62278.020	94
62278.060	81
62278.100	77
62278.140	77
62278.180	78
62278.220	74
62278.260	77
62278.300	73
62278.340	80
62278.380	83
62278.420	80
62278.460	73
62278.500	77
62278.540	81
62278.580	86
62278.620	93
62278.660	93
62278.700	88
62278.740	85
62278.780	88
62278.820	87
62278.860	85
62278.900	85
62278.940	92
62278.980	92
62279.020	89
62279.060	88
62279.100	85
62279.140	87
62279.180	88
62279.220	89
62279.260	89
62279.300	88
62279.340	85
62279.380	88
62279.420	88
62279.460	82
62279.500	84
62279.540	89
62279.580	94
62279.620	74
62279.660	84
62279.700	93
62279.740	90
62279.780	82
62279.820	95
62279.860	88
62279.900	88
62279.940	94
62279.980	86
62280.020	92
62280.060	77
62280.100	95
62280.140	99
62280.180	95
62280.220	86
62280.260	84
62280.300	91
62280.340	88
62280.380	87
62280.420	77
62280.460	80
62280.500	86
62280.540	96
62280.580	90
62280.620	89
62280.660	101
62280.700	100
62280.740	90
62280.780	91
62280.820	95
62280.860	94
62280.900	90
62280.940	93
62280.980	96
62281.020	93
62281.060	88
62281.100	85
62281.140	88
62281.180	89
62281.220	86
62281.260	87
62281.300	90
62281.340	89
62281.380	85
62281.420	87
62281.460	85
62281.500	87
62281.540	90
62281.580	88
62281.620	85
62281.660	81
62281.700	94
62281.740	91
62281.780	100
62281.820	86
62281.860	68
62281.900	67
62281.940	56
62281.980	66
62282.020	65
62282.060	59
62282.100	16
62282.140	88
62282.180	73
62282.220	56
62282.260	55
62282.300	44
62282.340	34
62282.380	47
62282.420	48
62282.460	63
62282.500	79
62282.540	71
62282.580	57
62282.620	49
62282.660	15
62282.700	55
62282.740	11
62282.780	57
62282.820	47
62282.860	-126
62282.900	254
62282.940	71
62282.980	-95
62283.020	-65
62283.060	12
62283.100	134
62283.140	195
62283.180	149
62283.220	11
62283.260	-24
62283.300	-101
62283.340	-20
62283.380	23
62283.420	50
62283.460	101
62283.500	95
62283.540	-12
62283.580	-42
62283.620	4
62283.660	21
62283.700	37
62283.740	26
62283.780	-20
62283.820	-41
62283.860	-16
62283.900	27
62283.940	29
62283.980	12
62284.020	-8
62284.060	-16
62284.100	-6
62284.140	4
62284.180	15
62284.220	31
62284.260	-8
62284.300	5
62284.340	-12
62284.380	-31
62284.420	-11
62284.460	8
62284.500	1
62284.540	-18
62284.580	-15
62284.620	-16
62284.660	-8
62284.700	-18
62284.740	-18
62284.780	-18
62284.820	-24
62284.860	-12
62284.900	16
62284.940	-3
62284.980	23
62285.020	5
62285.060	-16
62285.100	-37
62285.140	-6
62285.180	1
62285.220	-21
62285.260	-29
62285.300	-38
62285.340	-46
62285.380	-27
62285.420	-31
62285.460	-11
62285.500	-13
62285.540	7
62285.580	36
62285.620	39
62285.660	27
62285.700	26
62285.740	29
62285.780	20
62285.820	23
62285.860	45
62285.900	11
62285.940	25
62285.980	28
62286.020	35
62286.060	27
62286.100	21
62286.140	-1
62286.180	23
62286.220	32
62286.260	43
62286.300	37
62286.340	29
62286.380	45
62286.420	52
62286.460	65
62286.500	36
62286.540	38
62286.580	37
62286.620	29
62286.660	33
62286.700	54
62286.740	36
62286.780	53
62286.820	35
62286.860	39
62286.900	35
62286.940	42
62286.980	43
62287.020	72
62287.060	32
62287.100	17
62287.140	26
62287.180	35
62287.220	31
62287.260	-13
62287.300	65
62287.340	13
62287.380	16
62287.420	15
62287.460	17
62287.500	55
62287.540	88
62287.580	56
62287.620	130
62287.660	128
62287.700	-71
62287.740	44
62287.780	101
62287.820	11
62287.860	21
62287.900	102
62287.940	147
62287.980	29
62288.020	-30
62288.060	38
62288.100	88
62288.140	88
62288.180	65
62288.220	47
62288.260	42
62288.300	42
62288.340	68
62288.380	105
62288.420	119
62288.460	87
62288.500	58
62288.540	78
62288.580	75
62288.620	89
62288.660	92
62288.700	94
62288.740	82
62288.780	88
62288.820	89
62288.860	87
62288.900	102
62288.940	77
62288.980	65
62289.020	82
62289.060	100
62289.100	94
62289.140	99
62289.180	88
62289.220	66
62289.260	85
62289.300	96
62289.340	105
62289.380	107
62289.420	112
62289.460	134
62289.500	119
62289.540	102
62289.580	103
62289.620	102
62289.660	97
62289.700	86
62289.740	118
62289.780	130
62289.820	136
62289.860	144
62289.900	131
62289.940	117
62289.980	112
62290.020	108
62290.060	137
62290.100	121
62290.140	120
62290.180	119
62290.220	109
62290.260	107
62290.300	101
62290.340	90
62290.380	110
62290.420	122
62290.460	100
62290.500	104
62290.540	102
62290.580	106
62290.620	104
62290.660	96
62290.700	129
62290.740	119
62290.780	105
62290.820	103
62290.860	106
62290.900	94
62290.940	85
62290.980	103
62291.020	112
62291.060	96
62291.100	123
62291.140	109
62291.180	151
62291.220	109
62291.260	119
62291.300	87
62291.340	124
62291.380	106
62291.420	93
62291.460	79
62291.500	31
62291.540	118
62291.580	82
62291.620	79
62291.660	62
62291.700	104
62291.740	157
62291.780	164
62291.820	-26
62291.860	66
62291.900	109
62291.940	133
62291.980	89
62292.020	-25
62292.060	-66
62292.100	-30
62292.140	-82
62292.180	5
62292.220	103
62292.260	71
62292.300	35
62292.340	145
62292.380	-2
62292.420	5
62292.460	-6
62292.500	29
62292.540	37
62292.580	24
62292.620	11
62292.660	17
62292.700	12
62292.740	179
62292.780	96
62292.820	-94
62292.860	-96
62292.900	-24
62292.940	34
62292.980	296
62293.020	259
62293.060	45
62293.100	-154
62293.140	-35
62293.180	101
62293.220	172
62293.260	-73
62293.300	-200
62293.340	-113
62293.380	142
62293.420	343
62293.460	335
62293.500	100
62293.540	101
62293.580	177
62293.620	217
62293.660	211
62293.700	187
62293.740	65
62293.780	-109
62293.820	-25
62293.860	331
62293.900	-105
62293.940	-135
62293.980	-75
62294.020	-165
62294.060	-19
62294.100	80
62294.140	91
62294.180	-19
62294.220	66
62294.260	295
62294.300	-5
62294.340	-101
62294.380	173
62294.420	147
62294.460	209
62294.500	207
62294.540	11
62294.580	102
62294.620	126
62294.660	93
62294.700	109
62294.740	-72
62294.780	-200
62294.820	127
62294.860	105
62294.900	88
62294.940	198
62294.980	179
62295.020	126
62295.060	73
62295.100	82
62295.140	38
62295.180	101
62295.220	161
62295.260	174
62295.300	-95
62295.340	-161
62295.380	5
62295.420	236
62295.460	69
62295.500	-57
62295.540	-91
62295.580	50
62295.620	95
62295.660	59
62295.700	58
62295.740	51
62295.780	39
62295.820	53
62295.860	64
62295.900	65
62295.940	2
62295.980	95
62296.020	177
62296.060	150
62296.100	85
62296.140	76
62296.180	137
62296.220	156
62296.260	83
62296.300	92
62296.340	118
62296.380	118
62296.420	102
62296.460	109
62296.500	99
62296.540	100
62296.580	74
62296.620	107
62296.660	109
62296.700	82
62296.740	94
62296.780	84
62296.820	77
62296.860	95
62296.900	76
62296.940	55
62296.980	71
62297.020	75
62297.060	80
62297.100	88
62297.140	77
62297.180	76
62297.220	97
62297.260	88
62297.300	72
62297.340	86
62297.380	83
62297.420	83
62297.460	82
62297.500	65
62297.540	78
62297.580	100
62297.620	82
62297.660	71
62297.700	88
62297.740	103
62297.780	71
62297.820	55
62297.860	70
62297.900	84
62297.940	94
62297.980	86
62298.020	72
62298.060	75
62298.100	77
62298.140	65
62298.180	76
62298.220	80
62298.260	65
62298.300	82
62298.340	93
62298.380	80
62298.420	90
62298.460	112
62298.500	100
62298.540	93
62298.580	98
62298.620	90
62298.660	94
62298.700	95
62298.740	97
62298.780	101
62298.820	90
62298.860	85
62298.900	86
62298.940	94
62298.980	97
62299.020	86
62299.060	92
62299.100	93
62299.140	83
62299.180	79
62299.220	87
62299.260	93
62299.300	77
62299.340	83
62299.380	87
62299.420	79
62299.460	79
62299.500	88
62299.540	92
62299.580	85
62299.620	82
62299.660	85
62299.700	83
62299.740	84
62299.780	76
62299.820	76
62299.860	95
62299.900	93
62299.940	92
62299.980	96
62300.020	97
62300.060	102
62300.100	108
62300.140	101
62300.180	97
62300.220	89
62300.260	86
62300.300	102
62300.340	96
62300.380	86
62300.420	100
62300.460	91
62300.500	78
62300.540	85
62300.580	91
62300.620	93
62300.660	104
62300.700	100
62300.740	92
62300.780	101
62300.820	88
62300.860	91
62300.900	91
62300.940	89
62300.980	85
[truncated: 113,642 more rows]
