# Supplementary material for: A Novel Algorithm for Movement Artifact Removal in ECG Signals Acquired from Wearable Systems Applied to Horses
Source: PLoS One. 2015 Oct 20;10(10):e0140783. doi: 10.1371/journal.pone.0140783 (PMC4618928; doi:10.1371/journal.pone.0140783)
Supplement: S1 Supporting Information — Electrocardiographic and Accellerometric data. (ZIP) [file pone.0140783.s001.zip › Available Data/Lampreda_1_ECG.txt]

62220.970	-223
62220.974	-222
62220.978	-222
62220.982	-221
62220.986	-220
62220.990	-219
62220.994	-218
62220.998	-217
62221.002	-216
62221.006	-215
62221.010	-215
62221.014	-215
62221.018	-215
62221.022	-214
62221.026	-212
62221.030	-211
62221.034	-209
62221.038	-208
62221.042	-206
62221.046	-205
62221.050	-203
62221.054	-202
62221.058	-201
62221.062	-201
62221.066	-200
62221.070	-199
62221.074	-199
62221.078	-198
62221.082	-197
62221.086	-197
62221.090	-196
62221.094	-196
62221.098	-195
62221.102	-195
62221.106	-195
62221.110	-195
62221.114	-194
62221.118	-194
62221.122	-193
62221.126	-193
62221.130	-193
62221.134	-193
62221.138	-194
62221.142	-194
62221.146	-195
62221.150	-195
62221.154	-195
62221.158	-196
62221.162	-197
62221.166	-199
62221.170	-201
62221.174	-204
62221.178	-207
62221.182	-212
62221.186	-217
62221.190	-224
62221.194	-232
62221.198	-241
62221.202	-249
62221.206	-256
62221.210	-260
62221.214	-262
62221.218	-260
62221.222	-255
62221.226	-247
62221.230	-237
62221.234	-226
62221.238	-215
62221.242	-205
62221.246	-195
62221.250	-187
62221.254	-180
62221.258	-175
62221.262	-170
62221.266	-166
62221.270	-163
62221.274	-160
62221.278	-157
62221.282	-155
62221.286	-153
62221.290	-151
62221.294	-150
62221.298	-148
62221.302	-147
62221.306	-146
62221.310	-145
62221.314	-145
62221.318	-145
62221.322	-145
62221.326	-145
62221.330	-144
62221.334	-144
62221.338	-143
62221.342	-142
62221.346	-141
62221.350	-140
62221.354	-139
62221.358	-138
62221.362	-137
62221.366	-136
62221.370	-136
62221.374	-136
62221.378	-136
62221.382	-136
62221.386	-135
62221.390	-135
62221.394	-135
62221.398	-135
62221.402	-135
62221.406	-135
62221.410	-135
62221.414	-135
62221.418	-134
62221.422	-134
62221.426	-133
62221.430	-133
62221.434	-133
62221.438	-133
62221.442	-133
62221.446	-133
62221.450	-133
62221.454	-133
62221.458	-133
62221.462	-133
62221.466	-133
62221.470	-133
62221.474	-133
62221.478	-133
62221.482	-134
62221.486	-134
62221.490	-134
62221.494	-134
62221.498	-134
62221.502	-134
62221.506	-134
62221.510	-133
62221.514	-133
62221.518	-132
62221.522	-132
62221.526	-132
62221.530	-133
62221.534	-133
62221.538	-134
62221.542	-134
62221.546	-134
62221.550	-134
62221.554	-134
62221.558	-134
62221.562	-134
62221.566	-134
62221.570	-135
62221.574	-135
62221.578	-136
62221.582	-136
62221.586	-137
62221.590	-136
62221.594	-136
62221.598	-135
62221.602	-135
62221.606	-135
62221.610	-135
62221.614	-135
62221.618	-135
62221.622	-135
62221.626	-135
62221.630	-134
62221.634	-134
62221.638	-134
62221.642	-134
62221.646	-134
62221.650	-134
62221.654	-134
62221.658	-134
62221.662	-134
62221.666	-134
62221.670	-134
62221.674	-134
62221.678	-133
62221.682	-133
62221.686	-133
62221.690	-133
62221.694	-134
62221.698	-135
62221.702	-135
62221.706	-135
62221.710	-134
62221.714	-133
62221.718	-132
62221.722	-131
62221.726	-130
62221.730	-130
62221.734	-129
62221.738	-130
62221.742	-130
62221.746	-131
62221.750	-131
62221.754	-132
62221.758	-132
62221.762	-132
62221.766	-131
62221.770	-130
62221.774	-130
62221.778	-129
62221.782	-129
62221.786	-130
62221.790	-130
62221.794	-131
62221.798	-131
62221.802	-131
62221.806	-131
62221.810	-131
62221.814	-132
62221.818	-132
62221.822	-132
62221.826	-132
62221.830	-132
62221.834	-132
62221.838	-132
62221.842	-132
62221.846	-133
62221.850	-134
62221.854	-135
62221.858	-136
62221.862	-137
62221.866	-137
62221.870	-137
62221.874	-138
62221.878	-138
62221.882	-139
62221.886	-139
62221.890	-140
62221.894	-140
62221.898	-140
62221.902	-140
62221.906	-140
62221.910	-140
62221.914	-140
62221.918	-141
62221.922	-141
62221.926	-142
62221.930	-142
62221.934	-142
62221.938	-142
62221.942	-143
62221.946	-143
62221.950	-144
62221.954	-144
62221.958	-144
62221.962	-145
62221.966	-147
62221.970	-148
62221.974	-150
62221.978	-151
62221.982	-151
62221.986	-151
62221.990	-151
62221.994	-151
62221.998	-152
62222.002	-152
62222.006	-154
62222.010	-155
62222.014	-156
62222.018	-157
62222.022	-158
62222.026	-159
62222.030	-159
62222.034	-159
62222.038	-158
62222.042	-158
62222.046	-158
62222.050	-158
62222.054	-159
62222.058	-162
62222.062	-166
62222.066	-171
62222.070	-179
62222.074	-188
62222.078	-198
62222.082	-208
62222.086	-215
62222.090	-220
62222.094	-221
62222.098	-218
62222.102	-212
62222.106	-203
62222.110	-191
62222.114	-178
62222.118	-166
62222.122	-156
62222.126	-149
62222.130	-145
62222.134	-143
62222.138	-142
62222.142	-141
62222.146	-141
62222.150	-140
62222.154	-140
62222.158	-140
62222.162	-140
62222.166	-139
62222.170	-139
62222.174	-139
62222.178	-139
62222.182	-139
62222.186	-140
62222.190	-141
62222.194	-141
62222.198	-141
62222.202	-141
62222.206	-140
62222.210	-139
62222.214	-139
62222.218	-139
62222.222	-139
62222.226	-139
62222.230	-139
62222.234	-138
62222.238	-138
62222.242	-137
62222.246	-136
62222.250	-136
62222.254	-135
62222.258	-135
62222.262	-135
62222.266	-136
62222.270	-136
62222.274	-136
62222.278	-136
62222.282	-136
62222.286	-136
62222.290	-135
62222.294	-135
62222.298	-134
62222.302	-134
62222.306	-134
62222.310	-134
62222.314	-135
62222.318	-136
62222.322	-137
62222.326	-140
62222.330	-144
62222.334	-148
62222.338	-148
62222.342	-140
62222.346	-117
62222.350	-80
62222.354	-31
62222.358	19
62222.362	58
62222.366	80
62222.370	82
62222.374	68
62222.378	44
62222.382	16
62222.386	-12
62222.390	-36
62222.394	-58
62222.398	-76
62222.402	-91
62222.406	-104
62222.410	-116
62222.414	-126
62222.418	-135
62222.422	-142
62222.426	-148
62222.430	-153
62222.434	-157
62222.438	-161
62222.442	-164
62222.446	-167
62222.450	-169
62222.454	-170
62222.458	-171
62222.462	-170
62222.466	-168
62222.470	-165
62222.474	-162
62222.478	-161
62222.482	-163
62222.486	-166
62222.490	-168
62222.494	-169
62222.498	-168
62222.502	-166
62222.506	-165
62222.510	-164
62222.514	-163
62222.518	-163
62222.522	-162
62222.526	-162
62222.530	-161
62222.534	-160
62222.538	-160
62222.542	-161
62222.546	-162
62222.550	-163
62222.554	-163
62222.558	-162
62222.562	-162
62222.566	-167
62222.570	-178
62222.574	-190
62222.578	-196
62222.582	-191
62222.586	-174
62222.590	-154
62222.594	-139
62222.598	-134
62222.602	-140
62222.606	-152
62222.610	-165
62222.614	-176
62222.618	-182
62222.622	-181
62222.626	-175
62222.630	-165
62222.634	-153
62222.638	-141
62222.642	-129
62222.646	-118
62222.650	-107
62222.654	-97
62222.658	-87
62222.662	-78
62222.666	-70
62222.670	-64
62222.674	-60
62222.678	-56
62222.682	-54
62222.686	-54
62222.690	-55
62222.694	-58
62222.698	-65
62222.702	-74
62222.706	-85
62222.710	-99
62222.714	-114
62222.718	-130
62222.722	-145
62222.726	-158
62222.730	-168
62222.734	-174
62222.738	-176
62222.742	-174
62222.746	-169
62222.750	-162
62222.754	-154
62222.758	-145
62222.762	-138
62222.766	-133
62222.770	-129
62222.774	-127
62222.778	-125
62222.782	-125
62222.786	-124
62222.790	-123
62222.794	-122
62222.798	-121
62222.802	-120
62222.806	-118
62222.810	-117
62222.814	-116
62222.818	-114
62222.822	-113
62222.826	-111
62222.830	-110
62222.834	-108
62222.838	-107
62222.842	-106
62222.846	-105
62222.850	-104
62222.854	-103
62222.858	-103
62222.862	-102
62222.866	-102
62222.870	-103
62222.874	-103
62222.878	-103
62222.882	-104
62222.886	-104
62222.890	-105
62222.894	-105
62222.898	-106
62222.902	-107
62222.906	-107
62222.910	-107
62222.914	-107
62222.918	-107
62222.922	-107
62222.926	-107
62222.930	-107
62222.934	-107
62222.938	-108
62222.942	-108
62222.946	-108
62222.950	-108
62222.954	-108
62222.958	-107
62222.962	-106
62222.966	-105
62222.970	-105
62222.974	-104
62222.978	-104
62222.982	-104
62222.986	-105
62222.990	-105
62222.994	-104
62222.998	-104
62223.002	-104
62223.006	-104
62223.010	-105
62223.014	-105
62223.018	-106
62223.022	-107
62223.026	-107
62223.030	-106
62223.034	-106
62223.038	-105
62223.042	-105
62223.046	-104
62223.050	-104
62223.054	-104
62223.058	-105
62223.062	-105
62223.066	-105
62223.070	-104
62223.074	-102
62223.078	-101
62223.082	-99
62223.086	-98
62223.090	-97
62223.094	-96
62223.098	-96
62223.102	-96
62223.106	-95
62223.110	-95
62223.114	-95
62223.118	-95
62223.122	-94
62223.126	-93
62223.130	-92
62223.134	-91
62223.138	-90
62223.142	-89
62223.146	-88
62223.150	-86
62223.154	-85
62223.158	-84
62223.162	-83
62223.166	-82
62223.170	-81
62223.174	-81
62223.178	-80
62223.182	-80
62223.186	-80
62223.190	-80
62223.194	-80
62223.198	-80
62223.202	-80
62223.206	-80
62223.210	-80
62223.214	-81
62223.218	-81
62223.222	-81
62223.226	-81
62223.230	-80
62223.234	-80
62223.238	-79
62223.242	-78
62223.246	-78
62223.250	-77
62223.254	-76
62223.258	-75
62223.262	-74
62223.266	-74
62223.270	-74
62223.274	-74
62223.278	-73
62223.282	-73
62223.286	-73
62223.290	-73
62223.294	-72
62223.298	-72
62223.302	-72
62223.306	-71
62223.310	-70
62223.314	-69
62223.318	-68
62223.322	-68
62223.326	-68
62223.330	-69
62223.334	-69
62223.338	-69
62223.342	-70
62223.346	-69
62223.350	-69
62223.354	-68
62223.358	-68
62223.362	-67
62223.366	-67
62223.370	-67
62223.374	-67
62223.378	-67
62223.382	-66
62223.386	-65
62223.390	-64
62223.394	-64
62223.398	-64
62223.402	-64
62223.406	-64
62223.410	-63
62223.414	-61
62223.418	-60
62223.422	-58
62223.426	-56
62223.430	-55
62223.434	-53
62223.438	-53
62223.442	-53
62223.446	-52
62223.450	-51
62223.454	-50
62223.458	-49
62223.462	-48
62223.466	-47
62223.470	-47
62223.474	-48
62223.478	-49
62223.482	-50
62223.486	-49
62223.490	-49
62223.494	-48
62223.498	-48
62223.502	-48
62223.506	-49
62223.510	-49
62223.514	-51
62223.518	-52
62223.522	-53
62223.526	-53
62223.530	-53
62223.534	-53
62223.538	-52
62223.542	-53
62223.546	-54
62223.550	-56
62223.554	-58
62223.558	-59
62223.562	-59
62223.566	-59
62223.570	-58
62223.574	-57
62223.578	-56
62223.582	-55
62223.586	-54
62223.590	-54
62223.594	-55
62223.598	-58
62223.602	-62
62223.606	-68
62223.610	-76
62223.614	-86
62223.618	-96
62223.622	-105
62223.626	-111
62223.630	-114
62223.634	-113
62223.638	-107
62223.642	-97
62223.646	-83
62223.650	-66
62223.654	-51
62223.658	-38
62223.662	-29
62223.666	-24
62223.670	-22
62223.674	-21
62223.678	-20
62223.682	-19
62223.686	-18
62223.690	-17
62223.694	-16
62223.698	-15
62223.702	-14
62223.706	-12
62223.710	-9
62223.714	-7
62223.718	-6
62223.722	-5
62223.726	-4
62223.730	-4
62223.734	-4
62223.738	-3
62223.742	-3
62223.746	-3
62223.750	-2
62223.754	-2
62223.758	-1
62223.762	1
62223.766	3
62223.770	5
62223.774	7
62223.778	9
62223.782	9
62223.786	10
62223.790	11
62223.794	12
62223.798	14
62223.802	15
62223.806	17
62223.810	18
62223.814	20
62223.818	23
62223.822	25
62223.826	27
62223.830	28
62223.834	29
62223.838	29
62223.842	29
62223.846	29
62223.850	29
62223.854	30
62223.858	30
62223.862	30
62223.866	30
62223.870	29
62223.874	28
62223.878	27
62223.882	33
62223.886	48
62223.890	78
62223.894	120
62223.898	171
62223.902	220
62223.906	257
62223.910	276
62223.914	276
62223.918	261
62223.922	237
62223.926	209
62223.930	184
62223.934	161
62223.938	143
62223.942	127
62223.946	115
62223.950	104
62223.954	94
62223.958	86
62223.962	79
62223.966	73
62223.970	69
62223.974	66
62223.978	63
62223.982	61
62223.986	60
62223.990	59
62223.994	59
62223.998	59
62224.002	60
62224.006	61
62224.010	62
62224.014	63
62224.018	64
62224.022	66
62224.026	68
62224.030	70
62224.034	72
62224.038	73
62224.042	74
62224.046	76
62224.050	77
62224.054	79
62224.058	80
62224.062	82
62224.066	83
62224.070	85
62224.074	87
62224.078	88
62224.082	90
62224.086	91
62224.090	92
62224.094	94
62224.098	95
62224.102	97
62224.106	98
62224.110	99
62224.114	101
62224.118	103
62224.122	105
62224.126	107
62224.130	109
62224.134	110
62224.138	111
62224.142	112
62224.146	113
62224.150	115
62224.154	117
62224.158	119
62224.162	121
62224.166	122
62224.170	123
62224.174	123
62224.178	124
62224.182	124
62224.186	124
62224.190	124
62224.194	125
62224.198	125
62224.202	126
62224.206	126
62224.210	126
62224.214	126
62224.218	125
62224.222	124
62224.226	122
62224.230	120
62224.234	118
62224.238	114
62224.242	110
62224.246	105
62224.250	99
62224.254	92
62224.258	84
62224.262	76
62224.266	70
62224.270	66
62224.274	65
62224.278	67
62224.282	73
62224.286	81
62224.290	90
62224.294	101
62224.298	111
62224.302	120
62224.306	129
62224.310	138
62224.314	145
62224.318	152
62224.322	157
62224.326	162
62224.330	166
62224.334	170
62224.338	173
62224.342	176
62224.346	178
62224.350	181
62224.354	183
62224.358	185
62224.362	188
62224.366	190
62224.370	192
62224.374	194
62224.378	196
62224.382	198
62224.386	200
62224.390	201
62224.394	203
62224.398	205
62224.402	206
62224.406	208
62224.410	210
62224.414	212
62224.418	215
62224.422	217
62224.426	219
62224.430	221
62224.434	224
62224.438	226
62224.442	227
62224.446	229
62224.450	231
62224.454	233
62224.458	235
62224.462	237
62224.466	239
62224.470	241
62224.474	244
62224.478	246
62224.482	248
62224.486	250
62224.490	252
62224.494	254
62224.498	257
62224.502	259
62224.506	262
62224.510	263
62224.514	265
62224.518	267
62224.522	270
62224.526	272
62224.530	275
62224.534	278
62224.538	281
62224.542	284
62224.546	287
62224.550	290
62224.554	293
62224.558	296
62224.562	299
62224.566	301
62224.570	303
62224.574	306
62224.578	308
62224.582	311
62224.586	314
62224.590	317
62224.594	319
62224.598	322
62224.602	324
62224.606	326
62224.610	328
62224.614	330
62224.618	332
62224.622	334
62224.626	335
62224.630	336
62224.634	337
62224.638	339
62224.642	341
62224.646	344
62224.650	347
62224.654	350
62224.658	353
62224.662	355
62224.666	357
62224.670	358
62224.674	360
62224.678	363
62224.682	365
62224.686	368
62224.690	371
62224.694	374
62224.698	376
62224.702	379
62224.706	381
62224.710	384
62224.714	386
62224.718	389
62224.722	390
62224.726	392
62224.730	394
62224.734	396
62224.738	399
62224.742	401
62224.746	404
62224.750	407
62224.754	410
62224.758	412
62224.762	414
62224.766	416
62224.770	419
62224.774	422
62224.778	425
62224.782	428
62224.786	431
62224.790	433
62224.794	435
62224.798	436
62224.802	437
62224.806	438
62224.810	440
62224.814	443
62224.818	446
62224.822	449
62224.826	452
62224.830	454
62224.834	457
62224.838	458
62224.842	460
62224.846	462
62224.850	463
62224.854	465
62224.858	467
62224.862	468
62224.866	470
62224.870	471
62224.874	472
62224.878	474
62224.882	475
62224.886	477
62224.890	479
62224.894	480
62224.898	481
62224.902	482
62224.906	483
62224.910	483
62224.914	484
62224.918	484
62224.922	485
62224.926	486
62224.930	487
62224.934	488
62224.938	489
62224.942	490
62224.946	491
62224.950	493
62224.954	495
62224.958	497
62224.962	498
62224.966	500
62224.970	502
62224.974	504
62224.978	506
62224.982	508
62224.986	509
62224.990	510
62224.994	511
62224.998	512
62225.002	513
62225.006	515
62225.010	516
62225.014	517
62225.018	518
62225.022	518
62225.026	518
62225.030	519
62225.034	520
62225.038	522
62225.042	524
62225.046	525
62225.050	527
62225.054	528
62225.058	529
62225.062	530
62225.066	531
62225.070	532
62225.074	534
62225.078	535
62225.082	537
62225.086	538
62225.090	539
62225.094	540
62225.098	541
62225.102	542
62225.106	543
62225.110	543
62225.114	544
62225.118	544
62225.122	545
62225.126	545
62225.130	544
62225.134	543
62225.138	543
62225.142	543
62225.146	544
62225.150	546
62225.154	547
62225.158	548
62225.162	548
62225.166	548
62225.170	546
62225.174	544
62225.178	540
62225.182	534
62225.186	528
62225.190	520
62225.194	511
62225.198	502
62225.202	495
62225.206	490
62225.210	487
62225.214	488
62225.218	494
62225.222	504
62225.226	517
62225.230	534
62225.234	549
62225.238	562
62225.242	570
62225.246	574
62225.250	575
62225.254	575
62225.258	575
62225.262	575
62225.266	576
62225.270	577
62225.274	577
62225.278	578
62225.282	578
62225.286	578
62225.290	578
62225.294	577
62225.298	577
62225.302	576
62225.306	576
62225.310	576
62225.314	576
62225.318	575
62225.322	573
62225.326	572
62225.330	571
62225.334	571
62225.338	571
62225.342	572
62225.346	573
62225.350	573
62225.354	572
62225.358	570
62225.362	568
62225.366	566
62225.370	566
62225.374	566
62225.378	566
62225.382	567
62225.386	567
62225.390	567
62225.394	566
62225.398	565
62225.402	564
62225.406	563
62225.410	562
62225.414	561
62225.418	560
62225.422	559
62225.426	558
62225.430	558
62225.434	557
62225.438	556
62225.442	554
62225.446	551
62225.450	547
62225.454	542
62225.458	541
62225.462	546
62225.466	563
62225.470	595
62225.474	638
62225.478	685
62225.482	728
62225.486	757
62225.490	768
62225.494	762
62225.498	744
62225.502	719
62225.506	692
62225.510	667
62225.514	644
62225.518	624
62225.522	607
62225.526	593
62225.530	580
62225.534	569
62225.538	560
62225.542	552
62225.546	545
62225.550	538
62225.554	533
62225.558	528
62225.562	524
62225.566	522
62225.570	520
62225.574	519
62225.578	517
62225.582	516
62225.586	516
62225.590	516
62225.594	516
62225.598	516
62225.602	516
62225.606	515
62225.610	515
62225.614	515
62225.618	516
62225.622	518
62225.626	519
62225.630	519
62225.634	519
62225.638	518
62225.642	518
62225.646	518
62225.650	519
62225.654	519
62225.658	520
62225.662	520
62225.666	519
62225.670	517
62225.674	514
62225.678	513
62225.682	513
62225.686	514
62225.690	515
62225.694	516
62225.698	516
62225.702	515
62225.706	514
62225.710	513
62225.714	512
62225.718	512
62225.722	511
62225.726	510
62225.730	509
62225.734	508
62225.738	507
62225.742	506
62225.746	505
62225.750	504
62225.754	503
62225.758	502
62225.762	501
62225.766	500
62225.770	499
62225.774	499
62225.778	498
62225.782	498
62225.786	498
62225.790	497
62225.794	495
62225.798	493
62225.802	489
62225.806	485
62225.810	481
62225.814	476
62225.818	470
62225.822	463
62225.826	455
62225.830	446
62225.834	436
62225.838	426
62225.842	417
62225.846	411
62225.850	407
62225.854	407
62225.858	410
62225.862	417
62225.866	426
62225.870	436
62225.874	447
62225.878	457
62225.882	466
62225.886	474
62225.890	481
62225.894	487
62225.898	492
62225.902	496
62225.906	498
62225.910	501
62225.914	502
62225.918	503
62225.922	504
62225.926	506
62225.930	507
62225.934	508
62225.938	510
62225.942	511
62225.946	512
62225.950	512
62225.954	513
62225.958	513
62225.962	513
62225.966	513
62225.970	513
62225.974	512
62225.978	512
62225.982	512
62225.986	511
62225.990	511
62225.994	512
62225.998	512
62226.002	513
62226.006	513
62226.010	514
62226.014	514
62226.018	514
62226.022	515
62226.026	515
62226.030	516
62226.034	516
62226.038	517
62226.042	517
62226.046	517
62226.050	518
62226.054	518
62226.058	519
62226.062	520
62226.066	520
62226.070	521
62226.074	522
62226.078	522
62226.082	523
62226.086	524
62226.090	524
62226.094	525
62226.098	526
62226.102	527
62226.106	528
62226.110	530
62226.114	531
62226.118	532
62226.122	533
62226.126	534
62226.130	535
62226.134	535
62226.138	536
62226.142	536
62226.146	537
62226.150	537
62226.154	538
62226.158	539
62226.162	540
62226.166	541
62226.170	541
62226.174	542
62226.178	542
62226.182	542
62226.186	542
62226.190	542
62226.194	543
62226.198	543
62226.202	544
62226.206	544
62226.210	545
62226.214	546
62226.218	547
62226.222	547
62226.226	548
62226.230	548
62226.234	549
62226.238	549
62226.242	550
62226.246	550
62226.250	550
62226.254	551
62226.258	551
62226.262	552
62226.266	551
62226.270	551
62226.274	551
62226.278	552
62226.282	552
62226.286	554
62226.290	555
62226.294	555
62226.298	556
62226.302	556
62226.306	555
62226.310	555
62226.314	555
62226.318	555
62226.322	555
62226.326	554
62226.330	554
62226.334	553
62226.338	553
62226.342	553
62226.346	554
62226.350	554
62226.354	554
62226.358	555
62226.362	555
62226.366	556
62226.370	556
62226.374	557
62226.378	557
62226.382	557
62226.386	557
62226.390	557
62226.394	556
62226.398	556
62226.402	555
62226.406	554
62226.410	554
62226.414	554
62226.418	555
62226.422	556
62226.426	557
62226.430	556
62226.434	555
62226.438	554
62226.442	553
62226.446	553
62226.450	552
62226.454	552
62226.458	551
62226.462	551
62226.466	550
62226.470	550
62226.474	549
62226.478	549
62226.482	548
62226.486	548
62226.490	548
62226.494	548
62226.498	548
62226.502	547
62226.506	546
62226.510	545
62226.514	544
62226.518	543
62226.522	543
62226.526	542
62226.530	542
62226.534	542
62226.538	541
62226.542	541
62226.546	541
62226.550	540
62226.554	540
62226.558	539
62226.562	539
62226.566	538
62226.570	537
62226.574	536
62226.578	534
62226.582	533
62226.586	532
62226.590	531
62226.594	530
62226.598	530
62226.602	530
62226.606	530
62226.610	529
62226.614	529
62226.618	528
62226.622	527
62226.626	525
62226.630	524
62226.634	523
62226.638	522
62226.642	521
62226.646	520
62226.650	520
62226.654	520
62226.658	520
62226.662	520
62226.666	521
62226.670	520
62226.674	519
62226.678	516
62226.682	512
62226.686	506
62226.690	498
62226.694	489
62226.698	479
62226.702	469
62226.706	462
62226.710	458
62226.714	458
62226.718	462
62226.722	470
62226.726	482
62226.730	496
62226.734	510
62226.738	523
62226.742	533
62226.746	540
62226.750	543
62226.754	544
62226.758	546
62226.762	547
62226.766	549
62226.770	550
62226.774	550
62226.778	551
62226.782	551
62226.786	551
62226.790	551
62226.794	551
62226.798	552
62226.802	552
62226.806	553
62226.810	553
62226.814	553
62226.818	554
62226.822	555
62226.826	556
62226.830	557
62226.834	558
62226.838	558
62226.842	558
62226.846	558
62226.850	558
62226.854	558
62226.858	558
62226.862	558
62226.866	559
62226.870	560
62226.874	560
62226.878	561
62226.882	561
62226.886	562
62226.890	562
62226.894	562
62226.898	563
62226.902	563
62226.906	563
62226.910	563
62226.914	563
62226.918	564
62226.922	564
62226.926	564
62226.930	564
62226.934	564
62226.938	564
62226.942	562
62226.946	560
62226.950	556
62226.954	551
62226.958	549
62226.962	554
62226.966	571
62226.970	602
62226.974	645
62226.978	692
62226.982	734
62226.986	762
62226.990	772
62226.994	764
62226.998	743
62227.002	716
62227.006	688
62227.010	662
62227.014	639
62227.018	620
62227.022	605
62227.026	592
62227.030	582
62227.034	573
62227.038	566
62227.042	559
62227.046	552
62227.050	547
62227.054	542
62227.058	537
62227.062	534
62227.066	531
62227.070	530
62227.074	529
62227.078	528
62227.082	528
62227.086	528
62227.090	528
62227.094	529
62227.098	530
62227.102	531
62227.106	532
62227.110	533
62227.114	533
62227.118	534
62227.122	534
62227.126	534
62227.130	534
62227.134	535
62227.138	535
62227.142	534
62227.146	533
62227.150	532
62227.154	532
62227.158	533
62227.162	534
62227.166	536
62227.170	537
62227.174	537
62227.178	538
62227.182	538
62227.186	539
62227.190	539
62227.194	539
62227.198	539
62227.202	539
62227.206	539
62227.210	539
62227.214	539
62227.218	539
62227.222	539
62227.226	539
62227.230	539
62227.234	538
62227.238	538
62227.242	538
62227.246	538
62227.250	538
62227.254	538
62227.258	537
62227.262	536
62227.266	536
62227.270	535
62227.274	535
62227.278	535
62227.282	536
62227.286	535
62227.290	534
62227.294	532
62227.298	530
62227.302	527
62227.306	524
62227.310	521
62227.314	518
62227.318	514
62227.322	508
62227.326	500
62227.330	491
62227.334	481
62227.338	471
62227.342	463
62227.346	457
62227.350	454
62227.354	454
62227.358	457
62227.362	461
62227.366	468
62227.370	476
62227.374	485
62227.378	494
62227.382	503
62227.386	511
62227.390	518
62227.394	524
62227.398	530
62227.402	535
62227.406	539
62227.410	542
62227.414	544
62227.418	545
62227.422	546
62227.426	547
62227.430	548
62227.434	549
62227.438	549
62227.442	550
62227.446	551
62227.450	552
62227.454	552
62227.458	553
62227.462	554
62227.466	555
62227.470	556
62227.474	556
62227.478	556
62227.482	556
62227.486	555
62227.490	554
62227.494	554
62227.498	554
62227.502	554
62227.506	555
62227.510	556
62227.514	556
62227.518	557
62227.522	557
62227.526	558
62227.530	558
62227.534	558
62227.538	558
62227.542	558
62227.546	558
62227.550	558
62227.554	558
62227.558	558
62227.562	557
62227.566	557
62227.570	556
62227.574	556
62227.578	557
62227.582	557
62227.586	557
62227.590	558
62227.594	559
62227.598	560
62227.602	561
62227.606	561
62227.610	562
62227.614	562
62227.618	561
62227.622	561
62227.626	561
62227.630	562
62227.634	562
62227.638	563
62227.642	563
62227.646	564
62227.650	564
62227.654	564
62227.658	565
62227.662	565
62227.666	565
62227.670	566
62227.674	566
62227.678	566
62227.682	566
62227.686	566
62227.690	566
62227.694	566
62227.698	567
62227.702	568
62227.706	569
62227.710	571
62227.714	572
62227.718	573
62227.722	573
62227.726	574
62227.730	574
62227.734	574
62227.738	575
62227.742	575
62227.746	575
62227.750	575
62227.754	575
62227.758	575
62227.762	576
62227.766	576
62227.770	576
62227.774	577
62227.778	577
62227.782	577
62227.786	577
62227.790	577
62227.794	577
62227.798	577
62227.802	577
62227.806	577
62227.810	578
62227.814	578
62227.818	578
62227.822	578
62227.826	578
62227.830	578
62227.834	578
62227.838	578
62227.842	578
62227.846	579
62227.850	579
62227.854	580
62227.858	581
62227.862	581
62227.866	582
62227.870	582
62227.874	582
62227.878	583
62227.882	583
62227.886	583
62227.890	583
62227.894	583
62227.898	584
62227.902	585
62227.906	587
62227.910	588
62227.914	589
62227.918	590
62227.922	589
62227.926	589
62227.930	590
62227.934	590
62227.938	590
62227.942	590
62227.946	590
62227.950	589
62227.954	588
62227.958	588
62227.962	588
62227.966	589
62227.970	589
62227.974	590
62227.978	591
62227.982	591
62227.986	591
62227.990	591
62227.994	591
62227.998	591
62228.002	591
62228.006	591
62228.010	591
62228.014	591
62228.018	592
62228.022	593
62228.026	593
62228.030	593
62228.034	593
62228.038	594
62228.042	594
62228.046	593
62228.050	593
62228.054	593
62228.058	593
62228.062	593
62228.066	593
62228.070	593
62228.074	592
62228.078	592
62228.082	593
62228.086	594
62228.090	595
62228.094	596
62228.098	596
62228.102	596
62228.106	594
62228.110	594
62228.114	593
62228.118	594
62228.122	596
62228.126	597
62228.130	598
62228.134	599
62228.138	600
62228.142	601
62228.146	603
62228.150	607
62228.154	611
62228.158	616
62228.162	621
62228.166	625
62228.170	626
62228.174	625
62228.178	621
62228.182	616
62228.186	611
62228.190	606
62228.194	603
62228.198	602
62228.202	601
62228.206	601
62228.210	600
62228.214	601
62228.218	601
62228.222	604
62228.226	607
62228.230	611
62228.234	616
62228.238	621
62228.242	626
62228.246	631
62228.250	636
62228.254	641
62228.258	645
62228.262	649
62228.266	651
62228.270	652
62228.274	652
62228.278	652
62228.282	651
62228.286	649
62228.290	648
62228.294	647
62228.298	647
62228.302	647
62228.306	646
62228.310	646
62228.314	646
62228.318	645
62228.322	642
62228.326	638
62228.330	631
62228.334	623
62228.338	612
62228.342	600
62228.346	589
62228.350	581
62228.354	576
62228.358	574
62228.362	578
62228.366	587
62228.370	600
62228.374	618
62228.378	635
62228.382	651
62228.386	661
62228.390	666
62228.394	667
62228.398	666
62228.402	665
62228.406	664
62228.410	665
62228.414	665
62228.418	666
62228.422	666
62228.426	667
62228.430	667
62228.434	667
62228.438	668
62228.442	668
62228.446	669
62228.450	670
62228.454	672
62228.458	674
62228.462	676
62228.466	678
62228.470	679
62228.474	679
62228.478	679
62228.482	679
62228.486	679
62228.490	679
62228.494	679
62228.498	678
62228.502	677
62228.506	677
62228.510	677
62228.514	677
62228.518	678
62228.522	679
62228.526	679
62228.530	680
62228.534	680
62228.538	679
62228.542	678
62228.546	677
62228.550	676
62228.554	675
62228.558	675
62228.562	674
62228.566	674
62228.570	674
62228.574	674
62228.578	673
62228.582	673
62228.586	672
62228.590	671
62228.594	669
62228.598	666
62228.602	662
62228.606	660
62228.610	662
62228.614	672
62228.618	696
62228.622	734
62228.626	780
62228.630	827
62228.634	863
62228.638	884
62228.642	887
62228.646	874
62228.650	852
62228.654	826
62228.658	800
62228.662	776
62228.666	756
62228.670	738
62228.674	723
62228.678	710
62228.682	700
62228.686	690
62228.690	683
62228.694	677
62228.698	672
62228.702	668
62228.706	664
62228.710	661
62228.714	658
62228.718	656
62228.722	655
62228.726	654
62228.730	654
62228.734	654
62228.738	654
62228.742	655
62228.746	656
62228.750	656
62228.754	657
62228.758	659
62228.762	660
62228.766	661
62228.770	663
62228.774	664
62228.778	665
62228.782	666
62228.786	667
62228.790	667
62228.794	669
62228.798	670
62228.802	672
62228.806	674
62228.810	676
62228.814	677
62228.818	678
62228.822	679
62228.826	680
62228.830	681
62228.834	682
62228.838	684
62228.842	685
62228.846	687
62228.850	689
62228.854	691
62228.858	692
62228.862	694
62228.866	696
62228.870	697
62228.874	698
62228.878	698
62228.882	699
62228.886	699
62228.890	700
62228.894	700
62228.898	700
62228.902	699
62228.906	699
62228.910	698
62228.914	698
62228.918	698
62228.922	699
62228.926	699
62228.930	699
62228.934	699
62228.938	699
62228.942	698
62228.946	696
62228.950	695
62228.954	693
62228.958	690
62228.962	686
62228.966	682
[truncated: 998,000+ more rows]
