# Supplementary material for: A Novel Algorithm for Movement Artifact Removal in ECG Signals Acquired from Wearable Systems Applied to Horses
Source: PLoS One. 2015 Oct 20;10(10):e0140783. doi: 10.1371/journal.pone.0140783 (PMC4618928; doi:10.1371/journal.pone.0140783)
Supplement: S1 Supporting Information — Electrocardiographic and Accellerometric data. (ZIP) [file pone.0140783.s001.zip › Available Data/Lampreda_2_AccX.txt]

62222.008	-445
62222.048	-442
62222.088	-426
62222.128	-426
62222.168	-425
62222.208	-433
62222.248	-451
62222.288	-452
62222.328	-429
62222.368	-428
62222.408	-437
62222.448	-439
62222.488	-433
62222.528	-439
62222.568	-438
62222.608	-437
62222.648	-425
62222.688	-436
62222.728	-446
62222.768	-445
62222.808	-435
62222.848	-433
62222.888	-432
62222.928	-439
62222.968	-444
62223.008	-439
62223.048	-444
62223.088	-442
62223.128	-436
62223.168	-436
62223.208	-433
62223.248	-435
62223.288	-436
62223.328	-440
62223.368	-436
62223.408	-439
62223.448	-441
62223.488	-439
62223.528	-441
62223.568	-437
62223.608	-438
62223.648	-435
62223.688	-488
62223.728	-338
62223.768	-361
62223.808	-676
62223.848	-698
62223.888	-407
62223.928	-301
62223.968	-427
62224.008	-470
62224.048	-454
62224.088	-427
62224.128	-430
62224.168	-428
62224.208	-433
62224.248	-437
62224.288	-446
62224.328	-450
62224.368	-440
62224.408	-439
62224.448	-447
62224.488	-442
62224.528	-439
62224.568	-442
62224.608	-443
62224.648	-444
62224.688	-456
62224.728	-457
62224.768	-465
62224.808	-469
62224.848	-460
62224.888	-452
62224.928	-460
62224.968	-465
62225.008	-459
62225.048	-470
62225.088	-475
62225.128	-477
62225.168	-475
62225.208	-482
62225.248	-469
62225.288	-461
62225.328	-467
62225.368	-463
62225.408	-463
62225.448	-445
62225.488	-450
62225.528	-463
62225.568	-475
62225.608	-477
62225.648	-492
62225.688	-487
62225.728	-479
62225.768	-481
62225.808	-471
62225.848	-466
62225.888	-477
62225.928	-484
62225.968	-489
62226.008	-492
62226.048	-487
62226.088	-479
62226.128	-487
62226.168	-488
62226.208	-481
62226.248	-472
62226.288	-481
62226.328	-481
62226.368	-481
62226.408	-483
62226.448	-475
62226.488	-467
62226.528	-469
62226.568	-474
62226.608	-465
62226.648	-474
62226.688	-474
62226.728	-464
62226.768	-469
62226.808	-468
62226.848	-462
62226.888	-458
62226.928	-457
62226.968	-457
62227.008	-463
62227.048	-462
62227.088	-465
62227.128	-467
62227.168	-471
62227.208	-465
62227.248	-468
62227.288	-473
62227.328	-473
62227.368	-462
62227.408	-458
62227.448	-459
62227.488	-464
62227.528	-465
62227.568	-458
62227.608	-458
62227.648	-464
62227.688	-467
62227.728	-466
62227.768	-463
62227.808	-464
62227.848	-461
62227.888	-457
62227.928	-458
62227.968	-457
62228.008	-454
62228.048	-446
62228.088	-460
62228.128	-454
62228.168	-451
62228.208	-451
62228.248	-455
62228.288	-460
62228.328	-457
62228.368	-447
62228.408	-459
62228.448	-454
62228.488	-449
62228.528	-450
62228.568	-448
62228.608	-451
62228.648	-457
62228.688	-459
62228.728	-456
62228.768	-456
62228.808	-451
62228.848	-451
62228.888	-451
62228.928	-452
62228.968	-452
62229.008	-455
62229.048	-455
62229.088	-450
62229.128	-445
62229.168	-451
62229.208	-457
62229.248	-449
62229.288	-451
62229.328	-420
62229.368	-425
62229.408	-287
62229.448	-436
62229.488	-614
62229.528	-466
62229.568	-396
62229.608	-445
62229.648	-477
62229.688	-473
62229.728	-457
62229.768	-459
62229.808	-452
62229.848	-441
62229.888	-438
62229.928	-433
62229.968	-456
62230.008	-481
62230.048	-477
62230.088	-436
62230.128	-442
62230.168	-447
62230.208	-427
62230.248	-436
62230.288	-449
62230.328	-471
62230.368	-469
62230.408	-451
62230.448	-435
62230.488	-431
62230.528	-445
62230.568	-462
62230.608	-469
62230.648	-442
62230.688	-426
62230.728	-427
62230.768	-440
62230.808	-446
62230.848	-443
62230.888	-445
62230.928	-443
62230.968	-437
62231.008	-448
62231.048	-445
62231.088	-442
62231.128	-440
62231.168	-450
62231.208	-439
62231.248	-438
62231.288	-451
62231.328	-462
62231.368	-454
62231.408	-451
62231.448	-445
62231.488	-444
62231.528	-444
62231.568	-445
62231.608	-450
62231.648	-453
62231.688	-448
62231.728	-443
62231.768	-459
62231.808	-463
62231.848	-461
62231.888	-452
62231.928	-449
62231.968	-451
62232.008	-443
62232.048	-457
62232.088	-484
62232.128	-487
62232.168	-461
62232.208	-449
62232.248	-463
62232.288	-463
62232.328	-463
62232.368	-468
62232.408	-475
62232.448	-465
62232.488	-458
62232.528	-468
62232.568	-466
62232.608	-455
62232.648	-452
62232.688	-464
62232.728	-461
62232.768	-459
62232.808	-461
62232.848	-456
62232.888	-458
62232.928	-463
62232.968	-458
62233.008	-457
62233.048	-456
62233.088	-462
62233.128	-465
62233.168	-460
62233.208	-453
62233.248	-463
62233.288	-466
62233.328	-459
62233.368	-457
62233.408	-457
62233.448	-462
62233.488	-459
62233.528	-456
62233.568	-458
62233.608	-457
62233.648	-463
62233.688	-463
62233.728	-450
62233.768	-460
62233.808	-456
62233.848	-428
62233.888	-515
62233.928	-496
62233.968	-414
62234.008	-536
62234.048	-440
62234.088	-435
62234.128	-456
62234.168	-468
62234.208	-448
62234.248	-463
62234.288	-462
62234.328	-457
62234.368	-458
62234.408	-458
62234.448	-462
62234.488	-460
62234.528	-458
62234.568	-457
62234.608	-463
62234.648	-463
62234.688	-462
62234.728	-462
62234.768	-451
62234.808	-448
62234.848	-449
62234.888	-451
62234.928	-455
62234.968	-457
62235.008	-456
62235.048	-451
62235.088	-450
62235.128	-457
62235.168	-464
62235.208	-457
62235.248	-453
62235.288	-453
62235.328	-459
62235.368	-457
62235.408	-451
62235.448	-456
62235.488	-463
62235.528	-462
62235.568	-461
62235.608	-458
62235.648	-458
62235.688	-457
62235.728	-453
62235.768	-454
62235.808	-462
62235.848	-455
62235.888	-458
62235.928	-463
62235.968	-460
62236.008	-459
62236.048	-463
62236.088	-465
62236.128	-455
62236.168	-453
62236.208	-451
62236.248	-457
62236.288	-460
62236.328	-459
62236.368	-455
62236.408	-462
62236.448	-451
62236.488	-452
62236.528	-459
62236.568	-451
62236.608	-451
62236.648	-457
62236.688	-457
62236.728	-456
62236.768	-451
62236.808	-455
62236.848	-453
62236.888	-451
62236.928	-457
62236.968	-456
62237.008	-451
62237.048	-451
62237.088	-457
62237.128	-460
62237.168	-451
62237.208	-452
62237.248	-451
62237.288	-452
62237.328	-454
62237.368	-456
62237.408	-452
62237.448	-452
62237.488	-453
62237.528	-453
62237.568	-451
62237.608	-456
62237.648	-456
62237.688	-449
62237.728	-452
62237.768	-454
62237.808	-451
62237.848	-454
62237.888	-450
62237.928	-449
62237.968	-452
62238.008	-457
62238.048	-448
62238.088	-451
62238.128	-458
62238.168	-448
62238.208	-447
62238.248	-451
62238.288	-452
62238.328	-454
62238.368	-451
62238.408	-451
62238.448	-450
62238.488	-447
62238.528	-451
62238.568	-451
62238.608	-450
62238.648	-451
62238.688	-453
62238.728	-448
62238.768	-446
62238.808	-451
62238.848	-448
62238.888	-449
62238.928	-452
62238.968	-449
62239.008	-448
62239.048	-446
62239.088	-451
62239.128	-450
62239.168	-450
62239.208	-450
62239.248	-445
62239.288	-445
62239.328	-449
62239.368	-452
62239.408	-448
62239.448	-446
62239.488	-444
62239.528	-446
62239.568	-447
62239.608	-455
62239.648	-445
62239.688	-444
62239.728	-449
62239.768	-447
62239.808	-447
62239.848	-445
62239.888	-445
62239.928	-445
62239.968	-445
62240.008	-447
62240.048	-446
62240.088	-445
62240.128	-451
62240.168	-452
62240.208	-456
62240.248	-444
62240.288	-442
62240.328	-425
62240.368	-440
62240.408	-274
62240.448	-610
62240.488	-570
62240.528	-399
62240.568	-389
62240.608	-452
62240.648	-472
62240.688	-438
62240.728	-441
62240.768	-442
62240.808	-445
62240.848	-440
62240.888	-449
62240.928	-456
62240.968	-452
62241.008	-446
62241.048	-451
62241.088	-454
62241.128	-451
62241.168	-447
62241.208	-451
62241.248	-439
62241.288	-444
62241.328	-450
62241.368	-452
62241.408	-450
62241.448	-446
62241.488	-451
62241.528	-453
62241.568	-450
62241.608	-447
62241.648	-446
62241.688	-451
62241.728	-445
62241.768	-445
62241.808	-452
62241.848	-455
62241.888	-451
62241.928	-448
62241.968	-449
62242.008	-447
62242.048	-450
62242.088	-447
62242.128	-451
62242.168	-449
62242.208	-444
62242.248	-450
62242.288	-448
62242.328	-456
62242.368	-455
62242.408	-449
62242.448	-454
62242.488	-457
62242.528	-456
62242.568	-454
62242.608	-449
62242.648	-443
62242.688	-450
62242.728	-460
62242.768	-448
62242.808	-443
62242.848	-457
62242.888	-457
62242.928	-447
62242.968	-448
62243.008	-448
62243.048	-445
62243.088	-449
62243.128	-452
62243.168	-445
62243.208	-451
62243.248	-452
62243.288	-455
62243.328	-457
62243.368	-445
62243.408	-443
62243.448	-449
62243.488	-476
62243.528	-476
62243.568	-450
62243.608	-465
62243.648	-481
62243.688	-458
62243.728	-460
62243.768	-460
62243.808	-467
62243.848	-464
62243.888	-460
62243.928	-463
62243.968	-462
62244.008	-447
62244.048	-450
62244.088	-457
62244.128	-452
62244.168	-453
62244.208	-447
62244.248	-459
62244.288	-470
62244.328	-455
62244.368	-454
62244.408	-459
62244.448	-451
62244.488	-449
62244.528	-463
62244.568	-469
62244.608	-468
62244.648	-451
62244.688	-451
62244.728	-465
62244.768	-466
62244.808	-458
62244.848	-458
62244.888	-460
62244.928	-457
62244.968	-463
62245.008	-463
62245.048	-459
62245.088	-455
62245.128	-454
62245.168	-455
62245.208	-455
62245.248	-459
62245.288	-457
62245.328	-455
62245.368	-454
62245.408	-459
62245.448	-462
62245.488	-458
62245.528	-457
62245.568	-451
62245.608	-455
62245.648	-461
62245.688	-463
62245.728	-457
62245.768	-457
62245.808	-463
62245.848	-451
62245.888	-454
62245.928	-462
62245.968	-450
62246.008	-450
62246.048	-457
62246.088	-457
62246.128	-463
62246.168	-463
62246.208	-452
62246.248	-447
62246.288	-454
62246.328	-463
62246.368	-460
62246.408	-452
62246.448	-451
62246.488	-448
62246.528	-476
62246.568	-471
62246.608	-463
62246.648	-456
62246.688	-454
62246.728	-451
62246.768	-456
62246.808	-457
62246.848	-462
62246.888	-457
62246.928	-445
62246.968	-447
62247.008	-463
62247.048	-446
62247.088	-442
62247.128	-468
62247.168	-471
62247.208	-448
62247.248	-442
62247.288	-460
62247.328	-473
62247.368	-457
62247.408	-449
62247.448	-457
62247.488	-462
62247.528	-446
62247.568	-447
62247.608	-452
62247.648	-461
62247.688	-459
62247.728	-457
62247.768	-459
62247.808	-456
62247.848	-451
62247.888	-460
62247.928	-459
62247.968	-456
62248.008	-458
62248.048	-464
62248.088	-465
62248.128	-459
62248.168	-457
62248.208	-457
62248.248	-462
62248.288	-458
62248.328	-462
62248.368	-463
62248.408	-462
62248.448	-467
62248.488	-464
62248.528	-461
62248.568	-462
62248.608	-461
62248.648	-461
62248.688	-462
62248.728	-463
62248.768	-460
62248.808	-462
62248.848	-460
62248.888	-458
62248.928	-459
62248.968	-463
62249.008	-457
62249.048	-454
62249.088	-462
62249.128	-463
62249.168	-469
62249.208	-480
62249.248	-475
62249.288	-463
62249.328	-457
62249.368	-481
62249.408	-481
62249.448	-456
62249.488	-454
62249.528	-454
62249.568	-445
62249.608	-435
62249.648	-425
62249.688	-446
62249.728	-427
62249.768	-421
62249.808	-444
62249.848	-469
62249.888	-469
62249.928	-451
62249.968	-439
62250.008	-445
62250.048	-434
62250.088	-417
62250.128	-419
62250.168	-403
62250.208	-410
62250.248	-420
62250.288	-398
62250.328	-394
62250.368	-408
62250.408	-386
62250.448	-395
62250.488	-382
62250.528	-355
62250.568	-364
62250.608	-371
62250.648	-356
62250.688	-361
62250.728	-348
62250.768	-350
62250.808	-376
62250.848	-368
62250.888	-349
62250.928	-369
62250.968	-344
62251.008	-346
62251.048	-369
62251.088	-361
62251.128	-352
62251.168	-352
62251.208	-341
62251.248	-331
62251.288	-332
62251.328	-341
62251.368	-352
62251.408	-370
62251.448	-357
62251.488	-363
62251.528	-350
62251.568	-338
62251.608	-327
62251.648	-353
62251.688	-368
62251.728	-354
62251.768	-344
62251.808	-356
62251.848	-360
62251.888	-337
62251.928	-340
62251.968	-350
62252.008	-356
62252.048	-350
62252.088	-342
62252.128	-333
62252.168	-340
62252.208	-340
62252.248	-345
62252.288	-319
62252.328	-337
62252.368	-368
62252.408	-393
62252.448	-386
62252.488	-362
62252.528	-353
62252.568	-356
62252.608	-371
62252.648	-362
62252.688	-341
62252.728	-334
62252.768	-344
62252.808	-341
62252.848	-355
62252.888	-383
62252.928	-379
62252.968	-374
62253.008	-383
62253.048	-410
62253.088	-426
62253.128	-433
62253.168	-434
62253.208	-437
62253.248	-397
62253.288	-368
62253.328	-368
62253.368	-397
62253.408	-399
62253.448	-386
62253.488	-391
62253.528	-398
62253.568	-388
62253.608	-381
62253.648	-385
62253.688	-379
62253.728	-392
62253.768	-392
62253.808	-396
62253.848	-398
62253.888	-382
62253.928	-368
62253.968	-360
62254.008	-387
62254.048	-403
62254.088	-439
62254.128	-429
62254.168	-392
62254.208	-378
62254.248	-411
62254.288	-405
62254.328	-360
62254.368	-378
62254.408	-406
62254.448	-409
62254.488	-375
62254.528	-370
62254.568	-378
62254.608	-386
62254.648	-416
62254.688	-456
62254.728	-425
62254.768	-392
62254.808	-390
62254.848	-374
62254.888	-404
62254.928	-383
62254.968	-400
62255.008	-483
62255.048	-572
62255.088	-482
62255.128	-403
62255.168	-481
62255.208	-545
62255.248	-485
62255.288	-380
62255.328	-459
62255.368	-558
62255.408	-554
62255.448	-564
62255.488	-623
62255.528	-670
62255.568	-598
62255.608	-425
62255.648	-447
62255.688	-359
62255.728	-379
62255.768	-432
62255.808	-374
62255.848	-312
62255.888	-318
62255.928	-262
62255.968	-333
62256.008	-402
62256.048	-203
62256.088	-93
62256.128	-212
62256.168	-382
62256.208	-410
62256.248	-526
62256.288	-528
62256.328	-456
62256.368	-363
62256.408	-355
62256.448	-415
62256.488	-369
62256.528	-385
62256.568	-431
62256.608	-439
62256.648	-435
62256.688	-390
62256.728	-413
62256.768	-415
62256.808	-397
62256.848	-452
62256.888	-512
62256.928	-522
62256.968	-516
62257.008	-488
62257.048	-422
62257.088	-414
62257.128	-454
62257.168	-478
62257.208	-517
62257.248	-507
62257.288	-520
62257.328	-519
62257.368	-462
62257.408	-463
62257.448	-451
62257.488	-473
62257.528	-475
62257.568	-469
62257.608	-436
62257.648	-414
62257.688	-461
62257.728	-467
62257.768	-487
62257.808	-448
62257.848	-463
62257.888	-504
62257.928	-500
62257.968	-459
62258.008	-456
62258.048	-433
62258.088	-410
62258.128	-405
62258.168	-446
62258.208	-498
62258.248	-460
62258.288	-474
62258.328	-509
62258.368	-543
62258.408	-506
62258.448	-475
62258.488	-463
62258.528	-457
62258.568	-476
62258.608	-475
62258.648	-449
62258.688	-446
62258.728	-422
62258.768	-449
62258.808	-384
62258.848	-331
62258.888	-273
62258.928	-284
62258.968	-308
62259.008	-323
62259.048	-297
62259.088	-272
62259.128	-342
62259.168	-344
62259.208	-301
62259.248	-291
62259.288	-314
62259.328	-352
62259.368	-421
62259.408	-476
62259.448	-471
62259.488	-445
62259.528	-503
62259.568	-484
62259.608	-457
62259.648	-170
62259.688	-276
62259.728	-428
62259.768	-393
62259.808	-349
62259.848	-260
62259.888	-112
62259.928	-83
62259.968	-473
62260.008	-635
62260.048	-57
62260.088	-144
62260.128	-262
62260.168	-161
62260.208	-177
62260.248	-220
62260.288	-189
62260.328	-145
62260.368	-290
62260.408	-369
62260.448	-238
62260.488	-154
62260.528	-235
62260.568	-252
62260.608	-347
62260.648	-476
62260.688	-446
62260.728	-448
62260.768	-484
62260.808	-523
62260.848	-520
62260.888	-504
62260.928	-461
62260.968	-478
62261.008	-419
62261.048	-460
62261.088	-532
62261.128	-520
62261.168	-494
62261.208	-477
62261.248	-498
62261.288	-407
62261.328	-332
62261.368	-317
62261.408	-411
62261.448	-469
62261.488	-496
62261.528	-527
62261.568	-493
62261.608	-516
62261.648	-415
62261.688	-382
62261.728	-465
62261.768	-485
62261.808	-470
62261.848	-575
62261.888	-531
62261.928	-429
62261.968	-387
62262.008	-429
62262.048	-495
62262.088	-481
62262.128	-412
62262.168	-387
62262.208	-458
62262.248	-503
62262.288	-510
62262.328	-493
62262.368	-486
62262.408	-470
62262.448	-450
62262.488	-470
62262.528	-481
62262.568	-457
62262.608	-456
62262.648	-471
62262.688	-490
62262.728	-503
62262.768	-496
62262.808	-469
62262.848	-451
62262.888	-446
62262.928	-452
62262.968	-457
62263.008	-473
62263.048	-478
62263.088	-462
62263.128	-470
62263.168	-469
62263.208	-463
62263.248	-458
62263.288	-461
62263.328	-469
62263.368	-467
62263.408	-462
62263.448	-449
62263.488	-458
62263.528	-466
62263.568	-466
62263.608	-461
62263.648	-460
62263.688	-463
62263.728	-457
62263.768	-458
62263.808	-466
62263.848	-475
62263.888	-476
62263.928	-463
62263.968	-456
62264.008	-454
62264.048	-465
62264.088	-468
62264.128	-461
62264.168	-465
62264.208	-464
62264.248	-467
62264.288	-482
62264.328	-490
62264.368	-469
62264.408	-451
62264.448	-457
62264.488	-460
62264.528	-453
62264.568	-456
62264.608	-459
62264.648	-460
62264.688	-462
62264.728	-450
62264.768	-441
62264.808	-448
62264.848	-456
62264.888	-461
62264.928	-487
62264.968	-498
62265.008	-435
62265.048	-406
62265.088	-431
62265.128	-439
62265.168	-445
62265.208	-456
62265.248	-450
62265.288	-457
62265.328	-467
62265.368	-467
62265.408	-466
62265.448	-439
62265.488	-427
62265.528	-425
62265.568	-432
62265.608	-451
62265.648	-438
62265.688	-414
62265.728	-427
62265.768	-442
62265.808	-456
62265.848	-446
62265.888	-445
62265.928	-446
62265.968	-449
62266.008	-442
62266.048	-441
62266.088	-438
62266.128	-439
62266.168	-412
62266.208	-415
62266.248	-440
62266.288	-478
62266.328	-495
62266.368	-435
62266.408	-439
62266.448	-463
62266.488	-479
62266.528	-466
62266.568	-437
62266.608	-434
62266.648	-468
62266.688	-494
62266.728	-488
62266.768	-451
62266.808	-445
62266.848	-453
62266.888	-466
62266.928	-475
62266.968	-475
62267.008	-466
62267.048	-457
62267.088	-457
62267.128	-461
62267.168	-473
62267.208	-460
62267.248	-467
62267.288	-468
62267.328	-456
62267.368	-453
62267.408	-463
62267.448	-468
62267.488	-458
62267.528	-462
62267.568	-467
62267.608	-459
62267.648	-465
62267.688	-472
62267.728	-461
62267.768	-461
62267.808	-474
62267.848	-479
62267.888	-464
62267.928	-457
62267.968	-472
62268.008	-469
62268.048	-469
62268.088	-470
62268.128	-469
62268.168	-474
62268.208	-471
62268.248	-464
62268.288	-465
62268.328	-461
62268.368	-457
62268.408	-469
62268.448	-474
62268.488	-468
62268.528	-463
62268.568	-462
62268.608	-468
62268.648	-471
62268.688	-473
62268.728	-466
62268.768	-460
62268.808	-464
62268.848	-466
62268.888	-465
62268.928	-462
62268.968	-461
62269.008	-467
62269.048	-466
62269.088	-457
62269.128	-462
62269.168	-470
62269.208	-471
62269.248	-473
62269.288	-450
62269.328	-460
62269.368	-475
62269.408	-461
62269.448	-464
62269.488	-466
62269.528	-466
62269.568	-471
62269.608	-467
62269.648	-466
62269.688	-470
62269.728	-469
62269.768	-467
62269.808	-462
62269.848	-467
62269.888	-471
62269.928	-464
62269.968	-465
62270.008	-466
62270.048	-468
62270.088	-475
62270.128	-469
62270.168	-461
62270.208	-461
62270.248	-468
62270.288	-471
62270.328	-460
62270.368	-465
62270.408	-465
62270.448	-463
62270.488	-462
62270.528	-469
62270.568	-467
62270.608	-462
62270.648	-467
62270.688	-462
62270.728	-470
62270.768	-469
62270.808	-470
62270.848	-465
62270.888	-463
62270.928	-468
62270.968	-467
62271.008	-465
62271.048	-459
62271.088	-461
62271.128	-469
62271.168	-469
62271.208	-465
62271.248	-469
62271.288	-462
62271.328	-471
62271.368	-469
62271.408	-462
62271.448	-464
62271.488	-471
62271.528	-471
62271.568	-467
62271.608	-463
62271.648	-463
62271.688	-463
62271.728	-463
62271.768	-457
62271.808	-462
62271.848	-468
62271.888	-471
62271.928	-471
62271.968	-469
62272.008	-465
62272.048	-463
62272.088	-465
62272.128	-462
62272.168	-464
62272.208	-467
62272.248	-463
62272.288	-470
62272.328	-457
62272.368	-457
62272.408	-477
62272.448	-475
62272.488	-460
62272.528	-461
62272.568	-459
62272.608	-457
62272.648	-466
62272.688	-469
62272.728	-464
62272.768	-452
62272.808	-445
62272.848	-477
62272.888	-510
62272.928	-498
62272.968	-481
62273.008	-461
62273.048	-453
62273.088	-452
62273.128	-458
62273.168	-461
62273.208	-465
62273.248	-477
62273.288	-468
62273.328	-455
62273.368	-479
62273.408	-493
62273.448	-453
62273.488	-465
62273.528	-474
62273.568	-465
62273.608	-478
62273.648	-469
62273.688	-468
62273.728	-477
62273.768	-470
62273.808	-469
62273.848	-466
62273.888	-463
62273.928	-470
62273.968	-469
62274.008	-467
62274.048	-469
62274.088	-463
62274.128	-475
62274.168	-476
62274.208	-468
62274.248	-465
62274.288	-467
62274.328	-466
62274.368	-462
62274.408	-467
62274.448	-464
62274.488	-457
62274.528	-479
62274.568	-469
62274.608	-466
62274.648	-473
62274.688	-469
62274.728	-464
62274.768	-465
62274.808	-468
62274.848	-469
62274.888	-469
62274.928	-473
62274.968	-468
62275.008	-469
62275.048	-473
62275.088	-472
62275.128	-474
62275.168	-469
62275.208	-467
62275.248	-465
62275.288	-470
62275.328	-473
62275.368	-470
62275.408	-469
62275.448	-474
62275.488	-470
62275.528	-469
62275.568	-469
62275.608	-464
62275.648	-466
62275.688	-479
62275.728	-470
62275.768	-460
62275.808	-468
62275.848	-470
62275.888	-464
62275.928	-469
62275.968	-476
62276.008	-465
62276.048	-464
62276.088	-469
62276.128	-468
62276.168	-471
62276.208	-471
62276.248	-469
62276.288	-467
62276.328	-469
62276.368	-465
62276.408	-465
62276.448	-469
62276.488	-469
62276.528	-469
62276.568	-471
62276.608	-474
62276.648	-469
62276.688	-462
62276.728	-468
62276.768	-468
62276.808	-460
62276.848	-476
62276.888	-465
62276.928	-461
62276.968	-473
62277.008	-469
62277.048	-463
62277.088	-469
62277.128	-469
62277.168	-469
62277.208	-469
62277.248	-465
62277.288	-467
62277.328	-463
62277.368	-467
62277.408	-470
62277.448	-468
62277.488	-469
62277.528	-475
62277.568	-469
62277.608	-462
62277.648	-465
62277.688	-470
62277.728	-475
62277.768	-472
62277.808	-469
62277.848	-469
62277.888	-466
62277.928	-463
62277.968	-463
62278.008	-478
62278.048	-465
62278.088	-464
62278.128	-473
62278.168	-469
62278.208	-467
62278.248	-461
62278.288	-469
62278.328	-475
62278.368	-462
62278.408	-459
62278.448	-465
62278.488	-467
62278.528	-472
62278.568	-466
62278.608	-464
62278.648	-469
62278.688	-467
62278.728	-460
62278.768	-461
62278.808	-470
62278.848	-471
62278.888	-460
62278.928	-463
62278.968	-470
62279.008	-473
62279.048	-475
62279.088	-461
62279.128	-462
62279.168	-469
62279.208	-465
62279.248	-463
62279.288	-469
62279.328	-476
62279.368	-472
62279.408	-459
62279.448	-458
62279.488	-465
62279.528	-474
62279.568	-467
62279.608	-462
62279.648	-469
62279.688	-469
62279.728	-464
62279.768	-459
62279.808	-463
62279.848	-466
62279.888	-466
62279.928	-466
62279.968	-470
62280.008	-475
62280.048	-465
62280.088	-462
62280.128	-467
62280.168	-468
62280.208	-473
62280.248	-471
62280.288	-467
62280.328	-464
62280.368	-469
62280.408	-464
62280.448	-463
62280.488	-470
62280.528	-472
62280.568	-463
62280.608	-449
62280.648	-475
62280.688	-487
62280.728	-467
62280.768	-469
62280.808	-475
62280.848	-478
62280.888	-470
62280.928	-468
62280.968	-475
62281.008	-463
62281.048	-466
62281.088	-459
62281.128	-475
62281.168	-487
62281.208	-488
62281.248	-481
62281.288	-464
62281.328	-468
62281.368	-473
62281.408	-476
62281.448	-481
62281.488	-477
62281.528	-469
62281.568	-471
62281.608	-471
62281.648	-469
62281.688	-478
62281.728	-475
62281.768	-466
62281.808	-470
62281.848	-475
62281.888	-480
62281.928	-483
62281.968	-464
62282.008	-460
62282.048	-463
62282.088	-470
62282.128	-491
62282.168	-472
62282.208	-465
62282.248	-474
62282.288	-471
62282.328	-475
62282.368	-475
62282.408	-472
62282.448	-475
62282.488	-476
62282.528	-471
62282.568	-473
62282.608	-477
62282.648	-475
62282.688	-485
62282.728	-538
62282.768	-513
62282.808	-465
62282.848	-448
62282.888	-438
62282.928	-472
62282.968	-464
62283.008	-478
62283.048	-454
62283.088	-501
62283.128	-492
62283.168	-471
62283.208	-466
62283.248	-488
62283.288	-482
62283.328	-465
62283.368	-470
62283.408	-463
62283.448	-436
62283.488	-468
62283.528	-496
62283.568	-479
62283.608	-472
62283.648	-406
62283.688	-376
62283.728	-374
62283.768	-392
62283.808	-322
62283.848	-333
62283.888	-610
62283.928	-593
62283.968	-429
62284.008	-378
62284.048	-404
62284.088	-357
62284.128	-285
62284.168	-318
62284.208	-408
62284.248	-528
62284.288	-528
62284.328	-473
62284.368	-498
62284.408	-504
62284.448	-451
62284.488	-441
62284.528	-482
62284.568	-479
62284.608	-475
62284.648	-481
62284.688	-497
62284.728	-528
62284.768	-546
62284.808	-531
62284.848	-540
62284.888	-526
62284.928	-481
62284.968	-438
62285.008	-411
62285.048	-410
62285.088	-430
62285.128	-426
62285.168	-431
62285.208	-429
62285.248	-501
62285.288	-500
62285.328	-463
62285.368	-473
62285.408	-478
62285.448	-471
62285.488	-460
62285.528	-451
62285.568	-471
62285.608	-473
62285.648	-446
62285.688	-438
62285.728	-440
62285.768	-439
62285.808	-428
62285.848	-410
62285.888	-410
62285.928	-411
62285.968	-411
62286.008	-378
62286.048	-340
62286.088	-434
62286.128	-522
62286.168	-515
62286.208	-513
62286.248	-514
62286.288	-483
62286.328	-457
62286.368	-392
62286.408	-415
62286.448	-425
62286.488	-427
62286.528	-438
62286.568	-457
62286.608	-457
62286.648	-451
62286.688	-444
62286.728	-421
62286.768	-444
62286.808	-477
62286.848	-449
62286.888	-442
62286.928	-445
62286.968	-444
62287.008	-416
62287.048	-393
62287.088	-421
62287.128	-459
62287.168	-448
62287.208	-475
62287.248	-483
62287.288	-454
62287.328	-435
62287.368	-439
62287.408	-438
62287.448	-456
62287.488	-478
62287.528	-457
62287.568	-440
62287.608	-454
62287.648	-455
62287.688	-447
62287.728	-464
62287.768	-469
62287.808	-470
62287.848	-438
62287.888	-413
62287.928	-430
62287.968	-458
62288.008	-463
62288.048	-465
62288.088	-400
62288.128	-414
62288.168	-430
62288.208	-397
62288.248	-327
62288.288	-285
62288.328	-399
62288.368	-432
62288.408	-387
62288.448	-404
62288.488	-417
62288.528	-413
62288.568	-408
62288.608	-388
62288.648	-419
62288.688	-415
62288.728	-476
62288.768	-416
62288.808	-309
62288.848	-331
62288.888	-431
62288.928	-458
62288.968	-405
62289.008	-356
62289.048	-395
62289.088	-463
62289.128	-460
62289.168	-426
62289.208	-420
62289.248	-426
62289.288	-414
62289.328	-408
62289.368	-422
62289.408	-462
62289.448	-470
62289.488	-436
62289.528	-412
62289.568	-451
62289.608	-492
62289.648	-465
62289.688	-436
62289.728	-444
62289.768	-453
62289.808	-456
62289.848	-451
62289.888	-476
62289.928	-492
62289.968	-450
62290.008	-414
62290.048	-416
62290.088	-450
62290.128	-489
62290.168	-505
62290.208	-437
62290.248	-405
62290.288	-470
62290.328	-470
62290.368	-460
62290.408	-500
62290.448	-507
62290.488	-488
62290.528	-475
62290.568	-470
62290.608	-467
62290.648	-481
62290.688	-442
62290.728	-436
62290.768	-498
62290.808	-546
62290.848	-540
62290.888	-537
62290.928	-493
62290.968	-458
62291.008	-475
62291.048	-481
62291.088	-472
62291.128	-475
62291.168	-480
62291.208	-491
62291.248	-479
62291.288	-447
62291.328	-444
62291.368	-451
62291.408	-467
62291.448	-488
62291.488	-463
62291.528	-455
62291.568	-429
62291.608	-439
62291.648	-458
62291.688	-434
62291.728	-444
62291.768	-494
62291.808	-487
62291.848	-474
62291.888	-463
62291.928	-444
62291.968	-393
62292.008	-369
62292.048	-415
62292.088	-439
62292.128	-475
62292.168	-439
62292.208	-450
62292.248	-450
62292.288	-465
62292.328	-458
62292.368	-451
62292.408	-503
62292.448	-481
62292.488	-510
62292.528	-406
62292.568	-366
62292.608	-356
62292.648	-375
62292.688	-405
62292.728	-445
62292.768	-542
62292.808	-546
62292.848	-457
62292.888	-412
62292.928	-419
62292.968	-432
62293.008	-405
62293.048	-363
62293.088	-303
62293.128	-346
62293.168	-357
62293.208	-192
62293.248	-143
62293.288	-438
62293.328	-483
62293.368	-439
62293.408	-400
62293.448	-392
62293.488	-323
62293.528	-202
62293.568	-175
62293.608	-142
62293.648	-94
62293.688	-438
62293.728	-612
62293.768	-633
62293.808	-484
62293.848	-351
62293.888	-586
62293.928	-708
62293.968	-542
62294.008	-416
62294.048	-432
62294.088	-546
62294.128	-546
62294.168	-571
62294.208	-653
62294.248	-532
62294.288	-396
62294.328	-390
62294.368	-509
62294.408	-664
62294.448	-605
62294.488	-599
62294.528	-669
62294.568	-631
62294.608	-520
62294.648	-362
62294.688	-339
62294.728	-411
62294.768	-526
62294.808	-661
62294.848	-966
62294.888	-792
62294.928	-366
62294.968	-207
62295.008	-231
62295.048	-354
62295.088	-536
62295.128	-510
62295.168	-503
62295.208	-451
62295.248	-473
62295.288	-498
62295.328	-571
62295.368	-608
62295.408	-457
62295.448	-300
62295.488	-332
62295.528	-493
62295.568	-421
62295.608	-470
62295.648	-547
62295.688	-792
62295.728	-734
62295.768	-378
62295.808	-306
62295.848	-551
62295.888	-473
62295.928	-510
62295.968	-633
62296.008	-713
62296.048	-636
62296.088	-528
62296.128	-443
62296.168	-469
62296.208	-492
62296.248	-565
62296.288	-546
62296.328	-409
62296.368	-517
62296.408	-811
62296.448	-866
62296.488	-541
62296.528	-307
62296.568	-298
62296.608	-403
62296.648	-415
62296.688	-445
62296.728	-498
62296.768	-574
62296.808	-574
62296.848	-504
62296.888	-453
62296.928	-479
62296.968	-448
62297.008	-320
62297.048	-399
62297.088	-455
62297.128	-491
62297.168	-546
62297.208	-559
62297.248	-466
62297.288	-364
62297.328	-362
62297.368	-422
62297.408	-500
62297.448	-522
62297.488	-508
62297.528	-437
62297.568	-420
62297.608	-445
62297.648	-454
62297.688	-461
62297.728	-439
62297.768	-421
62297.808	-433
62297.848	-443
62297.888	-433
62297.928	-454
62297.968	-432
62298.008	-409
62298.048	-434
62298.088	-444
62298.128	-449
62298.168	-460
62298.208	-462
62298.248	-446
62298.288	-419
62298.328	-404
62298.368	-453
62298.408	-454
62298.448	-435
62298.488	-430
62298.528	-460
62298.568	-478
62298.608	-439
62298.648	-413
62298.688	-423
62298.728	-450
62298.768	-432
62298.808	-404
62298.848	-398
62298.888	-428
62298.928	-451
62298.968	-456
62299.008	-430
62299.048	-421
62299.088	-410
62299.128	-426
62299.168	-431
62299.208	-439
62299.248	-450
62299.288	-450
62299.328	-427
62299.368	-392
62299.408	-396
62299.448	-424
62299.488	-451
62299.528	-451
62299.568	-432
62299.608	-428
62299.648	-419
62299.688	-416
62299.728	-430
62299.768	-432
62299.808	-433
62299.848	-436
62299.888	-427
62299.928	-434
62299.968	-425
62300.008	-422
62300.048	-415
62300.088	-421
62300.128	-434
62300.168	-430
62300.208	-440
62300.248	-445
62300.288	-445
62300.328	-443
62300.368	-434
62300.408	-426
62300.448	-427
62300.488	-441
62300.528	-436
62300.568	-445
62300.608	-441
62300.648	-428
62300.688	-447
62300.728	-435
62300.768	-433
62300.808	-444
62300.848	-439
62300.888	-433
62300.928	-430
62300.968	-439
62301.008	-457
62301.048	-463
62301.088	-459
62301.128	-447
62301.168	-437
62301.208	-438
62301.248	-441
62301.288	-445
62301.328	-452
62301.368	-457
62301.408	-451
62301.448	-458
62301.488	-465
62301.528	-469
62301.568	-465
62301.608	-465
62301.648	-466
62301.688	-460
62301.728	-473
62301.768	-457
62301.808	-457
62301.848	-459
62301.888	-465
62301.928	-463
62301.968	-470
[truncated: 113,642 more rows]
