# Supplementary material for: A Novel Algorithm for Movement Artifact Removal in ECG Signals Acquired from Wearable Systems Applied to Horses
Source: PLoS One. 2015 Oct 20;10(10):e0140783. doi: 10.1371/journal.pone.0140783 (PMC4618928; doi:10.1371/journal.pone.0140783)
Supplement: S1 Supporting Information — Electrocardiographic and Accellerometric data. (ZIP) [file pone.0140783.s001.zip › Available Data/Lampreda_2_AccY.txt]

62222.008	-658
62222.048	-658
62222.088	-653
62222.128	-658
62222.168	-660
62222.208	-667
62222.248	-655
62222.288	-649
62222.328	-654
62222.368	-657
62222.408	-661
62222.448	-659
62222.488	-666
62222.528	-662
62222.568	-658
62222.608	-661
62222.648	-664
62222.688	-658
62222.728	-656
62222.768	-654
62222.808	-653
62222.848	-659
62222.888	-662
62222.928	-663
62222.968	-662
62223.008	-658
62223.048	-656
62223.088	-657
62223.128	-659
62223.168	-664
62223.208	-663
62223.248	-663
62223.288	-661
62223.328	-661
62223.368	-660
62223.408	-661
62223.448	-654
62223.488	-654
62223.528	-662
62223.568	-656
62223.608	-660
62223.648	-664
62223.688	-651
62223.728	-724
62223.768	-698
62223.808	-682
62223.848	-647
62223.888	-572
62223.928	-677
62223.968	-678
62224.008	-662
62224.048	-647
62224.088	-650
62224.128	-658
62224.168	-652
62224.208	-658
62224.248	-664
62224.288	-671
62224.328	-658
62224.368	-655
62224.408	-651
62224.448	-653
62224.488	-656
62224.528	-653
62224.568	-661
62224.608	-666
62224.648	-654
62224.688	-658
62224.728	-643
62224.768	-641
62224.808	-645
62224.848	-639
62224.888	-641
62224.928	-637
62224.968	-646
62225.008	-643
62225.048	-634
62225.088	-638
62225.128	-639
62225.168	-641
62225.208	-630
62225.248	-630
62225.288	-628
62225.328	-638
62225.368	-644
62225.408	-641
62225.448	-641
62225.488	-646
62225.528	-643
62225.568	-641
62225.608	-637
62225.648	-626
62225.688	-631
62225.728	-627
62225.768	-633
62225.808	-635
62225.848	-632
62225.888	-632
62225.928	-637
62225.968	-623
62226.008	-630
62226.048	-629
62226.088	-635
62226.128	-631
62226.168	-623
62226.208	-628
62226.248	-619
62226.288	-627
62226.328	-636
62226.368	-633
62226.408	-632
62226.448	-636
62226.488	-634
62226.528	-632
62226.568	-635
62226.608	-635
62226.648	-640
62226.688	-631
62226.728	-637
62226.768	-637
62226.808	-644
62226.848	-638
62226.888	-640
62226.928	-641
62226.968	-644
62227.008	-635
62227.048	-641
62227.088	-637
62227.128	-632
62227.168	-632
62227.208	-633
62227.248	-635
62227.288	-636
62227.328	-635
62227.368	-636
62227.408	-640
62227.448	-647
62227.488	-641
62227.528	-639
62227.568	-640
62227.608	-643
62227.648	-641
62227.688	-637
62227.728	-638
62227.768	-639
62227.808	-642
62227.848	-641
62227.888	-646
62227.928	-642
62227.968	-642
62228.008	-651
62228.048	-647
62228.088	-649
62228.128	-650
62228.168	-649
62228.208	-641
62228.248	-643
62228.288	-646
62228.328	-653
62228.368	-645
62228.408	-639
62228.448	-641
62228.488	-648
62228.528	-649
62228.568	-646
62228.608	-644
62228.648	-645
62228.688	-644
62228.728	-643
62228.768	-641
62228.808	-645
62228.848	-650
62228.888	-645
62228.928	-641
62228.968	-644
62229.008	-646
62229.048	-648
62229.088	-658
62229.128	-655
62229.168	-644
62229.208	-648
62229.248	-656
62229.288	-674
62229.328	-645
62229.368	-677
62229.408	-653
62229.448	-639
62229.488	-644
62229.528	-637
62229.568	-642
62229.608	-653
62229.648	-642
62229.688	-637
62229.728	-637
62229.768	-639
62229.808	-644
62229.848	-650
62229.888	-657
62229.928	-660
62229.968	-651
62230.008	-639
62230.048	-632
62230.088	-657
62230.128	-648
62230.168	-655
62230.208	-647
62230.248	-645
62230.288	-639
62230.328	-633
62230.368	-633
62230.408	-646
62230.448	-653
62230.488	-644
62230.528	-649
62230.568	-658
62230.608	-654
62230.648	-656
62230.688	-658
62230.728	-658
62230.768	-650
62230.808	-657
62230.848	-650
62230.888	-657
62230.928	-658
62230.968	-645
62231.008	-641
62231.048	-653
62231.088	-664
62231.128	-647
62231.168	-651
62231.208	-651
62231.248	-649
62231.288	-642
62231.328	-647
62231.368	-645
62231.408	-642
62231.448	-646
62231.488	-653
62231.528	-659
62231.568	-653
62231.608	-657
62231.648	-649
62231.688	-653
62231.728	-653
62231.768	-648
62231.808	-639
62231.848	-641
62231.888	-636
62231.928	-641
62231.968	-642
62232.008	-647
62232.048	-649
62232.088	-636
62232.128	-635
62232.168	-634
62232.208	-634
62232.248	-640
62232.288	-645
62232.328	-646
62232.368	-631
62232.408	-633
62232.448	-641
62232.488	-641
62232.528	-640
62232.568	-644
62232.608	-644
62232.648	-645
62232.688	-645
62232.728	-642
62232.768	-649
62232.808	-643
62232.848	-645
62232.888	-634
62232.928	-640
62232.968	-639
62233.008	-644
62233.048	-642
62233.088	-642
62233.128	-636
62233.168	-647
62233.208	-644
62233.248	-641
62233.288	-640
62233.328	-640
62233.368	-645
62233.408	-645
62233.448	-645
62233.488	-643
62233.528	-639
62233.568	-641
62233.608	-643
62233.648	-642
62233.688	-650
62233.728	-644
62233.768	-646
62233.808	-638
62233.848	-631
62233.888	-668
62233.928	-639
62233.968	-641
62234.008	-670
62234.048	-610
62234.088	-651
62234.128	-652
62234.168	-646
62234.208	-641
62234.248	-642
62234.288	-641
62234.328	-642
62234.368	-644
62234.408	-645
62234.448	-644
62234.488	-642
62234.528	-643
62234.568	-646
62234.608	-647
62234.648	-642
62234.688	-646
62234.728	-638
62234.768	-639
62234.808	-658
62234.848	-650
62234.888	-645
62234.928	-649
62234.968	-645
62235.008	-643
62235.048	-642
62235.088	-646
62235.128	-650
62235.168	-649
62235.208	-648
62235.248	-646
62235.288	-647
62235.328	-643
62235.368	-642
62235.408	-641
62235.448	-644
62235.488	-647
62235.528	-643
62235.568	-644
62235.608	-643
62235.648	-642
62235.688	-645
62235.728	-644
62235.768	-644
62235.808	-649
62235.848	-647
62235.888	-645
62235.928	-640
62235.968	-646
62236.008	-646
62236.048	-645
62236.088	-652
62236.128	-644
62236.168	-643
62236.208	-647
62236.248	-640
62236.288	-646
62236.328	-644
62236.368	-641
62236.408	-642
62236.448	-648
62236.488	-644
62236.528	-646
62236.568	-644
62236.608	-647
62236.648	-650
62236.688	-649
62236.728	-651
62236.768	-647
62236.808	-647
62236.848	-649
62236.888	-646
62236.928	-645
62236.968	-648
62237.008	-647
62237.048	-647
62237.088	-645
62237.128	-648
62237.168	-648
62237.208	-650
62237.248	-647
62237.288	-650
62237.328	-647
62237.368	-647
62237.408	-646
62237.448	-647
62237.488	-650
62237.528	-648
62237.568	-647
62237.608	-650
62237.648	-651
62237.688	-649
62237.728	-646
62237.768	-649
62237.808	-649
62237.848	-651
62237.888	-650
62237.928	-647
62237.968	-641
62238.008	-646
62238.048	-652
62238.088	-649
62238.128	-648
62238.168	-649
62238.208	-645
62238.248	-652
62238.288	-650
62238.328	-653
62238.368	-647
62238.408	-650
62238.448	-651
62238.488	-652
62238.528	-653
62238.568	-656
62238.608	-653
62238.648	-653
62238.688	-647
62238.728	-653
62238.768	-651
62238.808	-653
62238.848	-653
62238.888	-649
62238.928	-652
62238.968	-651
62239.008	-653
62239.048	-649
62239.088	-647
62239.128	-656
62239.168	-651
62239.208	-654
62239.248	-651
62239.288	-650
62239.328	-652
62239.368	-653
62239.408	-647
62239.448	-647
62239.488	-652
62239.528	-654
62239.568	-653
62239.608	-651
62239.648	-656
62239.688	-650
62239.728	-651
62239.768	-649
62239.808	-654
62239.848	-655
62239.888	-655
62239.928	-657
62239.968	-654
62240.008	-653
62240.048	-650
62240.088	-653
62240.128	-653
62240.168	-648
62240.208	-657
62240.248	-647
62240.288	-649
62240.328	-645
62240.368	-656
62240.408	-637
62240.448	-736
62240.488	-624
62240.528	-629
62240.568	-658
62240.608	-655
62240.648	-657
62240.688	-649
62240.728	-659
62240.768	-652
62240.808	-651
62240.848	-650
62240.888	-650
62240.928	-647
62240.968	-648
62241.008	-651
62241.048	-650
62241.088	-651
62241.128	-653
62241.168	-653
62241.208	-658
62241.248	-658
62241.288	-653
62241.328	-652
62241.368	-652
62241.408	-655
62241.448	-653
62241.488	-654
62241.528	-653
62241.568	-650
62241.608	-651
62241.648	-652
62241.688	-657
62241.728	-649
62241.768	-653
62241.808	-653
62241.848	-654
62241.888	-653
62241.928	-652
62241.968	-647
62242.008	-644
62242.048	-648
62242.088	-649
62242.128	-654
62242.168	-658
62242.208	-654
62242.248	-651
62242.288	-649
62242.328	-649
62242.368	-650
62242.408	-658
62242.448	-654
62242.488	-659
62242.528	-651
62242.568	-645
62242.608	-648
62242.648	-653
62242.688	-658
62242.728	-652
62242.768	-651
62242.808	-648
62242.848	-645
62242.888	-652
62242.928	-654
62242.968	-652
62243.008	-648
62243.048	-650
62243.088	-651
62243.128	-654
62243.168	-650
62243.208	-651
62243.248	-650
62243.288	-650
62243.328	-651
62243.368	-653
62243.408	-657
62243.448	-649
62243.488	-643
62243.528	-648
62243.568	-620
62243.608	-633
62243.648	-643
62243.688	-641
62243.728	-651
62243.768	-653
62243.808	-648
62243.848	-643
62243.888	-646
62243.928	-655
62243.968	-649
62244.008	-648
62244.048	-646
62244.088	-650
62244.128	-647
62244.168	-642
62244.208	-640
62244.248	-640
62244.288	-649
62244.328	-653
62244.368	-643
62244.408	-642
62244.448	-642
62244.488	-647
62244.528	-647
62244.568	-651
62244.608	-658
62244.648	-639
62244.688	-635
62244.728	-647
62244.768	-647
62244.808	-646
62244.848	-641
62244.888	-637
62244.928	-636
62244.968	-639
62245.008	-648
62245.048	-646
62245.088	-643
62245.128	-646
62245.168	-645
62245.208	-641
62245.248	-645
62245.288	-644
62245.328	-648
62245.368	-650
62245.408	-650
62245.448	-647
62245.488	-647
62245.528	-643
62245.568	-639
62245.608	-645
62245.648	-647
62245.688	-651
62245.728	-648
62245.768	-642
62245.808	-636
62245.848	-642
62245.888	-651
62245.928	-651
62245.968	-645
62246.008	-647
62246.048	-645
62246.088	-644
62246.128	-644
62246.168	-645
62246.208	-643
62246.248	-644
62246.288	-645
62246.328	-641
62246.368	-644
62246.408	-646
62246.448	-642
62246.488	-642
62246.528	-641
62246.568	-647
62246.608	-644
62246.648	-642
62246.688	-650
62246.728	-644
62246.768	-655
62246.808	-655
62246.848	-646
62246.888	-642
62246.928	-651
62246.968	-636
62247.008	-643
62247.048	-654
62247.088	-654
62247.128	-640
62247.168	-640
62247.208	-646
62247.248	-652
62247.288	-647
62247.328	-649
62247.368	-641
62247.408	-647
62247.448	-653
62247.488	-648
62247.528	-640
62247.568	-637
62247.608	-636
62247.648	-642
62247.688	-647
62247.728	-650
62247.768	-649
62247.808	-646
62247.848	-641
62247.888	-645
62247.928	-646
62247.968	-645
62248.008	-643
62248.048	-641
62248.088	-644
62248.128	-641
62248.168	-641
62248.208	-643
62248.248	-648
62248.288	-647
62248.328	-649
62248.368	-644
62248.408	-640
62248.448	-642
62248.488	-640
62248.528	-638
62248.568	-641
62248.608	-641
62248.648	-645
62248.688	-647
62248.728	-643
62248.768	-641
62248.808	-649
62248.848	-638
62248.888	-647
62248.928	-642
62248.968	-639
62249.008	-640
62249.048	-641
62249.088	-652
62249.128	-652
62249.168	-647
62249.208	-633
62249.248	-647
62249.288	-641
62249.328	-637
62249.368	-634
62249.408	-634
62249.448	-630
62249.488	-628
62249.528	-645
62249.568	-656
62249.608	-668
62249.648	-667
62249.688	-658
62249.728	-658
62249.768	-667
62249.808	-642
62249.848	-652
62249.888	-658
62249.928	-673
62249.968	-648
62250.008	-658
62250.048	-678
62250.088	-670
62250.128	-667
62250.168	-673
62250.208	-664
62250.248	-682
62250.288	-682
62250.328	-691
62250.368	-693
62250.408	-706
62250.448	-680
62250.488	-693
62250.528	-707
62250.568	-709
62250.608	-694
62250.648	-699
62250.688	-702
62250.728	-708
62250.768	-711
62250.808	-701
62250.848	-706
62250.888	-705
62250.928	-706
62250.968	-700
62251.008	-703
62251.048	-707
62251.088	-714
62251.128	-722
62251.168	-714
62251.208	-715
62251.248	-717
62251.288	-711
62251.328	-713
62251.368	-712
62251.408	-711
62251.448	-713
62251.488	-704
62251.528	-709
62251.568	-702
62251.608	-710
62251.648	-710
62251.688	-716
62251.728	-718
62251.768	-710
62251.808	-712
62251.848	-706
62251.888	-715
62251.928	-725
62251.968	-716
62252.008	-713
62252.048	-718
62252.088	-722
62252.128	-715
62252.168	-728
62252.208	-718
62252.248	-721
62252.288	-717
62252.328	-715
62252.368	-725
62252.408	-703
62252.448	-700
62252.488	-706
62252.528	-703
62252.568	-704
62252.608	-703
62252.648	-713
62252.688	-718
62252.728	-718
62252.768	-715
62252.808	-714
62252.848	-716
62252.888	-712
62252.928	-700
62252.968	-684
62253.008	-687
62253.048	-699
62253.088	-630
62253.128	-656
62253.168	-664
62253.208	-676
62253.248	-680
62253.288	-678
62253.328	-706
62253.368	-698
62253.408	-706
62253.448	-705
62253.488	-696
62253.528	-685
62253.568	-691
62253.608	-702
62253.648	-703
62253.688	-690
62253.728	-688
62253.768	-689
62253.808	-688
62253.848	-694
62253.888	-677
62253.928	-692
62253.968	-712
62254.008	-702
62254.048	-683
62254.088	-666
62254.128	-664
62254.168	-686
62254.208	-684
62254.248	-688
62254.288	-706
62254.328	-682
62254.368	-713
62254.408	-707
62254.448	-720
62254.488	-710
62254.528	-704
62254.568	-698
62254.608	-676
62254.648	-670
62254.688	-668
62254.728	-680
62254.768	-674
62254.808	-691
62254.848	-671
62254.888	-683
62254.928	-682
62254.968	-626
62255.008	-618
62255.048	-606
62255.088	-609
62255.128	-557
62255.168	-508
62255.208	-556
62255.248	-705
62255.288	-730
62255.328	-707
62255.368	-635
62255.408	-580
62255.448	-534
62255.488	-531
62255.528	-564
62255.568	-658
62255.608	-693
62255.648	-738
62255.688	-739
62255.728	-707
62255.768	-725
62255.808	-709
62255.848	-744
62255.888	-775
62255.928	-777
62255.968	-717
62256.008	-728
62256.048	-746
62256.088	-736
62256.128	-739
62256.168	-682
62256.208	-677
62256.248	-684
62256.288	-674
62256.328	-658
62256.368	-673
62256.408	-699
62256.448	-662
62256.488	-712
62256.528	-694
62256.568	-689
62256.608	-688
62256.648	-723
62256.688	-752
62256.728	-725
62256.768	-668
62256.808	-621
62256.848	-605
62256.888	-605
62256.928	-617
62256.968	-599
62257.008	-600
62257.048	-665
62257.088	-716
62257.128	-709
62257.168	-639
62257.208	-582
62257.248	-528
62257.288	-503
62257.328	-624
62257.368	-753
62257.408	-756
62257.448	-724
62257.488	-717
62257.528	-680
62257.568	-653
62257.608	-605
62257.648	-659
62257.688	-643
62257.728	-651
62257.768	-627
62257.808	-615
62257.848	-624
62257.888	-715
62257.928	-710
62257.968	-695
62258.008	-657
62258.048	-633
62258.088	-605
62258.128	-636
62258.168	-666
62258.208	-717
62258.248	-695
62258.288	-642
62258.328	-636
62258.368	-606
62258.408	-603
62258.448	-640
62258.488	-635
62258.528	-640
62258.568	-658
62258.608	-632
62258.648	-644
62258.688	-635
62258.728	-675
62258.768	-692
62258.808	-660
62258.848	-694
62258.888	-707
62258.928	-772
62258.968	-754
62259.008	-798
62259.048	-705
62259.088	-807
62259.128	-660
62259.168	-757
62259.208	-724
62259.248	-704
62259.288	-712
62259.328	-640
62259.368	-561
62259.408	-592
62259.448	-669
62259.488	-735
62259.528	-729
62259.568	-691
62259.608	-694
62259.648	-738
62259.688	-770
62259.728	-853
62259.768	-697
62259.808	-629
62259.848	-611
62259.888	-461
62259.928	-527
62259.968	-825
62260.008	-954
62260.048	-962
62260.088	-973
62260.128	-784
62260.168	-663
62260.208	-645
62260.248	-713
62260.288	-821
62260.328	-813
62260.368	-919
62260.408	-881
62260.448	-708
62260.488	-682
62260.528	-688
62260.568	-727
62260.608	-697
62260.648	-551
62260.688	-590
62260.728	-700
62260.768	-707
62260.808	-665
62260.848	-658
62260.888	-633
62260.928	-551
62260.968	-603
62261.008	-552
62261.048	-594
62261.088	-653
62261.128	-705
62261.168	-675
62261.208	-708
62261.248	-712
62261.288	-688
62261.328	-687
62261.368	-666
62261.408	-745
62261.448	-690
62261.488	-687
62261.528	-625
62261.568	-616
62261.608	-670
62261.648	-676
62261.688	-564
62261.728	-605
62261.768	-628
62261.808	-637
62261.848	-650
62261.888	-648
62261.928	-665
62261.968	-688
62262.008	-659
62262.048	-637
62262.088	-625
62262.128	-641
62262.168	-627
62262.208	-637
62262.248	-619
62262.288	-650
62262.328	-640
62262.368	-640
62262.408	-629
62262.448	-634
62262.488	-628
62262.528	-635
62262.568	-635
62262.608	-629
62262.648	-641
62262.688	-629
62262.728	-638
62262.768	-636
62262.808	-637
62262.848	-634
62262.888	-640
62262.928	-639
62262.968	-646
62263.008	-647
62263.048	-640
62263.088	-636
62263.128	-637
62263.168	-646
62263.208	-647
62263.248	-652
62263.288	-641
62263.328	-641
62263.368	-641
62263.408	-638
62263.448	-647
62263.488	-643
62263.528	-647
62263.568	-649
62263.608	-647
62263.648	-643
62263.688	-642
62263.728	-647
62263.768	-643
62263.808	-641
62263.848	-641
62263.888	-640
62263.928	-640
62263.968	-644
62264.008	-650
62264.048	-647
62264.088	-645
62264.128	-635
62264.168	-642
62264.208	-646
62264.248	-642
62264.288	-630
62264.328	-635
62264.368	-642
62264.408	-643
62264.448	-640
62264.488	-647
62264.528	-651
62264.568	-649
62264.608	-647
62264.648	-649
62264.688	-653
62264.728	-653
62264.768	-652
62264.808	-649
62264.848	-647
62264.888	-658
62264.928	-649
62264.968	-647
62265.008	-640
62265.048	-635
62265.088	-663
62265.128	-659
62265.168	-653
62265.208	-647
62265.248	-648
62265.288	-643
62265.328	-650
62265.368	-658
62265.408	-656
62265.448	-673
62265.488	-670
62265.528	-660
62265.568	-654
62265.608	-661
62265.648	-658
62265.688	-666
62265.728	-672
62265.768	-668
62265.808	-657
62265.848	-657
62265.888	-659
62265.928	-660
62265.968	-660
62266.008	-664
62266.048	-667
62266.088	-658
62266.128	-680
62266.168	-665
62266.208	-668
62266.248	-652
62266.288	-642
62266.328	-634
62266.368	-644
62266.408	-638
62266.448	-642
62266.488	-650
62266.528	-647
62266.568	-657
62266.608	-641
62266.648	-644
62266.688	-639
62266.728	-647
62266.768	-640
62266.808	-639
62266.848	-647
62266.888	-645
62266.928	-637
62266.968	-650
62267.008	-646
62267.048	-646
62267.088	-646
62267.128	-642
62267.168	-639
62267.208	-641
62267.248	-641
62267.288	-639
62267.328	-646
62267.368	-650
62267.408	-648
62267.448	-653
62267.488	-643
62267.528	-644
62267.568	-639
62267.608	-642
62267.648	-641
62267.688	-640
62267.728	-647
62267.768	-647
62267.808	-640
62267.848	-639
62267.888	-647
62267.928	-643
62267.968	-639
62268.008	-637
62268.048	-644
62268.088	-645
62268.128	-635
62268.168	-641
62268.208	-641
62268.248	-645
62268.288	-638
62268.328	-639
62268.368	-642
62268.408	-643
62268.448	-642
62268.488	-644
62268.528	-647
62268.568	-639
62268.608	-643
62268.648	-644
62268.688	-641
62268.728	-647
62268.768	-642
62268.808	-641
62268.848	-642
62268.888	-642
62268.928	-644
62268.968	-647
62269.008	-646
62269.048	-649
62269.088	-641
62269.128	-643
62269.168	-644
62269.208	-646
62269.248	-642
62269.288	-643
62269.328	-642
62269.368	-644
62269.408	-643
62269.448	-644
62269.488	-642
62269.528	-640
62269.568	-640
62269.608	-643
62269.648	-641
62269.688	-642
62269.728	-637
62269.768	-645
62269.808	-645
62269.848	-647
62269.888	-640
62269.928	-639
62269.968	-642
62270.008	-645
62270.048	-639
62270.088	-641
62270.128	-645
62270.168	-645
62270.208	-641
62270.248	-641
62270.288	-646
62270.328	-645
62270.368	-644
62270.408	-642
62270.448	-641
62270.488	-646
62270.528	-645
62270.568	-646
62270.608	-644
62270.648	-645
62270.688	-643
62270.728	-639
62270.768	-642
62270.808	-643
62270.848	-647
62270.888	-641
62270.928	-642
62270.968	-641
62271.008	-646
62271.048	-647
62271.088	-646
62271.128	-643
62271.168	-644
62271.208	-639
62271.248	-640
62271.288	-639
62271.328	-639
62271.368	-646
62271.408	-643
62271.448	-645
62271.488	-642
62271.528	-643
62271.568	-637
62271.608	-642
62271.648	-644
62271.688	-647
62271.728	-647
62271.768	-647
62271.808	-642
62271.848	-641
62271.888	-645
62271.928	-644
62271.968	-642
62272.008	-640
62272.048	-641
62272.088	-641
62272.128	-646
62272.168	-647
62272.208	-642
62272.248	-649
62272.288	-644
62272.328	-634
62272.368	-640
62272.408	-643
62272.448	-650
62272.488	-643
62272.528	-637
62272.568	-634
62272.608	-637
62272.648	-645
62272.688	-646
62272.728	-653
62272.768	-635
62272.808	-636
62272.848	-634
62272.888	-635
62272.928	-646
62272.968	-634
62273.008	-640
62273.048	-647
62273.088	-644
62273.128	-654
62273.168	-643
62273.208	-645
62273.248	-637
62273.288	-637
62273.328	-641
62273.368	-632
62273.408	-632
62273.448	-641
62273.488	-639
62273.528	-641
62273.568	-642
62273.608	-638
62273.648	-639
62273.688	-636
62273.728	-640
62273.768	-635
62273.808	-641
62273.848	-639
62273.888	-641
62273.928	-635
62273.968	-635
62274.008	-636
62274.048	-639
62274.088	-635
62274.128	-643
62274.168	-640
62274.208	-639
62274.248	-638
62274.288	-640
62274.328	-643
62274.368	-644
62274.408	-642
62274.448	-639
62274.488	-642
62274.528	-639
62274.568	-643
62274.608	-637
62274.648	-638
62274.688	-640
62274.728	-640
62274.768	-641
62274.808	-641
62274.848	-641
62274.888	-638
62274.928	-636
62274.968	-641
62275.008	-636
62275.048	-643
62275.088	-644
62275.128	-637
62275.168	-635
62275.208	-634
62275.248	-636
62275.288	-641
62275.328	-641
62275.368	-641
62275.408	-641
62275.448	-639
62275.488	-638
62275.528	-636
62275.568	-635
62275.608	-641
62275.648	-644
62275.688	-641
62275.728	-642
62275.768	-641
62275.808	-640
62275.848	-637
62275.888	-640
62275.928	-643
62275.968	-643
62276.008	-641
62276.048	-639
62276.088	-636
62276.128	-640
62276.168	-641
62276.208	-645
62276.248	-643
62276.288	-641
62276.328	-635
62276.368	-641
62276.408	-644
62276.448	-641
62276.488	-639
62276.528	-641
62276.568	-641
62276.608	-640
62276.648	-639
62276.688	-638
62276.728	-636
62276.768	-639
62276.808	-641
62276.848	-643
62276.888	-642
62276.928	-638
62276.968	-638
62277.008	-645
62277.048	-641
62277.088	-641
62277.128	-643
62277.168	-639
62277.208	-641
62277.248	-641
62277.288	-643
62277.328	-638
62277.368	-636
62277.408	-638
62277.448	-643
62277.488	-641
62277.528	-640
62277.568	-638
62277.608	-641
62277.648	-642
62277.688	-641
62277.728	-636
62277.768	-641
62277.808	-641
62277.848	-641
62277.888	-643
62277.928	-638
62277.968	-640
62278.008	-641
62278.048	-641
62278.088	-638
62278.128	-639
62278.168	-640
62278.208	-641
62278.248	-643
62278.288	-646
62278.328	-640
62278.368	-640
62278.408	-643
62278.448	-643
62278.488	-641
62278.528	-641
62278.568	-646
62278.608	-643
62278.648	-645
62278.688	-638
62278.728	-638
62278.768	-645
62278.808	-641
62278.848	-645
62278.888	-644
62278.928	-647
62278.968	-641
62279.008	-636
62279.048	-645
62279.088	-647
62279.128	-639
62279.168	-635
62279.208	-639
62279.248	-641
62279.288	-640
62279.328	-642
62279.368	-644
62279.408	-641
62279.448	-642
62279.488	-639
62279.528	-638
62279.568	-639
62279.608	-647
62279.648	-646
62279.688	-642
62279.728	-645
62279.768	-638
62279.808	-641
62279.848	-641
62279.888	-643
62279.928	-645
62279.968	-641
62280.008	-639
62280.048	-638
62280.088	-642
62280.128	-642
62280.168	-647
62280.208	-637
62280.248	-641
62280.288	-643
62280.328	-636
62280.368	-636
62280.408	-638
62280.448	-642
62280.488	-641
62280.528	-645
62280.568	-639
62280.608	-635
62280.648	-644
62280.688	-641
62280.728	-627
62280.768	-635
62280.808	-644
62280.848	-636
62280.888	-646
62280.928	-635
62280.968	-648
62281.008	-641
62281.048	-640
62281.088	-645
62281.128	-633
62281.168	-630
62281.208	-633
62281.248	-631
62281.288	-627
62281.328	-631
62281.368	-635
62281.408	-641
62281.448	-635
62281.488	-637
62281.528	-626
62281.568	-633
62281.608	-641
62281.648	-642
62281.688	-635
62281.728	-635
62281.768	-637
62281.808	-639
62281.848	-635
62281.888	-636
62281.928	-638
62281.968	-635
62282.008	-635
62282.048	-640
62282.088	-638
62282.128	-637
62282.168	-637
62282.208	-635
62282.248	-638
62282.288	-635
62282.328	-638
62282.368	-636
62282.408	-640
62282.448	-636
62282.488	-640
62282.528	-635
62282.568	-637
62282.608	-635
62282.648	-649
62282.688	-632
62282.728	-623
62282.768	-628
62282.808	-640
62282.848	-643
62282.888	-635
62282.928	-645
62282.968	-641
62283.008	-656
62283.048	-636
62283.088	-675
62283.128	-682
62283.168	-671
62283.208	-644
62283.248	-629
62283.288	-595
62283.328	-607
62283.368	-623
62283.408	-636
62283.448	-653
62283.488	-655
62283.528	-670
62283.568	-662
62283.608	-665
62283.648	-658
62283.688	-644
62283.728	-650
62283.768	-644
62283.808	-636
62283.848	-630
62283.888	-777
62283.928	-785
62283.968	-728
62284.008	-747
62284.048	-739
62284.088	-731
62284.128	-617
62284.168	-653
62284.208	-646
62284.248	-623
62284.288	-626
62284.328	-627
62284.368	-647
62284.408	-653
62284.448	-669
62284.488	-675
62284.528	-647
62284.568	-644
62284.608	-633
62284.648	-622
62284.688	-623
62284.728	-611
62284.768	-605
62284.808	-621
62284.848	-643
62284.888	-667
62284.928	-665
62284.968	-655
62285.008	-661
62285.048	-665
62285.088	-666
62285.128	-669
62285.168	-691
62285.208	-671
62285.248	-676
62285.288	-682
62285.328	-653
62285.368	-651
62285.408	-648
62285.448	-646
62285.488	-647
62285.528	-658
62285.568	-660
62285.608	-671
62285.648	-674
62285.688	-677
62285.728	-684
62285.768	-685
62285.808	-686
62285.848	-694
62285.888	-690
62285.928	-685
62285.968	-704
62286.008	-718
62286.048	-695
62286.088	-695
62286.128	-671
62286.168	-634
62286.208	-615
62286.248	-607
62286.288	-619
62286.328	-637
62286.368	-648
62286.408	-661
62286.448	-658
62286.488	-694
62286.528	-702
62286.568	-687
62286.608	-675
62286.648	-681
62286.688	-676
62286.728	-661
62286.768	-668
62286.808	-688
62286.848	-665
62286.888	-690
62286.928	-681
62286.968	-681
62287.008	-664
62287.048	-658
62287.088	-648
62287.128	-660
62287.168	-660
62287.208	-654
62287.248	-645
62287.288	-646
62287.328	-667
62287.368	-676
62287.408	-667
62287.448	-634
62287.488	-657
62287.528	-673
62287.568	-656
62287.608	-664
62287.648	-668
62287.688	-661
62287.728	-657
62287.768	-665
62287.808	-656
62287.848	-677
62287.888	-673
62287.928	-663
62287.968	-687
62288.008	-645
62288.048	-656
62288.088	-670
62288.128	-678
62288.168	-670
62288.208	-687
62288.248	-687
62288.288	-670
62288.328	-707
62288.368	-714
62288.408	-718
62288.448	-718
62288.488	-709
62288.528	-701
62288.568	-697
62288.608	-675
62288.648	-693
62288.688	-694
62288.728	-710
62288.768	-656
62288.808	-584
62288.848	-665
62288.888	-682
62288.928	-690
62288.968	-673
62289.008	-684
62289.048	-687
62289.088	-679
62289.128	-677
62289.168	-658
62289.208	-659
62289.248	-662
62289.288	-670
62289.328	-673
62289.368	-686
62289.408	-657
62289.448	-670
62289.488	-668
62289.528	-666
62289.568	-652
62289.608	-642
62289.648	-647
62289.688	-640
62289.728	-653
62289.768	-649
62289.808	-641
62289.848	-636
62289.888	-629
62289.928	-633
62289.968	-644
62290.008	-658
62290.048	-647
62290.088	-651
62290.128	-646
62290.168	-638
62290.208	-647
62290.248	-650
62290.288	-654
62290.328	-655
62290.368	-640
62290.408	-647
62290.448	-617
62290.488	-635
62290.528	-619
62290.568	-608
62290.608	-621
62290.648	-613
62290.688	-634
62290.728	-610
62290.768	-613
62290.808	-605
62290.848	-611
62290.888	-621
62290.928	-625
62290.968	-611
62291.008	-627
62291.048	-624
62291.088	-624
62291.128	-627
62291.168	-645
62291.208	-623
62291.248	-649
62291.288	-634
62291.328	-643
62291.368	-652
62291.408	-633
62291.448	-630
62291.488	-641
62291.528	-639
62291.568	-651
62291.608	-646
62291.648	-662
62291.688	-653
62291.728	-646
62291.768	-637
62291.808	-640
62291.848	-638
62291.888	-641
62291.928	-644
62291.968	-653
62292.008	-648
62292.048	-676
62292.088	-630
62292.128	-658
62292.168	-637
62292.208	-612
62292.248	-629
62292.288	-635
62292.328	-670
62292.368	-650
62292.408	-647
62292.448	-593
62292.488	-655
62292.528	-703
62292.568	-676
62292.608	-686
62292.648	-714
62292.688	-754
62292.728	-741
62292.768	-640
62292.808	-761
62292.848	-657
62292.888	-609
62292.928	-623
62292.968	-586
62293.008	-599
62293.048	-639
62293.088	-699
62293.128	-712
62293.168	-659
62293.208	-575
62293.248	-605
62293.288	-860
62293.328	-893
62293.368	-862
62293.408	-787
62293.448	-747
62293.488	-743
62293.528	-712
62293.568	-670
62293.608	-699
62293.648	-676
62293.688	-801
62293.728	-780
62293.768	-700
62293.808	-660
62293.848	-551
62293.888	-561
62293.928	-692
62293.968	-667
62294.008	-677
62294.048	-670
62294.088	-646
62294.128	-587
62294.168	-484
62294.208	-446
62294.248	-512
62294.288	-489
62294.328	-584
62294.368	-613
62294.408	-642
62294.448	-687
62294.488	-759
62294.528	-767
62294.568	-685
62294.608	-564
62294.648	-514
62294.688	-458
62294.728	-478
62294.768	-492
62294.808	-538
62294.848	-570
62294.888	-614
62294.928	-525
62294.968	-534
62295.008	-759
62295.048	-761
62295.088	-772
62295.128	-685
62295.168	-659
62295.208	-699
62295.248	-586
62295.288	-626
62295.328	-664
62295.368	-670
62295.408	-700
62295.448	-698
62295.488	-550
62295.528	-515
62295.568	-623
62295.608	-682
62295.648	-571
62295.688	-444
62295.728	-517
62295.768	-594
62295.808	-670
62295.848	-689
62295.888	-687
62295.928	-671
62295.968	-658
62296.008	-634
62296.048	-614
62296.088	-550
62296.128	-566
62296.168	-605
62296.208	-570
62296.248	-452
62296.288	-540
62296.328	-679
62296.368	-630
62296.408	-623
62296.448	-547
62296.488	-537
62296.528	-596
62296.568	-613
62296.608	-645
62296.648	-645
62296.688	-676
62296.728	-656
62296.768	-644
62296.808	-625
62296.848	-620
62296.888	-552
62296.928	-599
62296.968	-647
62297.008	-700
62297.048	-697
62297.088	-643
62297.128	-603
62297.168	-613
62297.208	-641
62297.248	-646
62297.288	-668
62297.328	-659
62297.368	-645
62297.408	-634
62297.448	-622
62297.488	-628
62297.528	-645
62297.568	-653
62297.608	-664
62297.648	-663
62297.688	-671
62297.728	-671
62297.768	-653
62297.808	-647
62297.848	-642
62297.888	-648
62297.928	-643
62297.968	-670
62298.008	-677
62298.048	-663
62298.088	-664
62298.128	-653
62298.168	-645
62298.208	-662
62298.248	-659
62298.288	-656
62298.328	-662
62298.368	-659
62298.408	-664
62298.448	-656
62298.488	-656
62298.528	-646
62298.568	-641
62298.608	-673
62298.648	-676
62298.688	-662
62298.728	-653
62298.768	-657
62298.808	-674
62298.848	-680
62298.888	-664
62298.928	-652
62298.968	-654
62299.008	-664
62299.048	-669
62299.088	-664
62299.128	-660
62299.168	-665
62299.208	-655
62299.248	-658
62299.288	-660
62299.328	-661
62299.368	-664
62299.408	-668
62299.448	-667
62299.488	-669
62299.528	-666
62299.568	-666
62299.608	-666
62299.648	-663
62299.688	-663
62299.728	-663
62299.768	-659
62299.808	-659
62299.848	-663
62299.888	-664
62299.928	-664
62299.968	-670
62300.008	-664
62300.048	-657
62300.088	-654
62300.128	-668
62300.168	-671
62300.208	-660
62300.248	-656
62300.288	-659
62300.328	-658
62300.368	-658
62300.408	-656
62300.448	-665
62300.488	-663
62300.528	-659
62300.568	-647
62300.608	-648
62300.648	-653
62300.688	-650
62300.728	-660
62300.768	-656
62300.808	-658
62300.848	-649
62300.888	-657
62300.928	-663
62300.968	-662
62301.008	-660
62301.048	-660
62301.088	-655
62301.128	-648
62301.168	-647
62301.208	-654
62301.248	-660
62301.288	-659
62301.328	-640
62301.368	-647
62301.408	-644
62301.448	-639
62301.488	-645
62301.528	-640
62301.568	-639
62301.608	-643
62301.648	-647
62301.688	-651
62301.728	-648
62301.768	-643
62301.808	-642
62301.848	-634
62301.888	-631
62301.928	-629
62301.968	-626
[truncated: 113,642 more rows]
