# Supplementary material for: A Novel Algorithm for Movement Artifact Removal in ECG Signals Acquired from Wearable Systems Applied to Horses
Source: PLoS One. 2015 Oct 20;10(10):e0140783. doi: 10.1371/journal.pone.0140783 (PMC4618928; doi:10.1371/journal.pone.0140783)
Supplement: S1 Supporting Information — Electrocardiographic and Accellerometric data. (ZIP) [file pone.0140783.s001.zip › Available Data/Lampreda_2_AccZ.txt]

62222.008	139
62222.048	141
62222.088	140
62222.128	132
62222.168	131
62222.208	129
62222.248	138
62222.288	134
62222.328	132
62222.368	134
62222.408	143
62222.448	138
62222.488	142
62222.528	143
62222.568	144
62222.608	136
62222.648	142
62222.688	136
62222.728	136
62222.768	138
62222.808	143
62222.848	140
62222.888	138
62222.928	142
62222.968	141
62223.008	142
62223.048	138
62223.088	139
62223.128	139
62223.168	137
62223.208	142
62223.248	141
62223.288	144
62223.328	142
62223.368	141
62223.408	137
62223.448	142
62223.488	138
62223.528	142
62223.568	147
62223.608	151
62223.648	134
62223.688	292
62223.728	-375
62223.768	172
62223.808	65
62223.848	-327
62223.888	651
62223.928	88
62223.968	11
62224.008	195
62224.048	135
62224.088	130
62224.128	130
62224.168	149
62224.208	136
62224.248	130
62224.288	133
62224.328	142
62224.368	137
62224.408	140
62224.448	138
62224.488	140
62224.528	141
62224.568	145
62224.608	146
62224.648	150
62224.688	142
62224.728	143
62224.768	139
62224.808	139
62224.848	142
62224.888	135
62224.928	139
62224.968	141
62225.008	141
62225.048	142
62225.088	138
62225.128	139
62225.168	139
62225.208	136
62225.248	135
62225.288	139
62225.328	131
62225.368	132
62225.408	134
62225.448	142
62225.488	132
62225.528	153
62225.568	147
62225.608	152
62225.648	153
62225.688	148
62225.728	144
62225.768	141
62225.808	139
62225.848	144
62225.888	145
62225.928	148
62225.968	151
62226.008	154
62226.048	151
62226.088	146
62226.128	149
62226.168	150
62226.208	141
62226.248	142
62226.288	140
62226.328	148
62226.368	152
62226.408	147
62226.448	152
62226.488	150
62226.528	141
62226.568	147
62226.608	148
62226.648	154
62226.688	157
62226.728	145
62226.768	146
62226.808	148
62226.848	151
62226.888	149
62226.928	149
62226.968	149
62227.008	153
62227.048	145
62227.088	138
62227.128	141
62227.168	139
62227.208	135
62227.248	133
62227.288	151
62227.328	154
62227.368	155
62227.408	153
62227.448	160
62227.488	158
62227.528	148
62227.568	149
62227.608	148
62227.648	148
62227.688	149
62227.728	151
62227.768	153
62227.808	150
62227.848	148
62227.888	150
62227.928	156
62227.968	153
62228.008	148
62228.048	155
62228.088	148
62228.128	158
62228.168	160
62228.208	157
62228.248	157
62228.288	153
62228.328	148
62228.368	156
62228.408	148
62228.448	148
62228.488	144
62228.528	149
62228.568	150
62228.608	149
62228.648	150
62228.688	148
62228.728	151
62228.768	147
62228.808	142
62228.848	142
62228.888	154
62228.928	146
62228.968	152
62229.008	160
62229.048	159
62229.088	157
62229.128	162
62229.168	164
62229.208	163
62229.248	158
62229.288	104
62229.328	187
62229.368	-108
62229.408	171
62229.448	232
62229.488	164
62229.528	200
62229.568	132
62229.608	100
62229.648	169
62229.688	162
62229.728	139
62229.768	142
62229.808	148
62229.848	145
62229.888	142
62229.928	147
62229.968	160
62230.008	182
62230.048	184
62230.088	95
62230.128	174
62230.168	153
62230.208	143
62230.248	142
62230.288	145
62230.328	156
62230.368	158
62230.408	152
62230.448	158
62230.488	148
62230.528	147
62230.568	158
62230.608	158
62230.648	154
62230.688	146
62230.728	143
62230.768	144
62230.808	130
62230.848	150
62230.888	150
62230.928	148
62230.968	158
62231.008	146
62231.048	144
62231.088	141
62231.128	157
62231.168	148
62231.208	156
62231.248	154
62231.288	148
62231.328	148
62231.368	151
62231.408	158
62231.448	158
62231.488	154
62231.528	152
62231.568	157
62231.608	166
62231.648	165
62231.688	164
62231.728	157
62231.768	155
62231.808	150
62231.848	147
62231.888	152
62231.928	150
62231.968	147
62232.008	148
62232.048	145
62232.088	160
62232.128	158
62232.168	154
62232.208	149
62232.248	150
62232.288	152
62232.328	144
62232.368	154
62232.408	143
62232.448	143
62232.488	141
62232.528	143
62232.568	150
62232.608	149
62232.648	151
62232.688	154
62232.728	159
62232.768	142
62232.808	143
62232.848	142
62232.888	145
62232.928	140
62232.968	147
62233.008	149
62233.048	154
62233.088	154
62233.128	150
62233.168	147
62233.208	152
62233.248	149
62233.288	153
62233.328	156
62233.368	149
62233.408	148
62233.448	149
62233.488	154
62233.528	152
62233.568	148
62233.608	151
62233.648	150
62233.688	149
62233.728	154
62233.768	144
62233.808	160
62233.848	169
62233.888	36
62233.928	195
62233.968	182
62234.008	-11
62234.048	302
62234.088	88
62234.128	129
62234.168	165
62234.208	140
62234.248	139
62234.288	150
62234.328	150
62234.368	137
62234.408	145
62234.448	146
62234.488	148
62234.528	144
62234.568	142
62234.608	147
62234.648	152
62234.688	147
62234.728	155
62234.768	140
62234.808	138
62234.848	150
62234.888	145
62234.928	138
62234.968	142
62235.008	141
62235.048	139
62235.088	138
62235.128	144
62235.168	150
62235.208	144
62235.248	138
62235.288	145
62235.328	147
62235.368	144
62235.408	148
62235.448	147
62235.488	142
62235.528	148
62235.568	145
62235.608	145
62235.648	144
62235.688	144
62235.728	145
62235.768	146
62235.808	142
62235.848	149
62235.888	145
62235.928	147
62235.968	145
62236.008	151
62236.048	152
62236.088	149
62236.128	154
62236.168	149
62236.208	143
62236.248	149
62236.288	142
62236.328	142
62236.368	141
62236.408	136
62236.448	141
62236.488	142
62236.528	136
62236.568	142
62236.608	148
62236.648	146
62236.688	148
62236.728	142
62236.768	146
62236.808	147
62236.848	145
62236.888	143
62236.928	143
62236.968	147
62237.008	143
62237.048	145
62237.088	146
62237.128	144
62237.168	148
62237.208	144
62237.248	143
62237.288	147
62237.328	148
62237.368	144
62237.408	143
62237.448	142
62237.488	144
62237.528	142
62237.568	142
62237.608	140
62237.648	148
62237.688	148
62237.728	148
62237.768	147
62237.808	142
62237.848	141
62237.888	142
62237.928	136
62237.968	136
62238.008	142
62238.048	142
62238.088	138
62238.128	139
62238.168	141
62238.208	144
62238.248	145
62238.288	148
62238.328	142
62238.368	145
62238.408	145
62238.448	144
62238.488	143
62238.528	143
62238.568	143
62238.608	145
62238.648	142
62238.688	147
62238.728	140
62238.768	144
62238.808	142
62238.848	144
62238.888	140
62238.928	141
62238.968	142
62239.008	138
62239.048	138
62239.088	142
62239.128	142
62239.168	142
62239.208	139
62239.248	143
62239.288	142
62239.328	138
62239.368	137
62239.408	139
62239.448	136
62239.488	137
62239.528	142
62239.568	137
62239.608	136
62239.648	136
62239.688	144
62239.728	142
62239.768	142
62239.808	142
62239.848	147
62239.888	147
62239.928	143
62239.968	140
62240.008	143
62240.048	141
62240.088	142
62240.128	143
62240.168	146
62240.208	143
62240.248	149
62240.288	148
62240.328	174
62240.368	139
62240.408	338
62240.448	-399
62240.488	347
62240.528	254
62240.568	5
62240.608	160
62240.648	148
62240.688	136
62240.728	139
62240.768	147
62240.808	140
62240.848	133
62240.888	132
62240.928	130
62240.968	130
62241.008	136
62241.048	138
62241.088	142
62241.128	142
62241.168	146
62241.208	142
62241.248	138
62241.288	138
62241.328	142
62241.368	138
62241.408	140
62241.448	145
62241.488	136
62241.528	136
62241.568	143
62241.608	139
62241.648	135
62241.688	138
62241.728	142
62241.768	137
62241.808	136
62241.848	140
62241.888	133
62241.928	130
62241.968	132
62242.008	132
62242.048	126
62242.088	133
62242.128	135
62242.168	132
62242.208	134
62242.248	139
62242.288	138
62242.328	138
62242.368	142
62242.408	137
62242.448	137
62242.488	136
62242.528	141
62242.568	140
62242.608	143
62242.648	137
62242.688	137
62242.728	135
62242.768	133
62242.808	134
62242.848	128
62242.888	130
62242.928	132
62242.968	129
62243.008	131
62243.048	129
62243.088	131
62243.128	130
62243.168	125
62243.208	122
62243.248	132
62243.288	136
62243.328	138
62243.368	146
62243.408	143
62243.448	141
62243.488	137
62243.528	143
62243.568	139
62243.608	137
62243.648	148
62243.688	137
62243.728	132
62243.768	139
62243.808	145
62243.848	146
62243.888	145
62243.928	142
62243.968	146
62244.008	147
62244.048	142
62244.088	140
62244.128	139
62244.168	132
62244.208	130
62244.248	140
62244.288	127
62244.328	131
62244.368	132
62244.408	138
62244.448	151
62244.488	150
62244.528	154
62244.568	154
62244.608	152
62244.648	155
62244.688	149
62244.728	157
62244.768	136
62244.808	134
62244.848	137
62244.888	132
62244.928	137
62244.968	137
62245.008	143
62245.048	148
62245.088	134
62245.128	130
62245.168	139
62245.208	140
62245.248	150
62245.288	149
62245.328	154
62245.368	150
62245.408	150
62245.448	148
62245.488	148
62245.528	149
62245.568	148
62245.608	154
62245.648	142
62245.688	142
62245.728	144
62245.768	145
62245.808	136
62245.848	140
62245.888	145
62245.928	148
62245.968	145
62246.008	142
62246.048	133
62246.088	141
62246.128	142
62246.168	136
62246.208	137
62246.248	134
62246.288	142
62246.328	150
62246.368	150
62246.408	151
62246.448	154
62246.488	151
62246.528	130
62246.568	135
62246.608	140
62246.648	155
62246.688	169
62246.728	159
62246.768	161
62246.808	169
62246.848	154
62246.888	153
62246.928	148
62246.968	142
62247.008	141
62247.048	154
62247.088	154
62247.128	147
62247.168	148
62247.208	140
62247.248	144
62247.288	154
62247.328	154
62247.368	154
62247.408	150
62247.448	148
62247.488	146
62247.528	142
62247.568	135
62247.608	132
62247.648	140
62247.688	136
62247.728	125
62247.768	130
62247.808	142
62247.848	152
62247.888	157
62247.928	154
62247.968	149
62248.008	149
62248.048	148
62248.088	147
62248.128	144
62248.168	140
62248.208	142
62248.248	145
62248.288	153
62248.328	148
62248.368	146
62248.408	146
62248.448	146
62248.488	148
62248.528	144
62248.568	147
62248.608	146
62248.648	141
62248.688	141
62248.728	144
62248.768	148
62248.808	146
62248.848	148
62248.888	142
62248.928	142
62248.968	136
62249.008	138
62249.048	142
62249.088	146
62249.128	143
62249.168	146
62249.208	144
62249.248	148
62249.288	149
62249.328	154
62249.368	154
62249.408	151
62249.448	146
62249.488	137
62249.528	148
62249.568	150
62249.608	140
62249.648	142
62249.688	121
62249.728	123
62249.768	124
62249.808	131
62249.848	111
62249.888	133
62249.928	130
62249.968	142
62250.008	122
62250.048	120
62250.088	125
62250.128	123
62250.168	125
62250.208	128
62250.248	127
62250.288	112
62250.328	118
62250.368	120
62250.408	123
62250.448	153
62250.488	127
62250.528	127
62250.568	123
62250.608	113
62250.648	109
62250.688	105
62250.728	106
62250.768	104
62250.808	110
62250.848	105
62250.888	114
62250.928	111
62250.968	117
62251.008	110
62251.048	107
62251.088	114
62251.128	109
62251.168	83
62251.208	100
62251.248	108
62251.288	98
62251.328	100
62251.368	111
62251.408	101
62251.448	102
62251.488	103
62251.528	102
62251.568	101
62251.608	109
62251.648	97
62251.688	101
62251.728	100
62251.768	92
62251.808	112
62251.848	108
62251.888	96
62251.928	118
62251.968	113
62252.008	110
62252.048	104
62252.088	94
62252.128	89
62252.168	82
62252.208	106
62252.248	88
62252.288	90
62252.328	88
62252.368	99
62252.408	97
62252.448	73
62252.488	85
62252.528	107
62252.568	106
62252.608	95
62252.648	98
62252.688	107
62252.728	96
62252.768	86
62252.808	96
62252.848	88
62252.888	100
62252.928	124
62252.968	118
62253.008	101
62253.048	106
62253.088	120
62253.128	96
62253.168	100
62253.208	90
62253.248	107
62253.288	117
62253.328	120
62253.368	124
62253.408	121
62253.448	130
62253.488	127
62253.528	129
62253.568	115
62253.608	106
62253.648	120
62253.688	117
62253.728	106
62253.768	117
62253.808	123
62253.848	126
62253.888	124
62253.928	130
62253.968	87
62254.008	106
62254.048	127
62254.088	125
62254.128	115
62254.168	112
62254.208	112
62254.248	113
62254.288	118
62254.328	134
62254.368	112
62254.408	142
62254.448	122
62254.488	121
62254.528	118
62254.568	116
62254.608	135
62254.648	154
62254.688	144
62254.728	136
62254.768	114
62254.808	96
62254.848	114
62254.888	112
62254.928	132
62254.968	154
62255.008	165
62255.048	140
62255.088	117
62255.128	153
62255.168	176
62255.208	156
62255.248	27
62255.288	59
62255.328	161
62255.368	238
62255.408	213
62255.448	202
62255.488	163
62255.528	75
62255.568	11
62255.608	56
62255.648	134
62255.688	172
62255.728	159
62255.768	71
62255.808	62
62255.848	4
62255.888	56
62255.928	53
62255.968	121
62256.008	154
62256.048	155
62256.088	75
62256.128	25
62256.168	33
62256.208	60
62256.248	98
62256.288	50
62256.328	70
62256.368	95
62256.408	122
62256.448	17
62256.488	-42
62256.528	94
62256.568	178
62256.608	220
62256.648	183
62256.688	135
62256.728	82
62256.768	85
62256.808	68
62256.848	24
62256.888	62
62256.928	88
62256.968	64
62257.008	90
62257.048	122
62257.088	101
62257.128	81
62257.168	116
62257.208	121
62257.248	94
62257.288	78
62257.328	29
62257.368	32
62257.408	83
62257.448	124
62257.488	109
62257.528	110
62257.568	138
62257.608	109
62257.648	59
62257.688	77
62257.728	32
62257.768	69
62257.808	193
62257.848	134
62257.888	73
62257.928	68
62257.968	136
62258.008	88
62258.048	94
62258.088	96
62258.128	95
62258.168	73
62258.208	50
62258.248	90
62258.288	100
62258.328	101
62258.368	118
62258.408	84
62258.448	80
62258.488	97
62258.528	90
62258.568	96
62258.608	98
62258.648	84
62258.688	87
62258.728	88
62258.768	148
62258.808	177
62258.848	100
62258.888	82
62258.928	73
62258.968	137
62259.008	140
62259.048	108
62259.088	120
62259.128	94
62259.168	104
62259.208	91
62259.248	104
62259.288	136
62259.328	190
62259.368	231
62259.408	111
62259.448	93
62259.488	60
62259.528	117
62259.568	239
62259.608	177
62259.648	240
62259.688	178
62259.728	73
62259.768	71
62259.808	232
62259.848	226
62259.888	164
62259.928	29
62259.968	-18
62260.008	250
62260.048	65
62260.088	-23
62260.128	-44
62260.168	118
62260.208	82
62260.248	101
62260.288	85
62260.328	41
62260.368	10
62260.408	99
62260.448	124
62260.488	65
62260.528	-8
62260.568	90
62260.608	-60
62260.648	-78
62260.688	90
62260.728	69
62260.768	-39
62260.808	-13
62260.848	47
62260.888	74
62260.928	46
62260.968	-5
62261.008	51
62261.048	33
62261.088	21
62261.128	22
62261.168	105
62261.208	118
62261.248	117
62261.288	141
62261.328	98
62261.368	54
62261.408	104
62261.448	210
62261.488	188
62261.528	175
62261.568	153
62261.608	85
62261.648	156
62261.688	196
62261.728	27
62261.768	87
62261.808	161
62261.848	150
62261.888	159
62261.928	152
62261.968	166
62262.008	148
62262.048	123
62262.088	108
62262.128	134
62262.168	164
62262.208	156
62262.248	163
62262.288	140
62262.328	151
62262.368	165
62262.408	143
62262.448	131
62262.488	152
62262.528	154
62262.568	143
62262.608	137
62262.648	160
62262.688	157
62262.728	148
62262.768	159
62262.808	155
62262.848	142
62262.888	135
62262.928	140
62262.968	131
62263.008	129
62263.048	137
62263.088	143
62263.128	132
62263.168	131
62263.208	138
62263.248	138
62263.288	136
62263.328	130
62263.368	129
62263.408	129
62263.448	130
62263.488	130
62263.528	131
62263.568	135
62263.608	136
62263.648	133
62263.688	133
62263.728	135
62263.768	128
62263.808	132
62263.848	131
62263.888	135
62263.928	129
62263.968	125
62264.008	127
62264.048	130
62264.088	128
62264.128	132
62264.168	123
62264.208	130
62264.248	143
62264.288	154
62264.328	137
62264.368	121
62264.408	124
62264.448	126
62264.488	131
62264.528	144
62264.568	137
62264.608	145
62264.648	136
62264.688	131
62264.728	135
62264.768	129
62264.808	137
62264.848	136
62264.888	138
62264.928	142
62264.968	138
62265.008	154
62265.048	144
62265.088	122
62265.128	136
62265.168	114
62265.208	109
62265.248	117
62265.288	127
62265.328	127
62265.368	123
62265.408	114
62265.448	110
62265.488	118
62265.528	120
62265.568	112
62265.608	121
62265.648	129
62265.688	118
62265.728	119
62265.768	123
62265.808	118
62265.848	118
62265.888	114
62265.928	119
62265.968	116
62266.008	114
62266.048	128
62266.088	136
62266.128	134
62266.168	143
62266.208	136
62266.248	146
62266.288	148
62266.328	130
62266.368	124
62266.408	121
62266.448	116
62266.488	124
62266.528	127
62266.568	124
62266.608	130
62266.648	126
62266.688	135
62266.728	120
62266.768	129
62266.808	126
62266.848	125
62266.888	134
62266.928	132
62266.968	133
62267.008	142
62267.048	128
62267.088	126
62267.128	131
62267.168	124
62267.208	130
62267.248	132
62267.288	132
62267.328	135
62267.368	142
62267.408	137
62267.448	140
62267.488	138
62267.528	131
62267.568	133
62267.608	130
62267.648	133
62267.688	131
62267.728	134
62267.768	133
62267.808	136
62267.848	132
62267.888	130
62267.928	132
62267.968	136
62268.008	134
62268.048	133
62268.088	133
62268.128	134
62268.168	124
62268.208	130
62268.248	130
62268.288	127
62268.328	128
62268.368	132
62268.408	136
62268.448	132
62268.488	124
62268.528	128
62268.568	124
62268.608	132
62268.648	134
62268.688	130
62268.728	131
62268.768	132
62268.808	130
62268.848	131
62268.888	129
62268.928	125
62268.968	130
62269.008	130
62269.048	131
62269.088	136
62269.128	130
62269.168	130
62269.208	127
62269.248	124
62269.288	125
62269.328	130
62269.368	129
62269.408	126
62269.448	127
62269.488	129
62269.528	125
62269.568	123
62269.608	124
62269.648	124
62269.688	133
62269.728	133
62269.768	130
62269.808	130
62269.848	132
62269.888	133
62269.928	130
62269.968	130
62270.008	130
62270.048	134
62270.088	128
62270.128	130
62270.168	131
62270.208	133
62270.248	131
62270.288	130
62270.328	131
62270.368	129
62270.408	127
62270.448	131
62270.488	129
62270.528	133
62270.568	132
62270.608	133
62270.648	129
62270.688	132
62270.728	130
62270.768	125
62270.808	126
62270.848	124
62270.888	129
62270.928	127
62270.968	127
62271.008	129
62271.048	124
62271.088	123
62271.128	131
62271.168	129
62271.208	120
62271.248	122
62271.288	122
62271.328	117
62271.368	118
62271.408	116
62271.448	114
62271.488	122
62271.528	130
62271.568	137
62271.608	135
62271.648	136
62271.688	134
62271.728	131
62271.768	130
62271.808	131
62271.848	130
62271.888	129
62271.928	131
62271.968	132
62272.008	133
62272.048	130
62272.088	133
62272.128	130
62272.168	131
62272.208	133
62272.248	136
62272.288	136
62272.328	142
62272.368	116
62272.408	141
62272.448	123
62272.488	123
62272.528	126
62272.568	126
62272.608	126
62272.648	127
62272.688	132
62272.728	134
62272.768	131
62272.808	131
62272.848	119
62272.888	130
62272.928	134
62272.968	144
62273.008	138
62273.048	139
62273.088	142
62273.128	134
62273.168	138
62273.208	143
62273.248	133
62273.288	136
62273.328	138
62273.368	152
62273.408	133
62273.448	121
62273.488	128
62273.528	141
62273.568	140
62273.608	142
62273.648	137
62273.688	132
62273.728	134
62273.768	133
62273.808	130
62273.848	140
62273.888	137
62273.928	133
62273.968	129
62274.008	133
62274.048	127
62274.088	119
62274.128	125
62274.168	134
62274.208	136
62274.248	142
62274.288	144
62274.328	143
62274.368	142
62274.408	139
62274.448	139
62274.488	140
62274.528	136
62274.568	133
62274.608	139
62274.648	136
62274.688	136
62274.728	139
62274.768	137
62274.808	136
62274.848	136
62274.888	136
62274.928	133
62274.968	140
62275.008	136
62275.048	138
62275.088	138
62275.128	141
62275.168	138
62275.208	138
62275.248	133
62275.288	136
62275.328	139
62275.368	136
62275.408	134
62275.448	131
62275.488	135
62275.528	135
62275.568	134
62275.608	136
62275.648	134
62275.688	134
62275.728	132
62275.768	136
62275.808	133
62275.848	136
62275.888	141
62275.928	136
62275.968	135
62276.008	134
62276.048	131
62276.088	134
62276.128	133
62276.168	132
62276.208	130
62276.248	135
62276.288	136
62276.328	134
62276.368	132
62276.408	136
62276.448	135
62276.488	133
62276.528	134
62276.568	133
62276.608	130
62276.648	128
62276.688	132
62276.728	132
62276.768	130
62276.808	128
62276.848	129
62276.888	132
62276.928	138
62276.968	132
62277.008	135
62277.048	139
62277.088	138
62277.128	138
62277.168	133
62277.208	137
62277.248	135
62277.288	136
62277.328	135
62277.368	135
62277.408	132
62277.448	138
62277.488	138
62277.528	138
62277.568	136
62277.608	136
62277.648	136
62277.688	136
62277.728	138
62277.768	133
62277.808	136
62277.848	136
62277.888	137
62277.928	134
62277.968	131
62278.008	130
62278.048	130
62278.088	136
62278.128	131
62278.168	136
62278.208	136
62278.248	133
62278.288	135
62278.328	132
62278.368	134
62278.408	130
62278.448	135
62278.488	136
62278.528	136
62278.568	135
62278.608	136
62278.648	138
62278.688	135
62278.728	130
62278.768	131
62278.808	133
62278.848	130
62278.888	127
62278.928	124
62278.968	143
62279.008	143
62279.048	130
62279.088	131
62279.128	124
62279.168	126
62279.208	123
62279.248	128
62279.288	124
62279.328	130
62279.368	133
62279.408	130
62279.448	124
62279.488	124
62279.528	130
62279.568	136
62279.608	142
62279.648	143
62279.688	138
62279.728	134
62279.768	136
62279.808	136
62279.848	134
62279.888	134
62279.928	139
62279.968	139
62280.008	137
62280.048	137
62280.088	135
62280.128	136
62280.168	136
62280.208	140
62280.248	136
62280.288	136
62280.328	135
62280.368	135
62280.408	135
62280.448	131
62280.488	134
62280.528	138
62280.568	143
62280.608	121
62280.648	131
62280.688	141
62280.728	138
62280.768	131
62280.808	142
62280.848	136
62280.888	137
62280.928	142
62280.968	136
62281.008	142
62281.048	129
62281.088	142
62281.128	147
62281.168	142
62281.208	132
62281.248	131
62281.288	138
62281.328	135
62281.368	136
62281.408	126
62281.448	128
62281.488	133
62281.528	144
62281.568	139
62281.608	139
62281.648	148
62281.688	148
62281.728	139
62281.768	139
62281.808	144
62281.848	139
62281.888	138
62281.928	141
62281.968	143
62282.008	142
62282.048	140
62282.088	134
62282.128	136
62282.168	137
62282.208	135
62282.248	134
62282.288	137
62282.328	139
62282.368	136
62282.408	136
62282.448	131
62282.488	136
62282.528	139
62282.568	137
62282.608	135
62282.648	127
62282.688	135
62282.728	134
62282.768	142
62282.808	137
62282.848	124
62282.888	116
62282.928	102
62282.968	112
62283.008	115
62283.048	112
62283.088	68
62283.128	133
62283.168	119
62283.208	97
62283.248	88
62283.288	100
62283.328	68
62283.368	88
62283.408	88
62283.448	107
62283.488	123
62283.528	130
62283.568	117
62283.608	107
62283.648	88
62283.688	107
62283.728	76
62283.768	71
62283.808	104
62283.848	11
62283.888	183
62283.928	201
62283.968	14
62284.008	9
62284.048	70
62284.088	135
62284.128	200
62284.168	153
62284.208	66
62284.248	47
62284.288	-18
62284.328	17
62284.368	68
62284.408	69
62284.448	109
62284.488	146
62284.528	62
62284.568	8
62284.608	43
62284.648	45
62284.688	48
62284.728	46
62284.768	17
62284.808	1
62284.848	16
62284.888	60
62284.928	69
62284.968	55
62285.008	33
62285.048	25
62285.088	34
62285.128	41
62285.168	56
62285.208	73
62285.248	27
62285.288	33
62285.328	27
62285.368	1
62285.408	9
62285.448	35
62285.488	31
62285.528	15
62285.568	20
62285.608	19
62285.648	29
62285.688	23
62285.728	20
62285.768	21
62285.808	15
62285.848	22
62285.888	53
62285.928	31
62285.968	55
62286.008	42
62286.048	39
62286.088	-8
62286.128	19
62286.168	25
62286.208	10
62286.248	3
62286.288	-3
62286.328	-8
62286.368	9
62286.408	10
62286.448	34
62286.488	29
62286.528	53
62286.568	73
62286.608	83
62286.648	66
62286.688	66
62286.728	71
62286.768	58
62286.808	66
62286.848	87
62286.888	54
62286.928	77
62286.968	70
62287.008	93
62287.048	78
62287.088	74
62287.128	55
62287.168	72
62287.208	82
62287.248	88
62287.288	86
62287.328	82
62287.368	98
62287.408	106
62287.448	118
62287.488	88
62287.528	96
62287.568	88
62287.608	87
62287.648	86
62287.688	106
62287.728	88
62287.768	103
62287.808	87
62287.848	99
62287.888	96
62287.928	98
62287.968	96
62288.008	116
62288.048	99
62288.088	75
62288.128	93
62288.168	93
62288.208	102
62288.248	65
62288.288	118
62288.328	74
62288.368	69
62288.408	85
62288.448	75
62288.488	97
62288.528	124
62288.568	109
62288.608	155
62288.648	167
62288.688	39
62288.728	96
62288.768	156
62288.808	71
62288.848	53
62288.888	128
62288.928	191
62288.968	124
62289.008	49
62289.048	94
62289.088	136
62289.128	141
62289.168	118
62289.208	107
62289.248	106
62289.288	98
62289.328	120
62289.368	155
62289.408	163
62289.448	145
62289.488	123
62289.528	129
62289.568	108
62289.608	132
62289.648	141
62289.688	143
62289.728	138
62289.768	141
62289.808	137
62289.848	135
62289.888	144
62289.928	132
62289.968	112
62290.008	138
62290.048	154
62290.088	139
62290.128	142
62290.168	134
62290.208	119
62290.248	137
62290.288	145
62290.328	143
62290.368	152
62290.408	151
62290.448	166
62290.488	165
62290.528	148
62290.568	142
62290.608	142
62290.648	138
62290.688	134
62290.728	162
62290.768	174
62290.808	165
62290.848	178
62290.888	172
62290.928	164
62290.968	157
62291.008	149
62291.048	181
62291.088	169
62291.128	166
62291.168	172
62291.208	154
62291.248	158
62291.288	154
62291.328	136
62291.368	161
62291.408	165
62291.448	151
62291.488	153
62291.528	154
62291.568	160
62291.608	154
62291.648	144
62291.688	177
62291.728	166
62291.768	154
62291.808	154
62291.848	156
62291.888	148
62291.928	141
62291.968	157
62292.008	164
62292.048	148
62292.088	178
62292.128	148
62292.168	201
62292.208	164
62292.248	161
62292.288	136
62292.328	169
62292.368	150
62292.408	149
62292.448	122
62292.488	92
62292.528	164
62292.568	143
62292.608	143
62292.648	129
62292.688	156
62292.728	227
62292.768	214
62292.808	37
62292.848	78
62292.888	148
62292.928	172
62292.968	132
62293.008	29
62293.048	-6
62293.088	47
62293.128	30
62293.168	48
62293.208	117
62293.248	118
62293.288	-9
62293.328	241
62293.368	102
62293.408	81
62293.448	76
62293.488	100
62293.528	100
62293.568	77
62293.608	52
62293.648	63
62293.688	-21
62293.728	200
62293.768	133
62293.808	45
62293.848	-29
62293.888	17
62293.928	34
62293.968	234
62294.008	260
62294.048	153
62294.088	-58
62294.128	12
62294.168	116
62294.208	136
62294.248	-44
62294.288	-142
62294.328	-77
62294.368	175
62294.408	299
62294.448	356
62294.488	167
62294.528	118
62294.568	209
62294.608	253
62294.648	242
62294.688	207
62294.728	40
62294.768	-80
62294.808	57
62294.848	383
62294.888	14
62294.928	-137
62294.968	-9
62295.008	-126
62295.048	2
62295.088	94
62295.128	184
62295.168	43
62295.208	82
62295.248	254
62295.288	94
62295.328	-80
62295.368	163
62295.408	207
62295.448	218
62295.488	270
62295.528	60
62295.568	112
62295.608	175
62295.648	133
62295.688	119
62295.728	-46
62295.768	-220
62295.808	148
62295.848	136
62295.888	128
62295.928	223
62295.968	214
62296.008	169
62296.048	111
62296.088	94
62296.128	35
62296.168	130
62296.208	195
62296.248	174
62296.288	-38
62296.328	-116
62296.368	140
62296.408	243
62296.448	71
62296.488	-40
62296.528	-36
62296.568	105
62296.608	138
62296.648	112
62296.688	93
62296.728	116
62296.768	86
62296.808	96
62296.848	106
62296.888	103
62296.928	53
62296.968	130
62297.008	216
62297.048	233
62297.088	150
62297.128	118
62297.168	167
62297.208	211
62297.248	147
62297.288	162
62297.328	186
62297.368	171
62297.408	154
62297.448	154
62297.488	148
62297.528	156
62297.568	132
62297.608	156
62297.648	160
62297.688	136
62297.728	154
62297.768	142
62297.808	127
62297.848	143
62297.888	130
62297.928	107
62297.968	125
62298.008	133
62298.048	131
62298.088	143
62298.128	132
62298.168	124
62298.208	148
62298.248	150
62298.288	124
62298.328	140
62298.368	134
62298.408	139
62298.448	136
62298.488	121
62298.528	127
62298.568	146
62298.608	142
62298.648	134
62298.688	139
62298.728	153
62298.768	126
62298.808	115
62298.848	128
62298.888	135
62298.928	145
62298.968	140
62299.008	130
62299.048	131
62299.088	135
62299.128	119
62299.168	129
62299.208	132
62299.248	122
62299.288	134
62299.328	148
62299.368	142
62299.408	149
62299.448	165
62299.488	157
62299.528	151
62299.568	154
62299.608	147
62299.648	147
62299.688	151
62299.728	150
62299.768	156
62299.808	148
62299.848	143
62299.888	143
62299.928	148
62299.968	151
62300.008	144
62300.048	144
62300.088	145
62300.128	141
62300.168	136
62300.208	140
62300.248	146
62300.288	133
62300.328	136
62300.368	139
62300.408	136
62300.448	135
62300.488	143
62300.528	146
62300.568	140
62300.608	136
62300.648	142
62300.688	137
62300.728	142
62300.768	132
62300.808	126
62300.848	148
62300.888	153
62300.928	149
62300.968	153
62301.008	152
62301.048	156
62301.088	160
62301.128	156
62301.168	152
62301.208	144
62301.248	142
62301.288	158
62301.328	154
62301.368	138
62301.408	155
62301.448	150
62301.488	128
62301.528	133
62301.568	141
62301.608	142
62301.648	153
62301.688	153
62301.728	143
62301.768	154
62301.808	140
62301.848	140
62301.888	141
62301.928	137
62301.968	136
[truncated: 113,642 more rows]
