# Supplementary material for: A Novel Algorithm for Movement Artifact Removal in ECG Signals Acquired from Wearable Systems Applied to Horses
Source: PLoS One. 2015 Oct 20;10(10):e0140783. doi: 10.1371/journal.pone.0140783 (PMC4618928; doi:10.1371/journal.pone.0140783)
Supplement: S1 Supporting Information — Electrocardiographic and Accellerometric data. (ZIP) [file pone.0140783.s001.zip › Available Data/Lampreda_2_ECG.txt]

62221.970	-246
62221.974	-244
62221.978	-242
62221.982	-241
62221.986	-239
62221.990	-236
62221.994	-233
62221.998	-229
62222.002	-226
62222.006	-224
62222.010	-223
62222.014	-223
62222.018	-223
62222.022	-223
62222.026	-222
62222.030	-221
62222.034	-218
62222.038	-216
62222.042	-214
62222.046	-213
62222.050	-211
62222.054	-209
62222.058	-207
62222.062	-205
62222.066	-203
62222.070	-201
62222.074	-200
62222.078	-199
62222.082	-199
62222.086	-198
62222.090	-197
62222.094	-196
62222.098	-196
62222.102	-195
62222.106	-196
62222.110	-196
62222.114	-196
62222.118	-196
62222.122	-196
62222.126	-195
62222.130	-195
62222.134	-195
62222.138	-196
62222.142	-196
62222.146	-196
62222.150	-196
62222.154	-196
62222.158	-197
62222.162	-199
62222.166	-201
62222.170	-203
62222.174	-206
62222.178	-210
62222.182	-215
62222.186	-221
62222.190	-229
62222.194	-239
62222.198	-251
62222.202	-264
62222.206	-276
62222.210	-286
62222.214	-292
62222.218	-293
62222.222	-288
62222.226	-278
62222.230	-265
62222.234	-249
62222.238	-232
62222.242	-215
62222.246	-199
62222.250	-184
62222.254	-172
62222.258	-162
62222.262	-154
62222.266	-148
62222.270	-143
62222.274	-139
62222.278	-136
62222.282	-135
62222.286	-134
62222.290	-133
62222.294	-132
62222.298	-131
62222.302	-130
62222.306	-130
62222.310	-130
62222.314	-130
62222.318	-131
62222.322	-131
62222.326	-132
62222.330	-133
62222.334	-134
62222.338	-136
62222.342	-139
62222.346	-141
62222.350	-142
62222.354	-143
62222.358	-143
62222.362	-143
62222.366	-143
62222.370	-144
62222.374	-145
62222.378	-146
62222.382	-147
62222.386	-147
62222.390	-148
62222.394	-148
62222.398	-149
62222.402	-149
62222.406	-149
62222.410	-150
62222.414	-150
62222.418	-151
62222.422	-152
62222.426	-153
62222.430	-154
62222.434	-154
62222.438	-154
62222.442	-155
62222.446	-155
62222.450	-155
62222.454	-155
62222.458	-155
62222.462	-155
62222.466	-155
62222.470	-155
62222.474	-156
62222.478	-157
62222.482	-159
62222.486	-160
62222.490	-162
62222.494	-163
62222.498	-164
62222.502	-164
62222.506	-164
62222.510	-164
62222.514	-164
62222.518	-165
62222.522	-165
62222.526	-166
62222.530	-167
62222.534	-168
62222.538	-168
62222.542	-168
62222.546	-169
62222.550	-169
62222.554	-169
62222.558	-170
62222.562	-169
62222.566	-169
62222.570	-169
62222.574	-168
62222.578	-168
62222.582	-168
62222.586	-168
62222.590	-169
62222.594	-170
62222.598	-171
62222.602	-171
62222.606	-171
62222.610	-171
62222.614	-170
62222.618	-170
62222.622	-170
62222.626	-170
62222.630	-171
62222.634	-171
62222.638	-171
62222.642	-171
62222.646	-170
62222.650	-170
62222.654	-169
62222.658	-169
62222.662	-169
62222.666	-169
62222.670	-170
62222.674	-171
62222.678	-172
62222.682	-173
62222.686	-174
62222.690	-175
62222.694	-175
62222.698	-175
62222.702	-175
62222.706	-175
62222.710	-174
62222.714	-173
62222.718	-172
62222.722	-172
62222.726	-171
62222.730	-172
62222.734	-173
62222.738	-173
62222.742	-174
62222.746	-173
62222.750	-173
62222.754	-173
62222.758	-172
62222.762	-172
62222.766	-172
62222.770	-172
62222.774	-171
62222.778	-171
62222.782	-171
62222.786	-172
62222.790	-173
62222.794	-174
62222.798	-174
62222.802	-174
62222.806	-173
62222.810	-172
62222.814	-172
62222.818	-171
62222.822	-171
62222.826	-171
62222.830	-172
62222.834	-172
62222.838	-173
62222.842	-173
62222.846	-174
62222.850	-175
62222.854	-175
62222.858	-175
62222.862	-174
62222.866	-173
62222.870	-172
62222.874	-171
62222.878	-170
62222.882	-171
62222.886	-172
62222.890	-173
62222.894	-174
62222.898	-175
62222.902	-175
62222.906	-175
62222.910	-175
62222.914	-176
62222.918	-176
62222.922	-175
62222.926	-175
62222.930	-174
62222.934	-174
62222.938	-173
62222.942	-174
62222.946	-174
62222.950	-174
62222.954	-174
62222.958	-173
62222.962	-173
62222.966	-174
62222.970	-175
62222.974	-176
62222.978	-177
62222.982	-178
62222.986	-178
62222.990	-178
62222.994	-178
62222.998	-178
62223.002	-178
62223.006	-178
62223.010	-179
62223.014	-181
62223.018	-183
62223.022	-184
62223.026	-185
62223.030	-184
62223.034	-183
62223.038	-182
62223.042	-180
62223.046	-179
62223.050	-179
62223.054	-180
62223.058	-182
62223.062	-186
62223.066	-191
62223.070	-199
62223.074	-208
62223.078	-220
62223.082	-233
62223.086	-245
62223.090	-254
62223.094	-258
62223.098	-257
62223.102	-250
62223.106	-238
62223.110	-221
62223.114	-202
62223.118	-181
62223.122	-163
62223.126	-150
62223.130	-141
62223.134	-137
62223.138	-136
62223.142	-135
62223.146	-135
62223.150	-134
62223.154	-134
62223.158	-134
62223.162	-134
62223.166	-135
62223.170	-136
62223.174	-136
62223.178	-136
62223.182	-136
62223.186	-136
62223.190	-137
62223.194	-138
62223.198	-138
62223.202	-139
62223.206	-140
62223.210	-140
62223.214	-140
62223.218	-140
62223.222	-140
62223.226	-141
62223.230	-142
62223.234	-143
62223.238	-145
62223.242	-147
62223.246	-148
62223.250	-149
62223.254	-149
62223.258	-148
62223.262	-148
62223.266	-148
62223.270	-148
62223.274	-149
62223.278	-150
62223.282	-150
62223.286	-150
62223.290	-150
62223.294	-150
62223.298	-150
62223.302	-151
62223.306	-152
62223.310	-154
62223.314	-155
62223.318	-156
62223.322	-158
62223.326	-162
62223.330	-167
62223.334	-174
62223.338	-180
62223.342	-177
62223.346	-157
62223.350	-113
62223.354	-48
62223.358	29
62223.362	99
62223.366	146
62223.370	162
62223.374	146
62223.378	107
62223.382	56
62223.386	4
62223.390	-44
62223.394	-84
62223.398	-116
62223.402	-142
62223.406	-163
62223.410	-181
62223.414	-196
62223.418	-209
62223.422	-221
62223.426	-230
62223.430	-238
62223.434	-244
62223.438	-249
62223.442	-251
62223.446	-253
62223.450	-253
62223.454	-253
62223.458	-253
62223.462	-252
62223.466	-250
62223.470	-246
62223.474	-240
62223.478	-234
62223.482	-231
62223.486	-231
62223.490	-233
62223.494	-235
62223.498	-235
62223.502	-232
62223.506	-227
62223.510	-222
62223.514	-218
62223.518	-215
62223.522	-212
62223.526	-210
62223.530	-208
62223.534	-207
62223.538	-206
62223.542	-205
62223.546	-204
62223.550	-204
62223.554	-204
62223.558	-202
62223.562	-197
62223.566	-191
62223.570	-188
62223.574	-192
62223.578	-203
62223.582	-215
62223.586	-221
62223.590	-216
62223.594	-203
62223.598	-188
62223.602	-178
62223.606	-175
62223.610	-176
62223.614	-177
62223.618	-178
62223.622	-178
62223.626	-178
62223.630	-178
62223.634	-178
62223.638	-179
62223.642	-180
62223.646	-183
62223.650	-185
62223.654	-188
62223.658	-190
62223.662	-192
62223.666	-193
62223.670	-194
62223.674	-195
62223.678	-196
62223.682	-197
62223.686	-197
62223.690	-199
62223.694	-202
62223.698	-207
62223.702	-213
62223.706	-223
62223.710	-234
62223.714	-248
62223.718	-262
62223.722	-277
62223.726	-290
62223.730	-301
62223.734	-307
62223.738	-308
62223.742	-304
62223.746	-294
62223.750	-281
62223.754	-266
62223.758	-250
62223.762	-234
62223.766	-219
62223.770	-206
62223.774	-195
62223.778	-185
62223.782	-177
62223.786	-171
62223.790	-166
62223.794	-162
62223.798	-160
62223.802	-158
62223.806	-156
62223.810	-155
62223.814	-155
62223.818	-155
62223.822	-156
62223.826	-156
62223.830	-157
62223.834	-158
62223.838	-159
62223.842	-159
62223.846	-159
62223.850	-158
62223.854	-158
62223.858	-159
62223.862	-160
62223.866	-160
62223.870	-161
62223.874	-161
62223.878	-160
62223.882	-160
62223.886	-160
62223.890	-160
62223.894	-160
62223.898	-161
62223.902	-161
62223.906	-161
62223.910	-161
62223.914	-160
62223.918	-160
62223.922	-160
62223.926	-161
62223.930	-161
62223.934	-161
62223.938	-162
62223.942	-163
62223.946	-164
62223.950	-165
62223.954	-166
62223.958	-167
62223.962	-167
62223.966	-167
62223.970	-167
62223.974	-167
62223.978	-168
62223.982	-168
62223.986	-169
62223.990	-169
62223.994	-169
62223.998	-169
62224.002	-169
62224.006	-169
62224.010	-168
62224.014	-168
62224.018	-169
62224.022	-170
62224.026	-171
62224.030	-171
62224.034	-172
62224.038	-171
62224.042	-170
62224.046	-169
62224.050	-168
62224.054	-168
62224.058	-168
62224.062	-168
62224.066	-168
62224.070	-169
62224.074	-168
62224.078	-168
62224.082	-168
62224.086	-167
62224.090	-166
62224.094	-165
62224.098	-165
62224.102	-165
62224.106	-165
62224.110	-165
62224.114	-166
62224.118	-166
62224.122	-166
62224.126	-166
62224.130	-166
62224.134	-165
62224.138	-165
62224.142	-166
62224.146	-166
62224.150	-166
62224.154	-165
62224.158	-165
62224.162	-164
62224.166	-163
62224.170	-162
62224.174	-161
62224.178	-161
62224.182	-162
62224.186	-162
62224.190	-164
62224.194	-165
62224.198	-166
62224.202	-166
62224.206	-166
62224.210	-166
62224.214	-166
62224.218	-166
62224.222	-166
62224.226	-166
62224.230	-166
62224.234	-167
62224.238	-167
62224.242	-168
62224.246	-168
62224.250	-167
62224.254	-167
62224.258	-166
62224.262	-166
62224.266	-167
62224.270	-168
62224.274	-168
62224.278	-168
62224.282	-168
62224.286	-167
62224.290	-167
62224.294	-168
62224.298	-169
62224.302	-170
62224.306	-170
62224.310	-170
62224.314	-171
62224.318	-171
62224.322	-172
62224.326	-173
62224.330	-174
62224.334	-174
62224.338	-175
62224.342	-175
62224.346	-175
62224.350	-174
62224.354	-174
62224.358	-174
62224.362	-173
62224.366	-173
62224.370	-172
62224.374	-173
62224.378	-173
62224.382	-173
62224.386	-173
62224.390	-172
62224.394	-172
62224.398	-172
62224.402	-173
62224.406	-173
62224.410	-174
62224.414	-174
62224.418	-173
62224.422	-173
62224.426	-173
62224.430	-173
62224.434	-174
62224.438	-174
62224.442	-175
62224.446	-175
62224.450	-176
62224.454	-176
62224.458	-175
62224.462	-174
62224.466	-173
62224.470	-172
62224.474	-173
62224.478	-174
62224.482	-175
62224.486	-177
62224.490	-178
62224.494	-179
62224.498	-181
62224.502	-182
62224.506	-184
62224.510	-185
62224.514	-187
62224.518	-187
62224.522	-187
62224.526	-187
62224.530	-187
62224.534	-188
62224.538	-189
62224.542	-190
62224.546	-192
62224.550	-193
62224.554	-194
62224.558	-195
62224.562	-196
62224.566	-196
62224.570	-196
62224.574	-194
62224.578	-192
62224.582	-189
62224.586	-186
62224.590	-185
62224.594	-187
62224.598	-191
62224.602	-198
62224.606	-208
62224.610	-218
62224.614	-230
62224.618	-243
62224.622	-255
62224.626	-265
62224.630	-270
62224.634	-271
62224.638	-267
62224.642	-257
62224.646	-241
62224.650	-222
62224.654	-200
62224.658	-180
62224.662	-165
62224.666	-155
62224.670	-150
62224.674	-149
62224.678	-150
62224.682	-150
62224.686	-150
62224.690	-151
62224.694	-151
62224.698	-151
62224.702	-151
62224.706	-151
62224.710	-151
62224.714	-151
62224.718	-151
62224.722	-152
62224.726	-154
62224.730	-155
62224.734	-156
62224.738	-156
62224.742	-156
62224.746	-156
62224.750	-156
62224.754	-156
62224.758	-157
62224.762	-158
62224.766	-159
62224.770	-159
62224.774	-159
62224.778	-159
62224.782	-159
62224.786	-161
62224.790	-162
62224.794	-163
62224.798	-164
62224.802	-164
62224.806	-164
62224.810	-163
62224.814	-162
62224.818	-161
62224.822	-161
62224.826	-161
62224.830	-162
62224.834	-164
62224.838	-166
62224.842	-168
62224.846	-169
62224.850	-170
62224.854	-171
62224.858	-173
62224.862	-175
62224.866	-177
62224.870	-181
62224.874	-187
62224.878	-192
62224.882	-193
62224.886	-184
62224.890	-156
62224.894	-105
62224.898	-36
62224.902	39
62224.906	103
62224.910	142
62224.914	150
62224.918	129
62224.922	87
62224.926	36
62224.930	-15
62224.934	-60
62224.938	-99
62224.942	-130
62224.946	-155
62224.950	-177
62224.954	-195
62224.958	-211
62224.962	-225
62224.966	-236
62224.970	-245
62224.974	-252
62224.978	-256
62224.982	-259
62224.986	-261
62224.990	-262
62224.994	-262
62224.998	-262
62225.002	-261
62225.006	-259
62225.010	-256
62225.014	-253
62225.018	-251
62225.022	-249
62225.026	-247
62225.030	-245
62225.034	-243
62225.038	-241
62225.042	-239
62225.046	-237
62225.050	-235
62225.054	-233
62225.058	-230
62225.062	-227
62225.066	-225
62225.070	-223
62225.074	-222
62225.078	-220
62225.082	-218
62225.086	-216
62225.090	-213
62225.094	-211
62225.098	-209
62225.102	-206
62225.106	-205
62225.110	-203
62225.114	-202
62225.118	-200
62225.122	-199
62225.126	-197
62225.130	-195
62225.134	-195
62225.138	-195
62225.142	-195
62225.146	-195
62225.150	-195
62225.154	-194
62225.158	-192
62225.162	-190
62225.166	-188
62225.170	-187
62225.174	-185
62225.178	-185
62225.182	-185
62225.186	-186
62225.190	-188
62225.194	-188
62225.198	-189
62225.202	-188
62225.206	-188
62225.210	-188
62225.214	-188
62225.218	-189
62225.222	-190
62225.226	-191
62225.230	-193
62225.234	-197
62225.238	-202
62225.242	-208
62225.246	-215
62225.250	-223
62225.254	-232
62225.258	-244
62225.262	-255
62225.266	-267
62225.270	-275
62225.274	-280
62225.278	-280
62225.282	-275
62225.286	-266
62225.290	-253
62225.294	-238
62225.298	-221
62225.302	-205
62225.306	-189
62225.310	-174
62225.314	-162
62225.318	-150
62225.322	-141
62225.326	-134
62225.330	-128
62225.334	-124
62225.338	-122
62225.342	-120
62225.346	-119
62225.350	-118
62225.354	-118
62225.358	-118
62225.362	-117
62225.366	-117
62225.370	-117
62225.374	-117
62225.378	-117
62225.382	-116
62225.386	-117
62225.390	-117
62225.394	-117
62225.398	-118
62225.402	-119
62225.406	-119
62225.410	-120
62225.414	-121
62225.418	-121
62225.422	-121
62225.426	-122
62225.430	-123
62225.434	-124
62225.438	-125
62225.442	-127
62225.446	-128
62225.450	-130
62225.454	-131
62225.458	-131
62225.462	-132
62225.466	-132
62225.470	-133
62225.474	-134
62225.478	-134
62225.482	-134
62225.486	-134
62225.490	-134
62225.494	-135
62225.498	-136
62225.502	-136
62225.506	-136
62225.510	-137
62225.514	-138
62225.518	-139
62225.522	-140
62225.526	-141
62225.530	-142
62225.534	-142
62225.538	-142
62225.542	-142
62225.546	-142
62225.550	-142
62225.554	-143
62225.558	-143
62225.562	-143
62225.566	-144
62225.570	-144
62225.574	-144
62225.578	-145
62225.582	-145
62225.586	-144
62225.590	-144
62225.594	-144
62225.598	-144
62225.602	-145
62225.606	-145
62225.610	-146
62225.614	-146
62225.618	-145
62225.622	-145
62225.626	-146
62225.630	-146
62225.634	-147
62225.638	-148
62225.642	-149
62225.646	-149
62225.650	-149
62225.654	-149
62225.658	-148
62225.662	-149
62225.666	-149
62225.670	-149
62225.674	-150
62225.678	-150
62225.682	-150
62225.686	-149
62225.690	-149
62225.694	-149
62225.698	-148
62225.702	-147
62225.706	-146
62225.710	-145
62225.714	-145
62225.718	-145
62225.722	-146
62225.726	-147
62225.730	-148
62225.734	-149
62225.738	-149
62225.742	-149
62225.746	-149
62225.750	-149
62225.754	-149
62225.758	-150
62225.762	-150
62225.766	-151
62225.770	-152
62225.774	-152
62225.778	-151
62225.782	-151
62225.786	-150
62225.790	-150
62225.794	-150
62225.798	-152
62225.802	-154
62225.806	-155
62225.810	-156
62225.814	-156
62225.818	-154
62225.822	-153
62225.826	-151
62225.830	-151
62225.834	-151
62225.838	-151
62225.842	-152
62225.846	-153
62225.850	-153
62225.854	-154
62225.858	-154
62225.862	-155
62225.866	-155
62225.870	-157
62225.874	-158
62225.878	-159
62225.882	-158
62225.886	-157
62225.890	-156
62225.894	-154
62225.898	-153
62225.902	-152
62225.906	-153
62225.910	-153
62225.914	-155
62225.918	-156
62225.922	-157
62225.926	-158
62225.930	-159
62225.934	-160
62225.938	-161
62225.942	-161
62225.946	-161
62225.950	-161
62225.954	-161
62225.958	-161
62225.962	-161
62225.966	-162
62225.970	-162
62225.974	-162
62225.978	-162
62225.982	-161
62225.986	-161
62225.990	-161
62225.994	-161
62225.998	-161
62226.002	-160
62226.006	-160
62226.010	-160
62226.014	-160
62226.018	-160
62226.022	-160
62226.026	-160
62226.030	-161
62226.034	-160
62226.038	-160
62226.042	-159
62226.046	-159
62226.050	-159
62226.054	-160
62226.058	-160
62226.062	-161
62226.066	-161
62226.070	-160
62226.074	-159
62226.078	-159
62226.082	-158
62226.086	-158
62226.090	-158
62226.094	-159
62226.098	-159
62226.102	-160
62226.106	-161
62226.110	-161
62226.114	-162
62226.118	-163
62226.122	-164
62226.126	-166
62226.130	-168
62226.134	-171
62226.138	-173
62226.142	-175
62226.146	-175
62226.150	-174
62226.154	-172
62226.158	-170
62226.162	-168
62226.166	-167
62226.170	-167
62226.174	-169
62226.178	-173
62226.182	-179
62226.186	-188
62226.190	-200
62226.194	-214
62226.198	-229
62226.202	-243
62226.206	-253
62226.210	-259
62226.214	-260
62226.218	-254
62226.222	-242
62226.226	-224
62226.230	-200
62226.234	-173
62226.238	-148
62226.242	-130
62226.246	-119
62226.250	-116
62226.254	-117
62226.258	-119
62226.262	-121
62226.266	-121
62226.270	-122
62226.274	-122
62226.278	-122
62226.282	-123
62226.286	-124
62226.290	-125
62226.294	-126
62226.298	-127
62226.302	-127
62226.306	-128
62226.310	-128
62226.314	-129
62226.318	-131
62226.322	-132
62226.326	-134
62226.330	-135
62226.334	-136
62226.338	-137
62226.342	-137
62226.346	-136
62226.350	-136
62226.354	-136
62226.358	-138
62226.362	-140
62226.366	-141
62226.370	-143
62226.374	-144
62226.378	-144
62226.382	-143
62226.386	-142
62226.390	-141
62226.394	-141
62226.398	-141
62226.402	-141
62226.406	-142
62226.410	-144
62226.414	-145
62226.418	-146
62226.422	-147
62226.426	-148
62226.430	-149
62226.434	-150
62226.438	-151
62226.442	-153
62226.446	-156
62226.450	-160
62226.454	-166
62226.458	-171
62226.462	-171
62226.466	-157
62226.470	-124
62226.474	-68
62226.478	4
62226.482	77
62226.486	136
62226.490	167
62226.494	168
62226.498	142
62226.502	99
62226.506	49
62226.510	0
62226.514	-44
62226.518	-82
62226.522	-113
62226.526	-138
62226.530	-158
62226.534	-176
62226.538	-190
62226.542	-203
62226.546	-214
62226.550	-224
62226.554	-232
62226.558	-239
62226.562	-244
62226.566	-246
62226.570	-247
62226.574	-246
62226.578	-245
62226.582	-244
62226.586	-242
62226.590	-241
62226.594	-239
62226.598	-237
62226.602	-235
62226.606	-234
62226.610	-232
62226.614	-231
62226.618	-228
62226.622	-225
62226.626	-222
62226.630	-220
62226.634	-218
62226.638	-216
62226.642	-214
62226.646	-212
62226.650	-210
62226.654	-207
62226.658	-205
62226.662	-203
62226.666	-202
62226.670	-202
62226.674	-203
62226.678	-203
62226.682	-202
62226.686	-201
62226.690	-198
62226.694	-195
62226.698	-193
62226.702	-192
62226.706	-191
62226.710	-190
62226.714	-189
62226.718	-187
62226.722	-186
62226.726	-186
62226.730	-187
62226.734	-189
62226.738	-191
62226.742	-192
62226.746	-193
62226.750	-193
62226.754	-192
62226.758	-192
62226.762	-192
62226.766	-193
62226.770	-195
62226.774	-196
62226.778	-197
62226.782	-197
62226.786	-198
62226.790	-199
62226.794	-201
62226.798	-203
62226.802	-206
62226.806	-210
62226.810	-214
62226.814	-220
62226.818	-226
62226.822	-234
62226.826	-243
62226.830	-254
62226.834	-266
62226.838	-278
62226.842	-290
62226.846	-300
62226.850	-307
62226.854	-309
62226.858	-306
62226.862	-297
62226.866	-283
62226.870	-266
62226.874	-247
62226.878	-229
62226.882	-212
62226.886	-196
62226.890	-183
62226.894	-171
62226.898	-162
62226.902	-154
62226.906	-148
62226.910	-144
62226.914	-141
62226.918	-139
62226.922	-138
62226.926	-137
62226.930	-136
62226.934	-135
62226.938	-135
62226.942	-135
62226.946	-134
62226.950	-134
62226.954	-133
62226.958	-133
62226.962	-133
62226.966	-133
62226.970	-134
62226.974	-135
62226.978	-136
62226.982	-137
62226.986	-138
62226.990	-138
62226.994	-138
62226.998	-138
62227.002	-138
62227.006	-139
62227.010	-139
62227.014	-140
62227.018	-140
62227.022	-140
62227.026	-140
62227.030	-138
62227.034	-137
62227.038	-137
62227.042	-137
62227.046	-138
62227.050	-138
62227.054	-139
62227.058	-139
62227.062	-139
62227.066	-138
62227.070	-136
62227.074	-135
62227.078	-134
62227.082	-134
62227.086	-134
62227.090	-135
62227.094	-135
62227.098	-135
62227.102	-134
62227.106	-133
62227.110	-132
62227.114	-132
62227.118	-131
62227.122	-131
62227.126	-130
62227.130	-130
62227.134	-130
62227.138	-130
62227.142	-130
62227.146	-129
62227.150	-128
62227.154	-127
62227.158	-126
62227.162	-125
62227.166	-124
62227.170	-124
62227.174	-124
62227.178	-125
62227.182	-124
62227.186	-124
62227.190	-123
62227.194	-122
62227.198	-121
62227.202	-121
62227.206	-121
62227.210	-122
62227.214	-123
62227.218	-123
62227.222	-124
62227.226	-124
62227.230	-124
62227.234	-124
62227.238	-124
62227.242	-124
62227.246	-123
62227.250	-123
62227.254	-123
62227.258	-124
62227.262	-124
62227.266	-124
62227.270	-124
62227.274	-124
62227.278	-124
62227.282	-124
62227.286	-123
62227.290	-122
62227.294	-121
62227.298	-120
62227.302	-119
62227.306	-119
62227.310	-120
62227.314	-121
62227.318	-121
62227.322	-122
62227.326	-122
62227.330	-122
62227.334	-122
62227.338	-121
62227.342	-121
62227.346	-121
62227.350	-121
62227.354	-121
62227.358	-120
62227.362	-120
62227.366	-119
62227.370	-119
62227.374	-119
62227.378	-120
62227.382	-121
62227.386	-122
62227.390	-122
62227.394	-122
62227.398	-123
62227.402	-123
62227.406	-124
62227.410	-124
62227.414	-124
62227.418	-123
62227.422	-123
62227.426	-123
62227.430	-123
62227.434	-124
62227.438	-125
62227.442	-126
62227.446	-127
62227.450	-127
62227.454	-127
62227.458	-126
62227.462	-126
62227.466	-126
62227.470	-126
62227.474	-127
62227.478	-128
62227.482	-128
62227.486	-129
62227.490	-130
62227.494	-131
62227.498	-131
62227.502	-131
62227.506	-131
62227.510	-130
62227.514	-131
62227.518	-131
62227.522	-132
62227.526	-133
62227.530	-133
62227.534	-133
62227.538	-133
62227.542	-133
62227.546	-132
62227.550	-132
62227.554	-132
62227.558	-133
62227.562	-133
62227.566	-133
62227.570	-134
62227.574	-134
62227.578	-135
62227.582	-135
62227.586	-136
62227.590	-136
62227.594	-137
62227.598	-138
62227.602	-140
62227.606	-141
62227.610	-142
62227.614	-142
62227.618	-141
62227.622	-141
62227.626	-142
62227.630	-143
62227.634	-145
62227.638	-147
62227.642	-148
62227.646	-149
62227.650	-149
62227.654	-149
62227.658	-148
62227.662	-146
62227.666	-145
62227.670	-144
62227.674	-145
62227.678	-148
62227.682	-153
62227.686	-159
62227.690	-168
62227.694	-180
62227.698	-193
62227.702	-207
62227.706	-219
62227.710	-227
62227.714	-229
62227.718	-225
62227.722	-215
62227.726	-200
62227.730	-179
62227.734	-156
62227.738	-134
62227.742	-115
62227.746	-102
62227.750	-95
62227.754	-93
62227.758	-92
62227.762	-93
62227.766	-93
62227.770	-92
62227.774	-92
62227.778	-93
62227.782	-94
62227.786	-95
62227.790	-96
62227.794	-97
62227.798	-97
62227.802	-98
62227.806	-98
62227.810	-98
62227.814	-98
62227.818	-98
62227.822	-99
62227.826	-99
62227.830	-100
62227.834	-101
62227.838	-102
62227.842	-103
62227.846	-104
62227.850	-104
62227.854	-105
62227.858	-106
62227.862	-108
62227.866	-109
62227.870	-109
62227.874	-110
62227.878	-110
62227.882	-111
62227.886	-112
62227.890	-114
62227.894	-115
62227.898	-116
62227.902	-116
62227.906	-116
62227.910	-116
62227.914	-116
62227.918	-116
62227.922	-117
62227.926	-118
62227.930	-119
62227.934	-119
62227.938	-121
62227.942	-122
62227.946	-125
62227.950	-130
62227.954	-136
62227.958	-143
62227.962	-143
62227.966	-131
62227.970	-97
62227.974	-41
62227.978	29
62227.982	101
62227.986	155
62227.990	182
62227.994	177
62227.998	147
62228.002	100
62228.006	49
62228.010	0
62228.014	-43
62228.018	-77
62228.022	-105
62228.026	-127
62228.030	-145
62228.034	-161
62228.038	-174
62228.042	-186
62228.046	-196
62228.050	-204
62228.054	-211
62228.058	-217
62228.062	-221
62228.066	-224
62228.070	-225
62228.074	-224
62228.078	-224
62228.082	-223
62228.086	-222
62228.090	-220
62228.094	-218
62228.098	-215
62228.102	-213
62228.106	-211
62228.110	-208
62228.114	-206
62228.118	-204
62228.122	-202
62228.126	-200
62228.130	-198
62228.134	-196
62228.138	-195
62228.142	-195
62228.146	-194
62228.150	-194
62228.154	-193
62228.158	-191
62228.162	-188
62228.166	-185
62228.170	-182
62228.174	-179
62228.178	-177
62228.182	-176
62228.186	-175
62228.190	-174
62228.194	-174
62228.198	-173
62228.202	-173
62228.206	-173
62228.210	-172
62228.214	-171
62228.218	-170
62228.222	-169
62228.226	-168
62228.230	-168
62228.234	-168
62228.238	-168
62228.242	-168
62228.246	-168
62228.250	-168
62228.254	-168
62228.258	-169
62228.262	-170
62228.266	-171
62228.270	-172
62228.274	-173
62228.278	-173
62228.282	-174
62228.286	-174
62228.290	-174
62228.294	-175
62228.298	-176
62228.302	-178
62228.306	-180
62228.310	-183
62228.314	-186
62228.318	-191
62228.322	-196
62228.326	-204
62228.330	-215
62228.334	-227
62228.338	-241
62228.342	-255
62228.346	-266
62228.350	-274
62228.354	-277
62228.358	-276
62228.362	-270
62228.366	-260
62228.370	-247
62228.374	-232
62228.378	-215
62228.382	-199
62228.386	-184
62228.390	-170
62228.394	-159
62228.398	-149
62228.402	-141
62228.406	-135
62228.410	-131
62228.414	-127
62228.418	-126
62228.422	-124
62228.426	-124
62228.430	-124
62228.434	-124
62228.438	-124
62228.442	-124
62228.446	-125
62228.450	-125
62228.454	-125
62228.458	-125
62228.462	-126
62228.466	-127
62228.470	-127
62228.474	-128
62228.478	-129
62228.482	-130
62228.486	-131
62228.490	-133
62228.494	-135
62228.498	-136
62228.502	-137
62228.506	-138
62228.510	-138
62228.514	-139
62228.518	-139
62228.522	-139
62228.526	-139
62228.530	-139
62228.534	-139
62228.538	-140
62228.542	-141
62228.546	-141
62228.550	-141
62228.554	-141
62228.558	-140
62228.562	-141
62228.566	-142
62228.570	-143
62228.574	-143
62228.578	-144
62228.582	-144
62228.586	-144
62228.590	-144
62228.594	-144
62228.598	-144
62228.602	-144
62228.606	-143
62228.610	-142
62228.614	-142
62228.618	-141
62228.622	-140
62228.626	-140
62228.630	-141
62228.634	-141
62228.638	-141
62228.642	-142
62228.646	-141
62228.650	-141
62228.654	-141
62228.658	-141
62228.662	-141
62228.666	-141
62228.670	-141
62228.674	-142
62228.678	-142
62228.682	-142
62228.686	-142
62228.690	-141
62228.694	-140
62228.698	-140
62228.702	-139
62228.706	-138
62228.710	-138
62228.714	-138
62228.718	-138
62228.722	-138
62228.726	-138
62228.730	-138
62228.734	-138
62228.738	-138
62228.742	-138
62228.746	-138
62228.750	-138
62228.754	-137
62228.758	-136
62228.762	-135
62228.766	-135
62228.770	-135
62228.774	-136
62228.778	-137
62228.782	-138
62228.786	-139
62228.790	-140
62228.794	-140
62228.798	-140
62228.802	-140
62228.806	-140
62228.810	-140
62228.814	-140
62228.818	-140
62228.822	-140
62228.826	-140
62228.830	-141
62228.834	-141
62228.838	-141
62228.842	-141
62228.846	-140
62228.850	-140
62228.854	-139
62228.858	-139
62228.862	-140
62228.866	-140
62228.870	-141
62228.874	-141
62228.878	-142
62228.882	-142
62228.886	-142
62228.890	-141
62228.894	-140
62228.898	-139
62228.902	-139
62228.906	-138
62228.910	-137
62228.914	-137
62228.918	-137
62228.922	-138
62228.926	-139
62228.930	-139
62228.934	-139
62228.938	-139
62228.942	-139
62228.946	-139
62228.950	-140
62228.954	-142
62228.958	-144
62228.962	-145
62228.966	-146
62228.970	-146
62228.974	-145
62228.978	-144
62228.982	-143
62228.986	-142
62228.990	-141
62228.994	-141
62228.998	-141
62229.002	-142
62229.006	-143
62229.010	-144
62229.014	-144
62229.018	-144
62229.022	-144
62229.026	-143
62229.030	-143
62229.034	-142
62229.038	-141
62229.042	-141
62229.046	-141
62229.050	-142
62229.054	-144
62229.058	-144
62229.062	-145
62229.066	-145
62229.070	-145
62229.074	-146
62229.078	-147
62229.082	-148
62229.086	-148
62229.090	-148
62229.094	-148
62229.098	-147
62229.102	-147
62229.106	-147
62229.110	-148
62229.114	-148
62229.118	-147
62229.122	-146
62229.126	-144
62229.130	-143
62229.134	-143
62229.138	-143
62229.142	-143
62229.146	-143
62229.150	-143
62229.154	-143
62229.158	-142
62229.162	-141
62229.166	-140
62229.170	-140
62229.174	-140
62229.178	-141
62229.182	-141
62229.186	-142
62229.190	-143
62229.194	-143
62229.198	-142
62229.202	-141
62229.206	-140
62229.210	-139
62229.214	-138
62229.218	-138
62229.222	-138
62229.226	-139
62229.230	-139
62229.234	-138
62229.238	-138
62229.242	-137
62229.246	-137
62229.250	-137
62229.254	-138
62229.258	-139
62229.262	-140
62229.266	-141
62229.270	-144
62229.274	-147
62229.278	-150
62229.282	-154
62229.286	-158
62229.290	-161
62229.294	-163
62229.298	-163
62229.302	-162
62229.306	-161
62229.310	-159
62229.314	-158
62229.318	-159
62229.322	-161
62229.326	-165
62229.330	-172
62229.334	-182
62229.338	-195
62229.342	-210
62229.346	-226
62229.350	-239
62229.354	-249
62229.358	-253
62229.362	-250
62229.366	-241
62229.370	-224
62229.374	-201
62229.378	-174
62229.382	-147
62229.386	-125
62229.390	-112
62229.394	-106
62229.398	-106
62229.402	-109
62229.406	-111
62229.410	-113
62229.414	-114
62229.418	-115
62229.422	-116
62229.426	-117
62229.430	-117
62229.434	-118
62229.438	-119
62229.442	-120
62229.446	-120
62229.450	-121
62229.454	-121
62229.458	-122
62229.462	-122
62229.466	-123
62229.470	-124
62229.474	-125
62229.478	-126
62229.482	-127
62229.486	-128
62229.490	-128
62229.494	-128
62229.498	-129
62229.502	-130
62229.506	-131
62229.510	-132
62229.514	-132
62229.518	-132
62229.522	-132
62229.526	-131
62229.530	-131
62229.534	-132
62229.538	-132
62229.542	-133
62229.546	-134
62229.550	-135
62229.554	-137
62229.558	-139
62229.562	-141
62229.566	-142
62229.570	-143
62229.574	-144
62229.578	-144
62229.582	-145
62229.586	-146
62229.590	-148
62229.594	-151
62229.598	-155
62229.602	-160
62229.606	-166
62229.610	-168
62229.614	-161
62229.618	-137
62229.622	-91
62229.626	-26
62229.630	48
62229.634	115
62229.638	159
62229.642	173
62229.646	157
62229.650	120
62229.654	73
62229.658	23
62229.662	-23
62229.666	-63
62229.670	-96
62229.674	-124
62229.678	-145
62229.682	-163
62229.686	-177
62229.690	-188
62229.694	-198
62229.698	-206
62229.702	-213
62229.706	-220
62229.710	-226
62229.714	-230
62229.718	-233
62229.722	-234
62229.726	-233
62229.730	-231
62229.734	-229
62229.738	-227
62229.742	-224
62229.746	-221
62229.750	-219
62229.754	-217
62229.758	-215
62229.762	-213
62229.766	-210
62229.770	-208
62229.774	-205
62229.778	-202
62229.782	-200
62229.786	-197
62229.790	-194
62229.794	-191
62229.798	-188
62229.802	-184
62229.806	-181
62229.810	-178
62229.814	-176
62229.818	-175
62229.822	-174
62229.826	-173
62229.830	-172
62229.834	-171
62229.838	-169
62229.842	-167
62229.846	-165
62229.850	-163
62229.854	-161
62229.858	-159
62229.862	-158
62229.866	-157
62229.870	-156
62229.874	-156
62229.878	-155
62229.882	-154
62229.886	-153
62229.890	-152
62229.894	-152
62229.898	-152
62229.902	-153
62229.906	-153
62229.910	-154
62229.914	-154
62229.918	-154
62229.922	-153
62229.926	-153
62229.930	-153
62229.934	-154
62229.938	-155
62229.942	-157
62229.946	-160
62229.950	-162
62229.954	-165
62229.958	-169
62229.962	-173
62229.966	-178
[truncated: 998,000+ more rows]
